# Supplementary material for: Predictive network analysis identifies JMJD6 and other potential key drivers in Alzheimer’s disease
Source: Commun Biol. 2023 May 15;6:503. doi: 10.1038/s42003-023-04791-5 (PMC10185548; doi:10.1038/s42003-023-04791-5)
Supplement: Supplementary file 3 — Supplementary Data 1 [file 42003_2023_4791_MOESM3_ESM.xlsx]

## Sheet: Neuron DE_mayo
Neuron_DE_MAYO	logFC	AveExpr	t	P.Value	adj.P.Val	B	geneSymbol
ENSG00000168743	0.69901	-1.93786	6.41738	6.3653e-10	1.26574e-05	12.0447	NPNT
ENSG00000146416	-0.164139	4.8944	-5.65852	3.95912e-08	0.00030677	8.25037	AIG1
ENSG00000174886	-0.160971	5.55145	-5.62841	4.62816e-08	0.00030677	8.10729	NDUFA11
ENSG00000162068	0.477195	7.26613	5.51641	8.22882e-08	0.000409075	7.5802	NTN3
ENSG00000164949	0.758859	3.96471	5.27629	2.7452e-07	0.000995226	6.47833	GEM
ENSG00000239382	-0.208733	5.52944	-5.25807	3.00294e-07	0.000995226	6.39635	ALKBH6
ENSG00000172534	0.208663	5.96969	5.20845	3.83025e-07	0.00108806	6.17413	HCFC1
ENSG00000106351	0.284289	5.04819	5.14286	5.26951e-07	0.00116957	5.88298	AGFG2
ENSG00000130383	-0.125465	5.86782	-5.12417	5.76783e-07	0.00116957	5.80055	FUT5
ENSG00000087116	0.447271	1.36722	5.11061	6.15734e-07	0.00116957	5.74094	ADAMTS2
ENSG00000149809	-0.307958	3.57519	-5.10033	6.46984e-07	0.00116957	5.69579	TM7SF2
ENSG00000267740	-0.118567	6.18675	-5.06683	7.59807e-07	0.00121267	5.54922	NA
ENSG00000139910	-0.254221	7.45031	-5.03042	9.03986e-07	0.00121267	5.39086	NOVA1
ENSG00000204954	-0.175036	5.69956	-5.0268	9.19715e-07	0.00121267	5.37514	C12orf73
ENSG00000183723	0.212295	7.22997	5.01568	9.69597e-07	0.00121267	5.32701	CMTM4
ENSG00000234028	-0.518442	-4.34245	-5.01435	9.75743e-07	0.00121267	5.32125	NA
ENSG00000134294	0.459801	7.12907	4.9811	1.14216e-06	0.00129485	5.1778	SLC38A2
ENSG00000166169	-0.18714	3.76279	-4.97559	1.1723e-06	0.00129485	5.15408	POLL
ENSG00000143772	0.400561	4.37034	4.95388	1.29858e-06	0.00129485	5.06092	ITPKB
ENSG00000143127	0.499833	3.25269	4.95327	1.30234e-06	0.00129485	5.05829	ITGA10
ENSG00000197302	-0.187918	3.94379	-4.88378	1.80268e-06	0.00166698	4.76241	ZNF720
ENSG00000151470	-0.249875	2.36414	-4.86843	1.93603e-06	0.00166698	4.69749	C4orf33
ENSG00000167377	-0.186781	3.56731	-4.8451	2.15707e-06	0.00166698	4.59917	ZNF23
ENSG00000259366	0.429909	2.59305	4.84169	2.1913e-06	0.00166698	4.58486	NA
ENSG00000163626	-0.16286	3.5139	-4.8412	2.19626e-06	0.00166698	4.58281	COX18
ENSG00000173818	-0.17215	3.39376	-4.83096	2.30265e-06	0.00166698	4.53979	ENDOV
ENSG00000255856	-0.349784	4.77215	-4.82747	2.34005e-06	0.00166698	4.52515	NA
ENSG00000119723	-0.161867	3.76577	-4.82659	2.34961e-06	0.00166698	4.52144	COQ6
ENSG00000170791	-0.235615	4.34269	-4.81919	2.4311e-06	0.00166698	4.49045	CHCHD7
ENSG00000113558	-0.119298	7.07051	-4.80466	2.59917e-06	0.00172282	4.42969	SKP1
ENSG00000272933	0.391236	7.50216	4.79594	2.70543e-06	0.0017354	4.39328	NA
ENSG00000259448	-0.386348	1.13642	-4.78826	2.80244e-06	0.00174145	4.36127	NA
ENSG00000174748	-0.139971	7.8909	-4.7657	3.10708e-06	0.00182414	4.26752	RPL15
ENSG00000159322	-0.144808	2.74856	-4.76097	3.17496e-06	0.00182414	4.24789	ADPGK
ENSG00000254913	0.382888	3.91206	4.75744	3.22645e-06	0.00182414	4.23328	NA
ENSG00000073803	-0.151392	5.78246	-4.75076	3.32621e-06	0.00182414	4.20563	MAP3K13
ENSG00000086717	-0.617952	3.43802	-4.74632	3.39417e-06	0.00182414	4.18726	PPEF1
ENSG00000175832	0.617796	8.55759	4.73519	3.57047e-06	0.00186839	4.14128	ETV4
ENSG00000032444	0.16753	6.80041	4.72911	3.67047e-06	0.00187147	4.1162	PNPLA6
ENSG00000226963	0.528684	-3.6437	4.7134	3.94145e-06	0.00192574	4.05154	NA
ENSG00000261215	-0.238856	6.04123	-4.71177	3.97059e-06	0.00192574	4.04485	NA
ENSG00000149115	0.188772	6.56204	4.70091	4.17057e-06	0.00197457	4.00025	TNKS1BP1
ENSG00000187097	-0.191505	1.87061	-4.68171	4.54804e-06	0.00209305	3.92163	ENTPD5
ENSG00000178209	0.255811	6.67104	4.67768	4.63134e-06	0.00209305	3.90517	PLEC
ENSG00000133142	-0.113008	7.84217	-4.66359	4.93415e-06	0.00216675	3.84771	TCEAL4
ENSG00000249915	-0.145466	5.12441	-4.65064	5.22948e-06	0.00216675	3.79499	PDCD6
ENSG00000140443	0.199326	6.17584	4.64897	5.26866e-06	0.00216675	3.78822	IGF1R
ENSG00000048052	-0.225711	4.5174	-4.64616	5.33529e-06	0.00216675	3.77682	HDAC9
ENSG00000248101	-0.219243	5.9668	-4.63276	5.66509e-06	0.00216675	3.72244	NA
ENSG00000242759	-0.25382	2.09421	-4.63145	5.69815e-06	0.00216675	3.71716	LINC00882
ENSG00000168807	0.241119	5.9672	4.62973	5.7421e-06	0.00216675	3.7102	SNTB2
ENSG00000256873	0.217132	7.55048	4.6287	5.76864e-06	0.00216675	3.70602	NA
ENSG00000216090	0.266101	3.21123	4.62845	5.77509e-06	0.00216675	3.705	MIR937
ENSG00000147601	-0.103	3.93561	-4.61303	6.1861e-06	0.00225582	3.64268	TERF1
ENSG00000154710	-0.121533	5.77285	-4.60518	6.40625e-06	0.00225582	3.61099	RABGEF1
ENSG00000103342	0.12451	5.70837	4.60374	6.44737e-06	0.00225582	3.60519	GSPT1
ENSG00000170276	0.359893	7.64875	4.60308	6.46626e-06	0.00225582	3.60254	HSPB2
ENSG00000121897	-0.141928	4.78078	-4.59702	6.64269e-06	0.00227741	3.57814	LIAS
ENSG00000100014	0.170042	7.3295	4.58197	7.10151e-06	0.00231118	3.51763	SPECC1L
ENSG00000140948	0.144981	6.85477	4.58163	7.11214e-06	0.00231118	3.51627	ZCCHC14
ENSG00000204472	-0.390003	-4.67724	-4.58162	7.11254e-06	0.00231118	3.51622	AIF1
ENSG00000257038	0.421347	-1.39897	4.57867	7.2061e-06	0.00231118	3.50438	NA
ENSG00000106603	-0.160551	3.13584	-4.57491	7.327e-06	0.00231266	3.48931	COA1
ENSG00000168675	-0.265222	0.925764	-4.56613	7.61711e-06	0.00236666	3.45414	LDLRAD4
ENSG00000260121	0.303311	3.48583	4.55827	7.88594e-06	0.00241249	3.42272	NA
ENSG00000237159	0.542946	8.29034	4.53694	8.66282e-06	0.00261	3.33764	CNTFR-AS1
ENSG00000188783	0.601203	7.66222	4.52905	8.96829e-06	0.00262123	3.30627	PRELP
ENSG00000117713	0.170909	4.57367	4.52639	9.07392e-06	0.00262123	3.29567	ARID1A
ENSG00000066923	-0.225683	3.49017	-4.52584	9.09555e-06	0.00262123	3.29352	STAG3
ENSG00000264769	0.274651	6.32837	4.50944	9.77344e-06	0.0027277	3.22846	NA
ENSG00000166091	-0.494107	-4.41941	-4.50719	9.87e-06	0.0027277	3.21956	CMTM5
ENSG00000197256	0.397648	2.81416	4.50439	9.99168e-06	0.0027277	3.20847	KANK2
ENSG00000167676	0.478492	5.86644	4.50389	1.00137e-05	0.0027277	3.20648	PLIN4
ENSG00000245573	-0.260241	0.0386343	-4.49911	1.02249e-05	0.00274759	3.1876	BDNF-AS
ENSG00000091651	-0.22795	6.03524	-4.49134	1.05777e-05	0.00277442	3.1569	ORC6
ENSG00000111215	-0.193277	3.57692	-4.48868	1.07013e-05	0.00277442	3.1464	PRR4
ENSG00000227242	0.368092	2.6828	4.48778	1.07433e-05	0.00277442	3.14285	NBPF13P
ENSG00000133065	0.251773	5.58474	4.48367	1.09375e-05	0.00278228	3.12665	SLC41A1
ENSG00000005812	0.159656	4.64802	4.48125	1.10536e-05	0.00278228	3.1171	FBXL3
ENSG00000157833	0.568039	7.88891	4.46878	1.16694e-05	0.00290056	3.06806	GAREM2
ENSG00000011275	0.124524	5.96658	4.46191	1.20229e-05	0.00295108	3.04107	RNF216
ENSG00000153130	-0.171877	6.41829	-4.45569	1.23516e-05	0.00295108	3.01668	SCOC
ENSG00000170558	0.204484	6.99774	4.45521	1.23776e-05	0.00295108	3.01479	CDH2
ENSG00000166535	0.538816	2.24914	4.44553	1.29075e-05	0.00295108	2.97688	A2ML1
ENSG00000105865	-0.18122	1.48252	-4.44393	1.29971e-05	0.00295108	2.97063	DUS4L
ENSG00000128463	-0.0945632	6.0508	-4.44361	1.30149e-05	0.00295108	2.96939	EMC4
ENSG00000241962	-0.167661	4.3614	-4.44321	1.30378e-05	0.00295108	2.9678	NA
ENSG00000005339	0.219593	7.91174	4.4411	1.3157e-05	0.00295108	2.95958	CREBBP
ENSG00000089820	-0.136893	3.43368	-4.4402	1.32082e-05	0.00295108	2.95606	ARHGAP4
ENSG00000268230	-0.158446	3.74118	-4.43319	1.36145e-05	0.00300804	2.92868	NA
ENSG00000154265	-0.296134	3.96163	-4.41529	1.47073e-05	0.00317325	2.85891	ABCA5
ENSG00000171067	-0.215032	0.951559	-4.41472	1.4743e-05	0.00317325	2.85672	C11orf24
ENSG00000255343	-0.23872	4.31388	-4.41318	1.48409e-05	0.00317325	2.85074	NA
ENSG00000198792	0.184577	7.22825	4.40625	1.529e-05	0.00320685	2.82381	TMEM184B
ENSG00000178104	0.299506	6.87086	4.40413	1.543e-05	0.00320685	2.81557	PDE4DIP
ENSG00000171206	0.257021	9.12168	4.40271	1.55248e-05	0.00320685	2.81004	TRIM8
ENSG00000197063	0.175896	7.61806	4.40094	1.56432e-05	0.00320685	2.80318	MAFG
ENSG00000261611	-0.170129	4.64006	-4.39159	1.6283e-05	0.00330395	2.76697	NA
ENSG00000100503	0.12858	4.767	4.38706	1.66024e-05	0.00331738	2.74942	NIN
ENSG00000246363	-0.595164	4.5118	-4.38408	1.68153e-05	0.00331738	2.73791	NA
ENSG00000107263	0.165416	8.457	4.38361	1.68497e-05	0.00331738	2.73607	RAPGEF1
ENSG00000142396	-0.112066	5.15911	-4.3809	1.70461e-05	0.00332316	2.7256	ERVK3-1
ENSG00000106477	-0.212	2.87014	-4.3773	1.73102e-05	0.00334187	2.71172	CEP41
ENSG00000257727	-0.103973	5.5936	-4.37362	1.75845e-05	0.00334549	2.69753	CNPY2
ENSG00000003989	0.679208	1.0029	4.36845	1.79777e-05	0.00334549	2.67756	SLC7A2
ENSG00000204482	-0.279594	-1.99447	-4.36825	1.79926e-05	0.00334549	2.67681	LST1
ENSG00000085788	-0.230101	4.41466	-4.36813	1.80019e-05	0.00334549	2.67635	DDHD2
ENSG00000272657	0.386175	10.239	4.36339	1.83696e-05	0.00338222	2.65809	NA
ENSG00000184304	0.273363	5.47069	4.35821	1.87798e-05	0.00338961	2.63816	PRKD1
ENSG00000104043	-0.306249	-3.93963	-4.35748	1.88381e-05	0.00338961	2.63536	ATP8B4
ENSG00000164074	-0.153065	2.45978	-4.35611	1.89489e-05	0.00338961	2.63007	ABHD18
ENSG00000175782	-0.223991	0.185768	-4.35025	1.94271e-05	0.00338961	2.60757	SLC35E3
ENSG00000259125	0.493305	4.95251	4.34689	1.97072e-05	0.00338961	2.59465	LRP1-AS
ENSG00000198743	0.578428	11.7809	4.34636	1.97516e-05	0.00338961	2.59262	SLC5A3
ENSG00000111961	0.344866	5.68508	4.34616	1.97681e-05	0.00338961	2.59186	SASH1
ENSG00000140564	0.148954	7.38459	4.34449	1.99094e-05	0.00338961	2.58544	FURIN
ENSG00000122367	-0.571443	-6.10295	-4.34408	1.99439e-05	0.00338961	2.58387	LDB3
ENSG00000174939	-0.168027	9.53848	-4.34055	2.02456e-05	0.00340618	2.57032	ASPHD1
ENSG00000181690	-0.248778	0.184184	-4.33871	2.04046e-05	0.00340618	2.56327	PLAG1
ENSG00000179029	-0.162524	3.88835	-4.33697	2.05552e-05	0.00340618	2.55663	TMEM107
ENSG00000149451	0.553363	7.87873	4.33215	2.09799e-05	0.00342488	2.53818	ADAM33
ENSG00000228672	0.374919	5.44251	4.33179	2.10126e-05	0.00342488	2.53677	PROB1
ENSG00000167513	-0.265899	3.15959	-4.32942	2.12244e-05	0.00343128	2.52772	CDT1
ENSG00000144451	-0.228364	3.29151	-4.32687	2.14551e-05	0.0034406	2.51797	SPAG16
ENSG00000272962	0.57467	11.6888	4.32264	2.18427e-05	0.00347474	2.50182	NA
ENSG00000254445	0.34446	6.6989	4.3085	2.3189e-05	0.00360861	2.44787	HSPB2-C11orf52
ENSG00000166272	0.23242	6.58206	4.3081	2.32284e-05	0.00360861	2.44634	WBP1L
ENSG00000203791	-0.207271	3.93025	-4.30809	2.32287e-05	0.00360861	2.44633	METTL10
ENSG00000090776	0.334319	6.82327	4.3025	2.37833e-05	0.00365761	2.42505	EFNB1
ENSG00000167747	-0.305866	0.0601363	-4.30122	2.3912e-05	0.00365761	2.42018	C19orf48
ENSG00000162909	0.342648	5.82704	4.29854	2.41842e-05	0.00367101	2.40998	CAPN2
ENSG00000143224	-0.144603	3.50795	-4.29381	2.46706e-05	0.00369494	2.39202	PPOX
ENSG00000084090	0.158491	8.0297	4.29335	2.47192e-05	0.00369494	2.39025	STARD7
ENSG00000198722	0.125701	6.2753	4.29162	2.48993e-05	0.00369494	2.38371	UNC13B
ENSG00000005381	-0.59725	-3.25483	-4.28773	2.531e-05	0.00371287	2.36895	MPO
ENSG00000179954	0.362774	1.36789	4.28695	2.53935e-05	0.00371287	2.36598	SSC5D
ENSG00000142920	-0.216431	2.87149	-4.28267	2.58552e-05	0.00375278	2.34974	AZIN2
ENSG00000186174	0.209974	6.02786	4.27918	2.62369e-05	0.00378059	2.33653	BCL9L
ENSG00000186081	-0.807983	5.64018	-4.27256	2.6976e-05	0.00384859	2.31149	KRT5
ENSG00000144935	-0.233767	3.76939	-4.26985	2.72844e-05	0.00384859	2.30125	TRPC1
ENSG00000170043	-0.122649	7.88776	-4.26841	2.74496e-05	0.00384859	2.29581	TRAPPC1
ENSG00000176383	-0.114995	5.75025	-4.26812	2.7483e-05	0.00384859	2.29471	B3GNT4
ENSG00000007202	0.139203	6.29731	4.26292	2.80884e-05	0.00387969	2.27508	KIAA0100
ENSG00000158186	0.37076	8.91462	4.25959	2.84832e-05	0.00387969	2.2625	MRAS
ENSG00000187800	0.301188	0.456837	4.25957	2.84849e-05	0.00387969	2.26245	PEAR1
ENSG00000099901	-0.161543	3.81543	-4.25957	2.84856e-05	0.00387969	2.26243	RANBP1
ENSG00000100983	-0.253924	3.77374	-4.2442	3.03756e-05	0.00410897	2.20455	GSS
ENSG00000212127	-0.198442	2.81342	-4.24054	3.08426e-05	0.0041192	2.19081	TAS2R14
ENSG00000145041	0.108739	5.10822	4.23939	3.09911e-05	0.0041192	2.18648	DCAF1
ENSG00000005448	-0.304134	3.12033	-4.23778	3.11994e-05	0.0041192	2.18045	WDR54
ENSG00000100360	-0.209997	3.86935	-4.23619	3.14065e-05	0.0041192	2.17449	IFT27
ENSG00000145882	-0.501734	1.32061	-4.23558	3.1487e-05	0.0041192	2.17218	PCYOX1L
ENSG00000228804	0.457028	3.34962	4.23065	3.21399e-05	0.00412897	2.1537	NA
ENSG00000166793	-0.288135	5.52208	-4.22637	3.27184e-05	0.00412897	2.13763	YPEL4
ENSG00000254453	0.346753	1.61523	4.22457	3.29638e-05	0.00412897	2.13091	NAV2-AS2
ENSG00000169609	-0.1281	3.01569	-4.22295	3.31859e-05	0.00412897	2.12486	C15orf40
ENSG00000042317	-0.256532	3.60462	-4.22013	3.35775e-05	0.00412897	2.1143	SPATA7
ENSG00000235453	-0.150394	4.20986	-4.21924	3.37023e-05	0.00412897	2.11096	TOPORS-AS1
ENSG00000259772	-0.410494	-3.38961	-4.21799	3.38782e-05	0.00412897	2.10627	NA
ENSG00000091164	-0.11816	7.07013	-4.21776	3.39096e-05	0.00412897	2.10544	TXNL1
ENSG00000109320	0.231872	3.48624	4.21431	3.43989e-05	0.00412897	2.09254	NFKB1
ENSG00000092820	0.422178	7.69722	4.21393	3.44528e-05	0.00412897	2.09113	EZR
ENSG00000166012	-0.151146	7.22188	-4.21244	3.46674e-05	0.00412897	2.08554	TAF1D
ENSG00000136720	0.174154	9.39131	4.21178	3.47627e-05	0.00412897	2.08307	HS6ST1
ENSG00000254979	0.328135	0.501179	4.21168	3.47767e-05	0.00412897	2.0827	NA
ENSG00000123094	0.334049	3.81073	4.21119	3.4847e-05	0.00412897	2.08089	RASSF8
ENSG00000176697	-0.335729	4.40349	-4.21101	3.48738e-05	0.00412897	2.0802	BDNF
ENSG00000134873	0.464125	5.27021	4.21094	3.48839e-05	0.00412897	2.07993	CLDN10
ENSG00000244187	-0.14902	6.02455	-4.20559	3.5666e-05	0.00419656	2.05998	TMEM141
ENSG00000053328	0.328734	0.946641	4.20399	3.59038e-05	0.00419968	2.054	METTL24
ENSG00000203943	-0.257912	-1.4236	-4.19962	3.65586e-05	0.00421391	2.03773	SAMD13
ENSG00000234420	-0.170809	5.28745	-4.19835	3.67515e-05	0.00421391	2.03299	ZNF37BP
ENSG00000147082	-0.447955	-8.12412	-4.19829	3.6761e-05	0.00421391	2.03276	CCNB3
ENSG00000125148	0.513258	8.57061	4.19755	3.6873e-05	0.00421391	2.03002	MT2A
ENSG00000264044	0.298724	3.87565	4.1907	3.79331e-05	0.00431028	2.00452	NA
ENSG00000076554	-0.181036	6.75926	-4.18009	3.96317e-05	0.00447401	1.9651	TPD52
ENSG00000230043	-0.23644	6.31922	-4.17891	3.9824e-05	0.00447401	1.96075	TMSB4XP6
ENSG00000079101	-0.464494	0.163289	-4.17591	4.03198e-05	0.00450427	1.94961	CLUL1
ENSG00000106399	-0.181296	2.67242	-4.17164	4.1036e-05	0.00452812	1.93378	RPA3
ENSG00000170390	0.183936	8.06955	4.1706	4.12121e-05	0.00452812	1.92993	DCLK2
ENSG00000213144	0.297478	4.96405	4.16977	4.13522e-05	0.00452812	1.92687	NA
ENSG00000189184	0.377704	4.20719	4.16712	4.18058e-05	0.00452812	1.91706	PCDH18
ENSG00000113721	0.319839	5.85374	4.1665	4.19132e-05	0.00452812	1.91475	PDGFRB
ENSG00000139428	-0.190977	2.67752	-4.1663	4.19474e-05	0.00452812	1.91402	MMAB
ENSG00000254740	0.242185	-1.51281	4.16359	4.24165e-05	0.00452812	1.90402	NA
ENSG00000236609	0.173674	6.26338	4.16111	4.28519e-05	0.00452812	1.89483	ZNF853
ENSG00000050426	-0.206769	5.89165	-4.16101	4.2869e-05	0.00452812	1.89447	LETMD1
ENSG00000139160	-0.153337	6.25365	-4.16073	4.29193e-05	0.00452812	1.89342	ETFBKMT
ENSG00000196507	-0.100017	8.6924	-4.16005	4.30382e-05	0.00452812	1.89093	TCEAL3
ENSG00000150907	0.319219	1.98173	4.15688	4.36037e-05	0.00455474	1.87919	FOXO1
ENSG00000075089	-0.134803	5.43668	-4.15606	4.37493e-05	0.00455474	1.87619	ACTR6
ENSG00000130382	0.18523	9.66994	4.15456	4.40193e-05	0.00455897	1.87066	MLLT1
ENSG00000239521	-0.193467	4.41342	-4.1512	4.46313e-05	0.00456941	1.85825	GATS
ENSG00000172037	0.316596	3.68888	4.14916	4.50063e-05	0.00456941	1.85073	LAMB2
ENSG00000165097	0.267877	5.71995	4.1488	4.50733e-05	0.00456941	1.84939	KDM1B
ENSG00000164985	-0.111611	6.60965	-4.14814	4.51946e-05	0.00456941	1.84697	PSIP1
ENSG00000245937	-0.17571	4.32303	-4.14774	4.5269e-05	0.00456941	1.84549	LINC01184
ENSG00000268614	0.177321	6.04307	4.14157	4.64274e-05	0.00466267	1.82278	NA
ENSG00000187186	-0.22012	7.55735	-4.13637	4.74259e-05	0.00470143	1.80365	NA
ENSG00000108262	0.1899	9.66701	4.13617	4.74646e-05	0.00470143	1.80292	GIT1
ENSG00000257335	0.537616	-2.02454	4.13587	4.75227e-05	0.00470143	1.80182	MGAM
ENSG00000105254	-0.0953652	6.17448	-4.1335	4.79866e-05	0.00470806	1.79308	TBCB
ENSG00000175556	0.388109	1.36576	4.13311	4.80631e-05	0.00470806	1.79165	LONRF3
ENSG00000068024	0.161915	5.54345	4.12891	4.88935e-05	0.00474316	1.77626	HDAC4
ENSG00000196182	0.210382	7.5111	4.12676	4.93263e-05	0.00474316	1.76834	STK40
ENSG00000102580	0.259196	4.34657	4.12626	4.94264e-05	0.00474316	1.76652	DNAJC3
ENSG00000268797	0.164678	7.72128	4.12395	4.98956e-05	0.00474316	1.75803	NA
ENSG00000116096	0.489616	10.2484	4.12225	5.02413e-05	0.00474316	1.75182	SPR
ENSG00000099622	-0.418696	0.914457	-4.12221	5.025e-05	0.00474316	1.75167	CIRBP
ENSG00000121410	-0.154035	3.93032	-4.12122	5.0454e-05	0.00474316	1.74803	A1BG
ENSG00000189007	-0.217881	2.46006	-4.12112	5.04732e-05	0.00474316	1.74768	ADAT2
ENSG00000141577	-0.164711	3.08516	-4.12066	5.05683e-05	0.00474316	1.74599	CEP131
ENSG00000084073	0.21773	6.34901	4.11776	5.1171e-05	0.00477204	1.73535	ZMPSTE24
ENSG00000167588	-0.553757	-4.50861	-4.11687	5.13561e-05	0.00477204	1.7321	GPD1
ENSG00000162746	-0.417615	0.963125	-4.113	5.21724e-05	0.00482534	1.71793	FCRLB
ENSG00000166592	0.636087	5.90347	4.10894	5.30421e-05	0.00485833	1.70308	RRAD
ENSG00000188730	-0.46445	2.17733	-4.10848	5.31414e-05	0.00485833	1.7014	VWC2
ENSG00000272896	-0.117315	6.76675	-4.10786	5.32755e-05	0.00485833	1.69914	NA
ENSG00000133460	-0.148324	4.27503	-4.10576	5.37331e-05	0.00485833	1.69145	SLC2A11
ENSG00000243927	0.414011	12.2363	4.10567	5.37507e-05	0.00485833	1.69116	MRPS6
ENSG00000155975	-0.102117	4.404	-4.10137	5.46992e-05	0.00489201	1.67545	VPS37A
ENSG00000172780	0.139637	4.3214	4.1003	5.49371e-05	0.00489201	1.67155	RAB43
ENSG00000136279	-0.127164	4.54951	-4.09892	5.52466e-05	0.00489201	1.6665	DBNL
ENSG00000140365	-0.200431	2.61557	-4.09872	5.52922e-05	0.00489201	1.66576	COMMD4
ENSG00000114115	-0.371541	0.664164	-4.09734	5.56018e-05	0.00489201	1.66075	RBP1
ENSG00000182557	-0.344289	-1.73573	-4.09646	5.58e-05	0.00489201	1.65755	SPNS3
ENSG00000063322	-0.203648	3.01138	-4.09626	5.58454e-05	0.00489201	1.65682	MED29
ENSG00000135862	0.260128	4.05132	4.0917	5.6889e-05	0.00496157	1.64019	LAMC1
ENSG00000145907	0.193635	5.70057	4.08921	5.74665e-05	0.00496224	1.63112	G3BP1
ENSG00000141639	0.397862	7.46462	4.08897	5.75228e-05	0.00496224	1.63024	MAPK4
ENSG00000092969	0.46224	5.32908	4.0881	5.77263e-05	0.00496224	1.62707	TGFB2
ENSG00000266173	-0.145375	5.64769	-4.08735	5.79011e-05	0.00496224	1.62436	STRADA
ENSG00000119729	0.287012	7.47933	4.08615	5.81821e-05	0.00496224	1.62001	RHOQ
ENSG00000165006	0.115221	7.79762	4.08505	5.84426e-05	0.00496224	1.616	UBAP1
ENSG00000170876	0.131043	5.50195	4.0842	5.86435e-05	0.00496224	1.61292	TMEM43
ENSG00000115904	0.157151	5.41735	4.0796	5.9747e-05	0.00501513	1.59618	SOS1
ENSG00000133665	-0.487603	4.50762	-4.07947	5.97791e-05	0.00501513	1.5957	DYDC2
ENSG00000224578	-0.176905	5.15587	-4.07805	6.01221e-05	0.00501513	1.59056	HNRNPA1P48
ENSG00000132199	-0.479888	-4.98027	-4.07741	6.02774e-05	0.00501513	1.58825	ENOSF1
ENSG00000189157	-0.248718	1.92625	-4.07621	6.05704e-05	0.00501851	1.58389	FAM47E
ENSG00000228653	0.409099	6.18951	4.07507	6.08514e-05	0.00502087	1.57974	HNRNPCP7
ENSG00000068697	0.207988	8.10818	4.07089	6.18872e-05	0.0050851	1.56459	LAPTM4A
ENSG00000124214	0.0805404	7.54368	4.06897	6.2369e-05	0.0050851	1.55763	STAU1
ENSG00000080603	0.157469	6.20811	4.06886	6.2397e-05	0.0050851	1.55722	SRCAP
ENSG00000241697	-0.174228	6.775	-4.06526	6.33094e-05	0.00511147	1.54419	TMEFF1
ENSG00000163257	-0.344076	0.157131	-4.06216	6.41075e-05	0.00511147	1.53295	DCAF16
ENSG00000125821	-0.233345	3.57414	-4.06123	6.43486e-05	0.00511147	1.52958	DTD1
ENSG00000214100	-0.865405	-11.0385	-4.06115	6.43699e-05	0.00511147	1.52929	PLAC9P1
ENSG00000153363	-0.424024	-1.97971	-4.06048	6.45426e-05	0.00511147	1.52688	LINC00467
ENSG00000116353	-0.244122	3.61952	-4.06032	6.45844e-05	0.00511147	1.5263	MECR
ENSG00000133687	0.266408	5.97526	4.06001	6.46663e-05	0.00511147	1.52516	TMTC1
ENSG00000204130	-0.112797	5.13898	-4.05958	6.47769e-05	0.00511147	1.52363	RUFY2
ENSG00000111266	0.206958	1.04059	4.05661	6.55561e-05	0.00515251	1.5129	DUSP16
ENSG00000143515	0.159606	6.58921	4.05224	6.67201e-05	0.00521218	1.49711	ATP8B2
ENSG00000006015	-0.209234	4.70561	-4.05049	6.71933e-05	0.00521218	1.49077	C19orf60
ENSG00000167011	-0.473534	6.73967	-4.04986	6.73637e-05	0.00521218	1.48849	NAT16
ENSG00000247675	0.490323	1.44851	4.04986	6.73639e-05	0.00521218	1.48849	LRP4-AS1
ENSG00000100154	0.153164	5.38729	4.04452	6.88251e-05	0.0053046	1.46924	TTC28
ENSG00000230461	-0.458126	-1.09936	-4.04135	6.97072e-05	0.00532408	1.45781	PROX1-AS1
ENSG00000162241	-0.285106	0.118186	-4.04095	6.98182e-05	0.00532408	1.45639	SLC25A45
ENSG00000102119	-0.144391	5.84728	-4.04073	6.9881e-05	0.00532408	1.45558	EMD
ENSG00000272589	0.196102	7.35005	4.03937	7.02621e-05	0.00533268	1.4507	ZSWIM8-AS1
ENSG00000187653	-0.174596	8.957	-4.03747	7.08003e-05	0.00535309	1.44386	TMSB4XP8
ENSG00000067798	-0.197705	4.28963	-4.03629	7.11376e-05	0.00535823	1.43959	NAV3
ENSG00000179178	-0.608079	-9.99802	-4.03236	7.22671e-05	0.00536653	1.42547	TMEM125
ENSG00000267952	0.187444	9.65636	4.03216	7.23248e-05	0.00536653	1.42475	NA
ENSG00000160007	0.161197	7.92662	4.03099	7.26645e-05	0.00536653	1.42055	ARHGAP35
ENSG00000069667	0.206542	4.10405	4.03045	7.28218e-05	0.00536653	1.41861	RORA
ENSG00000232149	0.400347	2.43412	4.03044	7.28251e-05	0.00536653	1.41857	FERP1
ENSG00000164978	-0.173185	5.17794	-4.02944	7.31178e-05	0.00536653	1.41497	NUDT2
ENSG00000074964	0.168724	5.25565	4.02871	7.33317e-05	0.00536653	1.41235	ARHGEF10L
ENSG00000117500	0.245179	3.33618	4.02846	7.34069e-05	0.00536653	1.41143	TMED5
ENSG00000128609	-0.220004	6.77981	-4.0271	7.38062e-05	0.00537596	1.40657	NDUFA5
ENSG00000152128	-0.31184	4.38199	-4.02453	7.45683e-05	0.00541164	1.39735	TMEM163
ENSG00000180447	0.571412	6.58335	4.02294	7.50444e-05	0.00542639	1.39165	GAS1
ENSG00000174567	-0.446146	1.71978	-4.02122	7.55647e-05	0.00543662	1.38545	GOLT1A
ENSG00000107165	-0.634228	0.209701	-4.02051	7.57791e-05	0.00543662	1.38291	TYRP1
ENSG00000100519	-0.118737	5.83273	-4.01976	7.6006e-05	0.00543662	1.38023	PSMC6
ENSG00000185100	-0.286589	-0.215194	-4.01885	7.62837e-05	0.00543692	1.37696	ADSSL1
ENSG00000131097	0.383968	9.0641	4.01559	7.72833e-05	0.00546919	1.36529	HIGD1B
ENSG00000152137	0.339279	6.43154	4.01537	7.73515e-05	0.00546919	1.3645	HSPB8
ENSG00000163689	-0.30076	3.02938	-4.01469	7.75616e-05	0.00546919	1.36207	C3orf67
ENSG00000205981	-0.132708	5.27345	-4.01166	7.85079e-05	0.00549719	1.3512	DNAJC19
ENSG00000233893	0.518953	2.26827	4.01142	7.85834e-05	0.00549719	1.35033	EZR-AS1
ENSG00000067113	0.151054	5.98279	4.01076	7.87881e-05	0.00549719	1.348	PLPP1
ENSG00000154263	-0.291108	2.90228	-4.00987	7.90695e-05	0.00549754	1.34481	ABCA10
ENSG00000170365	0.216888	2.19702	4.00724	7.99052e-05	0.00550609	1.33538	SMAD1
ENSG00000080573	0.404231	9.06262	4.00718	7.99235e-05	0.00550609	1.33518	COL5A3
ENSG00000173548	0.360864	5.03058	4.00687	8.00232e-05	0.00550609	1.33406	SNX33
ENSG00000268434	0.137143	7.88994	4.00229	8.14972e-05	0.00555562	1.3177	NA
ENSG00000180104	-0.114688	4.90472	-4.00106	8.18971e-05	0.00555562	1.31331	EXOC3
ENSG00000168802	0.121508	6.69371	3.99745	8.30824e-05	0.00555562	1.30043	CHTF8
ENSG00000014919	-0.133502	4.17045	-3.99689	8.32676e-05	0.00555562	1.29844	COX15
ENSG00000261135	-0.537169	-2.43688	-3.99568	8.36718e-05	0.00555562	1.2941	NA
ENSG00000079432	0.129689	4.84631	3.99548	8.3736e-05	0.00555562	1.29341	CIC
ENSG00000177119	0.359486	2.16494	3.99528	8.38038e-05	0.00555562	1.29269	ANO6
ENSG00000237476	-0.291301	4.26317	-3.99505	8.38817e-05	0.00555562	1.29185	LINC01637
ENSG00000147421	0.237505	7.51881	3.99464	8.40187e-05	0.00555562	1.29039	HMBOX1
ENSG00000167419	-0.279989	-0.597143	-3.9946	8.40303e-05	0.00555562	1.29027	LPO
ENSG00000267796	-0.12785	5.21504	-3.99434	8.41187e-05	0.00555562	1.28933	LIN37
ENSG00000143033	-0.18038	4.25012	-3.99137	8.51189e-05	0.00555562	1.27873	MTF2
ENSG00000224424	-0.228297	-1.8033	-3.99006	8.55622e-05	0.00555562	1.27408	PRKAR2A-AS1
ENSG00000188611	-0.300109	2.94123	-3.99005	8.5565e-05	0.00555562	1.27405	ASAH2
ENSG00000225450	0.313527	-0.723746	3.98943	8.57783e-05	0.00555562	1.27182	NA
ENSG00000091527	0.118012	6.68667	3.98494	8.73226e-05	0.00555562	1.25583	CDV3
ENSG00000131650	-0.323616	2.17681	-3.98332	8.78854e-05	0.00555562	1.25008	KREMEN2
ENSG00000261744	0.362226	8.05917	3.98244	8.81922e-05	0.00555562	1.24696	NA
ENSG00000120306	0.218909	8.35114	3.98238	8.82119e-05	0.00555562	1.24676	CYSTM1
ENSG00000234630	0.382828	8.39147	3.98173	8.84401e-05	0.00555562	1.24444	NA
ENSG00000135829	0.10647	5.22436	3.98155	8.85039e-05	0.00555562	1.24379	DHX9
ENSG00000097096	0.25773	3.70753	3.9809	8.87336e-05	0.00555562	1.24147	SYDE2
ENSG00000261796	0.109764	5.23542	3.98068	8.88106e-05	0.00555562	1.2407	ISY1-RAB43
ENSG00000096433	0.181241	4.82464	3.98022	8.89736e-05	0.00555562	1.23905	ITPR3
ENSG00000167113	-0.17356	3.3903	-3.97953	8.92169e-05	0.00555562	1.23661	COQ4
ENSG00000143727	-0.122176	5.58056	-3.97927	8.93091e-05	0.00555562	1.23568	ACP1
ENSG00000166813	0.278737	4.86804	3.97919	8.93372e-05	0.00555562	1.2354	KIF7
ENSG00000128683	-0.678114	6.28759	-3.97919	8.93385e-05	0.00555562	1.23539	GAD1
ENSG00000173588	-0.146491	4.8316	-3.97803	8.97506e-05	0.00555562	1.23126	CEP83
ENSG00000197312	-0.118907	4.5664	-3.97759	8.99039e-05	0.00555562	1.22974	DDI2
ENSG00000166833	0.223784	4.61125	3.97738	8.99788e-05	0.00555562	1.22899	NAV2
ENSG00000249673	-0.152815	2.64956	-3.97689	9.01563e-05	0.00555562	1.22722	NOP14-AS1
ENSG00000271714	-0.35865	-1.00566	-3.97645	9.03138e-05	0.00555562	1.22566	NA
ENSG00000255410	0.31766	3.01387	3.97512	9.07921e-05	0.00555562	1.22093	NA
ENSG00000106624	0.528145	3.53159	3.97314	9.15071e-05	0.00555562	1.2139	AEBP1
ENSG00000223901	0.290189	1.57866	3.97252	9.17313e-05	0.00555562	1.21171	NA
ENSG00000115514	-0.15664	3.62753	-3.97248	9.1747e-05	0.00555562	1.21156	TXNDC9
ENSG00000166831	0.290344	2.93507	3.97221	9.18432e-05	0.00555562	1.21062	RBPMS2
ENSG00000257315	0.447848	0.801545	3.97134	9.21619e-05	0.00555562	1.20752	ZBED6
ENSG00000236144	-0.143524	0.926431	-3.97133	9.21646e-05	0.00555562	1.20749	TMEM147-AS1
ENSG00000232480	0.423645	2.43052	3.97124	9.21979e-05	0.00555562	1.20717	TGFB2-AS1
ENSG00000148481	-0.18009	5.07276	-3.96931	9.29027e-05	0.00557817	1.20035	FAM188A
ENSG00000197779	0.23837	0.352993	3.96686	9.3811e-05	0.00557817	1.19163	ZNF81
ENSG00000143028	0.448764	6.50968	3.96516	9.44441e-05	0.00557817	1.18561	SYPL2
ENSG00000269445	0.358225	2.95262	3.96493	9.45297e-05	0.00557817	1.1848	NA
ENSG00000185414	-0.146476	4.77588	-3.96462	9.46455e-05	0.00557817	1.1837	MRPL30
ENSG00000122705	-0.0938737	9.1377	-3.96352	9.50563e-05	0.00557817	1.17983	CLTA
ENSG00000185055	-0.150206	4.46709	-3.96288	9.52981e-05	0.00557817	1.17755	EFCAB10
ENSG00000266777	0.356972	8.34967	3.96234	9.55014e-05	0.00557817	1.17564	SH3GL1P1
ENSG00000154079	-0.210562	7.45715	-3.96161	9.57788e-05	0.00557817	1.17304	SDHAF4
ENSG00000205903	0.184503	7.70062	3.96153	9.58091e-05	0.00557817	1.17276	ZNF316
ENSG00000120925	-0.115319	4.24295	-3.96062	9.61555e-05	0.00557817	1.16953	RNF170
ENSG00000235246	0.281351	3.3323	3.95961	9.654e-05	0.00557817	1.16596	NA
ENSG00000088826	0.323233	4.92937	3.95955	9.65601e-05	0.00557817	1.16577	SMOX
ENSG00000167792	-0.129349	5.97081	-3.95881	9.68454e-05	0.00557817	1.16313	NDUFV1
ENSG00000215021	-0.0948837	6.38146	-3.95875	9.68652e-05	0.00557817	1.16295	PHB2
ENSG00000105669	-0.0949616	5.39189	-3.95824	9.70604e-05	0.00557817	1.16114	COPE
ENSG00000233296	-0.285522	-2.23715	-3.95623	9.78371e-05	0.0056066	1.15401	NA
ENSG00000167515	-0.17569	4.32194	-3.95059	0.00010004	0.00571636	1.13407	TRAPPC2L
ENSG00000240849	-0.0674581	6.19902	-3.94773	0.000101172	0.00571972	1.124	TMEM189
ENSG00000269905	0.211191	8.30608	3.94724	0.000101368	0.00571972	1.12227	NA
ENSG00000134717	-0.133013	4.85779	-3.94705	0.000101445	0.00571972	1.12159	BTF3L4
ENSG00000186020	-0.116755	4.29371	-3.94669	0.000101587	0.00571972	1.12034	ZNF529
ENSG00000171960	-0.160698	5.01105	-3.94635	0.000101725	0.00571972	1.11912	PPIH
ENSG00000082397	-0.302596	5.46218	-3.9461	0.000101824	0.00571972	1.11825	EPB41L3
ENSG00000169981	0.160303	5.4309	3.94537	0.00010212	0.00572016	1.11565	ZNF35
ENSG00000139921	0.277083	3.22683	3.94365	0.000102811	0.00574063	1.10962	TMX1
ENSG00000184160	0.33571	9.84605	3.94303	0.000103063	0.00574063	1.10743	ADRA2C
ENSG00000165458	0.292252	6.55631	3.94123	0.000103796	0.00575717	1.10109	INPPL1
ENSG00000012174	-0.209581	0.2619	-3.94055	0.000104077	0.00575717	1.09866	MBTPS2
ENSG00000235597	-0.32987	1.57849	-3.93966	0.000104441	0.00575717	1.09554	LINC01102
ENSG00000135069	0.26686	5.30235	3.93932	0.00010458	0.00575717	1.09435	PSAT1
ENSG00000188811	-0.190584	0.658852	-3.93825	0.000105024	0.00575717	1.09056	NHLRC3
ENSG00000224057	0.525796	0.0774196	3.93807	0.000105097	0.00575717	1.08994	EGFR-AS1
ENSG00000266076	0.196052	4.37771	3.93338	0.000107051	0.00584812	1.07345	NA
ENSG00000021645	-0.420433	5.39599	-3.93163	0.00010779	0.00585073	1.0673	NRXN3
ENSG00000225331	-0.465753	-2.57001	-3.93139	0.000107895	0.00585073	1.06642	LINC01678
ENSG00000078043	-0.0985508	5.36837	-3.93094	0.000108086	0.00585073	1.06484	PIAS2
ENSG00000131620	-0.328638	3.19844	-3.93009	0.000108447	0.00585073	1.06186	ANO1
ENSG00000147155	-0.197549	5.78461	-3.9298	0.00010857	0.00585073	1.06084	EBP
ENSG00000171311	-0.121016	5.29535	-3.92852	0.000109116	0.00586039	1.05635	EXOSC1
ENSG00000171467	0.15798	4.28181	3.928	0.000109339	0.00586039	1.05453	ZNF318
ENSG00000157005	-0.777555	5.34254	-3.92579	0.000110293	0.00589563	1.04676	SST
ENSG00000146054	-0.210993	4.54484	-3.92263	0.00011167	0.00593659	1.03565	TRIM7
ENSG00000066926	-0.190351	0.672616	-3.92151	0.000112161	0.00593659	1.03173	FECH
ENSG00000182103	0.285544	6.49704	3.92118	0.000112306	0.00593659	1.03057	FAM181B
ENSG00000169599	-0.113554	5.95016	-3.92057	0.000112575	0.00593659	1.02843	NFU1
ENSG00000171885	0.533967	1.40325	3.91999	0.000112832	0.00593659	1.0264	AQP4
ENSG00000265735	0.423897	10.4701	3.91995	0.00011285	0.00593659	1.02625	RN7SL5P
ENSG00000177311	0.16534	4.51347	3.91841	0.000113534	0.00595678	1.02085	ZBTB38
ENSG00000105793	-0.112476	4.45339	-3.91514	0.000114997	0.00601768	1.00939	GTPBP10
ENSG00000135424	0.297356	5.32408	3.9129	0.00011601	0.00605475	1.00155	ITGA7
ENSG00000087510	0.555337	5.4571	3.90953	0.00011755	0.00611906	0.989756	TFAP2C
ENSG00000237737	-0.336704	1.36167	-3.90609	0.000119139	0.00617051	0.977745	DCTN1-AS1
ENSG00000227117	0.236764	2.88439	3.90605	0.000119159	0.00617051	0.977599	HORMAD2-AS1
ENSG00000100227	0.188124	5.78117	3.90443	0.000119918	0.0061901	0.971917	POLDIP3
ENSG00000135549	-0.353668	4.57676	-3.90391	0.00012016	0.0061901	0.970118	PKIB
ENSG00000113597	-0.169887	5.54691	-3.90057	0.000121739	0.00625523	0.958447	TRAPPC13
ENSG00000198901	-0.264103	3.40205	-3.89919	0.000122395	0.00626184	0.953639	PRC1
ENSG00000158526	-0.142859	8.2576	-3.89887	0.000122551	0.00626184	0.952503	TSR2
ENSG00000006327	0.490844	1.51328	3.89792	0.000123006	0.00626184	0.949186	TNFRSF12A
ENSG00000151413	-0.137927	2.2198	-3.89767	0.000123127	0.00626184	0.948307	NUBPL
ENSG00000162929	-0.153698	6.95301	-3.89548	0.00012418	0.00629928	0.940694	KIAA1841
ENSG00000124181	0.219404	7.39062	3.89385	0.000124971	0.00630463	0.935015	PLCG1
ENSG00000271738	0.202806	8.22367	3.89291	0.000125431	0.00630463	0.931736	NA
ENSG00000239306	0.264843	8.48168	3.89273	0.000125521	0.00630463	0.93109	RBM14
ENSG00000100577	-0.319491	-1.06872	-3.89256	0.000125601	0.00630463	0.930522	GSTZ1
ENSG00000140395	-0.14945	3.46867	-3.89201	0.000125871	0.00630463	0.928605	WDR61
ENSG00000114054	-0.124442	2.22071	-3.88901	0.000127352	0.00635378	0.918145	PCCB
ENSG00000236886	0.663638	0.475051	3.88873	0.000127491	0.00635378	0.917171	NA
ENSG00000010671	-0.21005	-3.9385	-3.88778	0.000127967	0.00635428	0.913837	BTK
ENSG00000185008	-0.48614	2.63626	-3.88743	0.00012814	0.00635428	0.912632	ROBO2
ENSG00000151247	-0.161699	7.2075	-3.88624	0.000128736	0.00636437	0.908487	EIF4E
ENSG00000119203	-0.116252	4.14748	-3.88456	0.000129579	0.00636437	0.902654	CPSF3
ENSG00000163214	-0.233573	2.50599	-3.88453	0.000129594	0.00636437	0.902548	DHX57
ENSG00000013561	-0.112069	6.17946	-3.88447	0.000129624	0.00636437	0.902343	RNF14
ENSG00000121766	-0.108496	8.81408	-3.88239	0.000130679	0.00636693	0.895099	ZCCHC17
ENSG00000089094	-0.106155	4.94051	-3.88229	0.00013073	0.00636693	0.894747	KDM2B
ENSG00000236754	0.331353	4.94797	3.88088	0.00013145	0.00636693	0.889841	NA
ENSG00000255201	0.368908	3.97655	3.88005	0.000131871	0.00636693	0.886981	NA
ENSG00000136895	-0.199666	5.30902	-3.8794	0.000132207	0.00636693	0.884709	GARNL3
ENSG00000101782	-0.120278	4.47316	-3.87937	0.000132224	0.00636693	0.88459	RIOK3
ENSG00000094916	0.11026	6.92554	3.87928	0.000132267	0.00636693	0.884303	CBX5
ENSG00000108510	0.153081	4.32006	3.87916	0.000132333	0.00636693	0.883858	MED13
ENSG00000134278	0.126961	7.24234	3.87872	0.000132558	0.00636693	0.88234	SPIRE1
ENSG00000251349	-0.159179	7.34707	-3.87501	0.00013448	0.00644369	0.869476	MSANTD3-TMEFF1
ENSG00000148704	-0.497132	-3.19449	-3.87302	0.000135525	0.00646339	0.862556	VAX1
ENSG00000214655	0.168338	5.67962	3.87245	0.000135824	0.00646339	0.860586	ZSWIM8
ENSG00000109501	0.244149	5.61711	3.87237	0.000135866	0.00646339	0.860312	WFS1
ENSG00000153310	-0.225499	4.96883	-3.86939	0.00013745	0.00652314	0.849956	FAM49B
ENSG00000163170	-0.193505	4.46326	-3.86801	0.000138186	0.00652906	0.845185	BOLA3
ENSG00000154188	0.431134	-3.93347	3.86793	0.000138231	0.00652906	0.844891	ANGPT1
ENSG00000128585	0.202358	5.29456	3.864	0.000140355	0.00661363	0.831274	MKLN1
ENSG00000271780	-0.296279	3.88983	-3.86272	0.000141049	0.00663066	0.826862	NA
ENSG00000255135	-0.190822	6.12388	-3.86143	0.000141755	0.00664809	0.822408	NA
ENSG00000099866	-0.233016	5.29815	-3.86048	0.000142282	0.00665715	0.819087	MADCAM1
ENSG00000068976	0.474358	4.74603	3.85853	0.00014336	0.00669182	0.812348	PYGM
ENSG00000273314	-0.233755	0.925834	-3.85678	0.000144333	0.00671462	0.806305	NA
ENSG00000113504	0.288916	5.39318	3.85644	0.000144524	0.00671462	0.805127	SLC12A7
ENSG00000196924	0.298319	6.09327	3.8555	0.000145052	0.00671772	0.801869	FLNA
ENSG00000148468	0.14476	8.26781	3.85511	0.000145266	0.00671772	0.800551	FAM171A1
ENSG00000259211	0.172506	6.75849	3.85439	0.000145674	0.00672094	0.798048	NA
ENSG00000134061	0.516828	-0.803645	3.85244	0.000146779	0.00673836	0.791297	CD180
ENSG00000113648	-0.101404	5.26901	-3.85219	0.000146918	0.00673836	0.790455	H2AFY
ENSG00000227502	-0.40639	-2.25377	-3.85138	0.000147381	0.00673836	0.787643	LINC01268
ENSG00000228421	0.522466	-1.06267	3.85133	0.000147407	0.00673836	0.787486	NA
ENSG00000228021	-0.174753	2.2753	-3.85035	0.000147966	0.00674839	0.784108	NA
ENSG00000182831	0.139263	7.92668	3.84862	0.00014896	0.00677821	0.778125	C16orf72
ENSG00000153406	-0.208477	3.75305	-3.84734	0.000149698	0.00679622	0.773713	NMRAL1
ENSG00000262730	-0.173263	7.75724	-3.84378	0.000151772	0.00685343	0.761427	NA
ENSG00000186104	-0.117402	3.51312	-3.84352	0.000151925	0.00685343	0.760528	CYP2R1
ENSG00000131495	-0.108305	7.94068	-3.8434	0.000151992	0.00685343	0.760134	NDUFA2
ENSG00000082068	-0.133403	2.78738	-3.84241	0.000152575	0.00686306	0.756716	WDR70
ENSG00000142227	0.355486	3.84055	3.84187	0.000152896	0.00686306	0.754841	EMP3
ENSG00000172216	0.323055	10.1805	3.83782	0.000155303	0.0069554	0.740896	CEBPB
ENSG00000267855	-0.163729	5.05304	-3.837	0.000155792	0.00696162	0.73809	NDUFA7
ENSG00000100796	0.15314	7.4201	3.83484	0.000157096	0.00698975	0.730647	PPP4R3A
ENSG00000120885	0.283993	8.26088	3.83479	0.000157124	0.00698975	0.730486	CLU
ENSG00000130054	0.24116	8.3973	3.83108	0.000159385	0.00705247	0.717734	FAM155B
ENSG00000198586	-0.122063	6.30334	-3.8308	0.000159556	0.00705247	0.716779	TLK1
ENSG00000213920	-0.192119	4.70198	-3.83037	0.000159823	0.00705247	0.715283	MDP1
ENSG00000110013	-0.106876	6.96835	-3.82941	0.000160413	0.00705247	0.711999	SIAE
ENSG00000168350	-0.317694	1.8517	-3.82925	0.000160515	0.00705247	0.711427	DEGS2
ENSG00000250486	-0.259803	0.0670049	-3.82885	0.000160759	0.00705247	0.710074	FAM218A
ENSG00000151327	-0.174639	2.90873	-3.82773	0.000161453	0.00705247	0.706228	FAM177A1
ENSG00000137210	-0.178354	3.51365	-3.82756	0.000161561	0.00705247	0.705632	TMEM14B
ENSG00000115507	0.418773	2.4281	3.82729	0.000161726	0.00705247	0.704721	OTX1
ENSG00000169282	-0.313386	5.82385	-3.82611	0.000162463	0.00705274	0.700663	KCNAB1
ENSG00000114902	-0.144663	5.89427	-3.82573	0.000162702	0.00705274	0.699351	SPCS1
ENSG00000116918	-0.246026	2.13996	-3.82507	0.000163114	0.00705274	0.697097	TSNAX
ENSG00000126705	0.152401	6.64938	3.82501	0.000163151	0.00705274	0.696892	AHDC1
ENSG00000203705	-0.197373	3.16574	-3.82418	0.000163676	0.00706009	0.694024	TATDN3
ENSG00000174891	-0.168384	4.02857	-3.82203	0.000165035	0.00710329	0.686647	RSRC1
ENSG00000167578	-0.136047	4.41159	-3.82106	0.000165646	0.00711419	0.683349	RAB4B
ENSG00000116661	0.285396	8.80528	3.82041	0.000166063	0.00711675	0.681103	FBXO2
ENSG00000113141	-0.0702389	6.54796	-3.81891	0.000167023	0.00712135	0.675963	IK
ENSG00000184602	0.168139	9.60302	3.81821	0.000167472	0.00712135	0.673568	SNN
ENSG00000248643	0.224053	10.8919	3.81762	0.000167848	0.00712135	0.671564	RBM14-RBM4
ENSG00000107223	-0.11133	8.54314	-3.81634	0.000168676	0.00712135	0.667175	EDF1
ENSG00000147027	0.359614	6.38177	3.81626	0.000168733	0.00712135	0.666873	TMEM47
ENSG00000254561	-0.633683	-3.41149	-3.81603	0.000168877	0.00712135	0.666114	NA
ENSG00000128563	-0.131552	5.73628	-3.8158	0.000169026	0.00712135	0.665325	PRKRIP1
ENSG00000223401	0.441693	3.86132	3.81551	0.000169218	0.00712135	0.664313	NA
ENSG00000167862	-0.108973	5.85641	-3.81492	0.000169602	0.00712135	0.66229	MRPL58
ENSG00000183570	-0.265365	3.33958	-3.81434	0.000169979	0.00712135	0.660311	PCBP3
ENSG00000166359	-0.341494	-1.58907	-3.81368	0.000170407	0.00712135	0.658067	WDR88
ENSG00000215301	0.125872	4.96024	3.81359	0.000170468	0.00712135	0.657744	DDX3X
ENSG00000196367	0.128787	4.73562	3.81143	0.000171884	0.00715428	0.650365	TRRAP
ENSG00000145708	-0.426689	0.820869	-3.81129	0.000171976	0.00715428	0.649888	CRHBP
ENSG00000147571	-0.878678	11.0198	-3.81067	0.00017239	0.0071565	0.647746	CRH
ENSG00000130766	0.245276	8.2625	3.80971	0.00017302	0.00716771	0.644489	SESN2
ENSG00000185477	-0.262148	2.91086	-3.80908	0.000173442	0.00717024	0.642318	GPRIN3
ENSG00000170145	0.137563	5.03572	3.8076	0.000174429	0.00717299	0.637252	SIK2
ENSG00000065308	0.20852	4.92516	3.80668	0.000175041	0.00717299	0.63413	TRAM2
ENSG00000198556	-0.158152	3.37594	-3.80634	0.000175274	0.00717299	0.632946	ZNF789
ENSG00000123338	-0.228549	-4.74342	-3.8053	0.000175973	0.00717299	0.629391	NCKAP1L
ENSG00000263072	-0.185227	2.47873	-3.80526	0.000175999	0.00717299	0.629261	ZNF213-AS1
ENSG00000256463	0.487307	8.06673	3.80523	0.000176019	0.00717299	0.629161	SALL3
ENSG00000164741	0.180623	3.46178	3.80472	0.000176363	0.00717299	0.627417	DLC1
ENSG00000225554	-0.451734	3.47292	-3.80403	0.000176826	0.00717299	0.62508	NA
ENSG00000175827	0.149561	5.1229	3.80263	0.000177778	0.00717299	0.620292	NA
ENSG00000232119	-0.125034	7.19686	-3.80248	0.000177882	0.00717299	0.619771	MCTS1
ENSG00000171951	-0.434536	7.52407	-3.80202	0.000178196	0.00717299	0.618195	SCG2
ENSG00000226200	-0.353576	-5.28515	-3.80184	0.000178315	0.00717299	0.617601	SGMS1-AS1
ENSG00000219410	0.161031	5.08823	3.80172	0.000178398	0.00717299	0.617188	NA
ENSG00000239827	-0.15207	3.81062	-3.80149	0.000178558	0.00717299	0.616385	SUGT1P3
ENSG00000137962	0.23954	3.34626	3.80037	0.000179323	0.0071771	0.612571	ARHGAP29
ENSG00000120705	0.102579	7.18333	3.80028	0.000179382	0.0071771	0.612277	ETF1
ENSG00000099899	-0.105982	3.54667	-3.79853	0.000180591	0.00719392	0.60629	TRMT2A
ENSG00000067182	0.350122	4.93676	3.79816	0.000180843	0.00719392	0.605047	TNFRSF1A
ENSG00000119283	-0.361506	2.35409	-3.7981	0.000180888	0.00719392	0.604822	TRIM67
ENSG00000181472	0.179849	6.12416	3.79523	0.000182882	0.00724661	0.595049	ZBTB2
ENSG00000153157	-0.167585	1.88057	-3.79466	0.000183283	0.00724661	0.593093	SYCP2L
ENSG00000144847	0.212826	0.783834	3.79436	0.000183488	0.00724661	0.592096	IGSF11
ENSG00000233247	-0.144242	5.80577	-3.79387	0.000183834	0.00724661	0.590417	NA
ENSG00000273320	-0.352572	2.32837	-3.79323	0.000184286	0.00724661	0.588226	NA
ENSG00000266202	-0.435607	0.735551	-3.79307	0.0001844	0.00724661	0.587678	NA
ENSG00000117450	0.218641	8.69506	3.79013	0.000186477	0.00730483	0.577688	PRDX1
ENSG00000271474	-0.392566	-1.78414	-3.78994	0.000186616	0.00730483	0.577026	NA
ENSG00000056736	0.440822	7.69084	3.78893	0.000187339	0.00731873	0.573578	IL17RB
ENSG00000135336	-0.157535	3.20714	-3.78752	0.000188343	0.00732619	0.56881	ORC3
ENSG00000206562	-0.0855149	4.88699	-3.78726	0.000188532	0.00732619	0.567919	METTL6
ENSG00000258989	0.213913	3.05554	3.78694	0.000188761	0.00732619	0.566835	NA
ENSG00000141503	0.116774	6.54392	3.78654	0.000189051	0.00732619	0.565466	MINK1
ENSG00000203709	0.362951	11.318	3.78585	0.000189548	0.00732619	0.563125	C1orf132
ENSG00000164188	0.530303	4.45658	3.78559	0.00018974	0.00732619	0.562221	RANBP3L
ENSG00000260641	-0.362786	-2.04557	-3.78398	0.000190906	0.0073569	0.556762	NA
ENSG00000130347	-0.216056	3.95231	-3.78273	0.000191819	0.00737781	0.552507	RTN4IP1
ENSG00000035403	0.186925	4.20103	3.78206	0.000192309	0.00738238	0.550232	VCL
ENSG00000075420	0.265083	4.26776	3.78078	0.000193247	0.00740408	0.545896	FNDC3B
ENSG00000161956	0.111378	8.43957	3.7776	0.000195602	0.00747988	0.535101	SENP3
ENSG00000205250	0.114595	6.4213	3.77675	0.000196238	0.00748982	0.532205	E2F4
ENSG00000121680	-0.171454	3.63711	-3.77602	0.000196783	0.00749624	0.529732	PEX16
ENSG00000273045	-0.23656	3.41725	-3.76979	0.000201501	0.00766129	0.508618	C2orf15
ENSG00000246731	-0.335648	-1.65444	-3.76839	0.000202579	0.00768351	0.503862	NA
ENSG00000214022	0.132857	6.26756	3.76803	0.000202859	0.00768351	0.502635	REPIN1
ENSG00000150457	0.313204	2.24148	3.76702	0.000203637	0.00769835	0.499221	LATS2
ENSG00000069849	0.161344	10.0313	3.76625	0.000204228	0.00770601	0.496641	ATP1B3
ENSG00000107854	0.0904434	5.67405	3.76368	0.00020623	0.00775059	0.487946	TNKS2
ENSG00000164050	0.235191	4.04951	3.76294	0.000206818	0.00775059	0.485411	PLXNB1
ENSG00000254602	-0.253902	1.91119	-3.76203	0.000207533	0.00775059	0.482337	NA
ENSG00000272572	-0.314226	0.716696	-3.76184	0.000207677	0.00775059	0.481717	NA
ENSG00000149100	-0.106894	6.33916	-3.76138	0.000208044	0.00775059	0.480147	EIF3M
ENSG00000171100	0.212406	1.81829	3.76085	0.000208461	0.00775059	0.478359	MTM1
ENSG00000249577	0.54974	0.37938	3.76081	0.000208494	0.00775059	0.478221	NA
ENSG00000273270	-0.289209	0.515189	-3.76077	0.000208527	0.00775059	0.478078	NA
ENSG00000134297	0.209321	3.25291	3.75863	0.000210224	0.00779513	0.47086	PLEKHA8P1
ENSG00000229044	-0.152389	6.12618	-3.75827	0.00021051	0.00779513	0.469649	NA
ENSG00000248587	-0.457949	-3.31853	-3.75717	0.000211395	0.00780782	0.465912	GDNF-AS1
ENSG00000116750	-0.19787	4.59127	-3.75627	0.000212116	0.00780782	0.462875	UCHL5
ENSG00000259952	0.140327	9.1997	3.75595	0.000212375	0.00780782	0.461791	NA
ENSG00000089169	-0.647706	7.9065	-3.75587	0.000212434	0.00780782	0.46154	RPH3A
ENSG00000139597	-0.148873	6.65236	-3.7554	0.000212816	0.00780782	0.459944	N4BP2L1
ENSG00000083168	0.146238	3.90926	3.75469	0.000213389	0.00781445	0.457545	KAT6A
ENSG00000035664	-0.25359	0.828519	-3.75338	0.000214447	0.00783874	0.453141	DAPK2
ENSG00000254422	0.473562	2.8679	3.75179	0.000215747	0.00785388	0.447758	NA
ENSG00000273319	0.455498	10.9466	3.7517	0.000215821	0.00785388	0.447453	NA
ENSG00000159899	0.164839	6.83951	3.75142	0.000216046	0.00785388	0.446524	NPR2
ENSG00000148803	-0.336948	-0.618179	-3.75028	0.000216979	0.00786274	0.442687	FUOM
ENSG00000158467	0.289167	5.49394	3.75016	0.00021708	0.00786274	0.442269	AHCYL2
ENSG00000175505	0.401866	6.87346	3.74807	0.000218803	0.00789459	0.43523	CLCF1
ENSG00000158615	0.178906	5.77446	3.74779	0.000219038	0.00789459	0.434275	PPP1R15B
ENSG00000134253	-0.190416	1.86761	-3.74732	0.000219428	0.00789459	0.432692	TRIM45
ENSG00000138785	0.153938	5.05533	3.74717	0.000219548	0.00789459	0.432204	INTS12
ENSG00000084676	0.111134	6.23396	3.74575	0.000220735	0.00792294	0.427402	NCOA1
ENSG00000100906	0.273922	6.45675	3.74486	0.000221474	0.007935	0.424425	NFKBIA
ENSG00000196502	-0.225095	4.23595	-3.74439	0.000221869	0.007935	0.422838	SULT1A1
ENSG00000184828	0.228468	6.42014	3.74371	0.000222443	0.00794125	0.420537	ZBTB7C
ENSG00000136877	-0.187207	1.67563	-3.74291	0.000223117	0.00795106	0.417841	FPGS
ENSG00000106692	-0.157971	0.79187	-3.74185	0.000224013	0.00796868	0.414275	FKTN
ENSG00000177807	0.311782	5.09592	3.74126	0.000224512	0.00797217	0.412294	KCNJ10
ENSG00000092607	0.572488	0.370383	3.74076	0.000224938	0.00797308	0.410603	TBX15
ENSG00000138798	0.4232	2.28529	3.73676	0.00022836	0.00807998	0.397159	EGF
ENSG00000123999	-0.467715	0.834526	-3.73417	0.000230602	0.00814479	0.388463	INHA
ENSG00000168003	0.234042	7.40517	3.73313	0.000231508	0.00816229	0.384972	SLC3A2
ENSG00000174099	0.274224	5.25815	3.73192	0.000232564	0.00816883	0.380918	MSRB3
ENSG00000146005	0.334057	4.53494	3.73178	0.00023269	0.00816883	0.380437	PSD2
ENSG00000123737	-0.162274	4.85352	-3.73138	0.000233041	0.00816883	0.379094	EXOSC9
ENSG00000134802	0.272839	1.59232	3.73104	0.000233337	0.00816883	0.377968	SLC43A3
ENSG00000272694	0.302468	11.9894	3.72785	0.000236163	0.00825325	0.36725	NA
ENSG00000134569	0.396706	5.88537	3.7258	0.000237995	0.00830269	0.360371	LRP4
ENSG00000117592	0.283498	8.05463	3.72345	0.000240111	0.00835017	0.352493	PRDX6
ENSG00000168081	-0.58111	7.75171	-3.72335	0.000240196	0.00835017	0.352178	PNOC
ENSG00000103494	-0.194659	3.52079	-3.72209	0.000241343	0.00835804	0.34794	RPGRIP1L
ENSG00000249240	0.298484	2.72762	3.72172	0.000241673	0.00835804	0.346722	NA
ENSG00000239969	-0.184046	4.1411	-3.72016	0.000243097	0.00835804	0.341495	NA
ENSG00000160131	-0.110101	5.55342	-3.71949	0.000243715	0.00835804	0.339233	VMA21
ENSG00000144677	0.229373	8.06391	3.7193	0.00024389	0.00835804	0.338596	CTDSPL
ENSG00000163273	-0.444148	2.92557	-3.71922	0.00024396	0.00835804	0.338339	NPPC
ENSG00000076067	0.279576	1.88748	3.7192	0.000243975	0.00835804	0.338284	RBMS2
ENSG00000164237	0.231383	7.32932	3.71878	0.000244362	0.00835804	0.336874	CMBL
ENSG00000184486	0.287699	6.31404	3.7181	0.000244989	0.00835804	0.334596	POU3F2
ENSG00000145681	-0.496231	1.18777	-3.71803	0.000245057	0.00835804	0.334349	HAPLN1
ENSG00000117569	-0.119427	3.93288	-3.71688	0.000246118	0.00835804	0.330504	PTBP2
ENSG00000186501	-0.152054	4.71869	-3.71648	0.000246483	0.00835804	0.329183	TMEM222
ENSG00000197451	0.110964	7.43652	3.71632	0.000246634	0.00835804	0.32864	HNRNPAB
ENSG00000064999	0.128399	5.35583	3.71629	0.000246658	0.00835804	0.328552	ANKS1A
ENSG00000130158	0.244647	3.1686	3.71622	0.000246727	0.00835804	0.328303	DOCK6
ENSG00000166188	0.164633	5.72231	3.7154	0.000247492	0.00836703	0.325549	ZNF319
ENSG00000117448	-0.159265	2.6894	-3.7138	0.000248985	0.00836703	0.320198	AKR1A1
ENSG00000120533	-0.122385	4.94758	-3.71331	0.000249442	0.00836703	0.318567	ENY2
ENSG00000170242	0.177764	6.08779	3.71264	0.000250067	0.00836703	0.316339	USP47
ENSG00000183691	0.358209	6.11732	3.71264	0.000250069	0.00836703	0.316331	NOG
ENSG00000162104	0.129295	6.67651	3.7126	0.00025011	0.00836703	0.316187	ADCY9
ENSG00000240449	0.175261	5.86793	3.71229	0.000250399	0.00836703	0.315157	NA
ENSG00000177917	0.297561	5.44112	3.71215	0.000250527	0.00836703	0.314704	ARL6IP6
ENSG00000232859	-0.401346	2.81742	-3.71188	0.000250779	0.00836703	0.313808	LYRM9
ENSG00000146197	0.313064	4.59377	3.71101	0.000251608	0.00837963	0.310872	SCUBE3
ENSG00000174705	0.258226	0.730515	3.71038	0.000252202	0.00837963	0.308774	SH3PXD2B
ENSG00000167774	-0.149132	6.29474	-3.71015	0.000252421	0.00837963	0.308002	NA
ENSG00000100393	0.145454	4.49971	3.70956	0.000252975	0.00838095	0.306054	EP300
ENSG00000143970	0.176391	3.13286	3.70922	0.000253304	0.00838095	0.304896	ASXL2
ENSG00000100372	-0.115971	3.46713	-3.70777	0.000254679	0.00841245	0.30008	SLC25A17
ENSG00000136710	-0.185742	3.2669	-3.70689	0.000255522	0.00841404	0.297141	CCDC115
ENSG00000197442	0.248832	6.98354	3.70617	0.000256211	0.00841404	0.294746	MAP3K5
ENSG00000073009	-0.119932	2.49714	-3.70603	0.000256352	0.00841404	0.294255	NA
ENSG00000170035	-0.0876837	7.85103	-3.70575	0.000256623	0.00841404	0.293316	UBE2E3
ENSG00000172493	0.231835	4.0697	3.70552	0.000256843	0.00841404	0.292553	AFF1
ENSG00000148482	0.489597	3.95695	3.70494	0.000257398	0.00841837	0.290632	SLC39A12
ENSG00000262712	0.206445	5.88013	3.70358	0.000258714	0.00844749	0.286098	NA
ENSG00000170439	0.413476	3.5133	3.70247	0.000259792	0.00846879	0.282399	METTL7B
ENSG00000232060	-0.211842	2.44519	-3.70132	0.000260915	0.00847183	0.278561	SLC4A1APP1
ENSG00000135847	-0.171012	3.79692	-3.70115	0.000261082	0.00847183	0.277991	NA
ENSG00000227279	0.241756	4.62384	3.70107	0.000261163	0.00847183	0.277715	NA
ENSG00000167701	0.210819	4.45993	3.69914	0.000263054	0.0085179	0.271298	GPT
ENSG00000126785	0.335752	5.68423	3.69875	0.00026344	0.0085179	0.269995	RHOJ
ENSG00000169299	0.211359	2.98674	3.69762	0.000264558	0.00854016	0.266228	PGM2
ENSG00000133789	0.252214	4.91236	3.69322	0.00026895	0.00865789	0.251588	SWAP70
ENSG00000002822	-0.16262	3.50047	-3.69302	0.00026915	0.00865789	0.250926	MAD1L1
ENSG00000100345	0.159326	5.89742	3.69266	0.000269511	0.00865789	0.249732	MYH9
ENSG00000198842	-0.466324	1.59609	-3.69166	0.000270522	0.00866045	0.246404	DUSP27
ENSG00000184677	0.201009	4.8448	3.69133	0.000270851	0.00866045	0.245323	ZBTB40
ENSG00000163507	-0.314203	-0.727796	-3.68995	0.000272258	0.00866045	0.240715	KIAA1524
ENSG00000260163	-0.385947	-0.224813	-3.68987	0.000272342	0.00866045	0.240442	NA
ENSG00000261054	0.289141	3.63246	3.68983	0.00027238	0.00866045	0.240319	NA
ENSG00000215375	-0.125151	6.92271	-3.68954	0.000272674	0.00866045	0.239359	MYL5
ENSG00000140391	0.106677	6.9743	3.68938	0.000272837	0.00866045	0.238828	TSPAN3
ENSG00000136750	-0.754273	5.12883	-3.68915	0.000273075	0.00866045	0.23805	GAD2
ENSG00000259113	0.270596	-0.796606	3.68812	0.000274125	0.00867989	0.23464	NA
ENSG00000270408	0.371723	1.41172	3.68738	0.000274885	0.00869012	0.232178	NA
ENSG00000121579	0.0944477	6.13598	3.68594	0.000276361	0.00872291	0.227417	NAA50
ENSG00000272129	-0.258686	1.32927	-3.68515	0.000277183	0.00872964	0.224775	NA
ENSG00000141433	-0.569855	4.93597	-3.68467	0.000277679	0.00872964	0.223185	ADCYAP1
ENSG00000013293	-0.365205	2.54105	-3.68447	0.000277891	0.00872964	0.222508	SLC7A14
ENSG00000164109	-0.255564	2.57695	-3.68372	0.000278669	0.00874026	0.220023	MAD2L1
ENSG00000127616	-0.147838	4.97893	-3.68135	0.000281135	0.00879675	0.212188	SMARCA4
ENSG00000101236	0.195917	9.43325	3.68083	0.000281685	0.00879675	0.210452	RNF24
ENSG00000123384	0.214788	6.1562	3.68041	0.000282122	0.00879675	0.209073	LRP1
ENSG00000152661	0.611281	7.17886	3.6803	0.000282239	0.00879675	0.208705	GJA1
ENSG00000100330	0.148121	5.34458	3.6796	0.000282977	0.00880279	0.206383	MTMR3
ENSG00000232788	0.284341	-1.6948	3.67863	0.000284004	0.00880279	0.203165	NA
ENSG00000095059	-0.105066	6.27804	-3.67859	0.000284051	0.00880279	0.203017	DHPS
ENSG00000104883	-0.346505	-2.70044	-3.67844	0.000284204	0.00880279	0.20254	PEX11G
ENSG00000171703	-0.134821	6.5296	-3.67518	0.000287677	0.00884459	0.191741	TCEA2
ENSG00000253457	-0.436319	4.38159	-3.67485	0.000288032	0.00884459	0.190647	SMIM18
ENSG00000163605	0.183041	7.705	3.67475	0.000288147	0.00884459	0.190292	PPP4R2
ENSG00000111907	0.450603	6.27601	3.67472	0.000288173	0.00884459	0.190212	TPD52L1
ENSG00000143321	0.152914	7.81686	3.67431	0.000288618	0.00884459	0.18884	HDGF
ENSG00000148848	0.446895	3.48252	3.67407	0.000288879	0.00884459	0.188038	ADAM12
ENSG00000265179	-0.59479	3.99827	-3.67386	0.000289098	0.00884459	0.187364	NA
ENSG00000258940	-0.262469	2.5382	-3.67363	0.00028935	0.00884459	0.186587	NA
ENSG00000132613	0.307841	10.3069	3.67308	0.000289943	0.00884459	0.18477	MTSS1L
ENSG00000165895	0.360449	1.01005	3.67302	0.000290001	0.00884459	0.184592	ARHGAP42
ENSG00000103335	0.223665	4.32898	3.6706	0.000292628	0.00891105	0.176576	PIEZO1
ENSG00000247556	-0.263555	6.20799	-3.66902	0.000294353	0.00893093	0.171355	OIP5-AS1
ENSG00000186889	-0.213632	1.78011	-3.66867	0.000294736	0.00893093	0.170199	TMEM17
ENSG00000125375	-0.149546	3.75759	-3.66788	0.000295601	0.00893093	0.167594	ATP5S
ENSG00000186281	-0.282301	-0.323634	-3.66783	0.000295656	0.00893093	0.167428	GPAT2
ENSG00000049541	-0.144002	4.64024	-3.66759	0.000295924	0.00893093	0.166624	RFC2
ENSG00000058335	-0.445744	5.50369	-3.66752	0.000296004	0.00893093	0.166385	RASGRF1
ENSG00000259321	-0.197531	4.77807	-3.66677	0.000296831	0.00893093	0.163904	NA
ENSG00000244968	-0.275918	-2.20636	-3.66646	0.00029717	0.00893093	0.16289	LIFR-AS1
ENSG00000122912	-0.175005	4.56619	-3.66632	0.000297323	0.00893093	0.162432	SLC25A16
ENSG00000237686	-0.451643	1.09647	-3.66528	0.000298479	0.00895212	0.158984	NA
ENSG00000232352	-0.371969	-2.56505	-3.66413	0.000299762	0.00896168	0.155173	SEMA3B-AS1
ENSG00000165527	0.103775	5.88239	3.66369	0.000300248	0.00896168	0.153736	ARF6
ENSG00000260000	-0.264911	3.0382	-3.66369	0.000300248	0.00896168	0.153733	NA
ENSG00000129009	0.333751	4.56192	3.66337	0.000300601	0.00896168	0.152692	ISLR
ENSG00000179981	0.194086	8.04983	3.6629	0.000301132	0.00896408	0.151123	TSHZ1
ENSG00000262903	0.376009	7.75112	3.65908	0.000305428	0.00906999	0.138537	NA
ENSG00000179899	0.146234	4.85105	3.65893	0.000305602	0.00906999	0.138032	PHC1P1
ENSG00000142611	0.3077	3.59702	3.65823	0.000306396	0.00907193	0.135727	PRDM16
ENSG00000135124	-0.177305	1.07598	-3.65767	0.000307031	0.00907193	0.133886	P2RX4
ENSG00000164164	0.13655	7.22305	3.65767	0.000307036	0.00907193	0.133873	OTUD4
ENSG00000172244	-0.259701	1.43045	-3.65584	0.000309128	0.00910872	0.12784	C5orf34
ENSG00000073111	-0.242695	-1.72822	-3.65571	0.000309273	0.00910872	0.127423	MCM2
ENSG00000162434	0.1083	5.51767	3.65521	0.000309856	0.00910872	0.125751	JAK1
ENSG00000107140	0.0886757	8.16126	3.65498	0.000310113	0.00910872	0.125014	TESK1
ENSG00000052723	-0.0825188	4.11817	-3.6538	0.000311472	0.00912248	0.12113	SIKE1
ENSG00000179523	-0.125194	4.24954	-3.65376	0.000311516	0.00912248	0.121003	EIF3J-AS1
ENSG00000099282	-0.371073	-4.33222	-3.65338	0.000311958	0.00912248	0.119745	TSPAN15
ENSG00000205542	-0.136261	11.1587	-3.65148	0.000314171	0.0091737	0.113466	TMSB4X
ENSG00000186298	0.178532	6.88553	3.65007	0.000315815	0.00920818	0.108831	PPP1CC
ENSG00000167173	0.200403	5.11595	3.64945	0.000316541	0.00921585	0.10679	C15orf39
ENSG00000271976	0.249231	8.05653	3.64795	0.000318306	0.00923616	0.101854	NA
ENSG00000148950	-0.129942	6.674	-3.64756	0.000318767	0.00923616	0.100569	IMMP1L
ENSG00000031081	0.350636	3.68141	3.6473	0.000319074	0.00923616	0.0997125	ARHGAP31
ENSG00000042062	0.471432	6.42414	3.64728	0.000319097	0.00923616	0.0996489	FAM65C
ENSG00000187079	0.273335	4.03198	3.64686	0.000319594	0.0092371	0.0982668	TEAD1
ENSG00000183580	0.277101	3.04446	3.64606	0.000320542	0.00924555	0.0956374	FBXL7
ENSG00000073578	-0.144491	4.01093	-3.64583	0.000320816	0.00924555	0.0948769	SDHA
ENSG00000134779	-0.121956	6.56868	-3.64382	0.000323202	0.00930083	0.088297	TPGS2
ENSG00000020577	0.334855	8.23275	3.64273	0.000324516	0.00932513	0.0846959	SAMD4A
ENSG00000268927	0.305464	9.90399	3.64078	0.000326864	0.0093671	0.078294	NA
ENSG00000162231	0.208361	7.11528	3.64073	0.000326918	0.0093671	0.0781463	NXF1
ENSG00000085063	0.194297	7.53131	3.64	0.000327801	0.00937889	0.0757511	CD59
ENSG00000105705	-0.108651	6.25172	-3.63907	0.000328938	0.0093979	0.0726758	SUGP1
ENSG00000267801	0.361988	1.55335	3.63811	0.000330101	0.00941759	0.069543	NA
ENSG00000121988	-0.138175	2.27629	-3.63751	0.000330831	0.00942489	0.0675827	ZRANB3
ENSG00000183856	-0.472109	0.486209	-3.6364	0.000332192	0.00945011	0.0639386	IQGAP3
ENSG00000133606	-0.0595186	6.32042	-3.63591	0.000332796	0.00945355	0.0623248	MKRN1
ENSG00000269124	0.534772	9.19396	3.63537	0.000333466	0.00945355	0.0605393	NA
ENSG00000135457	-0.102854	4.45636	-3.63515	0.000333739	0.00945355	0.0598137	TFCP2
ENSG00000161638	0.358586	1.92836	3.63413	0.000334988	0.00947544	0.0564969	ITGA5
ENSG00000167641	-0.453655	-3.22837	-3.63307	0.000336302	0.00949755	0.0530212	PPP1R14A
ENSG00000254894	0.251919	4.89321	3.63273	0.000336725	0.00949755	0.0519053	NAV2-AS1
ENSG00000184277	-0.171945	5.61103	-3.63215	0.000337449	0.0095045	0.0499978	TM2D3
ENSG00000133028	0.114813	4.58302	3.6298	0.000340393	0.00957386	0.0422873	SCO1
ENSG00000180828	-0.445009	6.73761	-3.62858	0.00034192	0.00960322	0.0383152	BHLHE22
ENSG00000272973	-0.254356	5.19557	-3.62765	0.000343096	0.00962265	0.0352683	NA
ENSG00000175745	0.210229	8.59	3.62458	0.000347009	0.00971869	0.0252027	NR2F1
ENSG00000102934	-0.319574	-2.78035	-3.62385	0.000347933	0.00973087	0.022842	PLLP
ENSG00000225190	0.1528	5.96139	3.62267	0.000349456	0.00974732	0.0189676	PLEKHM1
ENSG00000267439	-0.0943194	5.29609	-3.62263	0.000349501	0.00974732	0.018851	NA
ENSG00000130309	0.222747	6.82014	3.62095	0.000351672	0.00979009	0.0133567	COLGALT1
ENSG00000084072	-0.156343	4.20365	-3.62038	0.000352419	0.00979009	0.0114741	PPIE
ENSG00000079616	-0.152015	2.82545	-3.61997	0.000352951	0.00979009	0.0101361	KIF22
ENSG00000022976	-0.148612	2.81963	-3.61985	0.000353104	0.00979009	0.00975026	ZNF839
ENSG00000088325	-0.223439	4.59715	-3.61955	0.000353497	0.00979009	0.00876356	TPX2
ENSG00000179240	-0.210762	1.76569	-3.61877	0.000354511	0.00980452	0.00622247	NA
ENSG00000089154	0.136601	3.93679	3.61676	0.000357139	0.00984488	-0.000331264	GCN1
ENSG00000151789	-0.368547	6.5763	-3.61669	0.000357226	0.00984488	-0.000546514	ZNF385D
ENSG00000133794	0.174629	8.91852	3.61643	0.000357576	0.00984488	-0.00141593	ARNTL
ENSG00000219392	-0.386556	0.733143	-3.61572	0.000358504	0.00984488	-0.00371503	ZNF602P
ENSG00000107249	0.375266	2.96336	3.61569	0.000358547	0.00984488	-0.00382222	GLIS3
ENSG00000019485	0.17246	7.29698	3.61539	0.000358941	0.00984488	-0.00479701	PRDM11
ENSG00000271793	0.140737	5.36867	3.61456	0.000360042	0.00986148	-0.00751403	NA
ENSG00000236790	0.396651	6.22122	3.61282	0.00036235	0.00991105	-0.0131841	LINC00299
ENSG00000184220	-0.21395	4.16151	-3.61223	0.000363133	0.00991229	-0.0150984	CMSS1
ENSG00000160226	-0.111311	5.03321	-3.61202	0.00036342	0.00991229	-0.0158006	C21orf2
ENSG00000136160	0.478637	5.49596	3.61163	0.000363934	0.00991229	-0.0170532	EDNRB
ENSG00000151208	0.20807	3.92097	3.61079	0.000365061	0.00991229	-0.0197969	DLG5
ENSG00000272916	0.0979532	6.05329	3.61059	0.000365328	0.00991229	-0.0204444	NA
ENSG00000170525	0.243671	5.07289	3.61004	0.000366065	0.00991229	-0.0222325	PFKFB3
ENSG00000163596	-0.197125	4.9984	-3.60985	0.000366324	0.00991229	-0.0228604	ICA1L
ENSG00000106636	0.111183	8.08062	3.60981	0.000366383	0.00991229	-0.0230039	YKT6
ENSG00000151876	-0.177227	0.66138	-3.60921	0.000367183	0.00992042	-0.0249371	FBXO4
ENSG00000204147	-0.303257	4.63797	-3.60722	0.000369878	0.00997289	-0.031425	ASAH2B
ENSG00000238795	0.425558	10.3224	3.60704	0.000370128	0.00997289	-0.0320236	SCARNA12
ENSG00000009694	-0.315297	2.3442	-3.6063	0.000371135	0.00998649	-0.0344336	TENM1
ENSG00000184203	-0.276365	3.67515	-3.60522	0.000372602	0.0100124	-0.0379329	PPP1R2
ENSG00000259305	0.0968205	7.08629	3.60434	0.000373806	0.0100312	-0.0407936	ZHX1-C8orf76
ENSG00000236065	-0.28506	-0.516787	-3.60397	0.000374315	0.0100313	-0.0420009	NA
ENSG00000257303	-0.161904	5.79348	-3.6033	0.000375235	0.0100425	-0.0441781	NA
ENSG00000198952	0.14516	7.49662	3.60287	0.000375829	0.0100449	-0.0455829	SMG5
ENSG00000147274	-0.12893	3.34342	-3.60239	0.000376487	0.0100489	-0.0471335	RBMX
ENSG00000198816	0.158658	10.4604	3.60133	0.000377964	0.0100748	-0.0506067	ZNF358
ENSG00000138193	0.237762	1.77505	3.60048	0.000379139	0.0100926	-0.0533578	PLCE1
ENSG00000111181	0.262213	3.69721	3.59979	0.000380093	0.0100943	-0.055587	SLC6A12
ENSG00000196668	-0.344955	0.608632	-3.59945	0.000380575	0.0100943	-0.0567104	LINC00173
ENSG00000196951	-0.185818	2.52941	-3.59934	0.000380725	0.0100943	-0.0570615	SCOC-AS1
ENSG00000135763	0.143173	2.44764	3.59845	0.000381971	0.0101131	-0.0599586	URB2
ENSG00000256422	-0.638146	5.44959	-3.59811	0.000382452	0.0101131	-0.0610747	NA
ENSG00000007255	-0.225849	1.57666	-3.59766	0.00038308	0.0101163	-0.0625283	TRAPPC6A
ENSG00000149485	-0.231866	-1.21043	-3.597	0.000384002	0.0101272	-0.0646609	FADS1
ENSG00000119938	0.390086	9.64404	3.59607	0.000385319	0.0101484	-0.0676956	PPP1R3C
ENSG00000263203	0.169965	5.27475	3.59515	0.000386612	0.010169	-0.0706672	NA
ENSG00000141127	-0.108185	3.76494	-3.59439	0.000387699	0.0101841	-0.0731557	PRPSAP2
ENSG00000121879	0.113345	5.43904	3.59335	0.000389176	0.010189	-0.0765287	PIK3CA
ENSG00000189283	-0.164298	3.27697	-3.59321	0.000389365	0.010189	-0.0769583	FHIT
ENSG00000173517	0.171233	5.83846	3.59317	0.000389422	0.010189	-0.0770879	PEAK1
ENSG00000125962	-0.257499	1.27279	-3.59056	0.00039316	0.0102635	-0.0855582	ARMCX5
ENSG00000254635	-0.281606	4.62578	-3.59046	0.000393302	0.0102635	-0.0858776	WAC-AS1
ENSG00000178723	0.370834	2.21787	3.58947	0.000394738	0.0102875	-0.0891097	GLULP4
ENSG00000243477	-0.3324	0.831149	-3.58873	0.000395803	0.0102889	-0.0914995	NAT6
ENSG00000138722	0.719962	-1.92507	3.58871	0.000395826	0.0102889	-0.0915495	MMRN1
ENSG00000226143	-0.211949	7.00929	-3.58525	0.000400874	0.0103878	-0.102785	NA
ENSG00000139675	-0.146686	4.50262	-3.58493	0.000401338	0.0103878	-0.103809	HNRNPA1L2
ENSG00000134371	0.119925	3.54375	3.58459	0.000401836	0.0103878	-0.104909	CDC73
ENSG00000066629	-0.184439	0.681324	-3.58449	0.000401988	0.0103878	-0.105244	EML1
ENSG00000168781	-0.182433	5.28766	-3.58428	0.000402299	0.0103878	-0.105929	PPIP5K1
ENSG00000175895	0.259747	5.4691	3.58396	0.000402765	0.0103878	-0.106954	PLEKHF2
ENSG00000266527	-0.368261	2.49856	-3.58321	0.000403867	0.0103927	-0.109378	NA
ENSG00000133195	0.283879	4.08364	3.58312	0.000404	0.0103927	-0.10967	SLC39A11
ENSG00000166016	0.222989	2.16925	3.58266	0.000404677	0.0103967	-0.111154	ABTB2
ENSG00000067836	-0.145024	6.05185	-3.58171	0.000406078	0.0104011	-0.114216	ROGDI
ENSG00000047617	0.374473	4.8611	3.58148	0.000406426	0.0104011	-0.114976	ANO2
ENSG00000123595	0.219285	5.68433	3.58123	0.000406798	0.0104011	-0.115786	RAB9A
ENSG00000261396	0.210856	7.47625	3.58113	0.000406941	0.0104011	-0.116099	NA
ENSG00000236060	0.65194	14.7547	3.5797	0.000409078	0.0104423	-0.120741	HSPB1P1
ENSG00000168140	0.362382	6.61794	3.57919	0.000409831	0.0104442	-0.122371	VASN
ENSG00000133119	-0.297937	-2.04487	-3.57894	0.000410205	0.0104442	-0.123178	RFC3
ENSG00000214517	-0.205913	6.46504	-3.57858	0.000410754	0.0104448	-0.124364	PPME1
ENSG00000145725	-0.135593	3.20628	-3.57789	0.000411778	0.0104575	-0.126571	PPIP5K2
ENSG00000137509	0.306743	6.01999	3.57673	0.000413528	0.0104833	-0.130328	PRCP
ENSG00000124151	0.108797	4.07551	3.57645	0.000413956	0.0104833	-0.131247	NCOA3
ENSG00000144199	-0.190869	1.7124	-3.57617	0.000414376	0.0104833	-0.132145	FAHD2B
ENSG00000123908	0.260152	1.83419	3.5753	0.000415697	0.0104985	-0.134966	AGO2
ENSG00000077522	-0.269135	6.35688	-3.57507	0.000416035	0.0104985	-0.135684	ACTN2
ENSG00000153237	-0.238916	2.21446	-3.57185	0.000420944	0.0106008	-0.146079	CCDC148
ENSG00000254470	0.124496	5.24668	3.57172	0.000421152	0.0106008	-0.146518	AP5B1
ENSG00000095002	-0.156268	4.50676	-3.57047	0.000423069	0.01063	-0.150542	MSH2
ENSG00000124440	0.479848	7.08948	3.57024	0.000423425	0.01063	-0.151288	HIF3A
ENSG00000083312	0.127687	4.44757	3.56992	0.000423916	0.01063	-0.152314	TNPO1
ENSG00000110321	0.104678	8.12891	3.56951	0.000424558	0.0106327	-0.153655	EIF4G2
ENSG00000226890	0.249575	4.70885	3.56874	0.000425737	0.0106471	-0.156111	NA
ENSG00000266967	-0.223262	5.21443	-3.56821	0.000426559	0.0106471	-0.15782	AARSD1
ENSG00000138430	-0.191863	6.53875	-3.5681	0.000426743	0.0106471	-0.158201	OLA1
ENSG00000168286	0.0905841	6.57128	3.56706	0.000428356	0.0106669	-0.161544	THAP11
ENSG00000148341	-0.109846	6.73723	-3.5669	0.000428608	0.0106669	-0.162066	SH3GLB2
ENSG00000134250	0.449009	4.03309	3.56426	0.000432746	0.0107205	-0.170578	NOTCH2
ENSG00000103490	-0.1968	-1.6509	-3.56407	0.000433046	0.0107205	-0.171191	PYCARD
ENSG00000140836	0.217346	4.43014	3.564	0.000433156	0.0107205	-0.171417	ZFHX3
ENSG00000203952	0.40134	3.57162	3.56346	0.000434006	0.0107205	-0.173153	CCDC160
ENSG00000153820	-0.549871	1.09606	-3.56332	0.000434225	0.0107205	-0.1736	SPHKAP
ENSG00000187534	-0.17777	4.22259	-3.56322	0.000434383	0.0107205	-0.173923	PRR13P5
ENSG00000112210	0.242493	7.31827	3.56312	0.000434535	0.0107205	-0.174233	RAB23
ENSG00000251493	0.539818	5.5334	3.56244	0.000435612	0.0107338	-0.176425	FOXD1
ENSG00000167005	-0.129542	5.86884	-3.5611	0.000437743	0.0107573	-0.180749	NUDT21
ENSG00000129071	-0.114228	4.98373	-3.56098	0.000437927	0.0107573	-0.18112	MBD4
ENSG00000074621	-0.171103	1.80633	-3.56052	0.000438659	0.0107573	-0.1826	SLC24A1
ENSG00000270171	-0.337704	4.15851	-3.56045	0.000438776	0.0107573	-0.182837	NA
ENSG00000164877	0.307891	7.29569	3.56014	0.000439271	0.0107573	-0.183835	MICALL2
ENSG00000122483	0.167017	2.56625	3.5597	0.00043997	0.0107574	-0.185242	CCDC18
ENSG00000137076	0.208034	3.12932	3.55946	0.000440359	0.0107574	-0.186026	TLN1
ENSG00000264187	0.287085	7.1972	3.5587	0.000441568	0.0107737	-0.188455	NA
ENSG00000129657	0.192015	6.39247	3.55762	0.000443301	0.0108027	-0.191922	SEC14L1
ENSG00000268670	0.427785	8.65848	3.55489	0.00044772	0.0108883	-0.200708	NA
ENSG00000169093	-0.206977	2.30801	-3.55439	0.000448528	0.0108883	-0.202304	ASMTL
ENSG00000144554	-0.260175	-1.04932	-3.55438	0.000448553	0.0108883	-0.202353	FANCD2
ENSG00000265080	0.214859	6.78155	3.5541	0.000449003	0.0108883	-0.203242	NA
ENSG00000170860	-0.101173	4.98596	-3.5535	0.000449992	0.010899	-0.205189	LSM3
ENSG00000006128	-0.652432	6.30847	-3.55292	0.000450926	0.0109083	-0.207026	TAC1
ENSG00000108264	-0.13874	4.62826	-3.55254	0.000451562	0.0109105	-0.208274	NA
ENSG00000144306	-0.152469	2.86601	-3.55142	0.000453399	0.0109416	-0.211871	SCRN3
ENSG00000150756	0.248888	8.99066	3.54981	0.000456037	0.0109799	-0.217008	FAM173B
ENSG00000160844	-0.232747	3.08227	-3.54964	0.000456319	0.0109799	-0.217554	NA
ENSG00000182851	-0.532097	-7.70242	-3.54909	0.000457231	0.0109799	-0.219323	NA
ENSG00000120690	0.2251	0.254357	3.54905	0.000457311	0.0109799	-0.219478	ELF1
ENSG00000172954	-0.148679	3.34345	-3.54878	0.00045775	0.0109799	-0.220327	LCLAT1
ENSG00000226083	0.496553	3.16765	3.54806	0.000458954	0.0109907	-0.222653	SLC39A12-AS1
ENSG00000182134	-0.162932	4.74642	-3.54785	0.000459303	0.0109907	-0.223326	TDRKH
ENSG00000106211	0.681378	16.1334	3.54716	0.000460453	0.0110049	-0.22554	HSPB1
ENSG00000111269	0.139539	8.17521	3.54632	0.000461842	0.0110249	-0.228206	CREBL2
ENSG00000197912	-0.0956668	5.40981	-3.54544	0.000463321	0.0110469	-0.231036	SPG7
ENSG00000108256	0.172115	6.83594	3.54478	0.000464439	0.0110603	-0.233171	NUFIP2
ENSG00000164543	0.19378	6.3129	3.54386	0.000465982	0.0110668	-0.236107	STK17A
ENSG00000172380	0.340431	3.01236	3.5438	0.000466074	0.0110668	-0.236282	GNG12
ENSG00000231584	-0.268965	0.614764	-3.54362	0.000466381	0.0110668	-0.236866	FAHD2CP
ENSG00000198168	-0.141843	5.38391	-3.54087	0.000471042	0.0111641	-0.245668	SVIP
ENSG00000116212	0.144497	5.63065	3.53994	0.000472643	0.0111642	-0.248671	LRRC42
ENSG00000261460	-0.168928	1.25886	-3.53944	0.000473494	0.0111642	-0.250264	NA
ENSG00000138152	-0.586284	-9.51335	-3.53943	0.000473508	0.0111642	-0.250291	BTBD16
ENSG00000177646	-0.123498	4.15953	-3.53934	0.00047366	0.0111642	-0.250575	ACAD9
ENSG00000205041	0.365276	9.98486	3.53923	0.000473856	0.0111642	-0.25094	NA
ENSG00000150636	-0.200903	1.97644	-3.53847	0.000475163	0.0111818	-0.253378	CCDC102B
ENSG00000148498	0.426176	6.02012	3.53759	0.000476664	0.0111997	-0.25617	PARD3
ENSG00000108278	-0.0860411	5.23521	-3.53705	0.000477596	0.0111997	-0.257899	NA
ENSG00000137821	-0.232681	3.40747	-3.53704	0.000477615	0.0111997	-0.257934	LRRC49
ENSG00000224093	0.371971	1.27071	3.53644	0.000478649	0.0112108	-0.259849	NA
ENSG00000244731	0.377996	-2.33959	3.53605	0.00047933	0.0112135	-0.261107	C4A
ENSG00000182175	0.255676	4.14176	3.53506	0.000481044	0.0112355	-0.264266	RGMA
ENSG00000177283	0.506335	9.71493	3.53486	0.000481401	0.0112355	-0.264923	FZD8
ENSG00000187695	-0.153833	3.15247	-3.53349	0.000483786	0.011278	-0.269297	NA
ENSG00000145293	-0.0938484	6.85674	-3.53245	0.00048561	0.0113072	-0.272627	ENOPH1
ENSG00000145979	-0.178454	5.08025	-3.53147	0.000487327	0.0113152	-0.27575	TBC1D7
ENSG00000250602	0.379557	3.62797	3.53136	0.00048752	0.0113152	-0.276101	NA
ENSG00000101040	0.151815	8.22852	3.53128	0.000487661	0.0113152	-0.276357	ZMYND8
ENSG00000138036	-0.238021	2.54697	-3.53051	0.000489018	0.0113335	-0.278815	DYNC2LI1
ENSG00000196177	-0.224628	1.73729	-3.52834	0.000492863	0.0113705	-0.285746	ACADSB
ENSG00000148444	-0.115267	4.35427	-3.52809	0.000493304	0.0113705	-0.286538	COMMD3
ENSG00000129103	-0.175015	3.75082	-3.52787	0.000493687	0.0113705	-0.287224	SUMF2
ENSG00000180900	0.169827	5.64547	3.52783	0.000493768	0.0113705	-0.287369	SCRIB
ENSG00000174306	0.18174	5.30523	3.52764	0.000494109	0.0113705	-0.28798	ZHX3
ENSG00000159335	0.202561	12.2361	3.52751	0.000494339	0.0113705	-0.288392	PTMS
ENSG00000186188	-0.364795	4.48876	-3.52735	0.00049462	0.0113705	-0.288895	FFAR4
ENSG00000156218	0.401716	0.7821	3.52642	0.00049629	0.0113958	-0.291877	ADAMTSL3
ENSG00000272444	-0.315532	5.24502	-3.52475	0.000499276	0.0114511	-0.297185	NA
ENSG00000186834	0.185976	8.64298	3.52394	0.000500733	0.0114596	-0.299763	HEXIM1
ENSG00000100461	0.136059	5.71783	3.52391	0.000500799	0.0114596	-0.299879	RBM23
ENSG00000163449	-0.257439	2.61407	-3.52338	0.00050176	0.0114684	-0.301575	TMEM169
ENSG00000111676	0.123987	8.43204	3.5228	0.000502792	0.0114759	-0.303394	ATN1
ENSG00000107874	-0.0634683	7.025	-3.52256	0.000503243	0.0114759	-0.304186	CUEDC2
ENSG00000145358	0.604769	7.16201	3.52117	0.000505765	0.0115202	-0.308608	DDIT4L
ENSG00000184216	0.188759	5.70943	3.52044	0.000507091	0.0115244	-0.310924	IRAK1
ENSG00000074047	0.411384	3.09955	3.5202	0.000507538	0.0115244	-0.311704	GLI2
ENSG00000131591	-0.136944	4.27136	-3.52011	0.000507688	0.0115244	-0.311966	C1orf159
ENSG00000011523	-0.165421	2.01705	-3.5182	0.000511193	0.0115907	-0.318051	CEP68
ENSG00000172663	-0.144942	3.20299	-3.51748	0.000512531	0.0116078	-0.320363	TMEM134
ENSG00000197019	0.330005	7.81349	3.51699	0.000513436	0.0116151	-0.321925	SERTAD1
ENSG00000164221	-0.119001	3.67736	-3.51542	0.00051633	0.0116673	-0.326896	CCDC112
ENSG00000142731	-0.373001	-2.54216	-3.51445	0.000518145	0.0116848	-0.33	PLK4
ENSG00000153575	-0.273687	-0.442239	-3.51397	0.000519037	0.0116848	-0.331521	NA
ENSG00000264982	0.250195	0.388687	3.51377	0.000519408	0.0116848	-0.332153	NA
ENSG00000168754	-0.394568	-4.296	-3.51375	0.000519454	0.0116848	-0.332231	FAM178B
ENSG00000267080	-0.210298	0.565996	-3.51242	0.000521937	0.0117221	-0.336449	ASB16-AS1
ENSG00000153207	0.117888	5.80301	3.51223	0.00052229	0.0117221	-0.337048	AHCTF1
ENSG00000172508	-0.551564	-7.95351	-3.51108	0.000524448	0.0117457	-0.340693	CARNS1
ENSG00000101367	0.175969	5.61695	3.511	0.000524612	0.0117457	-0.34097	MAPRE1
ENSG00000169139	-0.187693	6.91744	-3.5106	0.000525353	0.0117457	-0.342218	UBE2V2
ENSG00000269966	0.28424	1.38448	3.51018	0.00052615	0.0117457	-0.343558	NA
ENSG00000183048	-0.118009	5.63285	-3.51003	0.000526431	0.0117457	-0.344032	SLC25A10
ENSG00000151353	-0.188978	1.07868	-3.50979	0.000526888	0.0117457	-0.344798	TMEM18
ENSG00000118454	-0.138032	4.13977	-3.50741	0.000531408	0.0118267	-0.352353	ANKRD13C
ENSG00000144560	0.146115	7.51881	3.50715	0.00053192	0.0118267	-0.353203	VGLL4
ENSG00000181826	0.354533	-1.91163	3.50694	0.000532304	0.0118267	-0.353841	RELL1
ENSG00000115042	-0.136315	4.65537	-3.50608	0.000533951	0.01185	-0.356574	FAHD2A
ENSG00000155158	-0.210956	6.34784	-3.50506	0.000535913	0.0118505	-0.359816	TTC39B
ENSG00000174611	0.167794	1.62867	3.50466	0.000536677	0.0118505	-0.361076	KY
ENSG00000157933	0.138776	6.84636	3.50459	0.000536825	0.0118505	-0.361319	SKI
ENSG00000168556	0.146885	7.88745	3.50418	0.000537613	0.0118505	-0.362616	ING2
ENSG00000164039	0.271666	4.01672	3.50413	0.000537714	0.0118505	-0.362783	BDH2
ENSG00000236753	0.276918	5.3009	3.50409	0.00053779	0.0118505	-0.362908	MKLN1-AS
ENSG00000114098	-0.10156	5.04369	-3.50374	0.000538452	0.0118505	-0.363995	ARMC8
ENSG00000130997	0.18554	7.60713	3.5036	0.000538738	0.0118505	-0.364466	POLN
ENSG00000011485	-0.0857321	6.07532	-3.50259	0.000540686	0.0118802	-0.367657	PPP5C
ENSG00000246339	-0.269161	0.114014	-3.50046	0.000544828	0.0119225	-0.374402	EXTL3-AS1
ENSG00000255663	0.17492	2.36867	3.50008	0.000545564	0.0119225	-0.375596	NA
ENSG00000137841	-0.203764	0.114636	-3.49993	0.00054586	0.0119225	-0.376075	PLCB2
ENSG00000131153	-0.22166	0.47264	-3.4999	0.000545922	0.0119225	-0.376176	GINS2
ENSG00000167716	0.129416	3.27502	3.49984	0.000546042	0.0119225	-0.37637	WDR81
ENSG00000221990	-0.285946	2.42228	-3.49976	0.000546209	0.0119225	-0.37664	EXOC3-AS1
ENSG00000136521	-0.131132	7.61579	-3.49901	0.000547663	0.0119411	-0.378991	NDUFB5
ENSG00000117280	0.284212	5.18636	3.49849	0.00054868	0.0119502	-0.380632	RAB29
ENSG00000130226	-0.315841	7.60039	-3.49667	0.00055227	0.0120152	-0.386396	DPP6
ENSG00000126088	-0.0884952	6.2446	-3.49632	0.000552982	0.0120175	-0.387534	UROD
ENSG00000232803	0.566315	5.05258	3.49478	0.000556025	0.0120653	-0.392386	SLCO4A1-AS1
ENSG00000164659	-0.25742	-0.396933	-3.4946	0.000556394	0.0120653	-0.392971	KIAA1324L
ENSG00000197322	-0.667791	-0.719406	-3.49409	0.000557405	0.012068	-0.394577	C17orf102
ENSG00000180771	-0.120184	4.6719	-3.49391	0.000557772	0.012068	-0.395159	NA
ENSG00000165175	0.350481	7.02406	3.49362	0.000558336	0.012068	-0.396052	MID1IP1
ENSG00000058056	-0.179233	1.29394	-3.49298	0.000559626	0.0120751	-0.398092	USP13
ENSG00000110171	-0.175056	3.78918	-3.49264	0.000560313	0.0120751	-0.399176	TRIM3
ENSG00000175265	-0.280914	4.95944	-3.49255	0.000560491	0.0120751	-0.399456	GOLGA8A
ENSG00000130287	0.321664	5.80294	3.49184	0.000561914	0.0120908	-0.401697	NCAN
ENSG00000102038	0.117898	6.66277	3.49158	0.000562432	0.0120908	-0.402512	SMARCA1
ENSG00000152990	0.373586	4.26609	3.49031	0.000564993	0.0121327	-0.406527	ADGRA3
ENSG00000135077	-0.153905	-2.36014	-3.48899	0.000567676	0.0121772	-0.410713	HAVCR2
ENSG00000235652	-0.147061	2.70999	-3.48739	0.000570915	0.0122205	-0.415742	NA
ENSG00000116752	-0.123502	7.47716	-3.48737	0.000570966	0.0122205	-0.41582	BCAS2
ENSG00000267161	0.382851	10.3376	3.48709	0.000571538	0.0122205	-0.416705	NA
ENSG00000234921	0.465468	8.76814	3.48652	0.000572709	0.0122324	-0.418515	NA
ENSG00000174236	0.509631	11.8431	3.48524	0.000575322	0.012275	-0.422537	REP15
ENSG00000106689	0.432431	10.4076	3.48414	0.000577593	0.0123102	-0.426018	LHX2
ENSG00000112214	0.509468	1.27902	3.48271	0.000580546	0.0123438	-0.430523	FHL5
ENSG00000181666	-0.086075	5.4546	-3.48266	0.000580646	0.0123438	-0.430676	HKR1
ENSG00000116786	0.181204	8.06439	3.48248	0.000581031	0.0123438	-0.431261	PLEKHM2
ENSG00000122584	-0.361322	3.59271	-3.48209	0.000581824	0.0123459	-0.432466	NXPH1
ENSG00000122952	-0.288649	1.39659	-3.48151	0.000583044	0.0123459	-0.434317	ZWINT
ENSG00000205643	-0.166444	2.56546	-3.48137	0.000583328	0.0123459	-0.434746	CDPF1
ENSG00000115353	-0.443291	2.26881	-3.4811	0.000583899	0.0123459	-0.435611	TACR1
ENSG00000259185	0.281995	2.61117	3.48094	0.000584233	0.0123459	-0.436116	NA
ENSG00000175567	-0.247481	-2.93075	-3.47974	0.000586743	0.0123723	-0.439904	UCP2
ENSG00000087470	-0.194932	5.75518	-3.4795	0.000587243	0.0123723	-0.440656	DNM1L
ENSG00000101974	0.227394	0.388206	3.47925	0.000587755	0.0123723	-0.441426	ATP11C
ENSG00000170899	-0.20285	7.05307	-3.47908	0.000588117	0.0123723	-0.44197	GSTA4
ENSG00000226950	0.194761	9.72514	3.47885	0.000588595	0.0123723	-0.442689	DANCR
ENSG00000224389	0.364376	-2.64591	3.47789	0.000590625	0.0124019	-0.445729	C4B
ENSG00000062716	-0.152114	3.13825	-3.4765	0.00059356	0.0124269	-0.450109	VMP1
ENSG00000234664	-0.222917	-0.447942	-3.47598	0.000594643	0.0124269	-0.45172	HMGN2P5
ENSG00000165029	0.397889	2.32529	3.47581	0.00059501	0.0124269	-0.452264	ABCA1
ENSG00000187790	-0.201525	-0.663668	-3.47555	0.000595557	0.0124269	-0.453076	FANCM
ENSG00000134759	-0.0837077	6.10152	-3.47501	0.000596718	0.0124269	-0.454796	ELP2
ENSG00000137275	0.149594	5.01768	3.47485	0.000597056	0.0124269	-0.455296	RIPK1
ENSG00000113212	0.269704	0.484132	3.47482	0.000597107	0.0124269	-0.455372	PCDHB7
ENSG00000171552	0.112419	7.8615	3.47446	0.000597891	0.0124269	-0.45653	BCL2L1
ENSG00000118298	-0.346448	-3.91797	-3.47422	0.00059839	0.0124269	-0.457267	CA14
ENSG00000245248	-0.341223	1.43979	-3.474	0.000598858	0.0124269	-0.457958	USP2-AS1
ENSG00000101680	0.432537	1.24523	3.47391	0.000599054	0.0124269	-0.458246	LAMA1
ENSG00000197081	0.200671	3.97391	3.47379	0.000599317	0.0124269	-0.458635	IGF2R
ENSG00000140382	-0.179859	2.88427	-3.47347	0.000599991	0.0124271	-0.459627	HMG20A
ENSG00000005700	-0.160329	2.4451	-3.47317	0.000600634	0.0124271	-0.460573	IBTK
ENSG00000133104	0.188336	6.60813	3.47291	0.000601202	0.0124271	-0.461408	SPG20
ENSG00000026652	-0.230709	2.59322	-3.47172	0.00060375	0.0124668	-0.465144	AGPAT4
ENSG00000153044	-0.26415	1.61289	-3.47111	0.000605061	0.0124804	-0.467059	CENPH
ENSG00000232300	0.367826	7.76528	3.47083	0.00060566	0.0124804	-0.467933	FAM215B
ENSG00000113108	-0.156321	4.8279	-3.46941	0.000608723	0.0124966	-0.472389	APBB3
ENSG00000123106	-0.108967	5.4848	-3.46939	0.000608767	0.0124966	-0.472453	CCDC91
ENSG00000205730	0.275916	4.43186	3.46935	0.000608875	0.0124966	-0.472608	ITPRIPL2
ENSG00000176293	-0.0945677	4.31334	-3.46931	0.000608959	0.0124966	-0.472732	ZNF135
ENSG00000102409	-0.256552	7.54693	-3.46838	0.000610973	0.0125249	-0.475646	BEX4
ENSG00000174032	0.186465	5.3276	3.46801	0.000611766	0.0125283	-0.476793	SLC25A30
ENSG00000113387	-0.166281	7.31713	-3.46764	0.000612575	0.012532	-0.47796	SUB1
ENSG00000170606	0.184038	9.59692	3.46709	0.00061379	0.0125417	-0.479709	HSPA4
ENSG00000224888	0.237665	4.09775	3.46685	0.000614311	0.0125417	-0.480459	NA
ENSG00000127337	-0.214998	2.46993	-3.46521	0.000617898	0.0126019	-0.485599	YEATS4
ENSG00000143603	0.41189	1.66696	3.46437	0.000619753	0.0126236	-0.488247	KCNN3
ENSG00000135778	-0.136809	5.81052	-3.464	0.000620571	0.0126236	-0.489411	NTPCR
ENSG00000183963	0.464336	9.8208	3.46367	0.000621298	0.0126236	-0.490445	SMTN
ENSG00000138668	-0.0953634	6.76268	-3.46357	0.000621501	0.0126236	-0.490734	HNRNPD
ENSG00000182916	-0.20256	7.1166	-3.46318	0.000622383	0.0126287	-0.491986	TCEAL7
ENSG00000141279	0.11613	6.5439	3.46256	0.000623751	0.0126323	-0.493924	NPEPPS
ENSG00000132669	0.239148	3.1353	3.46249	0.000623893	0.0126323	-0.494125	RIN2
ENSG00000179051	0.150504	7.38901	3.46143	0.000626247	0.0126323	-0.497451	RCC2
ENSG00000068366	-0.167445	5.16521	-3.46138	0.000626367	0.0126323	-0.497619	ACSL4
ENSG00000263874	-0.246753	5.27819	-3.4612	0.000626775	0.0126323	-0.498195	LINC00672
ENSG00000263975	0.149655	6.49865	3.46116	0.000626849	0.0126323	-0.498299	NA
ENSG00000123104	0.295963	0.668527	3.46109	0.000627008	0.0126323	-0.498523	ITPR2
ENSG00000164761	0.549431	0.243508	3.46065	0.000628003	0.0126356	-0.499923	TNFRSF11B
ENSG00000146540	-0.180258	5.90484	-3.46045	0.000628446	0.0126356	-0.500545	C7orf50
ENSG00000128274	0.370955	2.55503	3.46012	0.000629185	0.0126377	-0.501583	A4GALT
ENSG00000263421	0.25951	2.43368	3.45899	0.000631714	0.0126595	-0.505125	NA
ENSG00000257379	0.154602	5.95697	3.45882	0.000632089	0.0126595	-0.505648	NA
ENSG00000272047	-0.164253	3.56418	-3.45878	0.000632182	0.0126595	-0.505777	GTF2H5
ENSG00000042088	-0.214121	1.59044	-3.45798	0.000633979	0.0126752	-0.508283	TDP1
ENSG00000145246	0.227737	2.12092	3.45786	0.000634236	0.0126752	-0.508642	ATP10D
ENSG00000128602	0.401792	6.59506	3.45616	0.000638077	0.0127338	-0.513971	SMO
ENSG00000141965	0.102887	6.37972	3.456	0.000638449	0.0127338	-0.514487	FEM1A
ENSG00000173566	-0.321791	1.58406	-3.45521	0.00064023	0.0127565	-0.516946	NA
ENSG00000221883	-0.17091	0.729132	-3.45489	0.000640958	0.0127582	-0.517948	ARIH2OS
ENSG00000109180	-0.120586	7.23659	-3.45381	0.000643417	0.0127942	-0.521328	OCIAD1
ENSG00000075426	0.319397	7.69715	3.45353	0.000644055	0.0127942	-0.522203	FOSL2
ENSG00000115944	-0.135619	8.41302	-3.4528	0.000645744	0.0127948	-0.524515	COX7A2L
ENSG00000215045	-0.298596	0.961983	-3.45267	0.000646032	0.0127948	-0.524909	GRID2IP
ENSG00000134590	-0.15726	8.61717	-3.45231	0.000646867	0.0127948	-0.526049	FAM127A
ENSG00000270728	0.199309	3.49721	3.45221	0.000647079	0.0127948	-0.526338	NA
ENSG00000224116	-0.373296	2.28454	-3.45192	0.00064776	0.0127948	-0.527266	INHBA-AS1
ENSG00000153107	-0.101558	3.50459	-3.45178	0.000648071	0.0127948	-0.52769	ANAPC1
ENSG00000145916	-0.0963884	5.77204	-3.45149	0.000648746	0.0127948	-0.528608	RMND5B
ENSG00000143106	-0.171506	4.72996	-3.45089	0.000650131	0.0127948	-0.530491	PSMA5
ENSG00000176857	0.591848	-3.03103	3.45063	0.000650728	0.0127948	-0.531301	GJA1P1
ENSG00000155640	0.240632	2.76173	3.45057	0.000650869	0.0127948	-0.531493	NA
ENSG00000225151	0.15142	6.36687	3.4502	0.000651702	0.0127948	-0.532621	GOLGA2P7
ENSG00000101052	-0.163331	1.9729	-3.45016	0.000651803	0.0127948	-0.532758	IFT52
ENSG00000107404	0.115445	9.57821	3.44945	0.000653445	0.0128144	-0.534978	DVL1
ENSG00000184056	-0.230081	3.94545	-3.44731	0.000658421	0.0128858	-0.541674	VPS33B
ENSG00000106261	-0.167218	0.704466	-3.44709	0.00065893	0.0128858	-0.542355	ZKSCAN1
ENSG00000151967	-0.0979308	6.36284	-3.44705	0.00065903	0.0128858	-0.54249	SCHIP1
ENSG00000205544	-0.15738	5.36741	-3.44612	0.000661192	0.0128906	-0.54538	TMEM256
ENSG00000139505	-0.130759	4.66114	-3.44574	0.000662087	0.0128906	-0.546573	MTMR6
ENSG00000162337	0.343736	4.24008	3.44534	0.000663032	0.0128906	-0.547832	LRP5
ENSG00000070785	-0.134563	4.54272	-3.4453	0.00066313	0.0128906	-0.547962	EIF2B3
ENSG00000113594	0.24732	1.91568	3.44529	0.000663143	0.0128906	-0.54798	LIFR
ENSG00000057252	0.148945	4.47384	3.44521	0.000663341	0.0128906	-0.548243	SOAT1
ENSG00000172831	-0.208201	3.22517	-3.44466	0.000664637	0.0128906	-0.549965	CES2
ENSG00000185340	0.19884	8.76212	3.44465	0.000664649	0.0128906	-0.549981	GAS2L1
ENSG00000258376	0.427504	3.37258	3.44436	0.000665335	0.0128906	-0.550892	NA
ENSG00000028203	-0.145031	4.27622	-3.44418	0.000665758	0.0128906	-0.551452	VEZT
ENSG00000088930	0.10976	4.6756	3.44302	0.000668491	0.0129289	-0.555068	XRN2
ENSG00000182902	0.268028	6.19449	3.44279	0.000669041	0.0129289	-0.555793	SLC25A18
ENSG00000103326	0.174541	7.44419	3.44192	0.000671092	0.012956	-0.558493	CAPN15
ENSG00000188647	0.259151	3.39126	3.4413	0.000672576	0.012972	-0.560442	PTAR1
ENSG00000269609	-0.124892	4.92475	-3.43873	0.000678713	0.0130666	-0.568457	RPARP-AS1
ENSG00000172785	-0.164498	1.81892	-3.43851	0.000679247	0.0130666	-0.56915	CBWD1
ENSG00000172987	0.475229	5.44685	3.43842	0.000679449	0.0130666	-0.569412	HPSE2
ENSG00000090432	0.103665	4.73703	3.43773	0.000681118	0.0130781	-0.571577	MUL1
ENSG00000162413	0.214143	6.84306	3.43734	0.000682053	0.0130781	-0.572787	KLHL21
ENSG00000270557	-0.242134	4.97472	-3.43709	0.000682645	0.0130781	-0.573553	NA
ENSG00000143870	0.199634	7.27806	3.43708	0.000682679	0.0130781	-0.573597	PDIA6
ENSG00000121774	-0.156343	4.2947	-3.4366	0.000683833	0.0130808	-0.575086	KHDRBS1
ENSG00000169957	0.17604	8.69188	3.43635	0.000684444	0.0130808	-0.575874	ZNF768
ENSG00000232295	0.200348	2.59806	3.43621	0.000684792	0.0130808	-0.576323	NA
ENSG00000121413	-0.0854839	5.34432	-3.4352	0.00068722	0.0131146	-0.579445	ZSCAN18
ENSG00000102317	-0.473638	-2.72214	-3.43336	0.00069171	0.0131802	-0.58519	RBM3
ENSG00000126767	0.269034	9.55039	3.43325	0.000691985	0.0131802	-0.58554	ELK1
ENSG00000249042	-0.223838	5.46598	-3.43248	0.000693857	0.0131926	-0.587923	NA
ENSG00000110074	-0.120771	6.32161	-3.43226	0.000694411	0.0131926	-0.588627	FOXRED1
ENSG00000110921	-0.202883	0.0727275	-3.43217	0.000694626	0.0131926	-0.5889	MVK
ENSG00000187535	0.144524	7.09563	3.43094	0.000697641	0.0132372	-0.59272	IFT140
ENSG00000231769	-0.400027	1.87625	-3.4303	0.000699224	0.0132453	-0.59472	NA
ENSG00000178982	-0.0898432	6.96148	-3.42985	0.000700325	0.0132453	-0.596106	EIF3K
ENSG00000152049	0.621902	8.07226	3.4298	0.000700464	0.0132453	-0.596282	KCNE4
ENSG00000237938	0.1916	7.879	3.42923	0.00070186	0.0132453	-0.598038	NA
ENSG00000251188	-0.309339	4.65107	-3.42902	0.00070238	0.0132453	-0.598691	NA
ENSG00000136802	0.200098	6.86014	3.42898	0.000702488	0.0132453	-0.598826	LRRC8A
ENSG00000133134	-0.265326	7.52964	-3.42878	0.000702974	0.0132453	-0.599436	BEX2
ENSG00000183900	0.49236	4.25004	3.42853	0.000703585	0.0132453	-0.600203	NA
ENSG00000254010	0.266929	-6.05631	3.42768	0.000705701	0.0132453	-0.602851	NA
ENSG00000260526	-0.245415	-0.621414	-3.42756	0.000705998	0.0132453	-0.603222	NA
ENSG00000162688	-0.193432	1.48085	-3.42744	0.00070631	0.0132453	-0.603611	AGL
ENSG00000096717	0.17349	6.0581	3.42736	0.000706504	0.0132453	-0.603854	SIRT1
ENSG00000241570	-0.206008	3.54518	-3.42712	0.000707114	0.0132453	-0.604615	PAQR9-AS1
ENSG00000188729	-0.419064	1.07559	-3.4267	0.000708154	0.0132453	-0.605911	OSTN
ENSG00000171790	0.428223	10.0907	3.42658	0.000708442	0.0132453	-0.606269	SLFNL1
ENSG00000165806	0.380569	6.6905	3.42647	0.000708723	0.0132453	-0.606619	CASP7
ENSG00000105063	0.127363	8.12309	3.42528	0.000711705	0.0132885	-0.610322	PPP6R1
ENSG00000162769	-0.151462	4.52035	-3.42463	0.000713338	0.0133044	-0.612343	FLVCR1
ENSG00000155324	0.336998	5.20469	3.42441	0.000713895	0.0133044	-0.613031	GRAMD3
ENSG00000111247	-0.268186	-1.5673	-3.42375	0.000715558	0.0133143	-0.615083	RAD51AP1
ENSG00000267385	0.392479	3.98087	3.42304	0.000717331	0.0133143	-0.617265	NA
ENSG00000232439	0.244713	4.38783	3.42289	0.000717726	0.0133143	-0.61775	RPL18AP7
ENSG00000173418	-0.115881	5.96908	-3.42277	0.000718014	0.0133143	-0.618104	NAA20
ENSG00000198837	0.122571	7.18008	3.42275	0.000718077	0.0133143	-0.618182	DENND4B
ENSG00000267699	0.223023	1.36764	3.4226	0.000718442	0.0133143	-0.61863	NA
ENSG00000142156	0.177248	7.70697	3.42197	0.000720039	0.0133315	-0.620587	COL6A1
ENSG00000207145	-0.190978	5.17394	-3.42045	0.000723913	0.0133674	-0.625318	SNORA18
ENSG00000135766	0.14597	6.12835	3.42024	0.000724454	0.0133674	-0.625977	EGLN1
ENSG00000137968	-0.261353	4.55433	-3.42023	0.000724484	0.0133674	-0.626014	SLC44A5
ENSG00000159140	0.101433	4.24381	3.42015	0.000724672	0.0133674	-0.626242	SON
ENSG00000224046	-0.191328	2.89511	-3.41989	0.000725346	0.0133675	-0.627062	NA
ENSG00000169439	0.342842	6.04974	3.41913	0.000727281	0.0133784	-0.629411	SDC2
ENSG00000123268	0.204772	6.18238	3.41913	0.000727284	0.0133784	-0.629415	ATF1
ENSG00000135821	0.365717	9.45589	3.41841	0.000729119	0.0133995	-0.631636	GLUL
ENSG00000137693	0.407953	4.15511	3.41767	0.000731019	0.0133995	-0.63393	YAP1
ENSG00000134324	0.157645	6.0976	3.41736	0.000731813	0.0133995	-0.634888	LPIN1
ENSG00000104524	-0.305385	2.88839	-3.41708	0.000732553	0.0133995	-0.635778	PYCRL
ENSG00000085185	0.12298	5.68984	3.41671	0.000733494	0.0133995	-0.63691	BCORL1
ENSG00000124664	-0.448786	1.32928	-3.41669	0.000733556	0.0133995	-0.636984	SPDEF
ENSG00000110583	-0.132125	3.45471	-3.41664	0.000733675	0.0133995	-0.637128	NAA40
ENSG00000213614	-0.154535	2.48096	-3.41658	0.000733825	0.0133995	-0.637308	HEXA
ENSG00000056050	-0.118907	6.37441	-3.41612	0.000735034	0.0134093	-0.638759	HPF1
ENSG00000215252	-0.36662	3.85214	-3.4139	0.000740791	0.013502	-0.645636	GOLGA8B
ENSG00000175911	0.337061	9.24444	3.41272	0.000743865	0.0135307	-0.649287	NA
ENSG00000174599	-0.23763	-1.28769	-3.41249	0.000744472	0.0135307	-0.650005	TRAM1L1
ENSG00000006576	-0.131673	3.58972	-3.41248	0.000744481	0.0135307	-0.650016	PHTF2
ENSG00000178700	-0.208459	-3.48384	-3.41225	0.000745092	0.0135307	-0.650738	DHFR2
ENSG00000229257	-0.261671	3.14993	-3.41175	0.000746399	0.0135421	-0.652284	NA
ENSG00000175787	-0.146179	3.7473	-3.41005	0.000750873	0.0135995	-0.657551	ZNF169
ENSG00000266456	-0.348893	-1.23522	-3.40999	0.000751018	0.0135995	-0.657721	NA
ENSG00000251442	0.38235	-3.89038	3.40977	0.000751612	0.0135995	-0.658418	LINC01094
ENSG00000072858	-0.327842	4.67393	-3.40932	0.000752781	0.0136082	-0.659787	SIDT1
ENSG00000165671	0.125387	6.15843	3.40862	0.000754655	0.0136297	-0.661979	NSD1
ENSG00000103769	-0.111058	6.60927	-3.40833	0.000755412	0.013631	-0.662862	RAB11A
ENSG00000259118	0.193168	5.97789	3.40722	0.000758354	0.0136654	-0.666288	NA
ENSG00000132471	-0.117144	6.857	-3.4071	0.000758691	0.0136654	-0.66668	WBP2
ENSG00000258064	0.266156	1.26185	3.40663	0.000759929	0.0136753	-0.668116	NA
ENSG00000231312	-0.264577	5.32291	-3.40614	0.000761252	0.0136759	-0.669649	NA
ENSG00000269858	0.0968047	7.79228	3.4061	0.000761337	0.0136759	-0.669748	EGLN2
ENSG00000166341	0.200621	4.54036	3.40515	0.000763892	0.0137094	-0.6727	DCHS1
ENSG00000103932	0.0999396	5.01746	3.40435	0.000766048	0.0137271	-0.675183	RPAP1
ENSG00000131143	-0.08847	8.2879	-3.40416	0.000766535	0.0137271	-0.675744	COX4I1
ENSG00000174953	-0.157439	2.68508	-3.40401	0.000766949	0.0137271	-0.676219	DHX36
ENSG00000153208	0.41175	6.4564	3.40221	0.000771815	0.0137863	-0.681792	MERTK
ENSG00000114021	-0.192586	3.6385	-3.40196	0.000772476	0.0137863	-0.682547	NIT2
ENSG00000271529	0.258436	5.63784	3.40183	0.000772825	0.0137863	-0.682945	NA
ENSG00000089123	-0.287543	2.13979	-3.40167	0.000773262	0.0137863	-0.683442	TASP1
ENSG00000261519	0.178291	1.22963	3.4015	0.000773724	0.0137863	-0.683968	NA
ENSG00000149476	-0.136797	2.61951	-3.40105	0.000774958	0.0137959	-0.685373	TKFC
ENSG00000130254	0.160187	9.37525	3.39953	0.000779077	0.0138537	-0.690043	SAFB2
ENSG00000185813	-0.113214	6.0431	-3.39934	0.000779598	0.0138537	-0.690633	PCYT2
ENSG00000106244	-0.0611786	6.10855	-3.39889	0.000780839	0.0138634	-0.692033	PDAP1
ENSG00000175215	0.192822	5.72005	3.39836	0.000782274	0.013873	-0.693651	CTDSP2
ENSG00000183255	0.208518	4.61067	3.39818	0.000782775	0.013873	-0.694215	PTTG1IP
ENSG00000138698	-0.13371	6.0401	-3.39787	0.000783634	0.0138758	-0.695181	RAP1GDS1
ENSG00000181195	-0.584295	5.87953	-3.39728	0.000785246	0.013892	-0.696992	PENK
ENSG00000170266	0.119277	3.9329	3.39701	0.000786001	0.013893	-0.697838	GLB1
ENSG00000102837	-0.474118	5.33585	-3.39655	0.000787258	0.0139029	-0.699246	OLFM4
ENSG00000231560	0.275718	6.99375	3.39499	0.000791561	0.0139665	-0.704048	NA
ENSG00000005955	-0.0845755	4.96089	-3.39419	0.000793793	0.0139897	-0.706529	NA
ENSG00000230084	-0.263011	-2.7091	-3.39401	0.000794285	0.0139897	-0.707074	NA
ENSG00000128000	-0.132364	3.4602	-3.39352	0.000795638	0.0139943	-0.708574	ZNF780B
ENSG00000146856	-0.154708	0.646311	-3.39341	0.000795956	0.0139943	-0.708926	AGBL3
ENSG00000198355	0.199415	5.53788	3.39239	0.000798799	0.0139956	-0.712065	PIM3
ENSG00000159713	-0.253267	0.174294	-3.39232	0.000798979	0.0139956	-0.712264	TPPP3
ENSG00000018189	-0.111761	5.8646	-3.39224	0.000799205	0.0139956	-0.712514	RUFY3
ENSG00000170873	-0.117979	2.73259	-3.39198	0.000799929	0.0139956	-0.713311	MTSS1
ENSG00000228519	-0.163897	4.19558	-3.39195	0.000800029	0.0139956	-0.713421	NA
ENSG00000132141	-0.430196	-5.16812	-3.39187	0.000800253	0.0139956	-0.713667	CCT6B
ENSG00000172757	-0.0803711	7.52085	-3.3915	0.000801272	0.0140011	-0.714789	CFL1
ENSG00000254783	0.234137	6.19304	3.39063	0.000803713	0.0140165	-0.717467	NA
ENSG00000099974	-0.11313	5.29317	-3.39053	0.000804014	0.0140165	-0.717797	DDTL
ENSG00000181026	0.227629	4.13391	3.39033	0.000804571	0.0140165	-0.718407	AEN
ENSG00000272029	0.217935	1.55834	3.39007	0.000805298	0.0140165	-0.719202	NA
ENSG00000172500	-0.187157	4.37336	-3.38979	0.000806097	0.0140165	-0.720076	FIBP
ENSG00000196511	-0.13881	3.08668	-3.38952	0.000806852	0.0140165	-0.720901	TPK1
ENSG00000169727	-0.0951883	4.20049	-3.38909	0.000808052	0.0140165	-0.722209	GPS1
ENSG00000011114	0.163646	4.46308	3.389	0.000808327	0.0140165	-0.722509	BTBD7
ENSG00000124370	-0.165667	1.38101	-3.38894	0.000808494	0.0140165	-0.722691	MCEE
ENSG00000130649	-0.333793	6.19356	-3.38813	0.000810783	0.0140363	-0.725181	CYP2E1
ENSG00000170430	-0.213667	3.59752	-3.38797	0.000811239	0.0140363	-0.725676	MGMT
ENSG00000183647	-0.182358	-0.209566	-3.38759	0.000812312	0.0140363	-0.72684	ZNF530
ENSG00000204237	-0.120911	4.76838	-3.38754	0.00081246	0.0140363	-0.727001	OXLD1
ENSG00000151552	0.304615	4.36229	3.38682	0.000814501	0.0140593	-0.729209	QDPR
ENSG00000002834	0.110417	8.40043	3.38579	0.00081742	0.0140853	-0.73236	LASP1
ENSG00000152467	-0.252092	2.62656	-3.38555	0.000818119	0.0140853	-0.733113	ZSCAN1
ENSG00000185347	-0.151313	4.35868	-3.38554	0.00081813	0.0140853	-0.733125	C14orf80
ENSG00000123066	0.109326	6.1277	3.38474	0.000820428	0.0140936	-0.735595	MED13L
ENSG00000198931	-0.164063	3.35785	-3.3843	0.000821687	0.0140936	-0.736945	APRT
ENSG00000179636	0.461143	5.54954	3.38427	0.000821776	0.0140936	-0.737041	TPPP2
ENSG00000011304	0.178251	4.41716	3.38397	0.000822644	0.0140936	-0.73797	PTBP1
ENSG00000106771	0.0841006	5.57768	3.38392	0.000822769	0.0140936	-0.738104	TMEM245
ENSG00000120063	0.262358	4.30552	3.38325	0.000824698	0.0140936	-0.740166	GNA13
ENSG00000187566	-0.315383	0.829249	-3.38318	0.000824912	0.0140936	-0.740394	NHLRC1
ENSG00000163349	0.138445	5.76793	3.38317	0.000824945	0.0140936	-0.740429	HIPK1
ENSG00000120907	0.309828	0.58666	3.38315	0.000824989	0.0140936	-0.740476	ADRA1A
ENSG00000187961	0.235584	8.29383	3.38232	0.000827391	0.0141089	-0.743036	KLHL17
ENSG00000243284	-0.258309	1.53	-3.38211	0.000828003	0.0141089	-0.743687	VSIG8
ENSG00000064933	-0.0909122	4.35014	-3.3821	0.000828014	0.0141089	-0.743699	PMS1
ENSG00000137936	0.326303	5.6986	3.38115	0.000830783	0.0141372	-0.746639	BCAR3
ENSG00000198482	0.23018	6.17251	3.38093	0.00083141	0.0141372	-0.747303	ZNF808
ENSG00000197959	-0.201644	4.9268	-3.38079	0.000831809	0.0141372	-0.747725	DNM3
ENSG00000140104	-0.196596	3.87444	-3.38022	0.000833477	0.0141418	-0.749489	C14orf79
ENSG00000086848	-0.099871	4.0418	-3.38021	0.000833504	0.0141418	-0.749517	ALG9
ENSG00000101049	-0.411605	-8.21307	-3.37972	0.000834927	0.0141483	-0.751019	SGK2
ENSG00000167548	0.173281	7.54945	3.3795	0.000835577	0.0141483	-0.751704	KMT2D
ENSG00000132600	-0.152969	4.71535	-3.37934	0.00083602	0.0141483	-0.752171	PRMT7
ENSG00000212734	-0.198222	3.45549	-3.37831	0.000839047	0.0141747	-0.755353	NA
ENSG00000171723	-0.191113	3.66765	-3.37817	0.000839453	0.0141747	-0.755778	GPHN
ENSG00000205790	0.158874	4.23867	3.37726	0.000842107	0.0141747	-0.758558	DPP9-AS1
ENSG00000250902	0.253307	1.09946	3.37713	0.000842487	0.0141747	-0.758954	SMAD1-AS1
ENSG00000181722	0.252658	3.08098	3.377	0.000842888	0.0141747	-0.759374	ZBTB20
ENSG00000196867	-0.088552	4.60701	-3.37688	0.000843223	0.0141747	-0.759723	ZFP28
ENSG00000184470	-0.1188	4.70491	-3.37669	0.000843796	0.0141747	-0.760321	TXNRD2
ENSG00000260231	-0.239641	3.18674	-3.37665	0.000843893	0.0141747	-0.760422	JHDM1D-AS1
ENSG00000101126	0.115885	6.97469	3.37662	0.000843994	0.0141747	-0.760528	ADNP
ENSG00000135253	-0.16435	2.93238	-3.37606	0.000845632	0.0141902	-0.762235	KCP
ENSG00000256364	0.2279	5.09514	3.37568	0.000846761	0.0141972	-0.763409	NA
ENSG00000147853	0.18434	6.24933	3.37504	0.000848661	0.014217	-0.765382	AK3
ENSG00000157240	0.311628	6.69836	3.37395	0.000851867	0.0142343	-0.768701	FZD1
ENSG00000163132	0.508445	8.26174	3.37387	0.000852109	0.0142343	-0.768951	MSX1
ENSG00000114126	0.156774	6.28584	3.37374	0.000852494	0.0142343	-0.769349	TFDP2
ENSG00000135749	-0.24849	6.86114	-3.37372	0.000852553	0.0142343	-0.769409	PCNX2
ENSG00000271646	-0.330431	-5.08289	-3.37322	0.000854059	0.0142377	-0.770963	NA
ENSG00000137871	-0.135587	2.26217	-3.37317	0.00085419	0.0142377	-0.771099	ZNF280D
ENSG00000251022	-0.237367	3.71362	-3.37272	0.00085552	0.0142479	-0.772468	THAP9-AS1
ENSG00000272619	-0.2222	3.192	-3.37215	0.000857243	0.0142594	-0.774239	NA
ENSG00000155897	0.241387	2.14761	3.37201	0.000857645	0.0142594	-0.774651	ADCY8
ENSG00000159915	-0.178646	4.92703	-3.37148	0.00085922	0.0142722	-0.776266	ZNF233
ENSG00000174132	-0.130136	7.28426	-3.37094	0.000860854	0.0142722	-0.777938	FAM174A
ENSG00000179041	0.11498	8.05978	3.3708	0.000861278	0.0142722	-0.778371	RRS1
ENSG00000082898	0.245584	9.18459	3.37079	0.000861284	0.0142722	-0.778377	XPO1
ENSG00000160886	-0.276576	1.67595	-3.36951	0.000865149	0.0143	-0.782319	LY6K
ENSG00000069702	0.353241	3.28781	3.36927	0.000865864	0.0143	-0.783045	TGFBR3
ENSG00000085231	-0.103741	5.7616	-3.36918	0.000866149	0.0143	-0.783335	AK6
ENSG00000234807	-0.243388	-0.695556	-3.36908	0.000866434	0.0143	-0.783624	LINC01135
ENSG00000102908	0.118742	7.80438	3.36857	0.000867971	0.0143	-0.785184	NFAT5
ENSG00000127993	0.27819	8.80115	3.36849	0.000868225	0.0143	-0.785442	RBM48
ENSG00000068489	-0.238517	-2.48512	-3.36841	0.000868451	0.0143	-0.785671	PRR11
ENSG00000169271	-0.490619	5.90198	-3.36817	0.00086919	0.0143	-0.786419	HSPB3
ENSG00000131966	-0.146567	5.71882	-3.36783	0.000870213	0.0143	-0.787455	ACTR10
ENSG00000128564	-0.563701	11.1648	-3.36762	0.000870845	0.0143	-0.788094	VGF
ENSG00000236467	0.288104	1.81525	3.36761	0.000870872	0.0143	-0.78812	KCNMA1-AS1
ENSG00000172716	0.265306	3.73858	3.36668	0.000873698	0.0143346	-0.790971	SLFN11
ENSG00000175591	0.423082	-0.325432	3.36569	0.000876703	0.014366	-0.793993	P2RY2
ENSG00000115233	-0.10634	5.32871	-3.36557	0.000877058	0.014366	-0.794349	PSMD14
ENSG00000108733	0.209751	5.07064	3.36472	0.000879677	0.014397	-0.796973	PEX12
ENSG00000138688	0.142528	4.41927	3.36422	0.000881194	0.01441	-0.798489	KIAA1109
ENSG00000173933	0.176734	9.03168	3.3635	0.000883413	0.0144344	-0.800702	RBM4
ENSG00000260316	0.410976	7.50776	3.36283	0.000885463	0.014456	-0.802741	NA
ENSG00000255091	0.230772	6.9201	3.36245	0.000886617	0.014463	-0.803887	NA
ENSG00000184384	0.274356	3.1892	3.36209	0.000887754	0.0144662	-0.805015	MAML2
ENSG00000124802	-0.113029	5.81445	-3.36185	0.000888469	0.0144662	-0.805724	EEF1E1
ENSG00000198554	-0.152965	2.01916	-3.36168	0.000888998	0.0144662	-0.806247	WDHD1
ENSG00000125753	0.200422	4.93629	3.36065	0.000892172	0.0144854	-0.809383	VASP
ENSG00000117395	-0.144125	4.63575	-3.36039	0.000892992	0.0144854	-0.810191	EBNA1BP2
ENSG00000114656	-0.142991	4.12329	-3.36035	0.000893132	0.0144854	-0.810329	KIAA1257
ENSG00000183779	0.267204	10.7534	3.36006	0.000894016	0.0144854	-0.811199	ZNF703
ENSG00000110917	0.16381	6.16136	3.35997	0.000894299	0.0144854	-0.811478	MLEC
ENSG00000166482	0.389881	0.962857	3.35989	0.000894549	0.0144854	-0.811723	MFAP4
ENSG00000235888	0.361556	10.6447	3.35922	0.000896626	0.0145073	-0.813764	NA
ENSG00000114023	-0.159704	7.34194	-3.35801	0.000900403	0.0145397	-0.817461	FAM162A
ENSG00000151665	0.231044	4.7798	3.35791	0.000900701	0.0145397	-0.817753	PIGF
ENSG00000176624	0.180052	6.29806	3.35774	0.000901251	0.0145397	-0.81829	MEX3C
ENSG00000175873	0.160709	6.0074	3.35723	0.000902833	0.0145397	-0.819833	NA
ENSG00000101493	0.233949	5.13671	3.35723	0.000902847	0.0145397	-0.819846	ZNF516
ENSG00000126768	-0.0927645	5.71855	-3.35717	0.000903017	0.0145397	-0.820012	TIMM17B
ENSG00000062650	0.102326	4.55904	3.35507	0.000909608	0.0146176	-0.826409	WAPL
ENSG00000248175	0.168145	6.31389	3.35488	0.000910214	0.0146176	-0.826995	NA
ENSG00000186687	-0.120076	4.91734	-3.35482	0.000910412	0.0146176	-0.827186	LYRM7
ENSG00000261938	-0.175382	5.33608	-3.35467	0.000910875	0.0146176	-0.827633	NA
ENSG00000177054	-0.10502	4.20434	-3.35428	0.000912116	0.0146176	-0.828831	ZDHHC13
ENSG00000124145	0.297364	5.75762	3.35423	0.000912269	0.0146176	-0.828979	SDC4
ENSG00000060982	-0.301517	2.69351	-3.35285	0.000916649	0.014676	-0.833192	BCAT1
ENSG00000008130	0.125448	7.2014	3.35223	0.000918605	0.0146955	-0.835066	NADK
ENSG00000146834	0.110996	6.17035	3.352	0.000919351	0.0146956	-0.83578	MEPCE
ENSG00000186047	-0.214973	4.56487	-3.35108	0.000922296	0.0147308	-0.838593	DLEU7
ENSG00000042980	-0.278853	-6.69334	-3.35063	0.000923709	0.0147415	-0.839939	ADAM28
ENSG00000134982	0.189033	6.95146	3.35032	0.000924727	0.0147459	-0.840908	APC
ENSG00000214756	-0.134632	3.91148	-3.34968	0.000926763	0.0147666	-0.842842	METTL12
ENSG00000198597	-0.339309	-4.61563	-3.34914	0.000928486	0.0147725	-0.844475	ZNF536
ENSG00000158169	0.270392	6.07533	3.34894	0.000929128	0.0147725	-0.845083	FANCC
ENSG00000178585	-0.186813	3.91903	-3.34855	0.000930386	0.0147725	-0.846273	CTNNBIP1
ENSG00000167395	0.116713	4.9528	3.34821	0.000931484	0.0147725	-0.847311	ZNF646
ENSG00000185267	-0.315735	-3.84788	-3.34801	0.000932141	0.0147725	-0.847931	CDNF
ENSG00000165801	0.17596	1.88332	3.34784	0.000932687	0.0147725	-0.848446	ARHGEF40
ENSG00000224660	-0.177272	4.88448	-3.34783	0.000932722	0.0147725	-0.848479	SH3BP5-AS1
ENSG00000100526	-0.245727	4.16203	-3.34744	0.000933993	0.0147725	-0.849676	CDKN3
ENSG00000197879	0.172818	3.37758	3.34723	0.00093466	0.0147725	-0.850304	MYO1C
ENSG00000149182	-0.125322	4.74989	-3.34711	0.00093505	0.0147725	-0.850671	ARFGAP2
ENSG00000148090	-0.13903	5.25822	-3.34694	0.000935602	0.0147725	-0.85119	AUH
ENSG00000103021	-0.250541	1.80638	-3.34678	0.000936116	0.0147725	-0.851673	CCDC113
ENSG00000180440	-0.549761	4.52151	-3.34657	0.000936791	0.0147725	-0.852307	SERTM1
ENSG00000058673	0.179793	7.68607	3.34599	0.000938663	0.0147903	-0.854062	ZC3H11A
ENSG00000133135	-0.304354	5.38438	-3.34563	0.000939859	0.0147974	-0.855181	RNF128
ENSG00000200278	-0.249773	1.84518	-3.34508	0.000941631	0.0148136	-0.856838	RNA5SP352
ENSG00000253645	0.189439	6.37215	3.34444	0.000943708	0.0148345	-0.858775	NA
ENSG00000133250	-0.129194	4.12127	-3.34417	0.0009446	0.0148368	-0.859606	ZNF414
ENSG00000071462	-0.106843	6.21799	-3.34351	0.000946774	0.0148495	-0.861627	WBSCR22
ENSG00000184371	0.366903	3.0817	3.34347	0.000946902	0.0148495	-0.861746	CSF1
ENSG00000076248	0.214623	6.95048	3.34202	0.000951662	0.0149124	-0.866155	UNG
ENSG00000261616	0.224559	4.7423	3.34082	0.000955584	0.0149608	-0.86977	NA
ENSG00000151062	-0.362004	-6.25549	-3.34062	0.000956259	0.0149608	-0.870391	CACNA2D4
ENSG00000167978	0.187554	7.87556	3.34019	0.000957679	0.0149713	-0.871696	SRRM2
ENSG00000129451	-0.396817	0.321635	-3.33971	0.000959269	0.0149843	-0.873154	KLK10
ENSG00000146648	0.404005	3.33373	3.33933	0.000960519	0.0149921	-0.874299	EGFR
ENSG00000077348	-0.118056	4.76769	-3.33894	0.000961815	0.0150005	-0.875485	EXOSC5
ENSG00000083290	-0.104022	4.2993	-3.33805	0.000964787	0.0150351	-0.878197	ULK2
ENSG00000148204	0.218466	3.18383	3.33771	0.000965918	0.0150409	-0.879227	CRB2
ENSG00000196724	-0.145131	1.68372	-3.3365	0.000969956	0.0150845	-0.882893	ZNF418
ENSG00000237945	-0.142248	3.15266	-3.33642	0.000970235	0.0150845	-0.883147	LINC00649
ENSG00000135119	-0.20859	5.84168	-3.33607	0.000971415	0.0150911	-0.884215	RNFT2
ENSG00000131459	0.209412	6.27882	3.33572	0.000972565	0.0150972	-0.885255	GFPT2
ENSG00000231770	-0.282092	0.416535	-3.33503	0.000974901	0.0151148	-0.887363	TMEM44-AS1
ENSG00000258708	-0.278158	-1.95803	-3.33493	0.000975219	0.0151148	-0.88765	SLC25A21-AS1
ENSG00000187325	-0.102449	4.58769	-3.33347	0.000980149	0.0151782	-0.892082	TAF9B
ENSG00000260992	-0.375839	-0.031051	-3.33312	0.000981342	0.0151782	-0.893151	DOCK9-AS2
ENSG00000196914	0.140933	7.04511	3.33269	0.000982798	0.0151782	-0.894455	ARHGEF12
ENSG00000017797	0.117191	8.41952	3.33248	0.0009835	0.0151782	-0.895082	RALBP1
ENSG00000204366	0.238968	6.5433	3.33224	0.000984303	0.0151782	-0.895799	ZBTB12
ENSG00000163297	0.349694	2.57385	3.33214	0.000984652	0.0151782	-0.896111	ANTXR2
ENSG00000135049	-0.237445	1.79069	-3.33214	0.000984655	0.0151782	-0.896113	AGTPBP1
ENSG00000121440	0.210963	7.25098	3.33178	0.000985888	0.0151854	-0.897213	PDZRN3
ENSG00000152952	0.315807	4.99759	3.33054	0.000990109	0.0152367	-0.900968	PLOD2
ENSG00000154518	-0.155683	6.2418	-3.33035	0.000990746	0.0152367	-0.901533	ATP5G3
ENSG00000101132	-0.134724	6.50077	-3.32991	0.00099224	0.0152478	-0.902857	PFDN4
ENSG00000251595	-0.271974	1.03793	-3.32879	0.000996088	0.0152926	-0.906258	ABCA11P
ENSG00000144655	0.244755	4.18859	3.32861	0.000996693	0.0152926	-0.906792	CSRNP1
ENSG00000270540	0.287623	0.679527	3.327	0.00100225	0.015347	-0.911682	NA
ENSG00000253741	-0.307036	0.00594224	-3.32694	0.00100247	0.015347	-0.91187	NA
ENSG00000137216	-0.0929066	8.01786	-3.32674	0.00100314	0.015347	-0.912458	TMEM63B
ENSG00000260853	-0.149678	3.54839	-3.32638	0.00100439	0.015347	-0.913553	NA
ENSG00000168994	0.28521	6.51619	3.32626	0.0010048	0.015347	-0.913912	PXDC1
ENSG00000162910	-0.184659	5.53462	-3.32624	0.00100487	0.015347	-0.913968	MRPL55
ENSG00000117298	0.201759	4.19544	3.3248	0.00100989	0.0153993	-0.918346	ECE1
ENSG00000170185	0.129737	2.61089	3.32453	0.00101081	0.0153993	-0.919149	USP38
ENSG00000111328	0.254118	8.95141	3.32411	0.00101226	0.0153993	-0.920409	CDK2AP1
ENSG00000103994	0.177955	7.79902	3.32403	0.00101255	0.0153993	-0.92066	ZNF106
ENSG00000133704	0.116918	6.71617	3.32381	0.00101333	0.0153993	-0.921336	IPO8
ENSG00000172795	-0.12937	6.23091	-3.32367	0.0010138	0.0153993	-0.92175	DCP2
ENSG00000236939	-0.313096	3.5743	-3.32358	0.00101412	0.0153993	-0.922025	BAALC-AS2
ENSG00000266954	-0.274857	-1.10855	-3.32347	0.00101449	0.0153993	-0.922344	NA
ENSG00000173269	0.212463	0.970063	3.32219	0.00101899	0.0154559	-0.926233	MMRN2
ENSG00000123395	0.133243	8.12125	3.32149	0.00102142	0.0154809	-0.928322	ATG101
ENSG00000064655	0.425993	6.57059	3.32048	0.00102499	0.0155194	-0.931388	EYA2
ENSG00000126746	0.0974722	5.08184	3.32033	0.00102552	0.0155194	-0.931845	ZNF384
ENSG00000224032	-0.154472	5.56998	-3.3201	0.00102634	0.0155199	-0.932543	EPB41L4A-AS1
ENSG00000170049	-0.399051	3.96183	-3.31939	0.00102884	0.015546	-0.934684	KCNAB3
ENSG00000126218	0.265916	5.04567	3.31857	0.00103172	0.0155777	-0.937143	F10
ENSG00000185650	0.337771	4.44569	3.31795	0.00103393	0.0155991	-0.939016	ZFP36L1
ENSG00000227543	0.124448	6.87675	3.31708	0.00103704	0.0156309	-0.941656	SPAG5-AS1
ENSG00000256537	-0.190287	2.10782	-3.31692	0.00103761	0.0156309	-0.942136	SMIM10L1
ENSG00000162069	-0.358688	2.53258	-3.31666	0.00103853	0.015633	-0.942918	BICDL2
ENSG00000266910	-0.317902	1.62381	-3.31551	0.00104263	0.01567	-0.946378	NA
ENSG00000143543	0.102028	9.80997	3.31538	0.00104312	0.01567	-0.946788	JTB
ENSG00000273456	-0.217347	5.41818	-3.31531	0.00104335	0.01567	-0.946985	NA
ENSG00000203879	-0.123387	8.18319	-3.31435	0.00104682	0.0156956	-0.949899	GDI1
ENSG00000269984	0.108221	2.98347	3.31378	0.00104886	0.0156956	-0.951612	NA
ENSG00000268093	0.201748	4.79441	3.31376	0.00104894	0.0156956	-0.951675	NA
ENSG00000108825	-0.202789	5.70754	-3.31374	0.001049	0.0156956	-0.951729	PTGES3L-AARSD1
ENSG00000167874	-0.340032	0.554215	-3.31357	0.00104961	0.0156956	-0.952239	TMEM88
ENSG00000150394	-0.322778	5.23622	-3.31343	0.0010501	0.0156956	-0.95265	CDH8
ENSG00000155508	0.118384	5.79193	3.3133	0.00105059	0.0156956	-0.953054	CNOT8
ENSG00000134986	-0.326742	7.66574	-3.31286	0.00105217	0.015705	-0.954374	NREP
ENSG00000122965	0.116008	5.95581	3.31231	0.00105417	0.015705	-0.956047	RBM19
ENSG00000188467	-0.164194	3.30476	-3.3121	0.00105492	0.015705	-0.956674	SLC24A5
ENSG00000032389	-0.144185	5.10716	-3.31203	0.00105516	0.015705	-0.956866	TSSC1
ENSG00000163798	-0.146378	5.07169	-3.31177	0.0010561	0.015705	-0.95765	SLC4A1AP
ENSG00000255153	-0.299349	1.28136	-3.31163	0.00105663	0.015705	-0.95809	TOLLIP-AS1
ENSG00000132406	-0.204804	1.15933	-3.31145	0.00105728	0.015705	-0.95863	TMEM128
ENSG00000171189	-0.28473	5.67042	-3.31117	0.00105827	0.015705	-0.959455	GRIK1
ENSG00000256377	0.491358	11.5149	3.31116	0.00105832	0.015705	-0.959498	NA
ENSG00000067560	0.123084	6.25995	3.31061	0.0010603	0.0157227	-0.961141	RHOA
ENSG00000130770	-0.115117	9.36609	-3.30942	0.00106466	0.0157756	-0.964742	ATPIF1
ENSG00000133055	0.441709	7.6855	3.30898	0.00106626	0.0157875	-0.966059	MYBPH
ENSG00000259018	-0.234195	-0.860162	-3.30847	0.00106812	0.0158032	-0.967588	NA
ENSG00000212916	-0.378466	-3.09583	-3.30725	0.00107262	0.0158581	-0.971283	MAP10
ENSG00000149289	0.184511	3.17241	3.30637	0.00107586	0.0158813	-0.973927	ZC3H12C
ENSG00000159248	-0.508931	5.20957	-3.30624	0.00107632	0.0158813	-0.974305	GJD2
ENSG00000204065	-0.251069	7.88283	-3.30597	0.00107732	0.0158813	-0.975121	TCEAL5
ENSG00000196576	0.162877	4.50838	3.30595	0.00107739	0.0158813	-0.975179	PLXNB2
ENSG00000225973	-0.153334	2.70115	-3.30434	0.00108334	0.0159459	-0.980016	PIGBOS1
ENSG00000181016	0.408038	13.2956	3.30426	0.00108365	0.0159459	-0.980266	LSMEM1
ENSG00000176953	-0.12527	3.21735	-3.30412	0.00108418	0.0159459	-0.980692	NFATC2IP
ENSG00000055609	0.174245	5.17007	3.30339	0.00108687	0.0159737	-0.982869	KMT2C
ENSG00000173039	0.249024	5.51313	3.30159	0.00109361	0.0160609	-0.988297	RELA
ENSG00000123178	-0.171875	5.32459	-3.3006	0.00109731	0.0160907	-0.99126	SPRYD7
ENSG00000071553	-0.131076	6.42429	-3.30035	0.00109825	0.0160907	-0.992015	ATP6AP1
ENSG00000267026	-0.330937	-3.24898	-3.29991	0.00109991	0.0160907	-0.993341	NA
ENSG00000182544	0.122287	6.13017	3.29979	0.00110036	0.0160907	-0.993696	MFSD5
ENSG00000256745	-0.131691	3.50966	-3.29978	0.00110037	0.0160907	-0.99371	NA
ENSG00000258604	0.436785	5.30032	3.29975	0.00110049	0.0160907	-0.993803	NA
ENSG00000198142	0.225817	1.10387	3.29907	0.00110306	0.0161164	-0.995849	SOWAHC
ENSG00000185070	0.26755	8.82767	3.29874	0.00110432	0.0161229	-0.996849	FLRT2
ENSG00000170370	0.380783	6.84798	3.29834	0.00110583	0.0161331	-0.99805	EMX2
ENSG00000101557	-0.0978218	6.12442	-3.29762	0.00110857	0.0161518	-1.00022	USP14
ENSG00000102547	0.204616	5.80701	3.29757	0.00110874	0.0161518	-1.00035	CAB39L
ENSG00000179477	-0.501267	-1.1365	-3.29702	0.00111082	0.0161681	-1.002	ALOX12B
ENSG00000151929	0.522157	10.4747	3.29685	0.00111148	0.0161681	-1.00252	BAG3
ENSG00000144837	0.48567	3.48716	3.29644	0.00111302	0.0161786	-1.00374	PLA1A
ENSG00000136869	0.413906	1.97501	3.29471	0.00111963	0.0162523	-1.00893	TLR4
ENSG00000119599	-0.128539	4.45435	-3.29469	0.00111972	0.0162523	-1.00901	DCAF4
ENSG00000197714	0.239391	2.63925	3.29432	0.00112112	0.0162607	-1.0101	ZNF460
ENSG00000113384	0.100511	6.89886	3.29341	0.00112463	0.0162896	-1.01284	GOLPH3
ENSG00000185272	-0.263671	3.70534	-3.29337	0.00112475	0.0162896	-1.01294	RBM11
ENSG00000106665	0.129988	7.17091	3.29275	0.00112717	0.016299	-1.01483	CLIP2
ENSG00000101213	-0.284634	-0.0696762	-3.29274	0.00112719	0.016299	-1.01484	PTK6
ENSG00000095585	-0.210797	1.65947	-3.29257	0.00112786	0.016299	-1.01536	BLNK
ENSG00000139835	0.311686	4.10157	3.29217	0.00112939	0.0163093	-1.01655	GRTP1
ENSG00000163683	-0.110242	4.66786	-3.29182	0.00113075	0.0163171	-1.01761	SMIM14
ENSG00000083750	-0.129576	5.18373	-3.29077	0.00113481	0.0163637	-1.02075	RRAGB
ENSG00000088888	0.203425	5.74934	3.29056	0.00113562	0.0163637	-1.02138	MAVS
ENSG00000006377	-0.443986	4.22949	-3.29012	0.00113734	0.0163765	-1.0227	DLX6
ENSG00000256234	0.309435	5.33953	3.28969	0.001139	0.0163886	-1.02399	NA
ENSG00000103227	-0.146321	2.35669	-3.28897	0.00114178	0.0164168	-1.02613	LMF1
ENSG00000053747	0.193213	4.11907	3.288	0.00114558	0.0164594	-1.02904	LAMA3
ENSG00000177406	-0.192695	-0.790408	-3.28732	0.00114824	0.0164857	-1.03108	NA
ENSG00000174842	-0.207778	5.8352	-3.2868	0.00115026	0.016501	-1.03262	GLMN
ENSG00000117758	-0.0908578	5.23806	-3.28662	0.00115096	0.016501	-1.03316	STX12
ENSG00000102452	-0.150043	2.98508	-3.28596	0.00115356	0.0165028	-1.03513	NALCN
ENSG00000198723	-0.273405	-0.839973	-3.28585	0.00115402	0.0165028	-1.03548	C19orf45
ENSG00000272511	-0.433462	4.34884	-3.28583	0.0011541	0.0165028	-1.03555	NA
ENSG00000171853	-0.0930109	4.18288	-3.28531	0.00115612	0.0165028	-1.03708	TRAPPC12
ENSG00000258486	0.487055	15.0098	3.2853	0.00115618	0.0165028	-1.03713	NA
ENSG00000261533	-0.31592	2.12287	-3.28526	0.00115634	0.0165028	-1.03725	NA
ENSG00000198258	-0.0758652	7.95345	-3.28512	0.0011569	0.0165028	-1.03767	UBL5
ENSG00000196208	0.193763	5.26412	3.28418	0.00116058	0.016531	-1.04045	GREB1
ENSG00000154144	-0.131937	6.17883	-3.28416	0.00116066	0.016531	-1.04052	TBRG1
ENSG00000173376	0.602689	1.61665	3.28399	0.00116137	0.016531	-1.04105	NDNF
ENSG00000105270	-0.163902	7.81176	-3.28376	0.00116227	0.016532	-1.04173	CLIP3
ENSG00000123689	0.559564	12.4472	3.28352	0.0011632	0.0165334	-1.04243	G0S2
ENSG00000184575	0.116498	6.61042	3.28294	0.0011655	0.0165351	-1.04417	XPOT
ENSG00000126603	0.175191	6.32116	3.28286	0.00116582	0.0165351	-1.04441	GLIS2
ENSG00000104447	0.287679	3.02603	3.28269	0.00116651	0.0165351	-1.04492	TRPS1
ENSG00000104863	-0.207245	5.2433	-3.28219	0.00116848	0.0165351	-1.04641	LIN7B
ENSG00000171873	-0.383687	6.99872	-3.28214	0.00116868	0.0165351	-1.04655	ADRA1D
ENSG00000163762	0.323514	2.87578	3.28202	0.00116919	0.0165351	-1.04694	TM4SF18
ENSG00000115368	-0.118802	5.0564	-3.28184	0.0011699	0.0165351	-1.04747	WDR75
ENSG00000111642	0.101789	5.92388	3.28182	0.00116997	0.0165351	-1.04752	CHD4
ENSG00000088836	0.352024	4.23155	3.28069	0.00117447	0.0165869	-1.05089	SLC4A11
ENSG00000177989	-0.455408	-3.19649	-3.2803	0.00117603	0.0165972	-1.05206	ODF3B
ENSG00000160113	0.151948	10.2196	3.27969	0.0011785	0.0166202	-1.05389	NR2F6
ENSG00000132481	0.322763	4.48339	3.27934	0.00117989	0.0166279	-1.05493	TRIM47
ENSG00000151743	-0.12693	6.90068	-3.27895	0.00118144	0.0166381	-1.05608	AMN1
ENSG00000176401	-0.317884	4.63788	-3.27707	0.00118905	0.0167333	-1.06171	EID2B
ENSG00000119888	-0.388253	2.84592	-3.27612	0.0011929	0.0167478	-1.06455	EPCAM
ENSG00000007237	-0.267218	5.14522	-3.27599	0.00119343	0.0167478	-1.06494	GAS7
ENSG00000077549	-0.0619132	7.35096	-3.2758	0.00119419	0.0167478	-1.06549	CAPZB
ENSG00000177045	0.35722	7.23818	3.27558	0.00119506	0.0167478	-1.06613	SIX5
ENSG00000143771	0.085079	5.74561	3.27558	0.00119508	0.0167478	-1.06615	CNIH4
ENSG00000126970	-0.10478	4.38821	-3.27529	0.00119627	0.0167478	-1.06702	ZC4H2
ENSG00000245526	-0.201806	3.66621	-3.2752	0.00119663	0.0167478	-1.06728	LINC00461
ENSG00000119669	0.120927	8.11085	3.27509	0.00119708	0.0167478	-1.06761	IRF2BPL
ENSG00000102897	-0.106743	6.40779	-3.27495	0.00119765	0.0167478	-1.06803	LYRM1
ENSG00000009844	-0.128023	3.85149	-3.27439	0.00119991	0.0167675	-1.06968	VTA1
ENSG00000144580	-0.0688023	5.29727	-3.27386	0.00120209	0.0167862	-1.07128	CNOT9
ENSG00000226706	0.0875812	6.29256	3.27289	0.00120608	0.0168222	-1.07418	NA
ENSG00000250222	-0.173421	7.47834	-3.27282	0.00120636	0.0168222	-1.07439	NA
ENSG00000137955	-0.102802	5.15841	-3.27087	0.00121437	0.0169104	-1.08019	RABGGTB
ENSG00000268852	0.319513	4.78544	3.27087	0.00121439	0.0169104	-1.0802	NA
ENSG00000267372	-0.295692	4.69078	-3.27021	0.00121707	0.0169324	-1.08214	NA
ENSG00000152284	0.311893	7.19749	3.27007	0.00121767	0.0169324	-1.08257	TCF7L1
ENSG00000162402	0.114458	5.84372	3.26981	0.00121874	0.0169354	-1.08334	USP24
ENSG00000105137	0.277229	2.63384	3.26754	0.00122818	0.0170219	-1.0901	SYDE1
ENSG00000152022	0.173596	4.88343	3.26751	0.00122832	0.0170219	-1.0902	NA
ENSG00000125354	-0.256764	4.56143	-3.26747	0.00122847	0.0170219	-1.09031	2020-09-06
ENSG00000166426	0.463835	6.52234	3.26727	0.00122931	0.0170219	-1.09091	CRABP1
ENSG00000114742	0.0883488	5.92701	3.26718	0.00122969	0.0170219	-1.09118	WDR48
ENSG00000117682	-0.161581	3.43108	-3.26708	0.0012301	0.0170219	-1.09147	DHDDS
ENSG00000172531	-0.0952389	4.71257	-3.26577	0.00123559	0.0170413	-1.09538	PPP1CA
ENSG00000100354	0.122676	6.86531	3.26576	0.00123563	0.0170413	-1.09541	TNRC6B
ENSG00000111341	0.649777	7.79071	3.26566	0.00123604	0.0170413	-1.0957	MGP
ENSG00000069869	0.169967	4.76162	3.26561	0.00123625	0.0170413	-1.09585	NEDD4
ENSG00000182389	-0.386711	4.47199	-3.26537	0.00123725	0.0170413	-1.09656	CACNB4
ENSG00000205138	-0.152584	3.37829	-3.26535	0.00123735	0.0170413	-1.09663	SDHAF1
ENSG00000074803	-0.296249	2.96645	-3.26531	0.0012375	0.0170413	-1.09673	SLC12A1
ENSG00000005238	-0.112868	4.38565	-3.26453	0.00124077	0.0170662	-1.09905	FAM214B
ENSG00000005194	-0.143543	5.06822	-3.26447	0.00124102	0.0170662	-1.09922	CIAPIN1
ENSG00000054598	0.356602	2.5809	3.26398	0.00124309	0.0170828	-1.10068	FOXC1
ENSG00000184719	-0.130534	2.05493	-3.26253	0.00124924	0.017117	-1.10501	RNLS
ENSG00000108387	-0.265005	3.30115	-3.26235	0.00124997	0.017117	-1.10552	2020-09-04
ENSG00000153786	0.0781575	5.82076	3.26226	0.00125036	0.017117	-1.1058	ZDHHC7
ENSG00000105655	0.227704	9.02276	3.26206	0.00125122	0.017117	-1.1064	ISYNA1
ENSG00000176142	0.157803	3.77955	3.26201	0.00125144	0.017117	-1.10655	TMEM39A
ENSG00000184441	-0.102576	4.55209	-3.26182	0.00125223	0.017117	-1.1071	NA
ENSG00000076924	-0.0996341	4.28124	-3.26172	0.00125268	0.017117	-1.10742	XAB2
ENSG00000188827	-0.135817	3.2855	-3.26164	0.00125302	0.017117	-1.10765	SLX4
ENSG00000196123	-0.120213	6.67163	-3.26157	0.00125332	0.017117	-1.10787	KIAA0895L
ENSG00000186635	0.176548	4.97706	3.26091	0.0012561	0.0171394	-1.10981	ARAP1
ENSG00000104381	-0.30957	5.21628	-3.26077	0.00125669	0.0171394	-1.11022	GDAP1
ENSG00000104324	0.264836	2.44643	3.26044	0.0012581	0.0171468	-1.1112	CPQ
ENSG00000100109	0.0740211	5.5748	3.25921	0.00126336	0.0172067	-1.11486	TFIP11
ENSG00000161813	0.149324	6.03514	3.25891	0.00126464	0.0172124	-1.11574	LARP4
ENSG00000131370	-0.179431	4.19433	-3.25857	0.00126611	0.0172207	-1.11677	SH3BP5
ENSG00000197798	0.161786	6.21411	3.2578	0.00126942	0.017253	-1.11905	FAM118B
ENSG00000167380	-0.145175	2.47259	-3.25739	0.00127119	0.017253	-1.12027	ZNF226
ENSG00000018625	0.372848	5.17931	3.25705	0.00127264	0.017253	-1.12127	ATP1A2
ENSG00000073050	-0.113065	3.43516	-3.25701	0.00127283	0.017253	-1.12141	XRCC1
ENSG00000082213	-0.198642	3.91634	-3.25688	0.00127339	0.017253	-1.12179	C5orf22
ENSG00000140181	0.376179	10.6861	3.25668	0.00127422	0.017253	-1.12236	NA
ENSG00000150787	-0.112853	5.56531	-3.25607	0.00127685	0.017253	-1.12417	PTS
ENSG00000163884	0.340898	5.99266	3.25602	0.0012771	0.017253	-1.12434	KLF15
ENSG00000198744	-0.155887	12.1831	-3.25594	0.00127742	0.017253	-1.12456	MTCO3P12
ENSG00000110330	0.122607	5.51842	3.25569	0.00127851	0.017253	-1.12531	BIRC2
ENSG00000127483	0.129833	7.74225	3.25561	0.00127886	0.017253	-1.12555	HP1BP3
ENSG00000207770	0.318668	1.12812	3.2556	0.0012789	0.017253	-1.12557	NA
ENSG00000068400	-0.140785	7.4984	-3.25532	0.00128013	0.0172579	-1.12642	GRIPAP1
ENSG00000168906	0.162479	6.70256	3.25503	0.00128135	0.0172626	-1.12725	MAT2A
ENSG00000180178	-0.213869	4.20312	-3.25422	0.00128487	0.0172831	-1.12965	FAR2P1
ENSG00000260317	-0.337373	1.38934	-3.254	0.00128584	0.0172831	-1.13032	NA
ENSG00000108175	0.103717	5.10134	3.25396	0.001286	0.0172831	-1.13042	ZMIZ1
ENSG00000235194	-0.164929	4.00784	-3.25388	0.00128635	0.0172831	-1.13066	PPP1R3E
ENSG00000186714	-0.136986	6.44386	-3.25347	0.00128814	0.0172955	-1.13188	CCDC73
ENSG00000162755	-0.190686	5.15512	-3.25269	0.00129155	0.0173296	-1.1342	KLHDC9
ENSG00000153879	0.179618	6.69259	3.25067	0.00130041	0.0174254	-1.14019	CEBPG
ENSG00000140044	0.239383	8.97413	3.25066	0.00130045	0.0174254	-1.14021	JDP2
ENSG00000146278	0.192539	7.77511	3.2504	0.00130158	0.0174289	-1.14097	PNRC1
ENSG00000259539	-0.190239	5.43167	-3.24966	0.00130485	0.017461	-1.14318	NA
ENSG00000266918	0.32714	6.88472	3.24946	0.00130576	0.0174613	-1.14378	NA
ENSG00000154721	0.309428	6.55439	3.24853	0.00130985	0.0174958	-1.14653	JAM2
ENSG00000170425	0.347065	8.1016	3.24847	0.00131009	0.0174958	-1.14669	ADORA2B
ENSG00000173275	-0.251998	-0.141571	-3.24797	0.00131233	0.0175072	-1.14818	ZNF449
ENSG00000100908	-0.165503	7.58401	-3.24788	0.00131271	0.0175072	-1.14843	EMC9
ENSG00000104517	0.114487	6.07059	3.24682	0.00131742	0.017557	-1.15157	UBR5
ENSG00000103249	0.106502	6.9046	3.24651	0.00131884	0.017557	-1.15251	CLCN7
ENSG00000116783	-0.230303	2.54808	-3.24645	0.00131909	0.017557	-1.15268	TNNI3K
ENSG00000040633	0.120852	8.74927	3.24597	0.00132121	0.0175735	-1.15409	PHF23
ENSG00000125733	0.385815	7.2934	3.24549	0.00132335	0.0175901	-1.1555	TRIP10
ENSG00000168843	-0.411342	4.94558	-3.2447	0.0013269	0.0176255	-1.15785	FSTL5
ENSG00000096696	0.637023	3.54152	3.24383	0.00133081	0.0176558	-1.16043	DSP
ENSG00000267281	0.20368	3.76908	3.24358	0.00133192	0.0176558	-1.16116	NA
ENSG00000173611	-0.208202	6.30707	-3.24356	0.00133199	0.0176558	-1.16121	SCAI
ENSG00000146112	0.246097	4.96764	3.2434	0.00133273	0.0176558	-1.16169	PPP1R18
ENSG00000268521	-0.293445	-2.58392	-3.24246	0.00133698	0.0177003	-1.16448	VN1R83P
ENSG00000138802	0.0818118	4.19803	3.24188	0.00133958	0.0177144	-1.16618	SEC24B
ENSG00000100234	0.251344	2.61438	3.2417	0.00134038	0.0177144	-1.16671	TIMP3
ENSG00000043143	0.189279	6.90552	3.24163	0.00134072	0.0177144	-1.16693	JADE2
ENSG00000147174	0.352443	12.078	3.24125	0.00134243	0.0177201	-1.16804	GCNA
ENSG00000054523	0.0859913	6.4709	3.24114	0.00134293	0.0177201	-1.16837	KIF1B
ENSG00000132405	0.121642	6.90774	3.24043	0.00134614	0.01775	-1.17046	TBC1D14
ENSG00000197140	-0.178433	5.15558	-3.24013	0.0013475	0.01775	-1.17134	ADAM32
ENSG00000197619	0.154448	5.68184	3.24001	0.00134805	0.01775	-1.1717	ZNF615
ENSG00000228830	0.184187	4.73242	3.23985	0.00134877	0.01775	-1.17217	NA
ENSG00000004059	-0.148808	8.4711	-3.23915	0.00135196	0.0177803	-1.17424	ARF5
ENSG00000270898	0.145171	6.16137	3.23845	0.00135516	0.017793	-1.17631	GPR75-ASB3
ENSG00000143384	0.188715	6.57824	3.23844	0.0013552	0.017793	-1.17633	MCL1
ENSG00000147324	0.162478	5.70056	3.23835	0.00135561	0.017793	-1.1766	MFHAS1
ENSG00000100852	0.216414	7.25313	3.23808	0.00135685	0.0177975	-1.1774	ARHGAP5
ENSG00000103423	-0.0777405	5.14766	-3.23733	0.00136031	0.0178311	-1.17963	DNAJA3
ENSG00000168672	0.18026	0.450344	3.23555	0.00136849	0.0179265	-1.18488	FAM84B
ENSG00000111711	-0.133356	4.12239	-3.23525	0.00136985	0.0179325	-1.18575	GOLT1B
ENSG00000158427	-0.166575	3.40414	-3.2344	0.00137379	0.0179618	-1.18826	TMSB15B
ENSG00000115825	0.186714	2.35805	3.23438	0.0013739	0.0179618	-1.18833	PRKD3
ENSG00000102781	-0.100597	5.28418	-3.23363	0.00137735	0.0179835	-1.19053	KATNAL1
ENSG00000229619	-0.173951	1.83443	-3.23353	0.00137784	0.0179835	-1.19084	MBNL1-AS1
ENSG00000167232	0.107002	6.60439	3.23343	0.00137827	0.0179835	-1.19111	ZNF91
ENSG00000135316	0.089912	6.36473	3.23296	0.00138046	0.0179902	-1.19251	SYNCRIP
ENSG00000203401	0.475955	7.20435	3.2329	0.00138076	0.0179902	-1.19269	NA
ENSG00000167670	-0.19684	3.21081	-3.23274	0.0013815	0.0179902	-1.19316	CHAF1A
ENSG00000184047	-0.0924299	5.95324	-3.23218	0.00138408	0.0180015	-1.1948	DIABLO
ENSG00000137274	-0.141006	3.87518	-3.23216	0.00138417	0.0180015	-1.19486	BPHL
ENSG00000070501	-0.146439	6.47516	-3.23132	0.00138811	0.0180408	-1.19734	POLB
ENSG00000254901	-0.130595	5.97323	-3.23098	0.00138969	0.0180497	-1.19834	BORCS8
ENSG00000259030	-0.212718	0.814068	-3.23018	0.00139345	0.0180848	-1.20071	FPGT-TNNI3K
ENSG00000137073	-0.0863052	3.42915	-3.23	0.00139428	0.0180848	-1.20123	UBAP2
ENSG00000170776	0.158587	6.01933	3.22982	0.00139513	0.0180848	-1.20176	AKAP13
ENSG00000183531	0.263574	2.35825	3.2292	0.00139805	0.0181061	-1.20359	NA
ENSG00000104327	-0.414371	7.15684	-3.22885	0.00139969	0.0181061	-1.20462	CALB1
ENSG00000128928	-0.131239	3.94781	-3.22871	0.00140036	0.0181061	-1.20503	IVD
ENSG00000024422	0.241819	4.68307	3.2287	0.00140041	0.0181061	-1.20507	EHD2
ENSG00000165861	0.0744907	4.88715	3.22825	0.00140251	0.0181215	-1.20638	ZFYVE1
ENSG00000181991	-0.0730172	6.00489	-3.22762	0.00140547	0.0181478	-1.20822	MRPS11
ENSG00000146842	-0.135716	-0.00397162	-3.22574	0.00141437	0.018228	-1.21375	TMEM209
ENSG00000169564	0.162926	10.9404	3.22554	0.00141536	0.018228	-1.21436	PCBP1
ENSG00000102898	-0.0697163	6.85132	-3.22518	0.00141704	0.018228	-1.2154	NUTF2
ENSG00000156968	-0.138461	1.82276	-3.22504	0.00141772	0.018228	-1.21582	MPV17L
ENSG00000122694	-0.315024	-3.18907	-3.22471	0.00141929	0.018228	-1.21679	GLIPR2
ENSG00000169508	-0.44805	-8.13884	-3.22453	0.00142017	0.018228	-1.21733	GPR183
ENSG00000135414	0.281505	9.50048	3.22447	0.00142042	0.018228	-1.21749	GDF11
ENSG00000170647	0.309333	3.104	3.22444	0.00142059	0.018228	-1.21759	TMEM133
ENSG00000080031	-0.465325	-6.04914	-3.22442	0.00142069	0.018228	-1.21765	PTPRH
ENSG00000179715	-0.194654	1.04764	-3.22423	0.00142158	0.018228	-1.2182	PCED1B
ENSG00000231989	-0.230093	-0.00135005	-3.22419	0.00142176	0.018228	-1.21831	PPP1R2P3
ENSG00000141337	-0.156836	2.91064	-3.2235	0.00142508	0.0182474	-1.22035	ARSG
ENSG00000160683	0.164517	6.67603	3.22349	0.00142511	0.0182474	-1.22037	CXCR5
ENSG00000075785	0.0562038	7.62189	3.22313	0.00142684	0.0182579	-1.22143	RAB7A
ENSG00000163428	0.128045	4.10215	3.22256	0.00142958	0.0182812	-1.22311	LRRC58
ENSG00000144476	0.432246	4.73827	3.2211	0.0014366	0.0183592	-1.2274	ACKR3
ENSG00000154274	0.345109	1.86175	3.22063	0.00143886	0.0183727	-1.22877	C4orf19
ENSG00000111218	-0.454482	4.05341	-3.2205	0.00143951	0.0183727	-1.22917	PRMT8
ENSG00000234961	0.469521	5.61433	3.22005	0.00144167	0.0183802	-1.23048	NA
ENSG00000075624	-0.208179	6.84604	-3.2198	0.00144289	0.0183802	-1.23122	ACTB
ENSG00000090060	0.246264	9.50163	3.2197	0.00144339	0.0183802	-1.23152	PAPOLA
ENSG00000254081	-0.595118	-5.36485	-3.21938	0.00144494	0.0183802	-1.23246	LINC01299
ENSG00000198894	0.12655	5.11046	3.21913	0.00144616	0.0183802	-1.2332	CIPC
ENSG00000235117	-0.201814	4.86849	-3.21905	0.00144652	0.0183802	-1.23342	NA
ENSG00000225683	0.397919	-3.68944	3.21904	0.00144657	0.0183802	-1.23345	PACRG-AS3
ENSG00000132881	0.210409	7.40767	3.21875	0.00144799	0.0183816	-1.23431	RSG1
ENSG00000101400	0.244763	10.2519	3.21832	0.00145008	0.0183816	-1.23557	SNTA1
ENSG00000162604	-0.105876	3.25928	-3.21832	0.00145009	0.0183816	-1.23557	TM2D1
ENSG00000095637	0.181441	7.04997	3.21826	0.00145038	0.0183816	-1.23575	SORBS1
ENSG00000257711	0.30517	-0.978188	3.21757	0.00145372	0.0183974	-1.23776	NA
ENSG00000130312	0.118012	10.1225	3.21751	0.00145401	0.0183974	-1.23793	MRPL34
ENSG00000141456	-0.0975907	6.22119	-3.21743	0.0014544	0.0183974	-1.23817	PELP1
ENSG00000067365	-0.148621	3.4991	-3.21712	0.00145593	0.0184051	-1.23909	METTL22
ENSG00000172748	-0.224582	-0.164298	-3.2162	0.00146041	0.0184234	-1.24178	ZNF596
ENSG00000173991	0.436514	13.5902	3.21618	0.0014605	0.0184234	-1.24183	TCAP
ENSG00000169064	-0.423517	2.51601	-3.2161	0.00146092	0.0184234	-1.24209	ZBBX
ENSG00000170836	0.218504	2.72957	3.21606	0.00146109	0.0184234	-1.24218	PPM1D
ENSG00000017427	-0.406706	4.8441	-3.21557	0.00146352	0.0184385	-1.24364	IGF1
ENSG00000143457	0.148268	7.93565	3.21544	0.00146414	0.0184385	-1.24401	GOLPH3L
ENSG00000226648	0.161953	3.99703	3.21506	0.00146601	0.0184431	-1.24513	PLCG1-AS1
ENSG00000167034	0.253815	3.06349	3.21461	0.00146823	0.0184431	-1.24645	NKX3-1
ENSG00000271781	0.514922	8.99803	3.21459	0.0014683	0.0184431	-1.24649	NA
ENSG00000198876	0.149398	4.81105	3.21459	0.00146833	0.0184431	-1.24651	DCAF12
ENSG00000101162	0.420823	8.71565	3.21442	0.00146914	0.0184431	-1.24699	TUBB1
ENSG00000172935	0.428145	3.70227	3.21407	0.00147086	0.018453	-1.24802	MRGPRF
ENSG00000136826	0.425787	0.462378	3.213	0.00147616	0.0185072	-1.25117	KLF4
ENSG00000169715	0.42118	7.88745	3.21282	0.00147704	0.0185072	-1.25168	MT1E
ENSG00000167094	-0.268064	-0.65992	-3.21224	0.00147991	0.0185315	-1.25338	TTC16
ENSG00000099977	-0.114234	5.7847	-3.21186	0.00148182	0.0185437	-1.25451	DDT
ENSG00000273387	0.317605	6.13479	3.21161	0.00148303	0.0185472	-1.25523	NA
ENSG00000270696	0.132508	6.49501	3.21108	0.00148568	0.0185687	-1.25679	NA
ENSG00000147996	-0.183847	2.34631	-3.21058	0.00148815	0.0185879	-1.25824	CBWD5
ENSG00000109787	0.179901	2.06566	3.21019	0.00149013	0.0186009	-1.2594	KLF3
ENSG00000188580	-0.1861	3.52291	-3.20941	0.00149402	0.0186263	-1.26168	NKAIN2
ENSG00000213694	0.347929	2.49403	3.2094	0.00149404	0.0186263	-1.26169	S1PR3
ENSG00000177239	-0.114201	3.97741	-3.209	0.00149607	0.0186296	-1.26288	MAN1B1
ENSG00000131373	-0.189757	1.25514	-3.20898	0.00149618	0.0186296	-1.26295	HACL1
ENSG00000104695	0.0967615	8.8686	3.20826	0.00149976	0.0186626	-1.26504	PPP2CB
ENSG00000144227	-0.818123	-1.26999	-3.20647	0.00150879	0.018758	-1.27029	NXPH2
ENSG00000126264	-0.225411	-2.90023	-3.20622	0.00151004	0.018758	-1.27101	HCST
ENSG00000170632	-0.0720021	5.57552	-3.20616	0.00151032	0.018758	-1.27117	ARMC10
ENSG00000227136	0.286203	5.65672	3.20524	0.00151501	0.018758	-1.27388	LINC00595
ENSG00000115461	0.466216	2.00173	3.20518	0.0015153	0.018758	-1.27405	IGFBP5
ENSG00000174943	-0.112232	5.23546	-3.20516	0.00151538	0.018758	-1.2741	KCTD13
ENSG00000203650	-0.277108	-5.05466	-3.20516	0.00151539	0.018758	-1.2741	LINC01285
ENSG00000166681	-0.214964	10.4904	-3.20499	0.00151629	0.018758	-1.27462	BEX3
ENSG00000106028	-0.106876	5.41408	-3.20497	0.00151634	0.018758	-1.27466	SSBP1
ENSG00000010810	0.172431	6.61759	3.20487	0.00151687	0.018758	-1.27496	FYN
ENSG00000125863	-0.0966302	6.65672	-3.20452	0.00151865	0.0187684	-1.27598	MKKS
ENSG00000124749	0.272942	0.94387	3.20392	0.00152169	0.0187737	-1.27773	COL21A1
ENSG00000182836	-0.444755	4.37795	-3.20378	0.00152242	0.0187737	-1.27815	PLCXD3
ENSG00000235027	0.196951	2.77734	3.20373	0.00152264	0.0187737	-1.27828	NA
ENSG00000203614	0.338878	11.3328	3.20369	0.00152286	0.0187737	-1.2784	NA
ENSG00000078114	0.238844	6.22361	3.20327	0.001525	0.0187885	-1.27963	NEBL
ENSG00000121966	0.511635	5.61068	3.20269	0.00152796	0.0188133	-1.28133	CXCR4
ENSG00000196345	-0.13037	1.57919	-3.20226	0.00153016	0.0188288	-1.28259	ZKSCAN7
ENSG00000136448	0.076585	7.11806	3.2018	0.00153251	0.0188408	-1.28393	NMT1
ENSG00000162923	0.0816367	6.98968	3.2017	0.00153303	0.0188408	-1.28423	WDR26
ENSG00000271133	0.240426	1.4232	3.20127	0.00153523	0.0188561	-1.28548	NA
ENSG00000125779	0.110287	8.65187	3.19934	0.00154516	0.0189663	-1.29111	PANK2
ENSG00000159593	-0.0939077	4.29598	-3.19891	0.00154735	0.0189815	-1.29235	NAE1
ENSG00000101849	0.2659	4.62801	3.19873	0.00154833	0.0189818	-1.29291	TBL1X
ENSG00000253981	-0.335613	-0.287629	-3.19683	0.00155813	0.0190902	-1.29842	ALG1L13P
ENSG00000160813	-0.13374	4.75462	-3.19652	0.00155976	0.0190985	-1.29934	PPP1R35
ENSG00000205929	0.463878	-0.984509	3.19556	0.00156479	0.019124	-1.30215	C21orf62
ENSG00000217643	-0.256187	4.86988	-3.19546	0.00156529	0.019124	-1.30243	PTGES3P2
ENSG00000099949	0.0995929	6.39646	3.19525	0.00156638	0.019124	-1.30304	LZTR1
ENSG00000232434	0.228775	9.22497	3.19522	0.00156653	0.019124	-1.30312	C9orf172
ENSG00000214353	0.348023	5.98134	3.1952	0.00156666	0.019124	-1.3032	VAC14-AS1
ENSG00000078549	0.220306	5.99505	3.19417	0.00157203	0.0191778	-1.30619	ADCYAP1R1
ENSG00000181090	0.184122	6.28527	3.19386	0.00157365	0.0191818	-1.30708	EHMT1
ENSG00000127603	0.187206	6.14506	3.19374	0.00157429	0.0191818	-1.30744	MACF1
ENSG00000169604	0.286582	0.288369	3.19341	0.00157605	0.0191915	-1.30842	ANTXR1
ENSG00000178567	-0.166327	4.72319	-3.19288	0.00157879	0.0192131	-1.30994	EPM2AIP1
ENSG00000125835	-0.122658	4.84132	-3.19202	0.00158334	0.0192459	-1.31246	SNRPB
ENSG00000250305	-0.279922	4.99972	-3.19188	0.00158408	0.0192459	-1.31286	KIAA1456
ENSG00000107951	-0.0703797	4.11549	-3.19164	0.00158534	0.0192459	-1.31356	MTPAP
ENSG00000128294	0.173215	7.09478	3.19151	0.00158605	0.0192459	-1.31395	TPST2
ENSG00000104388	-0.104842	7.35222	-3.19146	0.00158632	0.0192459	-1.3141	RAB2A
ENSG00000260006	-0.315728	3.49952	-3.19127	0.00158729	0.0192459	-1.31463	NA
ENSG00000186665	-0.159321	5.95588	-3.19079	0.00158982	0.0192536	-1.31602	C17orf58
ENSG00000116984	-0.172353	1.28986	-3.19056	0.00159108	0.0192536	-1.31671	MTR
ENSG00000099875	0.317529	9.52957	3.19011	0.00159344	0.0192536	-1.31801	MKNK2
ENSG00000106809	0.953067	1.06414	3.18999	0.00159407	0.0192536	-1.31835	OGN
ENSG00000164591	-0.362879	1.11047	-3.18999	0.00159407	0.0192536	-1.31836	MYOZ3
ENSG00000138756	0.166966	2.30288	3.18985	0.00159483	0.0192536	-1.31877	BMP2K
ENSG00000091844	-0.170136	5.14342	-3.18976	0.00159531	0.0192536	-1.31904	RGS17
ENSG00000182093	-0.0708244	6.11423	-3.18969	0.00159567	0.0192536	-1.31923	WRB
ENSG00000135540	0.276677	5.4614	3.18871	0.00160092	0.019296	-1.3221	NHSL1
ENSG00000113658	0.161002	3.73064	3.18867	0.00160113	0.019296	-1.32222	SMAD5
ENSG00000005020	-0.135432	4.97325	-3.18797	0.00160482	0.0193226	-1.32423	SKAP2
ENSG00000196655	-0.0938836	4.51707	-3.18789	0.00160528	0.0193226	-1.32448	TRAPPC4
ENSG00000257086	0.282698	8.37207	3.18728	0.00160854	0.0193502	-1.32625	NA
ENSG00000130520	-0.0937748	8.06001	-3.18643	0.0016131	0.0193933	-1.32873	LSM4
ENSG00000232160	-0.190231	-1.80731	-3.18579	0.00161654	0.0194139	-1.33059	RAP2C-AS1
ENSG00000217094	-0.188348	4.36737	-3.18575	0.00161676	0.0194139	-1.33071	PPIAP31
ENSG00000168795	0.122903	2.21139	3.18505	0.00162054	0.0194452	-1.33275	ZBTB5
ENSG00000185955	0.635357	12.4953	3.18475	0.00162214	0.0194452	-1.33361	C7orf61
ENSG00000118705	0.112859	5.2822	3.18472	0.0016223	0.0194452	-1.3337	RPN2
ENSG00000087301	-0.129125	3.49615	-3.18435	0.0016243	0.0194495	-1.33477	TXNDC16
ENSG00000118849	-0.206977	3.77677	-3.18429	0.00162463	0.0194495	-1.33495	RARRES1
ENSG00000266118	-0.145422	5.66497	-3.18372	0.00162769	0.0194745	-1.33659	NA
ENSG00000214223	-0.142903	3.15254	-3.18343	0.0016293	0.019482	-1.33746	HNRNPA1P10
ENSG00000261342	0.280872	11.5957	3.18285	0.00163243	0.0195002	-1.33914	NA
ENSG00000104267	0.316281	3.61859	3.18239	0.00163491	0.0195002	-1.34046	CA2
ENSG00000245975	-0.266842	-0.931527	-3.18233	0.00163524	0.0195002	-1.34064	NA
ENSG00000130005	-0.119635	6.80752	-3.1823	0.00163538	0.0195002	-1.34071	GAMT
ENSG00000230510	-0.129143	3.50722	-3.18224	0.00163572	0.0195002	-1.3409	PPP5D1
ENSG00000177112	0.296813	0.838038	3.18172	0.00163853	0.0195142	-1.34239	MRVI1-AS1
ENSG00000144635	-0.155107	4.28052	-3.18166	0.00163886	0.0195142	-1.34257	DYNC1LI1
ENSG00000081307	-0.091479	5.07994	-3.18134	0.00164061	0.0195234	-1.3435	UBA5
ENSG00000105287	0.25787	6.39184	3.18114	0.0016417	0.0195247	-1.34408	PRKD2
ENSG00000100084	0.0881374	6.68245	3.18053	0.00164507	0.019553	-1.34587	HIRA
ENSG00000270059	-0.259529	9.06215	-3.17942	0.00165114	0.0196133	-1.34909	NA
ENSG00000117625	-0.106236	3.41333	-3.17919	0.00165239	0.0196133	-1.34975	RCOR3
ENSG00000265408	-0.212111	2.42482	-3.17906	0.0016531	0.0196133	-1.35013	NA
ENSG00000178972	0.255344	-0.844307	3.17867	0.00165524	0.019627	-1.35126	NA
ENSG00000259071	-0.157967	5.72937	-3.17828	0.00165739	0.0196408	-1.35239	NA
ENSG00000196739	0.310912	6.56108	3.17791	0.00165946	0.0196536	-1.35348	COL27A1
ENSG00000117602	-0.26313	-1.28519	-3.17735	0.00166253	0.0196643	-1.3551	RCAN3
ENSG00000163635	0.0774244	4.77428	3.17731	0.00166276	0.0196643	-1.35522	ATXN7
ENSG00000219607	0.404817	10.0778	3.17705	0.00166419	0.0196643	-1.35597	PPP1R3G
ENSG00000175054	-0.152344	1.79495	-3.17702	0.00166432	0.0196643	-1.35603	ATR
ENSG00000111110	-0.201523	4.70689	-3.17658	0.00166679	0.0196818	-1.35733	PPM1H
ENSG00000225449	-0.410727	-2.4636	-3.17597	0.00167017	0.01971	-1.3591	RAB6C-AS1
ENSG00000134575	-0.248583	2.4452	-3.17574	0.00167141	0.019713	-1.35975	ACP2
ENSG00000197008	-0.157176	2.672	-3.17536	0.00167351	0.019726	-1.36085	ZNF138
ENSG00000272668	-0.3677	6.12009	-3.17479	0.00167669	0.0197433	-1.3625	NA
ENSG00000163320	0.122331	6.35492	3.1747	0.00167722	0.0197433	-1.36278	CGGBP1
ENSG00000122417	-0.12534	4.20212	-3.17457	0.00167796	0.0197433	-1.36316	ODF2L
ENSG00000101542	0.251737	4.06826	3.17432	0.00167932	0.0197456	-1.36387	CDH20
ENSG00000163820	0.238032	2.95265	3.17417	0.00168014	0.0197456	-1.3643	FYCO1
ENSG00000185658	-0.130705	5.24901	-3.17339	0.0016845	0.0197852	-1.36656	BRWD1
ENSG00000105647	0.132865	8.071	3.17229	0.00169065	0.0198398	-1.36974	PIK3R2
ENSG00000179604	0.251171	3.96949	3.17191	0.00169278	0.0198398	-1.37084	CDC42EP4
ENSG00000162129	0.131249	4.44734	3.17181	0.00169334	0.0198398	-1.37113	CLPB
ENSG00000196776	-0.115481	5.60474	-3.17178	0.00169354	0.0198398	-1.37123	CD47
ENSG00000116977	-0.117537	6.06092	-3.1713	0.00169623	0.0198398	-1.37262	LGALS8
ENSG00000109927	-0.183665	2.21705	-3.17129	0.00169629	0.0198398	-1.37265	TECTA
ENSG00000037749	0.187902	4.7716	3.17124	0.00169655	0.0198398	-1.37279	MFAP3
ENSG00000178295	-0.196932	1.58695	-3.17114	0.00169713	0.0198398	-1.37309	GEN1
ENSG00000160446	-0.192208	0.0619991	-3.17003	0.00170339	0.0199004	-1.3763	ZDHHC12
ENSG00000174243	0.114197	6.09385	3.16986	0.00170432	0.0199004	-1.37678	DDX23
ENSG00000185504	-0.190021	1.80513	-3.16904	0.00170898	0.0199431	-1.37916	FAAP100
ENSG00000235554	0.239356	4.17141	3.16859	0.00171151	0.0199609	-1.38045	NA
ENSG00000136238	-0.0768806	7.58708	-3.16819	0.00171383	0.0199692	-1.38163	RAC1
ENSG00000257093	0.139745	4.49096	3.16812	0.00171422	0.0199692	-1.38184	KIAA1147
ENSG00000165695	-0.178547	0.457984	-3.16732	0.00171876	0.0200043	-1.38415	AK8
ENSG00000131931	0.196917	6.90765	3.16723	0.00171925	0.0200043	-1.38439	THAP1
ENSG00000229852	-0.102612	4.06131	-3.16665	0.00172257	0.0200311	-1.38608	NA
ENSG00000173276	0.115311	5.04475	3.16622	0.00172503	0.0200475	-1.38733	ZBTB21
ENSG00000166483	0.328022	1.55474	3.16605	0.00172599	0.0200475	-1.38781	WEE1
ENSG00000242479	-0.339904	-2.82372	-3.16569	0.00172807	0.0200538	-1.38886	NA
ENSG00000086061	0.283353	12.5813	3.1656	0.00172855	0.0200538	-1.3891	DNAJA1
ENSG00000072958	-0.116884	4.83236	-3.16519	0.00173089	0.0200692	-1.39028	AP1M1
ENSG00000119718	0.134148	6.469	3.1646	0.0017343	0.0200963	-1.392	EIF2B2
ENSG00000134215	0.284059	4.02234	3.16444	0.00173524	0.0200963	-1.39248	VAV3
ENSG00000166848	-0.117425	9.05498	-3.16405	0.00173748	0.0200976	-1.3936	TERF2IP
ENSG00000100462	0.0910933	5.09285	3.16391	0.00173828	0.0200976	-1.394	PRMT5
ENSG00000170522	-0.117418	5.66109	-3.16389	0.00173839	0.0200976	-1.39406	ELOVL6
ENSG00000109220	0.157171	8.54051	3.16355	0.00174033	0.0201083	-1.39503	CHIC2
ENSG00000245750	-0.167126	4.38881	-3.1633	0.00174179	0.0201135	-1.39576	DRAIC
ENSG00000179044	-0.209231	1.26333	-3.16252	0.00174625	0.0201425	-1.398	EXOC3L1
ENSG00000256806	-0.183204	4.16415	-3.16251	0.00174633	0.0201425	-1.39803	NA
ENSG00000074219	0.382296	5.06279	3.16219	0.00174819	0.0201433	-1.39897	TEAD2
ENSG00000238197	-0.132944	1.06622	-3.16215	0.00174842	0.0201433	-1.39908	PAXBP1-AS1
ENSG00000148356	-0.0997236	6.86705	-3.16179	0.00175048	0.0201554	-1.40011	LRSAM1
ENSG00000249456	0.204788	5.38689	3.1616	0.00175159	0.0201565	-1.40066	NA
ENSG00000006652	0.245847	8.72114	3.16142	0.00175264	0.0201568	-1.40118	IFRD1
ENSG00000223989	-0.175039	5.37899	-3.16123	0.00175376	0.0201581	-1.40174	NA
ENSG00000188428	0.160733	3.48118	3.1601	0.00176032	0.0202218	-1.405	BLOC1S5
ENSG00000104093	-0.214043	4.38039	-3.15887	0.00176748	0.0202923	-1.40854	DMXL2
ENSG00000189266	0.142539	9.16264	3.15796	0.00177282	0.0203368	-1.41118	PNRC2
ENSG00000226287	-0.207813	4.43617	-3.15777	0.00177389	0.0203368	-1.41171	TMEM191A
ENSG00000267475	-0.206608	4.98573	-3.15757	0.0017751	0.0203368	-1.4123	NA
ENSG00000263766	0.143439	6.62503	3.1574	0.00177609	0.0203368	-1.41279	NA
ENSG00000164600	-0.548536	8.14071	-3.15734	0.00177646	0.0203368	-1.41297	NEUROD6
ENSG00000155962	0.269564	7.05318	3.15652	0.00178127	0.0203801	-1.41533	CLIC2
ENSG00000214087	-0.119466	5.6285	-3.15545	0.00178757	0.0204404	-1.41841	ARL16
ENSG00000186326	0.289793	4.14912	3.15468	0.00179213	0.0204807	-1.42063	RGS9BP
ENSG00000159674	-0.322527	7.47046	-3.15432	0.00179423	0.020493	-1.42165	SPON2
ENSG00000057593	-0.393751	2.79691	-3.15344	0.00179945	0.0205324	-1.42419	F7
ENSG00000117480	-0.221361	2.62702	-3.15339	0.00179975	0.0205324	-1.42433	FAAH
ENSG00000180998	-0.214924	5.54044	-3.15171	0.00180975	0.0206139	-1.42917	GPR137C
ENSG00000116406	0.106621	4.6625	3.15164	0.00181017	0.0206139	-1.42937	EDEM3
ENSG00000175426	-0.681839	4.03259	-3.15145	0.00181131	0.0206139	-1.42992	PCSK1
ENSG00000157827	0.183652	5.51637	3.1513	0.00181222	0.0206139	-1.43036	FMNL2
ENSG00000243710	-0.165627	2.04048	-3.1511	0.00181342	0.0206139	-1.43094	CFAP57
ENSG00000248092	-0.087504	4.98047	-3.15108	0.00181353	0.0206139	-1.43099	NNT-AS1
ENSG00000142197	-0.267654	2.54959	-3.15098	0.00181414	0.0206139	-1.43128	DOPEY2
ENSG00000104611	0.300159	2.29775	3.15057	0.00181658	0.0206158	-1.43246	SH2D4A
ENSG00000087263	-0.0838573	4.82334	-3.15044	0.00181736	0.0206158	-1.43283	OGFOD1
ENSG00000142694	0.160625	7.5209	3.15043	0.00181743	0.0206158	-1.43286	EVA1B
ENSG00000204682	0.375283	9.18551	3.15018	0.00181891	0.0206209	-1.43357	CASC10
ENSG00000170989	0.263465	4.56979	3.14961	0.00182232	0.0206478	-1.43521	S1PR1
ENSG00000156873	-0.0922007	6.14498	-3.14942	0.00182347	0.020649	-1.43576	PHKG2
ENSG00000114805	-0.230391	4.59372	-3.14897	0.00182618	0.0206637	-1.43705	PLCH1
ENSG00000173295	-0.364273	-1.2986	-3.14877	0.0018274	0.0206637	-1.43764	FAM86B3P
ENSG00000058668	0.130574	6.94584	3.14869	0.00182788	0.0206637	-1.43787	ATP2B4
ENSG00000102900	-0.118551	3.49166	-3.14788	0.00183278	0.0207073	-1.4402	NUP93
ENSG00000153814	-0.201796	6.8047	-3.1477	0.00183388	0.020708	-1.44073	JAZF1
ENSG00000162522	0.203788	9.85166	3.14718	0.00183699	0.0207227	-1.4422	KIAA1522
ENSG00000267651	-0.389761	0.841154	-3.14713	0.00183727	0.0207227	-1.44234	NA
ENSG00000271155	0.227206	0.930493	3.14674	0.00183966	0.0207379	-1.44347	NA
ENSG00000196218	0.183621	4.99531	3.1465	0.00184115	0.0207429	-1.44418	RYR1
ENSG00000198324	0.172906	6.77257	3.14572	0.00184583	0.0207714	-1.44639	FAM109A
ENSG00000172175	0.111974	4.77501	3.14571	0.00184591	0.0207714	-1.44643	MALT1
ENSG00000067167	0.143873	4.03014	3.14556	0.00184681	0.0207714	-1.44685	TRAM1
ENSG00000119514	-0.314291	-1.74046	-3.14533	0.00184824	0.0207722	-1.44753	GALNT12
ENSG00000102001	-0.200855	4.55377	-3.14505	0.00184991	0.0207722	-1.44832	CACNA1F
ENSG00000217648	0.281642	9.41788	3.14495	0.00185052	0.0207722	-1.4486	NA
ENSG00000170445	-0.117456	7.53047	-3.14483	0.00185131	0.0207722	-1.44898	HARS
ENSG00000152578	-0.20321	6.88607	-3.1447	0.0018521	0.0207722	-1.44935	GRIA4
ENSG00000169758	-0.251901	5.12865	-3.14446	0.00185356	0.020773	-1.45004	TMEM266
ENSG00000261840	0.145455	4.98413	3.14434	0.00185427	0.020773	-1.45037	NA
ENSG00000173120	0.0943763	8.00046	3.14364	0.00185856	0.0208094	-1.45238	KDM2A
ENSG00000270225	-0.258952	10.5507	-3.14268	0.00186446	0.0208531	-1.45515	MTCO2P22
ENSG00000140575	0.243758	1.70772	3.14266	0.00186456	0.0208531	-1.4552	IQGAP1
ENSG00000092758	-0.284593	-1.08169	-3.14193	0.00186901	0.0208845	-1.45728	COL9A3
ENSG00000205838	-0.204885	-2.97975	-3.14186	0.00186947	0.0208845	-1.45749	TTC23L
ENSG00000214558	0.259355	-0.940499	3.14141	0.00187226	0.0208935	-1.45879	NA
ENSG00000261671	-0.260144	5.11643	-3.14139	0.00187237	0.0208935	-1.45884	NA
ENSG00000167363	-0.129307	4.42799	-3.14065	0.00187696	0.0209308	-1.46098	FN3K
ENSG00000110237	0.12885	5.32776	3.1405	0.00187783	0.0209308	-1.46138	ARHGEF17
ENSG00000251920	-0.197017	6.64978	-3.13981	0.00188213	0.0209618	-1.46338	RNA5SP216
ENSG00000250033	0.427065	-4.43436	3.13971	0.00188271	0.0209618	-1.46365	SLC7A11-AS1
ENSG00000140259	0.098819	8.03169	3.13922	0.00188579	0.0209843	-1.46507	MFAP1
ENSG00000070831	-0.0851911	6.65204	-3.13903	0.00188699	0.0209859	-1.46562	CDC42
ENSG00000075303	-0.192857	3.57326	-3.13822	0.00189198	0.0209974	-1.46793	SLC25A40
ENSG00000149636	-0.157451	5.40632	-3.13818	0.00189221	0.0209974	-1.46803	DSN1
ENSG00000125352	-0.103457	7.14154	-3.13812	0.00189262	0.0209974	-1.46822	RNF113A
ENSG00000135249	-0.122625	3.24882	-3.13811	0.00189266	0.0209974	-1.46824	RINT1
ENSG00000000938	0.256676	1.05306	3.13781	0.00189453	0.0209974	-1.46911	FGR
ENSG00000188566	0.157489	4.65116	3.1377	0.0018952	0.0209974	-1.46941	NDOR1
ENSG00000233735	0.252384	3.48625	3.13763	0.00189568	0.0209974	-1.46963	NA
ENSG00000165028	-0.235683	5.14723	-3.13743	0.00189689	0.0209974	-1.47019	NIPSNAP3B
ENSG00000005889	0.123804	4.59596	3.13733	0.00189752	0.0209974	-1.47048	ZFX
ENSG00000114491	0.118389	3.9782	3.13656	0.00190237	0.0210393	-1.4727	UMPS
ENSG00000168310	0.1455	4.86571	3.13596	0.00190609	0.0210617	-1.47441	IRF2
ENSG00000227082	-0.249732	2.58972	-3.13589	0.00190652	0.0210617	-1.4746	NA
ENSG00000138101	-0.15047	7.5461	-3.13516	0.00191108	0.0210889	-1.47669	DTNB
ENSG00000114790	0.294057	5.43565	3.13516	0.00191109	0.0210889	-1.47669	ARHGEF26
ENSG00000233695	0.106461	5.98196	3.13453	0.00191506	0.0211093	-1.4785	GAS6-AS1
ENSG00000149547	0.0678777	8.02308	3.13453	0.00191507	0.0211093	-1.4785	EI24
ENSG00000257556	-0.279241	4.6397	-3.13422	0.00191703	0.0211117	-1.4794	NA
ENSG00000229124	0.395198	4.35551	3.13416	0.00191741	0.0211117	-1.47957	VIM-AS1
ENSG00000164038	0.157451	6.20981	3.13395	0.0019187	0.0211142	-1.48016	SLC9B2
ENSG00000181449	0.283063	7.5476	3.13362	0.00192083	0.021126	-1.48113	SOX2
ENSG00000197430	-0.455284	-6.53576	-3.13281	0.00192589	0.0211699	-1.48342	OPALIN
ENSG00000106823	0.507302	-3.57643	3.13256	0.00192753	0.0211762	-1.48416	ECM2
ENSG00000006118	0.155686	8.45896	3.13183	0.00193211	0.0211883	-1.48623	TMEM132A
ENSG00000189046	-0.141808	3.232	-3.13174	0.00193267	0.0211883	-1.48648	ALKBH2
ENSG00000204934	-0.168027	7.33824	-3.13171	0.00193288	0.0211883	-1.48658	ATP6V0E2-AS1
ENSG00000165732	0.145994	3.15711	3.13171	0.00193289	0.0211883	-1.48658	DDX21
ENSG00000101577	0.123687	6.23569	3.1309	0.00193805	0.0212331	-1.48891	LPIN2
ENSG00000168291	-0.0998333	4.50755	-3.13012	0.00194298	0.0212651	-1.49112	PDHB
ENSG00000167191	0.210746	2.75092	3.1301	0.00194311	0.0212651	-1.49118	GPRC5B
ENSG00000176853	0.203636	4.83436	3.1291	0.00194951	0.0212895	-1.49404	FAM91A1
ENSG00000129636	-0.205532	4.97811	-3.12904	0.00194991	0.0212895	-1.49422	ITFG1
ENSG00000261195	0.284812	1.46179	3.12894	0.00195053	0.0212895	-1.4945	NA
ENSG00000182263	0.211643	3.26382	3.12892	0.00195068	0.0212895	-1.49457	FIGN
ENSG00000255310	0.216852	4.64484	3.12892	0.00195069	0.0212895	-1.49457	NA
ENSG00000171823	0.150892	7.66871	3.12818	0.00195538	0.0213109	-1.49666	FBXL14
ENSG00000185420	-0.203391	3.91485	-3.12812	0.00195579	0.0213109	-1.49685	SMYD3
ENSG00000134480	-0.133815	5.03904	-3.12811	0.00195587	0.0213109	-1.49688	CCNH
ENSG00000223343	-0.100373	7.30581	-3.12703	0.00196277	0.0213744	-1.49995	NA
ENSG00000077150	0.305417	5.36142	3.126	0.00196945	0.0214317	-1.50291	NFKB2
ENSG00000111450	0.161021	7.84687	3.12588	0.00197019	0.0214317	-1.50324	STX2
ENSG00000177485	0.16001	4.37301	3.12545	0.00197296	0.0214384	-1.50447	ZBTB33
ENSG00000109016	-0.128772	3.42467	-3.12541	0.00197325	0.0214384	-1.50459	DHRS7B
ENSG00000157303	-0.334366	-5.99769	-3.12529	0.00197404	0.0214384	-1.50494	SUSD3
ENSG00000214262	0.272901	-4.46358	3.12489	0.00197659	0.0214468	-1.50607	ANKRD36BP1
ENSG00000260793	-0.216154	1.52264	-3.1248	0.00197721	0.0214468	-1.50634	NA
ENSG00000184305	-0.270086	4.21251	-3.12467	0.00197804	0.0214468	-1.50671	CCSER1
ENSG00000154813	0.160459	7.37041	3.12416	0.00198133	0.0214707	-1.50816	DPH3
ENSG00000133863	0.400001	3.78813	3.12315	0.00198791	0.0215286	-1.51104	TEX15
ENSG00000107882	0.149486	5.14421	3.12287	0.00198974	0.0215286	-1.51185	SUFU
ENSG00000154783	0.172664	2.11924	3.12284	0.00198992	0.0215286	-1.51193	FGD5
ENSG00000163491	-0.334442	2.04059	-3.12232	0.00199333	0.0215537	-1.51342	NEK10
ENSG00000143702	-0.0909841	4.25998	-3.12208	0.00199486	0.0215586	-1.51409	CEP170
ENSG00000271614	-0.364683	3.19076	-3.1216	0.001998	0.0215808	-1.51546	ATP2B1-AS1
ENSG00000142449	-0.349456	3.59733	-3.12121	0.00200057	0.021588	-1.51658	FBN3
ENSG00000112799	-0.204625	-1.99572	-3.12117	0.00200083	0.021588	-1.51669	LY86
ENSG00000232838	-0.0843315	6.68133	-3.12086	0.00200287	0.0215981	-1.51758	PET117
ENSG00000169718	-0.0808817	5.49871	-3.12061	0.00200448	0.0216039	-1.51828	DUS1L
ENSG00000141255	0.211856	0.444696	3.11995	0.00200887	0.0216395	-1.52019	SPATA22
ENSG00000251867	-0.263158	1.70063	-3.11977	0.00201005	0.0216404	-1.52069	NA
ENSG00000136451	0.181136	2.24693	3.11926	0.00201341	0.0216512	-1.52215	VEZF1
ENSG00000163412	-0.173477	4.47224	-3.11911	0.00201436	0.0216512	-1.52256	EIF4E3
ENSG00000157224	0.14755	9.38839	3.11908	0.00201457	0.0216512	-1.52265	CLDN12
ENSG00000122884	0.404511	9.66551	3.11895	0.00201541	0.0216512	-1.52302	P4HA1
ENSG00000151655	0.348992	4.53904	3.118	0.00202171	0.0217071	-1.52573	ITIH2
ENSG00000233237	0.245052	-3.09937	3.11721	0.00202696	0.0217256	-1.528	LINC00472
ENSG00000138594	0.192816	4.95764	3.1172	0.00202698	0.0217256	-1.528	TMOD3
ENSG00000259475	0.247478	2.5904	3.11713	0.00202749	0.0217256	-1.52822	NA
ENSG00000188517	-0.495833	-1.29329	-3.11708	0.0020278	0.0217256	-1.52836	COL25A1
ENSG00000248751	0.207555	5.31015	3.1165	0.00203166	0.0217553	-1.53001	NA
ENSG00000180198	0.285787	7.91514	3.11618	0.00203381	0.0217666	-1.53093	RCC1
ENSG00000196172	-0.167485	3.50753	-3.11581	0.00203622	0.0217735	-1.53196	ZNF681
ENSG00000179163	-0.192623	2.34328	-3.11575	0.00203665	0.0217735	-1.53215	FUCA1
ENSG00000224411	0.378887	8.37292	3.11479	0.00204304	0.0218301	-1.53488	HSP90AA2P
ENSG00000084733	0.0990976	6.79318	3.1141	0.00204768	0.0218637	-1.53685	RAB10
ENSG00000229953	0.283872	2.88508	3.11386	0.00204925	0.0218637	-1.53752	NA
ENSG00000172476	-0.238957	-0.530776	-3.11375	0.00205003	0.0218637	-1.53785	RAB40A
ENSG00000082781	0.297087	4.95793	3.11366	0.00205058	0.0218637	-1.53809	ITGB5
ENSG00000138068	-0.150327	2.7802	-3.11343	0.00205213	0.0218685	-1.53875	SULT6B1
ENSG00000007866	0.256729	2.85635	3.11296	0.0020553	0.0218905	-1.54009	TEAD3
ENSG00000142512	-0.28075	-5.34967	-3.11245	0.0020587	0.0219101	-1.54153	SIGLEC10
ENSG00000257550	0.259527	-0.488195	3.1123	0.00205971	0.0219101	-1.54196	NA
ENSG00000271218	0.301893	0.0919345	3.1122	0.00206044	0.0219101	-1.54227	NA
ENSG00000198695	0.0685207	13.5624	3.11136	0.00206606	0.0219581	-1.54464	MT-ND6
ENSG00000051108	0.155245	6.57279	3.11049	0.00207194	0.0219976	-1.54712	HERPUD1
ENSG00000124279	-0.104785	3.0176	-3.11048	0.00207199	0.0219976	-1.54713	FASTKD3
ENSG00000237054	0.0796481	6.09995	3.10991	0.00207587	0.0220163	-1.54876	PRMT5-AS1
ENSG00000112651	-0.153214	4.15654	-3.10981	0.00207656	0.0220163	-1.54905	MRPL2
ENSG00000132825	0.262458	3.69883	3.10957	0.00207818	0.0220163	-1.54973	PPP1R3D
ENSG00000169252	0.239605	1.87755	3.10942	0.00207917	0.0220163	-1.55015	ADRB2
ENSG00000089280	-0.103722	5.59533	-3.10941	0.00207928	0.0220163	-1.55019	FUS
ENSG00000185009	0.156654	3.22345	3.10919	0.00208077	0.0220203	-1.55082	AP3M1
ENSG00000261737	-0.221754	2.05814	-3.10893	0.00208252	0.0220271	-1.55155	NA
ENSG00000126067	-0.125183	6.40621	-3.10862	0.00208461	0.0220374	-1.55242	PSMB2
ENSG00000175203	-0.0995385	6.42302	-3.10842	0.00208599	0.0220404	-1.553	DCTN2
ENSG00000148541	-0.0956272	4.4591	-3.10814	0.00208788	0.0220486	-1.55379	FAM13C
ENSG00000221016	-0.171548	3.53425	-3.10754	0.00209196	0.02208	-1.55549	NA
ENSG00000104427	-0.195523	3.93515	-3.10703	0.00209545	0.0221029	-1.55694	ZC2HC1A
ENSG00000183617	-0.110763	5.68717	-3.1069	0.00209636	0.0221029	-1.55732	MRPL54
ENSG00000113328	0.191503	6.57208	3.10573	0.00210438	0.0221534	-1.56064	CCNG1
ENSG00000105227	0.238725	2.20229	3.10556	0.00210552	0.0221534	-1.56112	PRX
ENSG00000234062	0.319197	6.18987	3.10531	0.00210729	0.0221534	-1.56185	NA
ENSG00000148841	0.270666	1.15759	3.1052	0.002108	0.0221534	-1.56214	ITPRIP
ENSG00000160233	0.400042	4.64162	3.10519	0.00210807	0.0221534	-1.56217	LRRC3
ENSG00000116641	0.245193	3.36617	3.10498	0.00210951	0.0221534	-1.56276	DOCK7
ENSG00000173530	0.461332	5.85281	3.1049	0.00211008	0.0221534	-1.563	TNFRSF10D
ENSG00000129675	0.225111	3.09122	3.10482	0.00211066	0.0221534	-1.56324	ARHGEF6
ENSG00000197363	-0.104318	3.38312	-3.10449	0.00211294	0.0221534	-1.56418	ZNF517
ENSG00000178917	0.263906	4.17816	3.10427	0.0021144	0.0221534	-1.56478	ZNF852
ENSG00000053900	-0.122987	6.00781	-3.10394	0.00211667	0.0221534	-1.56571	ANAPC4
ENSG00000205213	0.234146	2.69626	3.10385	0.00211732	0.0221534	-1.56598	LGR4
ENSG00000186417	-0.463079	-8.14491	-3.10381	0.00211761	0.0221534	-1.5661	GLDN
ENSG00000112079	0.235248	8.90711	3.10371	0.00211825	0.0221534	-1.56636	STK38
ENSG00000070950	-0.170697	0.127029	-3.10368	0.00211851	0.0221534	-1.56647	RAD18
ENSG00000183665	0.11695	5.45238	3.10361	0.00211897	0.0221534	-1.56666	TRMT12
ENSG00000101134	0.239662	8.12448	3.1033	0.00212113	0.0221643	-1.56755	DOK5
ENSG00000160439	-0.0953042	4.84963	-3.10264	0.00212568	0.0222002	-1.56941	RDH13
ENSG00000234241	0.202	2.55739	3.10202	0.00213001	0.0222213	-1.57118	NA
ENSG00000219626	-0.110647	6.42368	-3.10194	0.00213055	0.0222213	-1.5714	FAM228B
ENSG00000152620	0.166954	5.4599	3.10186	0.0021311	0.0222213	-1.57163	NADK2
ENSG00000108272	-0.289881	2.92955	-3.10159	0.00213297	0.0222213	-1.57239	NA
ENSG00000257663	0.134195	10.5557	3.10154	0.00213329	0.0222213	-1.57252	NA
ENSG00000091409	0.224508	2.33649	3.10103	0.00213689	0.0222471	-1.57399	ITGA6
ENSG00000111666	0.21992	7.9143	3.10069	0.00213921	0.0222532	-1.57494	CHPT1
ENSG00000226121	0.157095	2.50762	3.10062	0.00213971	0.0222532	-1.57514	NA
ENSG00000108641	-0.197916	3.12887	-3.10035	0.00214163	0.0222615	-1.57592	B9D1
ENSG00000272888	-0.13124	4.47072	-3.10007	0.00214357	0.0222701	-1.57671	LINC01578
ENSG00000089597	0.0760206	5.26809	3.09932	0.00214879	0.0222982	-1.57882	GANAB
ENSG00000105855	0.281996	2.52481	3.09928	0.00214905	0.0222982	-1.57893	ITGB8
ENSG00000196154	0.49432	2.09623	3.0992	0.00214964	0.0222982	-1.57917	S100A4
ENSG00000163617	-0.189112	1.32192	-3.09825	0.00215628	0.0223447	-1.58186	CCDC191
ENSG00000117519	0.223078	6.10098	3.09824	0.00215637	0.0223447	-1.58189	CNN3
ENSG00000120278	0.216327	3.13635	3.0973	0.00216296	0.0224013	-1.58455	PLEKHG1
ENSG00000168309	0.317569	6.47019	3.09698	0.00216523	0.0224053	-1.58546	FAM107A
ENSG00000198730	0.0893472	5.67439	3.09693	0.0021656	0.0224053	-1.58561	CTR9
ENSG00000105509	-0.287046	7.112	-3.09669	0.00216726	0.0224108	-1.58628	HAS1
ENSG00000148908	-0.23091	0.322933	-3.09627	0.00217026	0.0224155	-1.58748	RGS10
ENSG00000112237	-0.111359	4.90722	-3.09626	0.00217033	0.0224155	-1.58751	CCNC
ENSG00000127481	0.116402	5.20545	3.09615	0.0021711	0.0224155	-1.58781	UBR4
ENSG00000109332	0.0899223	7.85576	3.09533	0.00217688	0.0224484	-1.59013	UBE2D3
ENSG00000163468	0.122308	9.13276	3.0953	0.00217708	0.0224484	-1.59021	CCT3
ENSG00000179774	-0.400763	5.28078	-3.09522	0.00217767	0.0224484	-1.59045	ATOH7
ENSG00000058262	0.125141	7.08095	3.09495	0.00217956	0.0224562	-1.5912	SEC61A1
ENSG00000100968	0.275444	5.50448	3.09446	0.00218306	0.0224652	-1.5926	NFATC4
ENSG00000113013	0.0771576	7.8272	3.09425	0.00218457	0.0224652	-1.5932	HSPA9
ENSG00000146409	0.197095	4.37334	3.09416	0.00218516	0.0224652	-1.59344	SLC18B1
ENSG00000089091	-0.11919	4.59979	-3.09412	0.00218547	0.0224652	-1.59356	DZANK1
ENSG00000101187	0.472577	6.20632	3.09402	0.00218616	0.0224652	-1.59383	SLCO4A1
ENSG00000268362	0.244385	4.8828	3.09377	0.00218798	0.0224652	-1.59456	NA
ENSG00000172006	-0.198419	3.54116	-3.09372	0.00218834	0.0224652	-1.5947	ZNF554
ENSG00000250588	-0.085003	7.04384	-3.09338	0.00219072	0.0224781	-1.59565	NA
ENSG00000272405	0.246363	2.3105	3.09278	0.00219501	0.0225104	-1.59735	NA
ENSG00000205726	0.148288	8.52971	3.09245	0.00219738	0.0225232	-1.59829	ITSN1
ENSG00000251141	-0.239214	1.57435	-3.09172	0.00220259	0.0225466	-1.60035	NA
ENSG00000132256	0.283924	1.93345	3.09167	0.00220295	0.0225466	-1.60049	TRIM5
ENSG00000124251	-0.299744	-0.818883	-3.09165	0.00220307	0.0225466	-1.60054	TP53TG5
ENSG00000140675	-0.181827	3.9167	-3.09137	0.0022051	0.0225558	-1.60134	SLC5A2
ENSG00000204764	-0.30332	2.12961	-3.0905	0.00221136	0.0225968	-1.60381	RANBP17
ENSG00000170348	0.105523	4.7183	3.09049	0.00221139	0.0225968	-1.60382	TMED10
ENSG00000143207	-0.0688775	5.3639	-3.09015	0.00221382	0.0226101	-1.60477	RFWD2
ENSG00000161267	-0.187448	4.2774	-3.08955	0.00221818	0.0226233	-1.60649	BDH1
ENSG00000145794	0.215617	-0.933338	3.08945	0.00221891	0.0226233	-1.60677	MEGF10
ENSG00000197180	-0.190931	3.95539	-3.08935	0.0022196	0.0226233	-1.60704	NA
ENSG00000106077	-0.182651	2.35158	-3.08919	0.00222079	0.0226233	-1.60751	ABHD11
ENSG00000126214	-0.146432	9.16065	-3.08918	0.0022208	0.0226233	-1.60751	KLC1
ENSG00000248671	-0.171691	2.97457	-3.08852	0.00222562	0.0226599	-1.6094	NA
ENSG00000059588	-0.304593	2.53838	-3.08837	0.00222668	0.0226599	-1.60981	TARBP1
ENSG00000139625	-0.0989318	6.07787	-3.08808	0.00222878	0.0226697	-1.61064	MAP3K12
ENSG00000168610	0.169464	2.52133	3.08775	0.00223114	0.0226771	-1.61156	STAT3
ENSG00000172548	-0.389871	-9.23068	-3.08766	0.00223179	0.0226771	-1.61181	NIPAL4
ENSG00000066557	-0.169141	3.3236	-3.08731	0.00223436	0.0226839	-1.61281	LRRC40
ENSG00000173905	0.249412	4.93518	3.08726	0.00223473	0.0226839	-1.61296	GOLIM4
ENSG00000175097	-0.157324	2.08244	-3.08693	0.00223708	0.0226961	-1.61387	RAG2
ENSG00000180190	0.107286	7.6032	3.08609	0.00224319	0.0227465	-1.61624	TDRP
ENSG00000164331	-0.146986	2.0357	-3.08558	0.00224693	0.0227709	-1.61769	ANKRA2
ENSG00000164031	-0.133491	4.7386	-3.08545	0.00224789	0.0227709	-1.61806	DNAJB14
ENSG00000242247	0.117846	5.04302	3.08525	0.00224935	0.0227741	-1.61863	ARFGAP3
ENSG00000244050	-0.274377	-1.11688	-3.08478	0.00225281	0.022791	-1.61996	NA
ENSG00000071564	0.165903	4.61639	3.08471	0.00225331	0.022791	-1.62016	TCF3
ENSG00000106328	-0.180767	7.69952	-3.08398	0.00225866	0.0228334	-1.62222	FSCN3
ENSG00000169612	-0.100571	6.8411	-3.08367	0.00226092	0.0228368	-1.62309	FAM103A1
ENSG00000110841	0.155941	7.30738	3.08351	0.00226204	0.0228368	-1.62352	PPFIBP1
ENSG00000169857	0.170103	7.7784	3.08346	0.00226243	0.0228368	-1.62367	AVEN
ENSG00000196411	0.22902	0.439854	3.08284	0.00226701	0.0228658	-1.62543	EPHB4
ENSG00000129292	-0.0741865	4.29566	-3.08276	0.00226761	0.0228658	-1.62566	PHF20L1
ENSG00000136250	-0.223344	-2.35678	-3.0824	0.00227023	0.0228697	-1.62666	AOAH
ENSG00000128050	0.112592	7.06808	3.08201	0.0022731	0.0228697	-1.62776	PAICS
ENSG00000187952	0.207145	4.11803	3.08193	0.00227368	0.0228697	-1.62799	HS6ST1P1
ENSG00000105402	-0.15495	6.88235	-3.08184	0.00227433	0.0228697	-1.62824	NAPA
ENSG00000205959	-0.35095	0.541398	-3.08177	0.00227484	0.0228697	-1.62843	NA
ENSG00000179859	-0.104545	4.70573	-3.08177	0.0022749	0.0228697	-1.62845	NA
ENSG00000170385	0.223084	5.76017	3.08156	0.00227643	0.0228736	-1.62904	SLC30A1
ENSG00000241014	-0.226467	-0.402995	-3.08134	0.00227807	0.0228785	-1.62966	NA
ENSG00000139990	0.0712512	5.78762	3.08075	0.0022824	0.0229104	-1.63132	DCAF5
ENSG00000125864	-0.281864	1.99262	-3.08033	0.00228553	0.0229215	-1.63251	BFSP1
ENSG00000090989	-0.0934265	3.8863	-3.08029	0.00228581	0.0229215	-1.63261	EXOC1
ENSG00000156384	-0.196997	-1.12571	-3.08012	0.00228704	0.0229223	-1.63308	SFR1
ENSG00000255690	0.311397	3.38218	3.079	0.00229539	0.0229943	-1.63625	TRIL
ENSG00000126062	0.0866614	6.50967	3.07817	0.00230158	0.0230398	-1.63859	TMEM115
ENSG00000099381	0.100248	6.0392	3.07808	0.00230225	0.0230398	-1.63885	SETD1A
ENSG00000100124	-0.0927303	5.35395	-3.07676	0.00231209	0.0231077	-1.64256	ANKRD54
ENSG00000261833	-0.283861	-3.08208	-3.07674	0.00231223	0.0231077	-1.64261	NA
ENSG00000138600	0.212093	1.32014	3.0767	0.00231251	0.0231077	-1.64272	SPPL2A
ENSG00000118322	-0.222716	-7.14413	-3.07579	0.00231933	0.0231642	-1.64527	ATP10B
ENSG00000165186	0.208402	3.76697	3.07543	0.00232207	0.0231799	-1.6463	PTCHD1
ENSG00000066185	-0.195396	3.01014	-3.07466	0.00232783	0.023215	-1.64846	ZMYND12
ENSG00000137815	-0.228023	3.804	-3.07463	0.00232805	0.023215	-1.64854	RTF1
ENSG00000164946	-0.244805	1.21887	-3.07439	0.00232992	0.023215	-1.64924	FREM1
ENSG00000138686	-0.225371	3.21307	-3.07434	0.00233026	0.023215	-1.64936	BBS7
ENSG00000124459	0.119848	3.18633	3.07415	0.00233173	0.0232181	-1.64991	ZNF45
ENSG00000139354	0.298933	1.54983	3.07353	0.0023364	0.0232453	-1.65165	GAS2L3
ENSG00000114867	0.0925662	7.05434	3.07347	0.00233683	0.0232453	-1.65181	EIF4G1
[truncated: 17,886 more rows]

## Sheet: Neuron DE_rosmap
Neuon_DE_ROSMAP	logFC	AveExpr	t	P.Value	adj.P.Val	B	geneSymbol
ENSG00000088836	0.467315	-0.107825	6.9108	1.21826e-11	2.47014e-07	15.9121	SLC4A11
ENSG00000111181	0.301122	3.81613	6.76634	3.10702e-11	3.1499e-07	15.0285	SLC6A12
ENSG00000249436	-0.379813	4.15362	-6.5611	1.14249e-10	6.09286e-07	13.8007	NA
ENSG00000196517	0.196689	2.18008	6.553	1.20198e-10	6.09286e-07	13.7528	SLC6A9
ENSG00000125534	-0.302819	8.44994	-6.49755	1.69848e-10	6.88769e-07	13.427	PPDPF
ENSG00000179029	-0.140373	2.90829	-6.40389	3.02903e-10	9.45043e-07	12.8822	TMEM107
ENSG00000166716	0.162632	3.53952	6.39178	3.26263e-10	9.45043e-07	12.8123	ZNF592
ENSG00000155980	0.295085	7.56074	6.30694	5.47232e-10	1.27412e-06	12.3255	KIF5A
ENSG00000148468	0.11634	6.41614	6.28874	6.10977e-10	1.27412e-06	12.2218	FAM171A1
ENSG00000086159	0.386952	-2.64577	6.28409	6.28388e-10	1.27412e-06	12.1954	AQP6
ENSG00000105419	-0.286338	8.6611	-6.24228	8.08459e-10	1.49021e-06	11.9583	MEIS3
ENSG00000134294	0.326208	4.00213	6.15155	1.39015e-09	2.34889e-06	11.4486	SLC38A2
ENSG00000157833	0.471923	4.05014	6.12051	1.67081e-09	2.57834e-06	11.2758	GAREM2
ENSG00000188783	0.3565	3.77752	6.10573	1.8232e-09	2.57834e-06	11.1937	PRELP
ENSG00000170759	0.173381	8.24758	6.09807	1.90743e-09	2.57834e-06	11.1513	KIF5B
ENSG00000087116	0.387134	-0.629212	6.07576	2.17501e-09	2.75628e-06	11.028	ADAMTS2
ENSG00000074964	0.148745	3.68962	6.04497	2.60532e-09	3.10738e-06	10.8584	ARHGEF10L
ENSG00000246877	-0.343708	0.470078	-6.02513	2.92565e-09	3.29558e-06	10.7495	DNM1P35
ENSG00000111328	0.231553	5.06208	5.97197	3.98491e-09	4.25253e-06	10.4593	CDK2AP1
ENSG00000198624	0.193962	3.15814	5.9257	5.205e-09	5.27683e-06	10.2086	CCDC69
ENSG00000256577	0.290961	-0.0805258	5.90198	5.96475e-09	5.75911e-06	10.0807	NA
ENSG00000170011	0.240719	2.05489	5.86253	7.47429e-09	6.50388e-06	9.8691	MYRIP
ENSG00000106665	0.141538	7.83773	5.86036	7.5676e-09	6.50388e-06	9.85746	CLIP2
ENSG00000170276	0.209098	2.33248	5.85017	8.01952e-09	6.50388e-06	9.80306	HSPB2
ENSG00000236609	0.19272	4.6	5.84374	8.31843e-09	6.50388e-06	9.76873	ZNF853
ENSG00000079432	0.12638	5.27695	5.84329	8.33995e-09	6.50388e-06	9.76631	CIC
ENSG00000254445	0.209262	2.42677	5.82643	9.17767e-09	6.63829e-06	9.67655	HSPB2-C11orf52
ENSG00000149809	-0.197709	5.43445	-5.82431	9.2886e-09	6.63829e-06	9.66528	TM7SF2
ENSG00000235117	-0.288973	3.91261	-5.82045	9.4945e-09	6.63829e-06	9.64472	NA
ENSG00000051009	-0.139777	3.41219	-5.81176	9.97354e-09	6.74078e-06	9.59857	FAM160A2
ENSG00000131650	-0.368382	2.16726	-5.79904	1.07169e-08	7.00957e-06	9.53117	KREMEN2
ENSG00000132832	-0.317676	4.05473	-5.78632	1.15149e-08	7.12239e-06	9.46384	LINC01260
ENSG00000153048	0.195678	4.99665	5.78514	1.1592e-08	7.12239e-06	9.45759	CARHSP1
ENSG00000259939	0.205166	3.74764	5.77638	1.21786e-08	7.12685e-06	9.41131	NA
ENSG00000266118	-0.144757	3.2762	-5.77458	1.23022e-08	7.12685e-06	9.40185	NA
ENSG00000094916	0.0879646	5.88845	5.74489	1.45357e-08	8.18682e-06	9.24549	CBX5
ENSG00000254641	0.124486	2.63382	5.69726	1.89656e-08	1.03932e-05	8.99626	NA
ENSG00000169064	-0.387729	3.79341	-5.69172	1.95594e-08	1.04365e-05	8.96738	ZBBX
ENSG00000136895	-0.132203	5.97854	-5.68697	2.00828e-08	1.0441e-05	8.94265	GARNL3
ENSG00000067113	0.124202	2.87141	5.68142	2.0712e-08	1.04989e-05	8.91376	PLPP1
ENSG00000140688	-0.141138	5.31231	-5.66726	2.24051e-08	1.08692e-05	8.84017	C16orf58
ENSG00000102547	0.213611	4.99515	5.65812	2.35676e-08	1.08692e-05	8.7928	CAB39L
ENSG00000054523	0.118319	6.73138	5.65775	2.3616e-08	1.08692e-05	8.79088	KIF1B
ENSG00000231312	-0.20232	6.35047	-5.65679	2.37415e-08	1.08692e-05	8.78592	NA
ENSG00000170791	-0.135257	2.98184	-5.65057	2.45727e-08	1.08692e-05	8.75369	CHCHD7
ENSG00000166012	-0.117364	7.33499	-5.64994	2.46589e-08	1.08692e-05	8.75041	TAF1D
ENSG00000070610	0.0759391	6.40329	5.64093	2.59167e-08	1.09974e-05	8.70383	GBA2
ENSG00000143376	0.102812	5.79892	5.64011	2.60345e-08	1.09974e-05	8.69959	SNX27
ENSG00000204310	-0.0907471	7.7871	-5.62791	2.78453e-08	1.15223e-05	8.63664	AGPAT1
ENSG00000166669	-0.143965	4.63445	-5.62139	2.88632e-08	1.17046e-05	8.60303	ATF7IP2
ENSG00000198792	0.164213	5.91289	5.60998	3.07319e-08	1.22181e-05	8.54431	TMEM184B
ENSG00000164402	0.114503	5.7418	5.6004	3.23917e-08	1.26303e-05	8.49508	2020-09-08
ENSG00000229782	-0.333196	0.359144	-5.58283	3.56655e-08	1.36444e-05	8.40498	NA
ENSG00000125772	-0.312818	4.52333	-5.57623	3.6977e-08	1.38842e-05	8.37119	GPCPD1
ENSG00000134802	0.265495	-0.781532	5.55847	4.07401e-08	1.48768e-05	8.28051	SLC43A3
ENSG00000105643	0.196738	4.17741	5.5545	4.16317e-08	1.48768e-05	8.26026	ARRDC2
ENSG00000159176	0.220156	5.78178	5.55287	4.20036e-08	1.48768e-05	8.25194	CSRP1
ENSG00000233123	-0.355912	5.1322	-5.55047	4.25555e-08	1.48768e-05	8.23973	LINC01007
ENSG00000134215	0.292511	-0.657202	5.52598	4.86142e-08	1.64265e-05	8.11523	VAV3
ENSG00000205981	-0.0890129	4.2569	-5.52591	4.86309e-08	1.64265e-05	8.11491	DNAJC19
ENSG00000154945	0.208176	6.77293	5.51889	5.05179e-08	1.64265e-05	8.0793	ANKRD40
ENSG00000196415	-0.437365	2.91293	-5.51812	5.0728e-08	1.64265e-05	8.07542	PRTN3
ENSG00000262967	0.161924	5.97021	5.517	5.1039e-08	1.64265e-05	8.06971	NA
ENSG00000198830	-0.218928	5.29601	-5.50906	5.32804e-08	1.66471e-05	8.02952	HMGN2
ENSG00000108828	0.118001	3.84437	5.50876	5.33666e-08	1.66471e-05	8.028	VAT1
ENSG00000020577	0.335414	4.04994	5.49195	5.84403e-08	1.79536e-05	7.94309	SAMD4A
ENSG00000145832	0.338414	0.688799	5.47352	6.45427e-08	1.91159e-05	7.85024	SLC25A48
ENSG00000186188	-0.284704	3.50829	-5.47275	6.48096e-08	1.91159e-05	7.84638	FFAR4
ENSG00000261195	0.318035	0.313831	5.47206	6.5052e-08	1.91159e-05	7.84289	NA
ENSG00000177807	0.338554	1.74509	5.4661	6.71698e-08	1.94562e-05	7.81294	KCNJ10
ENSG00000164978	-0.165031	4.11328	-5.45988	6.94508e-08	1.98293e-05	7.78173	NUDT2
ENSG00000107263	0.148509	6.42287	5.45731	7.04138e-08	1.98293e-05	7.76886	RAPGEF1
ENSG00000260328	-0.296597	5.75604	-5.45263	7.22055e-08	2.00553e-05	7.74538	NA
ENSG00000140675	-0.174458	5.87942	-5.44741	7.42567e-08	2.01103e-05	7.7192	SLC5A2
ENSG00000166478	0.178905	2.36879	5.44708	7.4387e-08	2.01103e-05	7.71756	ZNF143
ENSG00000197256	0.240563	3.23584	5.44133	7.67127e-08	2.03278e-05	7.68879	KANK2
ENSG00000133069	0.155509	6.54086	5.43915	7.76152e-08	2.03278e-05	7.67786	TMCC2
ENSG00000184481	0.219249	6.28584	5.43774	7.81993e-08	2.03278e-05	7.67086	FOXO4
ENSG00000143390	0.137145	1.84968	5.43409	7.97448e-08	2.04229e-05	7.65257	RFX5
ENSG00000114126	0.155564	5.78873	5.43214	8.05797e-08	2.04229e-05	7.64284	TFDP2
ENSG00000235423	0.202684	5.5717	5.42768	8.25216e-08	2.05561e-05	7.62059	NA
ENSG00000182310	0.183439	4.34333	5.4263	8.31326e-08	2.05561e-05	7.61369	SPACA6
ENSG00000100600	-0.119401	4.21152	-5.42073	8.56408e-08	2.09211e-05	7.58592	LGMN
ENSG00000177731	0.086431	4.91983	5.41436	8.86002e-08	2.13864e-05	7.55419	FLII
ENSG00000166912	0.179283	3.19008	5.40388	9.3689e-08	2.21387e-05	7.50202	MTMR10
ENSG00000124214	0.109258	5.13979	5.40259	9.4334e-08	2.21387e-05	7.49561	STAU1
ENSG00000164406	0.230871	0.0748701	5.40128	9.49926e-08	2.21387e-05	7.48911	LEAP2
ENSG00000256873	0.221779	2.91369	5.38735	1.02294e-07	2.35694e-05	7.41995	NA
ENSG00000235823	0.266548	1.26064	5.37531	1.09036e-07	2.48406e-05	7.36033	OLMALINC
ENSG00000171388	0.346371	-2.35236	5.37089	1.11621e-07	2.50926e-05	7.33845	APLN
ENSG00000134253	-0.189945	2.52968	-5.36921	1.12617e-07	2.50926e-05	7.33016	TRIM45
ENSG00000198429	0.210553	-0.504451	5.35327	1.22518e-07	2.7002e-05	7.25148	ZNF69
ENSG00000198081	0.16938	1.70853	5.34414	1.28569e-07	2.80309e-05	7.20648	ZBTB14
ENSG00000087206	0.0853564	3.7099	5.34099	1.30719e-07	2.81963e-05	7.191	UIMC1
ENSG00000140564	0.131655	5.66524	5.33318	1.36209e-07	2.89682e-05	7.15259	FURIN
ENSG00000181690	-0.196266	2.57955	-5.33186	1.37155e-07	2.89682e-05	7.14614	PLAG1
ENSG00000177830	-0.106476	5.00319	-5.32915	1.39124e-07	2.90812e-05	7.13283	CHID1
ENSG00000165175	0.218889	4.59917	5.32331	1.43461e-07	2.93437e-05	7.10418	MID1IP1
ENSG00000197322	-0.462254	1.10877	-5.32223	1.44284e-07	2.93437e-05	7.09884	C17orf102
ENSG00000090534	-0.275491	2.59837	-5.32023	1.45801e-07	2.93437e-05	7.08908	THPO
ENSG00000254979	0.310884	-2.82748	5.31975	1.46169e-07	2.93437e-05	7.08673	NA
ENSG00000162433	0.27094	3.42062	5.31513	1.49759e-07	2.96876e-05	7.06408	AK4
ENSG00000111269	0.16453	4.34066	5.3138	1.5081e-07	2.96876e-05	7.05755	CREBL2
ENSG00000197226	0.128153	5.40993	5.31154	1.52605e-07	2.97521e-05	7.04651	TBC1D9B
ENSG00000259952	0.187202	4.09672	5.2942	1.67119e-07	3.22715e-05	6.96174	NA
ENSG00000135678	0.197643	2.03476	5.27733	1.82507e-07	3.46254e-05	6.87956	CPM
ENSG00000183963	0.324604	3.651	5.27711	1.82724e-07	3.46254e-05	6.87845	SMTN
ENSG00000145882	-0.350066	2.11795	-5.27515	1.84594e-07	3.46558e-05	6.86895	PCYOX1L
ENSG00000179304	-0.11271	5.47296	-5.26004	1.99716e-07	3.71508e-05	6.79551	FAM156B
ENSG00000158169	0.167044	1.42798	5.24576	2.15088e-07	3.95955e-05	6.72636	FANCC
ENSG00000165406	0.189638	1.86619	5.24427	2.16764e-07	3.95955e-05	6.71912	2020-03-08
ENSG00000258945	-0.395347	-0.580894	-5.24044	2.21113e-07	4.00293e-05	6.7006	NA
ENSG00000170899	-0.168191	5.06215	-5.23529	2.27088e-07	4.07472e-05	6.67573	GSTA4
ENSG00000101577	0.135008	3.52204	5.22905	2.34552e-07	4.17145e-05	6.64558	LPIN2
ENSG00000196422	0.127835	5.3556	5.22737	2.36593e-07	4.17145e-05	6.6375	PPP1R26
ENSG00000166169	-0.107479	4.07368	-5.22532	2.39114e-07	4.17955e-05	6.62762	POLL
ENSG00000177335	-0.174019	2.37161	-5.22221	2.42994e-07	4.18092e-05	6.61261	C8orf31
ENSG00000125733	0.292364	3.14186	5.22196	2.43317e-07	4.18092e-05	6.61138	TRIP10
ENSG00000168591	-0.0746725	5.80479	-5.20783	2.61729e-07	4.45951e-05	6.54338	TMUB2
ENSG00000165006	0.100955	5.16136	5.1902	2.86599e-07	4.84256e-05	6.45878	UBAP1
ENSG00000160685	0.216414	3.17476	5.18853	2.89068e-07	4.84392e-05	6.45078	ZBTB7B
ENSG00000119950	0.160862	5.34173	5.18595	2.92934e-07	4.86848e-05	6.4384	MXI1
ENSG00000011426	0.279284	-1.71976	5.18407	2.95775e-07	4.87573e-05	6.4294	ANLN
ENSG00000126803	0.225989	0.0813844	5.17732	3.06214e-07	4.99273e-05	6.39709	HSPA2
ENSG00000205352	-0.119804	5.05433	-5.17436	3.10894e-07	4.99273e-05	6.38295	PRR13
ENSG00000100906	0.224304	4.7706	5.17344	3.12367e-07	4.99273e-05	6.37855	NFKBIA
ENSG00000244078	-0.275551	3.53506	-5.17322	3.12723e-07	4.99273e-05	6.37749	NA
ENSG00000186298	0.186825	4.67101	5.17099	3.1631e-07	5.01055e-05	6.36686	PPP1CC
ENSG00000250091	0.1661	4.48238	5.1637	3.28353e-07	5.16099e-05	6.33205	DNAH10OS
ENSG00000116661	0.201974	5.90219	5.16109	3.32773e-07	5.17961e-05	6.31959	FBXO2
ENSG00000166535	0.290426	-0.0790189	5.15952	3.35456e-07	5.17961e-05	6.31211	A2ML1
ENSG00000214955	0.285699	2.26111	5.1585	3.37201e-07	5.17961e-05	6.30727	NA
ENSG00000223812	-0.339336	2.23071	-5.14321	3.64609e-07	5.55851e-05	6.23448	NA
ENSG00000203668	-0.263297	4.11331	-5.13823	3.73983e-07	5.65886e-05	6.21084	CHML
ENSG00000066382	-0.0995872	5.3079	-5.13006	3.89886e-07	5.83341e-05	6.17205	MPPED2
ENSG00000128298	-0.186081	3.94479	-5.12936	3.91272e-07	5.83341e-05	6.16875	BAIAP2L2
ENSG00000180008	0.175878	3.63834	5.12674	3.96522e-07	5.86853e-05	6.15634	SOCS4
ENSG00000121966	0.413967	-1.99115	5.11396	4.23145e-07	6.17337e-05	6.09583	CXCR4
ENSG00000134262	-0.115586	4.16875	-5.11393	4.23209e-07	6.17337e-05	6.09569	AP4B1
ENSG00000178104	0.235566	6.24441	5.10952	4.32793e-07	6.26808e-05	6.07484	PDE4DIP
ENSG00000227495	0.225785	5.08285	5.1029	4.47582e-07	6.43629e-05	6.04355	NA
ENSG00000042062	0.274041	2.2353	5.09247	4.71838e-07	6.73732e-05	5.99442	FAM65C
ENSG00000099942	0.132138	5.46018	5.09101	4.75355e-07	6.74008e-05	5.98751	CRKL
ENSG00000258388	-0.0583808	7.3789	-5.08858	4.8122e-07	6.77584e-05	5.9761	PPT2-EGFL8
ENSG00000205959	-0.361646	0.482678	-5.08538	4.89083e-07	6.82529e-05	5.96101	NA
ENSG00000113384	0.142022	3.45498	5.08442	4.91464e-07	6.82529e-05	5.95649	GOLPH3
ENSG00000086475	0.120724	3.65393	5.07762	5.08618e-07	6.97385e-05	5.92456	SEPHS1
ENSG00000251267	0.273182	1.7271	5.07746	5.0904e-07	6.97385e-05	5.92379	NA
ENSG00000250159	0.249295	-1.01165	5.07057	5.27034e-07	7.16474e-05	5.89146	NA
ENSG00000262355	0.419855	0.632974	5.06944	5.30041e-07	7.16474e-05	5.88616	NA
ENSG00000050426	-0.120381	5.32988	-5.06563	5.40312e-07	7.25521e-05	5.8683	LETMD1
ENSG00000267855	-0.147889	5.24272	-5.05339	5.74636e-07	7.62114e-05	5.811	NDUFA7
ENSG00000261616	0.213854	0.635495	5.0531	5.75499e-07	7.62114e-05	5.8096	NA
ENSG00000142227	0.187334	0.541158	5.05194	5.7884e-07	7.62114e-05	5.80421	EMP3
ENSG00000160007	0.151456	8.02167	5.05045	5.83215e-07	7.6292e-05	5.79721	ARHGAP35
ENSG00000160055	-0.136991	3.23343	-5.04872	5.88304e-07	7.64645e-05	5.78913	TMEM234
ENSG00000165801	0.178742	3.23124	5.04275	6.06201e-07	7.82887e-05	5.76125	ARHGEF40
ENSG00000184216	0.175253	3.17322	5.04057	6.1286e-07	7.86478e-05	5.75108	IRAK1
ENSG00000211445	-0.217887	5.7847	-5.03866	6.18741e-07	7.89031e-05	5.7422	GPX3
ENSG00000187984	-0.153783	7.52207	-5.02339	6.67934e-07	8.4644e-05	5.67104	ANKRD19P
ENSG00000183723	0.158262	5.42323	5.02128	6.75025e-07	8.50112e-05	5.66122	CMTM4
ENSG00000102974	0.11468	4.47509	5.01807	6.85941e-07	8.55463e-05	5.6463	CTCF
ENSG00000161249	-0.265243	3.27536	-5.01492	6.96822e-07	8.55463e-05	5.63166	DMKN
ENSG00000145041	0.122058	3.66267	5.01307	7.0328e-07	8.55463e-05	5.62309	DCAF1
ENSG00000118007	0.10396	3.1485	5.01255	7.05118e-07	8.55463e-05	5.62066	STAG1
ENSG00000168350	-0.241676	0.354661	-5.01202	7.06974e-07	8.55463e-05	5.61822	DEGS2
ENSG00000143157	0.197066	5.73687	5.0107	7.11635e-07	8.55463e-05	5.6121	POGK
ENSG00000116786	0.137167	6.93244	5.01015	7.13616e-07	8.55463e-05	5.60952	PLEKHM2
ENSG00000141568	0.0672151	6.02609	5.00869	7.18833e-07	8.55463e-05	5.60275	FOXK2
ENSG00000130294	0.0956617	8.5723	5.00695	7.25093e-07	8.55463e-05	5.59468	KIF1A
ENSG00000089157	-0.101311	7.48333	-5.00645	7.269e-07	8.55463e-05	5.59237	RPLP0
ENSG00000163214	-0.116201	4.29405	-5.00628	7.27526e-07	8.55463e-05	5.59157	DHX57
ENSG00000100014	0.135426	5.05516	5.00562	7.29903e-07	8.55463e-05	5.58853	SPECC1L
ENSG00000146416	-0.101134	4.46912	-5.00343	7.37932e-07	8.59903e-05	5.57836	AIG1
ENSG00000092820	0.294808	4.46771	4.99733	7.60705e-07	8.75206e-05	5.5501	EZR
ENSG00000254561	-0.538882	-0.36868	-4.99733	7.60705e-07	8.75206e-05	5.5501	NA
ENSG00000143772	0.282581	3.78529	4.99603	7.65635e-07	8.75206e-05	5.5441	ITPKB
ENSG00000084090	0.108325	5.92203	4.99532	7.6833e-07	8.75206e-05	5.54083	STARD7
ENSG00000253629	-0.332499	6.47766	-4.99259	7.78833e-07	8.82214e-05	5.52821	NA
ENSG00000196154	0.394559	-4.30891	4.99135	7.83655e-07	8.82743e-05	5.52247	S100A4
ENSG00000108349	0.157933	6.77356	4.98947	7.91038e-07	8.85728e-05	5.51375	CASC3
ENSG00000204219	0.227477	2.41496	4.98779	7.97662e-07	8.85728e-05	5.506	TCEA3
ENSG00000236627	-0.415911	3.88468	-4.98735	7.99409e-07	8.85728e-05	5.50397	NA
ENSG00000248455	-0.274858	2.96957	-4.98369	8.14091e-07	8.97092e-05	5.48705	NA
ENSG00000166333	0.0743083	5.21005	4.98215	8.20358e-07	8.99112e-05	5.47992	ILK
ENSG00000132471	-0.126852	8.07514	-4.97472	8.51156e-07	9.27852e-05	5.44566	WBP2
ENSG00000154845	0.114929	2.87074	4.97208	8.62375e-07	9.30395e-05	5.43349	PPP4R1
ENSG00000243927	0.22388	5.69426	4.97096	8.67174e-07	9.30395e-05	5.42833	MRPS6
ENSG00000103342	0.100769	5.0959	4.97094	8.67255e-07	9.30395e-05	5.42825	GSPT1
ENSG00000170464	-0.0729912	7.11482	-4.96837	8.78376e-07	9.37365e-05	5.4164	DNAJC18
ENSG00000138036	-0.18571	2.69095	-4.96233	9.0505e-07	9.60775e-05	5.3886	DYNC2LI1
ENSG00000021300	0.154936	6.76443	4.95923	9.19049e-07	9.70554e-05	5.37434	PLEKHB1
ENSG00000204366	0.192622	1.25818	4.9546	9.40308e-07	9.81704e-05	5.35309	ZBTB12
ENSG00000102221	0.206115	0.349847	4.95371	9.44442e-07	9.81704e-05	5.34901	JADE3
ENSG00000121542	-0.0855507	2.52425	-4.95341	9.45845e-07	9.81704e-05	5.34763	SEC22A
ENSG00000254870	-0.120404	7.63	-4.9525	9.50116e-07	9.81704e-05	5.34345	ATP6V1G2-DDX39B
ENSG00000135365	0.129036	5.39322	4.95149	9.54891e-07	9.81704e-05	5.33879	PHF21A
ENSG00000063244	0.0864414	6.32482	4.95069	9.58658e-07	9.81704e-05	5.33513	U2AF2
ENSG00000135297	0.107618	3.39597	4.94195	1.00093e-06	0.000101984	5.29504	MTO1
ENSG00000260729	-0.0834778	4.97214	-4.93662	1.02757e-06	0.000104175	5.27063	NA
ENSG00000186094	-0.230293	3.83717	-4.9302	1.06059e-06	0.000106688	5.24126	AGBL4
ENSG00000205542	-0.14463	8.98828	-4.92976	1.06288e-06	0.000106688	5.23925	TMSB4X
ENSG00000236753	0.197557	2.19595	4.92586	1.08346e-06	0.000108218	5.22144	MKLN1-AS
ENSG00000053254	0.15399	5.40891	4.92179	1.10538e-06	0.000109141	5.20283	FOXN3
ENSG00000158186	0.271461	5.35398	4.92136	1.10768e-06	0.000109141	5.2009	MRAS
ENSG00000264364	0.311975	2.06445	4.92115	1.10885e-06	0.000109141	5.19992	DYNLL2
ENSG00000182902	0.229891	4.2287	4.91529	1.14121e-06	0.000111784	5.1732	SLC25A18
ENSG00000260500	-0.282919	5.42244	-4.91183	1.16079e-06	0.000112715	5.15741	NA
ENSG00000115598	-0.328411	1.29655	-4.91164	1.16184e-06	0.000112715	5.15657	IL1RL2
ENSG00000173992	-0.126977	4.41314	-4.90969	1.17305e-06	0.000113261	5.14765	CCS
ENSG00000062822	0.156644	2.45669	4.90697	1.18877e-06	0.000114234	5.13529	POLD1
ENSG00000172824	-0.195931	5.6484	-4.9049	1.2009e-06	0.000114337	5.12586	CES4A
ENSG00000123595	0.187299	0.8849	4.90486	1.20111e-06	0.000114337	5.1257	RAB9A
ENSG00000119729	0.186065	5.34847	4.89873	1.23776e-06	0.000117275	5.09778	RHOQ
ENSG00000180777	-0.262389	5.53835	-4.8964	1.25191e-06	0.000117987	5.08723	ANKRD30B
ENSG00000167747	-0.219138	2.72569	-4.89559	1.25692e-06	0.000117987	5.08352	C19orf48
ENSG00000179314	0.213876	1.99517	4.89344	1.27018e-06	0.000118683	5.07378	WSCD1
ENSG00000198740	0.137837	4.62442	4.8872	1.30951e-06	0.000121288	5.04547	ZNF652
ENSG00000260214	-0.199527	2.37422	-4.88712	1.31003e-06	0.000121288	5.0451	NA
ENSG00000227543	0.109258	4.10161	4.8844	1.32756e-06	0.000122353	5.03276	SPAG5-AS1
ENSG00000234127	0.105861	4.83274	4.88042	1.35359e-06	0.000123996	5.01474	TRIM26
ENSG00000154864	0.298275	-0.893797	4.87981	1.35762e-06	0.000123996	5.01198	PIEZO2
ENSG00000253741	-0.238881	2.60548	-4.87631	1.38103e-06	0.000125081	4.9961	NA
ENSG00000165092	-0.271291	3.33345	-4.87617	1.38195e-06	0.000125081	4.99549	ALDH1A1
ENSG00000102038	0.11203	3.68348	4.87527	1.38801e-06	0.000125081	4.99142	SMARCA1
ENSG00000196150	0.0722445	2.99722	4.87182	1.41156e-06	0.000126641	4.97581	ZNF250
ENSG00000256530	-0.341922	-1.9363	-4.87008	1.42363e-06	0.000126758	4.96791	NA
ENSG00000160097	-0.149004	5.50151	-4.86982	1.42537e-06	0.000126758	4.96677	FNDC5
ENSG00000106631	-0.306406	4.36919	-4.86851	1.43456e-06	0.000126844	4.96081	MYL7
ENSG00000146147	-0.224086	3.49799	-4.86777	1.43968e-06	0.000126844	4.9575	MLIP
ENSG00000133121	0.122591	3.20434	4.867	1.44511e-06	0.000126844	4.95401	STARD13
ENSG00000143321	0.127818	6.23063	4.86527	1.45735e-06	0.000127367	4.94618	HDGF
ENSG00000121440	0.160496	4.14573	4.8587	1.50462e-06	0.000130934	4.91655	PDZRN3
ENSG00000172239	0.0870058	3.66276	4.85737	1.51438e-06	0.000131011	4.91055	PAIP1
ENSG00000125753	0.142988	3.05507	4.85682	1.51842e-06	0.000131011	4.90808	VASP
ENSG00000168016	-0.224351	4.35205	-4.85535	1.52931e-06	0.000131391	4.90145	TRANK1
ENSG00000160200	0.19921	2.98771	4.85334	1.54435e-06	0.000132124	4.89237	CBS
ENSG00000104805	-0.0882582	7.09826	-4.84861	1.58021e-06	0.000134623	4.87107	NUCB1
ENSG00000180044	-0.227578	3.65815	-4.84461	1.61116e-06	0.000136685	4.85307	C3orf80
ENSG00000100796	0.160017	4.53263	4.83816	1.66234e-06	0.00014044	4.82406	PPP4R3A
ENSG00000150760	0.225046	2.90871	4.8345	1.69207e-06	0.000142009	4.80761	DOCK1
ENSG00000101213	-0.228355	3.32849	-4.83341	1.70097e-06	0.000142009	4.80275	PTK6
ENSG00000205710	-0.165594	1.90856	-4.8333	1.70193e-06	0.000142009	4.80222	C17orf107
ENSG00000236754	0.282691	1.20831	4.8319	1.71349e-06	0.000142388	4.79594	NA
ENSG00000086717	-0.395599	0.236402	-4.82969	1.73191e-06	0.0001433	4.78602	PPEF1
ENSG00000111602	0.216184	-0.47698	4.82889	1.73859e-06	0.0001433	4.78245	TIMELESS
ENSG00000170275	0.187152	3.41072	4.82704	1.75422e-06	0.000144003	4.77415	CRTAP
ENSG00000258749	0.180643	4.24618	4.8257	1.76566e-06	0.000144357	4.76812	NA
ENSG00000124126	0.191379	4.05111	4.81784	1.83395e-06	0.000149338	4.73292	PREX1
ENSG00000164889	0.15762	0.848173	4.81442	1.86449e-06	0.000151217	4.71761	SLC4A2
ENSG00000136848	0.107692	6.34159	4.80882	1.9155e-06	0.000154408	4.69257	DAB2IP
ENSG00000162909	0.269719	2.81363	4.80843	1.91906e-06	0.000154408	4.69086	CAPN2
ENSG00000142765	0.192541	0.423692	4.8061	1.94074e-06	0.000155536	4.68043	SYTL1
ENSG00000111961	0.285174	4.41009	4.80473	1.95355e-06	0.000155946	4.67434	SASH1
ENSG00000104490	-0.292762	7.60193	-4.79935	2.00482e-06	0.00015941	4.65031	NCALD
ENSG00000246363	-0.341219	-0.268156	-4.79795	2.01839e-06	0.000159713	4.64406	NA
ENSG00000135372	-0.0724108	4.81266	-4.79733	2.02438e-06	0.000159713	4.64131	NAT10
ENSG00000174243	0.14192	3.96438	4.7961	2.03638e-06	0.000160038	4.63583	DDX23
ENSG00000134070	0.221104	0.516738	4.79407	2.05635e-06	0.000160983	4.62678	IRAK2
ENSG00000186834	0.133563	5.00269	4.79114	2.08556e-06	0.000162512	4.61371	HEXIM1
ENSG00000187595	-0.104462	5.28727	-4.78978	2.09921e-06	0.000162512	4.60766	ZNF385C
ENSG00000105639	-0.164484	3.41471	-4.78971	2.09993e-06	0.000162512	4.60734	JAK3
ENSG00000092929	-0.200335	2.05494	-4.78773	2.11989e-06	0.000162835	4.59857	UNC13D
ENSG00000160886	-0.245652	3.13393	-4.78727	2.12462e-06	0.000162835	4.5965	LY6K
ENSG00000260807	-0.167029	7.50632	-4.78692	2.12819e-06	0.000162835	4.59494	NA
ENSG00000198932	-0.166354	5.80139	-4.78511	2.14679e-06	0.00016364	4.58688	GPRASP1
ENSG00000166091	-0.252904	0.814592	-4.78364	2.16199e-06	0.000164181	4.58034	CMTM5
ENSG00000256422	-0.404472	1.38916	-4.78153	2.18394e-06	0.00016523	4.57097	NA
ENSG00000106351	0.133634	3.46523	4.77801	2.22115e-06	0.000167421	4.55531	AGFG2
ENSG00000213638	0.141796	0.566872	4.77617	2.24075e-06	0.000168267	4.54717	ADAT3
ENSG00000198894	0.161675	3.5578	4.77541	2.24899e-06	0.000168267	4.54377	CIPC
ENSG00000116350	0.0853147	5.12724	4.76896	2.31949e-06	0.000172534	4.51516	SRSF4
ENSG00000257093	0.18294	3.53398	4.76818	2.32818e-06	0.000172534	4.5117	KIAA1147
ENSG00000115194	-0.317154	7.3976	-4.76787	2.33154e-06	0.000172534	4.51036	SLC30A3
ENSG00000240510	-0.253984	1.00231	-4.76432	2.37147e-06	0.000174851	4.49462	NA
ENSG00000110148	-0.253657	4.7365	-4.76146	2.4042e-06	0.000176621	4.48192	CCKBR
ENSG00000238795	0.2286	1.97453	4.75369	2.49506e-06	0.000181881	4.44754	SCARNA12
ENSG00000228672	0.295991	-1.54204	4.75339	2.49855e-06	0.000181881	4.44624	PROB1
ENSG00000129250	0.188003	8.99873	4.75298	2.50344e-06	0.000181881	4.44444	KIF1C
ENSG00000121766	-0.133065	7.76184	-4.75229	2.51167e-06	0.000181881	4.44139	ZCCHC17
ENSG00000104524	-0.264293	3.84917	-4.75149	2.5213e-06	0.000181929	4.43785	PYCRL
ENSG00000157933	0.157963	5.37255	4.74845	2.55811e-06	0.000182588	4.42442	SKI
ENSG00000197892	0.1291	0.722161	4.74825	2.56053e-06	0.000182588	4.42354	KIF13B
ENSG00000149922	0.262924	3.99882	4.7476	2.56853e-06	0.000182588	4.42065	TBX6
ENSG00000141979	0.139737	2.09555	4.74726	2.57269e-06	0.000182588	4.41915	NA
ENSG00000132613	0.273061	6.72221	4.74703	2.57547e-06	0.000182588	4.41815	MTSS1L
ENSG00000071054	0.168092	8.1574	4.74594	2.58894e-06	0.00018259	4.41332	MAP4K4
ENSG00000229377	-0.28945	1.59801	-4.74557	2.59351e-06	0.00018259	4.41169	NA
ENSG00000145358	0.474766	0.890138	4.74434	2.60878e-06	0.00018303	4.40625	DDIT4L
ENSG00000245105	-0.206536	2.72092	-4.74249	2.63184e-06	0.000184011	4.39809	A2M-AS1
ENSG00000117115	0.199134	1.14156	4.7408	2.65308e-06	0.000184858	4.39065	PADI2
ENSG00000112406	0.147071	4.96493	4.7397	2.66706e-06	0.000185196	4.38578	HECA
ENSG00000163053	-0.156764	3.32478	-4.72982	2.79522e-06	0.000192943	4.3423	SLC16A14
ENSG00000172935	0.283478	-1.66854	4.72964	2.79766e-06	0.000192943	4.34149	MRGPRF
ENSG00000205544	-0.12999	4.12209	-4.72707	2.83202e-06	0.000193343	4.33019	TMEM256
ENSG00000237457	0.310657	-0.0428104	4.72669	2.83718e-06	0.000193343	4.3285	LINC01351
ENSG00000167774	-0.131611	4.92005	-4.7265	2.8397e-06	0.000193343	4.32767	NA
ENSG00000135414	0.242569	5.28967	4.72636	2.8416e-06	0.000193343	4.32706	GDF11
ENSG00000183196	0.350057	-4.45509	4.72297	2.88768e-06	0.000195821	4.31216	CHST6
ENSG00000079999	0.0929957	4.93239	4.72124	2.91143e-06	0.000196517	4.30457	KEAP1
ENSG00000143409	0.186968	0.280349	4.72082	2.91732e-06	0.000196517	4.3027	FAM63A
ENSG00000138100	-0.318229	4.94188	-4.71888	2.94429e-06	0.000197677	4.29418	TRIM54
ENSG00000165186	0.185851	3.69329	4.71675	2.97415e-06	0.000199023	4.28483	PTCHD1
ENSG00000165458	0.190843	4.44597	4.71336	3.02225e-06	0.000201576	4.26998	INPPL1
ENSG00000134278	0.140857	4.93647	4.71195	3.04247e-06	0.00020226	4.2638	SPIRE1
ENSG00000065882	0.0845189	4.54607	4.71069	3.06072e-06	0.000202471	4.25826	TBC1D1
ENSG00000178752	-0.276969	1.72445	-4.71035	3.06563e-06	0.000202471	4.25678	ERFE
ENSG00000028310	-0.111308	6.84587	-4.70945	3.07868e-06	0.000202635	4.25285	BRD9
ENSG00000145907	0.157699	4.60441	4.7082	3.09695e-06	0.000202635	4.24737	G3BP1
ENSG00000115274	-0.0727277	7.52872	-4.70746	3.10783e-06	0.000202635	4.24412	INO80B
ENSG00000233487	-0.324569	2.63519	-4.70733	3.10979e-06	0.000202635	4.24354	RPSAP69
ENSG00000188039	0.397628	2.35433	4.70677	3.11808e-06	0.000202635	4.24107	NWD1
ENSG00000178947	-0.19465	6.55775	-4.70443	3.15272e-06	0.000204232	4.23084	SMIM10L2A
ENSG00000165501	0.177871	-1.08377	4.70213	3.1872e-06	0.000205808	4.22077	LRR1
ENSG00000151552	0.171694	4.71087	4.70123	3.20081e-06	0.000205898	4.21682	QDPR
ENSG00000178796	-0.245287	0.963478	-4.70061	3.21017e-06	0.000205898	4.21412	RIIAD1
ENSG00000114902	-0.118653	3.91768	-4.69981	3.22232e-06	0.000205898	4.21062	SPCS1
ENSG00000186635	0.132342	4.496	4.69933	3.22962e-06	0.000205898	4.20853	ARAP1
ENSG00000187653	-0.185648	4.45717	-4.69844	3.24324e-06	0.000205898	4.20463	TMSB4XP8
ENSG00000268927	0.262828	6.50485	4.69803	3.24952e-06	0.000205898	4.20284	NA
ENSG00000109685	0.0676267	5.69741	4.69695	3.26616e-06	0.000206307	4.19811	NSD2
ENSG00000137038	-0.116539	3.36351	-4.69231	3.33854e-06	0.000209978	4.17782	TMEM261
ENSG00000103502	-0.0892558	6.88091	-4.6919	3.34498e-06	0.000209978	4.17604	CDIPT
ENSG00000169189	-0.101699	4.16494	-4.68775	3.41111e-06	0.000213468	4.15791	NSMCE1
ENSG00000100811	0.0669466	7.68524	4.67943	3.54738e-06	0.000221313	4.12165	YY1
ENSG00000169271	-0.411584	0.745622	-4.67651	3.59655e-06	0.000223175	4.10891	HSPB3
ENSG00000111218	-0.286849	4.50348	-4.67605	3.60423e-06	0.000223175	4.10694	PRMT8
ENSG00000146834	0.0941418	4.84893	4.6757	3.61025e-06	0.000223175	4.1054	MEPCE
ENSG00000181982	0.100853	4.16541	4.67362	3.64568e-06	0.00022468	4.09636	CCDC149
ENSG00000187535	0.0972665	5.42521	4.67037	3.70193e-06	0.000227455	4.08219	IFT140
ENSG00000089123	-0.185069	1.09583	-4.66702	3.76051e-06	0.000230357	4.06766	TASP1
ENSG00000143061	-0.172983	4.37606	-4.66595	3.77943e-06	0.000230819	4.06301	IGSF3
ENSG00000222046	-0.177974	2.21472	-4.66485	3.79906e-06	0.00023132	4.05822	DCDC2B
ENSG00000197451	0.100558	4.81588	4.66386	3.81682e-06	0.000231706	4.0539	HNRNPAB
ENSG00000182628	0.0962811	4.00654	4.65482	3.98214e-06	0.000241021	4.01467	SKA2
ENSG00000184009	-0.136755	7.697	-4.6538	4.00124e-06	0.000241456	4.01024	ACTG1
ENSG00000140829	0.0951696	3.59994	4.65241	4.02739e-06	0.000242313	4.00422	DHX38
ENSG00000248714	0.275055	-0.39099	4.65128	4.04864e-06	0.00024287	3.99935	NA
ENSG00000164953	-0.129225	2.34716	-4.64876	4.09671e-06	0.000244637	3.98843	TMEM67
ENSG00000171873	-0.378496	1.69442	-4.64847	4.10222e-06	0.000244637	3.98718	ADRA1D
ENSG00000080603	0.0930586	5.05342	4.64661	4.13825e-06	0.000246062	3.9791	SRCAP
ENSG00000267952	0.133157	5.56443	4.64513	4.16694e-06	0.000246823	3.9727	NA
ENSG00000047644	0.136826	3.48604	4.64469	4.1754e-06	0.000246823	3.97083	WWC3
ENSG00000021645	-0.221519	8.49031	-4.64286	4.21135e-06	0.000247713	3.9629	NRXN3
ENSG00000169762	0.0872724	4.88826	4.64268	4.21488e-06	0.000247713	3.96212	TAPT1
ENSG00000137210	-0.0964023	4.09804	-4.64149	4.23853e-06	0.000248299	3.95695	TMEM14B
ENSG00000172748	-0.178986	0.361291	-4.6406	4.25601e-06	0.000248299	3.95314	ZNF596
ENSG00000183773	0.145344	5.06814	4.64032	4.26159e-06	0.000248299	3.95193	AIFM3
ENSG00000108641	-0.146636	3.72334	-4.63528	4.36326e-06	0.000253384	3.93012	B9D1
ENSG00000089169	-0.291608	7.9601	-4.63393	4.39073e-06	0.000253384	3.92432	RPH3A
ENSG00000125734	0.0936027	5.16937	4.63392	4.39095e-06	0.000253384	3.92427	GPR108
ENSG00000215472	-0.0688749	8.49882	-4.63354	4.39886e-06	0.000253384	3.9226	RPL17-C18orf32
ENSG00000111450	0.116031	3.04905	4.63168	4.43711e-06	0.000254864	3.9146	STX2
ENSG00000127124	0.126428	5.89413	4.63067	4.45818e-06	0.00025535	3.91022	HIVEP3
ENSG00000164332	-0.123168	4.44592	-4.62912	4.49035e-06	0.000255981	3.90357	UBLCP1
ENSG00000109180	-0.104626	6.50451	-4.62877	4.49788e-06	0.000255981	3.90202	OCIAD1
ENSG00000227467	-0.278633	0.619337	-4.62833	4.50707e-06	0.000255981	3.90013	LINC01537
ENSG00000152034	-0.261629	4.26951	-4.62598	4.55669e-06	0.000258077	3.89	MCHR2
ENSG00000226143	-0.168167	4.74893	-4.61757	4.73871e-06	0.000267638	3.85378	NA
ENSG00000165934	0.109962	3.67307	4.61657	4.76071e-06	0.000268134	3.8495	CPSF2
ENSG00000116212	0.120557	0.668652	4.61504	4.79492e-06	0.000268897	3.84288	LRRC42
ENSG00000111348	-0.146884	0.883203	-4.61477	4.80079e-06	0.000268897	3.84175	ARHGDIB
ENSG00000228703	0.192233	1.73041	4.61381	4.82231e-06	0.000269089	3.83761	NA
ENSG00000237938	0.131965	3.65487	4.61343	4.83076e-06	0.000269089	3.83599	NA
ENSG00000120729	0.207039	0.209725	4.61136	4.87751e-06	0.000270949	3.82709	MYOT
ENSG00000264112	-0.178024	3.69951	-4.61013	4.90558e-06	0.000271535	3.82178	NA
ENSG00000253540	-0.3902	-2.66996	-4.60972	4.91484e-06	0.000271535	3.82004	FAM86HP
ENSG00000075914	-0.176955	4.6795	-4.6089	4.93372e-06	0.000271837	3.8165	EXOSC7
ENSG00000064102	0.129326	1.20651	4.60309	5.06853e-06	0.000278508	3.79157	ASUN
ENSG00000262823	-0.304132	0.767356	-4.59994	5.14311e-06	0.000281842	3.77807	NA
ENSG00000255916	-0.386222	1.48212	-4.59859	5.17541e-06	0.000282431	3.77228	NA
ENSG00000135766	0.188164	3.53473	4.59833	5.18171e-06	0.000282431	3.77116	EGLN1
ENSG00000127481	0.0737426	5.30755	4.59591	5.24033e-06	0.000284425	3.76076	UBR4
ENSG00000198646	0.0995321	4.52571	4.59537	5.25348e-06	0.000284425	3.75844	NCOA6
ENSG00000159674	-0.309502	2.3258	-4.59508	5.26038e-06	0.000284425	3.75723	SPON2
ENSG00000171772	-0.32159	4.69593	-4.59312	5.30843e-06	0.00028626	3.74883	SYCE1
ENSG00000142449	-0.318032	0.212897	-4.59233	5.32779e-06	0.000286542	3.74546	FBN3
ENSG00000170836	0.23381	-0.284537	4.59114	5.35741e-06	0.000287372	3.74034	PPM1D
ENSG00000138032	0.112459	4.87214	4.58808	5.43385e-06	0.000290704	3.72724	PPM1B
ENSG00000111087	0.33471	-2.53906	4.5841	5.53479e-06	0.000294652	3.71023	GLI1
ENSG00000183688	0.20748	3.75147	4.58402	5.53672e-06	0.000294652	3.70991	RFLNB
ENSG00000168286	0.092239	3.2872	4.58327	5.55614e-06	0.000294912	3.70668	THAP11
ENSG00000119403	0.169169	2.66521	4.58237	5.57922e-06	0.000295364	3.70284	PHF19
ENSG00000205476	0.145283	5.67378	4.57795	5.69447e-06	0.00030068	3.68395	CCDC85C
ENSG00000260566	0.21056	1.27445	4.5766	5.7299e-06	0.000301765	3.67822	NA
ENSG00000140575	0.192793	1.85557	4.57386	5.80304e-06	0.000304284	3.6665	IQGAP1
ENSG00000262877	-0.311663	1.76113	-4.57368	5.80774e-06	0.000304284	3.66575	NA
ENSG00000169016	0.0747961	2.78795	4.5721	5.85016e-06	0.000305497	3.65903	E2F6
ENSG00000163075	-0.162491	4.10077	-4.57148	5.86706e-06	0.000305497	3.65636	CFAP221
ENSG00000232406	-0.204256	4.01396	-4.57115	5.8761e-06	0.000305497	3.65494	NA
ENSG00000100099	0.057765	5.26151	4.56969	5.91566e-06	0.000306767	3.64874	HPS4
ENSG00000071051	0.105294	5.40646	4.56737	5.97932e-06	0.000309277	3.63885	NCK2
ENSG00000249915	-0.0723387	4.77071	-4.56647	6.00405e-06	0.000309766	3.63504	PDCD6
ENSG00000140153	0.0906534	3.63141	4.56373	6.08059e-06	0.000312919	3.62333	WDR20
ENSG00000265179	-0.342388	-0.127748	-4.56274	6.10841e-06	0.000313555	3.61912	NA
ENSG00000176105	0.250858	1.02038	4.56075	6.16446e-06	0.000315633	3.61068	YES1
ENSG00000141433	-0.396582	2.60318	-4.5599	6.1887e-06	0.000316076	3.60705	ADCYAP1
ENSG00000101363	-0.0974567	6.14968	-4.55795	6.2446e-06	0.00031741	3.59875	MANBAL
ENSG00000256391	-0.365143	4.30385	-4.55789	6.24613e-06	0.00031741	3.59852	NA
ENSG00000205929	0.289016	-3.5	4.556	6.30087e-06	0.000319391	3.59046	C21orf62
ENSG00000254129	0.266585	-5.27209	4.55161	6.42922e-06	0.000325085	3.57183	NA
ENSG00000114853	0.113655	7.1081	4.54984	6.48176e-06	0.000325843	3.56432	ZBTB47
ENSG00000134759	-0.0611265	5.2624	-4.54964	6.48784e-06	0.000325843	3.56345	ELP2
ENSG00000152931	-0.264728	2.59442	-4.54948	6.49243e-06	0.000325843	3.5628	PART1
ENSG00000064703	0.0911747	2.21271	4.54757	6.54969e-06	0.000327905	3.55469	DDX20
ENSG00000230882	-0.519765	-4.62964	-4.54229	6.71062e-06	0.000334802	3.53227	NA
ENSG00000103126	0.0996852	4.84797	4.54197	6.72047e-06	0.000334802	3.53091	AXIN1
ENSG00000091986	-0.248265	-2.83786	-4.54011	6.77808e-06	0.000336844	3.52303	CCDC80
ENSG00000105738	0.0999981	4.93381	4.53878	6.81945e-06	0.000337082	3.51741	SIPA1L3
ENSG00000043143	0.126258	5.69308	4.53715	6.87044e-06	0.000337082	3.51053	JADE2
ENSG00000172426	-0.111481	4.62334	-4.53656	6.88913e-06	0.000337082	3.50803	RSPH9
ENSG00000256514	-0.117158	3.1321	-4.53544	6.92453e-06	0.000337082	3.50329	NA
ENSG00000166387	0.148451	1.45349	4.53526	6.93026e-06	0.000337082	3.50253	PPFIBP2
ENSG00000257303	-0.1176	4.71801	-4.5352	6.93229e-06	0.000337082	3.50226	NA
ENSG00000171206	0.196045	5.64518	4.53489	6.94199e-06	0.000337082	3.50097	TRIM8
ENSG00000260001	-0.253101	5.51389	-4.53446	6.95572e-06	0.000337082	3.49914	TGFBR3L
ENSG00000140948	0.144544	4.65703	4.53443	6.95687e-06	0.000337082	3.49899	ZCCHC14
ENSG00000261355	-0.176112	4.13803	-4.53396	6.97177e-06	0.000337082	3.49701	NA
ENSG00000184307	-0.144406	5.13551	-4.53367	6.98091e-06	0.000337082	3.4958	ZDHHC23
ENSG00000136490	-0.168641	6.38567	-4.53363	6.98238e-06	0.000337082	3.49561	LIMD2
ENSG00000180879	-0.0865024	5.7145	-4.52889	7.13555e-06	0.000343659	3.47557	SSR4
ENSG00000108107	-0.111054	9.28243	-4.52773	7.17356e-06	0.000344671	3.47067	RPL28
ENSG00000144057	-0.153905	4.29043	-4.52673	7.20628e-06	0.000345425	3.46647	ST6GAL2
ENSG00000148985	-0.11158	3.76842	-4.52553	7.24593e-06	0.000346506	3.4614	PGAP2
ENSG00000231768	0.386221	-1.77729	4.52437	7.2846e-06	0.000347535	3.45649	LINC01354
ENSG00000163170	-0.129378	3.02258	-4.52266	7.34189e-06	0.000349447	3.44925	BOLA3
ENSG00000248906	0.244934	-1.64004	4.52159	7.37771e-06	0.000350329	3.44476	NA
ENSG00000267161	0.265446	3.14483	4.52057	7.41229e-06	0.000351148	3.44045	NA
ENSG00000146278	0.20153	3.49624	4.5176	7.51342e-06	0.000354598	3.42794	PNRC1
ENSG00000258555	0.204594	3.46352	4.51684	7.53983e-06	0.000354598	3.4247	SPECC1L-ADORA2A
ENSG00000235246	0.349569	-2.04567	4.5161	7.56523e-06	0.000354598	3.42159	NA
ENSG00000100360	-0.118354	4.04594	-4.51592	7.57126e-06	0.000354598	3.42086	IFT27
ENSG00000161217	0.0852341	3.22441	4.51577	7.57652e-06	0.000354598	3.42022	PCYT1A
ENSG00000196814	0.106833	3.35416	4.51538	7.59004e-06	0.000354598	3.41857	MVB12B
ENSG00000230565	0.192247	0.355146	4.51393	7.64048e-06	0.000356017	3.41246	ZNF32-AS2
ENSG00000182557	-0.269349	1.32982	-4.51331	7.6621e-06	0.000356017	3.40985	SPNS3
ENSG00000224420	-0.254444	1.93345	-4.51297	7.6741e-06	0.000356017	3.4084	ADM5
ENSG00000269680	0.244112	3.1552	4.51209	7.70485e-06	0.000356017	3.40471	NA
ENSG00000064961	0.145225	2.82306	4.512	7.7082e-06	0.000356017	3.40431	HMG20B
ENSG00000250463	0.469406	-6.5284	4.50828	7.84015e-06	0.000361288	3.38864	NA
ENSG00000202394	-0.259077	1.41391	-4.50596	7.92335e-06	0.000364294	3.3789	NA
ENSG00000233893	0.47785	-4.78215	4.50426	7.98486e-06	0.000366292	3.37176	EZR-AS1
ENSG00000092758	-0.213795	1.1585	-4.50337	8.01739e-06	0.000366954	3.36801	COL9A3
ENSG00000132155	0.0835489	6.25271	4.5023	8.05648e-06	0.000367912	3.36352	RAF1
ENSG00000100968	0.229567	1.89217	4.50181	8.07477e-06	0.000367919	3.36143	NFATC4
ENSG00000249577	0.501587	-9.60264	4.49992	8.14454e-06	0.000370266	3.35349	NA
ENSG00000103319	0.15609	2.92372	4.49901	8.17819e-06	0.000370964	3.34969	EEF2K
ENSG00000106078	0.149569	6.49637	4.49473	8.33904e-06	0.000376109	3.33171	COBL
ENSG00000161395	-0.146169	4.35579	-4.49461	8.34345e-06	0.000376109	3.33122	PGAP3
ENSG00000261005	0.153102	0.894519	4.49404	8.36528e-06	0.000376109	3.32881	NA
ENSG00000216863	-0.249923	4.68041	-4.49402	8.36582e-06	0.000376109	3.32875	LY86-AS1
ENSG00000010292	0.112806	1.68248	4.49289	8.40891e-06	0.00037721	3.32401	NCAPD2
ENSG00000189275	-0.378969	-0.281018	-4.49239	8.42811e-06	0.000377237	3.32191	LINC01164
ENSG00000055955	-0.181995	3.99626	-4.49039	8.50497e-06	0.000379839	3.31353	ITIH4
ENSG00000268677	-0.279295	1.34787	-4.48913	8.55397e-06	0.000381188	3.30823	NA
ENSG00000174705	0.245397	1.3195	4.487	8.6372e-06	0.000384052	3.2993	SH3PXD2B
ENSG00000135821	0.290876	7.36785	4.48296	8.7972e-06	0.000390311	3.28236	GLUL
ENSG00000144655	0.230513	2.39484	4.48065	8.88959e-06	0.000393549	3.27273	CSRNP1
ENSG00000112851	0.193871	3.40278	4.48008	8.9126e-06	0.000393708	3.27034	ERBIN
ENSG00000236296	-0.264856	3.8048	-4.47795	8.99923e-06	0.00039667	3.26142	GUSBP5
ENSG00000133794	0.134184	4.76091	4.47647	9.05964e-06	0.000398467	3.25525	ARNTL
ENSG00000265681	-0.0790319	8.44456	-4.47314	9.19759e-06	0.000403659	3.24131	RPL17
ENSG00000120215	0.211863	0.467943	4.47031	9.31628e-06	0.000407985	3.22948	MLANA
ENSG00000171552	0.0782204	6.36349	4.46772	9.42577e-06	0.000411872	3.2187	BCL2L1
ENSG00000063015	-0.192942	5.91447	-4.46726	9.44568e-06	0.000411872	3.21676	SEZ6
ENSG00000100227	0.156114	4.27841	4.46612	9.49454e-06	0.000413114	3.212	POLDIP3
ENSG00000205562	-0.310535	1.10084	-4.46384	9.59281e-06	0.000416496	3.2025	NA
ENSG00000173039	0.162089	4.738	4.46037	9.74429e-06	0.000422169	3.18805	RELA
ENSG00000133195	0.216243	1.61297	4.45882	9.81276e-06	0.000423362	3.1816	SLC39A11
ENSG00000184602	0.105823	7.16875	4.45881	9.81357e-06	0.000423362	3.18152	SNN
ENSG00000108272	-0.253446	4.55176	-4.45597	9.93992e-06	0.000427678	3.16972	NA
ENSG00000260583	-0.186319	2.0037	-4.45541	9.96517e-06	0.000427678	3.16738	NA
ENSG00000203952	0.250568	-2.3913	4.45515	9.9769e-06	0.000427678	3.1663	CCDC160
ENSG00000102119	-0.123701	5.7488	-4.45441	1.00102e-05	0.000428199	3.16323	EMD
ENSG00000103404	0.134827	4.58692	4.45394	1.00314e-05	0.000428205	3.16127	USP31
ENSG00000053524	0.27024	2.16696	4.45292	1.00779e-05	0.000429283	3.15701	MCF2L2
ENSG00000255604	-0.184938	3.37109	-4.45188	1.01251e-05	0.000430392	3.1527	NA
ENSG00000111364	-0.114506	6.29423	-4.45076	1.01764e-05	0.000431667	3.14804	DDX55
ENSG00000177283	0.300519	1.21085	4.44924	1.02465e-05	0.000433731	3.14172	FZD8
ENSG00000264714	-0.278225	2.92235	-4.4484	1.02855e-05	0.000434478	3.13821	NA
ENSG00000162129	0.219855	1.59166	4.44773	1.03162e-05	0.000434868	3.13546	CLPB
ENSG00000198743	0.290967	6.25842	4.4461	1.03925e-05	0.000437177	3.12866	SLC5A3
ENSG00000153558	-0.150656	5.51193	-4.44511	1.04391e-05	0.000438227	3.12454	FBXL2
ENSG00000182372	0.13629	3.16409	4.44351	1.05145e-05	0.000440054	3.11791	CLN8
ENSG00000007202	0.116389	4.5608	4.44294	1.05412e-05	0.000440054	3.11557	KIAA0100
ENSG00000140521	0.0787831	4.29984	4.44237	1.05683e-05	0.000440054	3.1132	POLG
ENSG00000230910	-0.210868	4.2386	-4.44235	1.05695e-05	0.000440054	3.1131	NA
ENSG00000074219	0.262254	0.552925	4.43844	1.07572e-05	0.000446953	3.09687	TEAD2
ENSG00000137269	0.169815	0.905251	4.43559	1.08957e-05	0.000451782	3.08508	LRRC1
ENSG00000164684	0.108109	5.34876	4.43424	1.09623e-05	0.000453615	3.07946	ZNF704
ENSG00000204120	0.0921389	5.51677	4.4336	1.09939e-05	0.000453615	3.07681	GIGYF2
ENSG00000177917	0.226254	1.36923	4.43289	1.10289e-05	0.000453615	3.07388	ARL6IP6
ENSG00000105696	-0.203988	9.29728	-4.43288	1.10294e-05	0.000453615	3.07384	TMEM59L
ENSG00000145632	-0.189126	5.78981	-4.43161	1.10926e-05	0.00045456	3.06857	PLK2
ENSG00000165156	0.134389	5.9651	4.43152	1.10972e-05	0.00045456	3.06819	ZHX1
ENSG00000182230	-0.182336	8.25178	-4.4309	1.11282e-05	0.000454908	3.06562	FAM153B
ENSG00000173011	0.128167	3.68343	4.42908	1.12192e-05	0.000457708	3.05811	TADA2B
ENSG00000166111	-0.304662	6.20952	-4.42639	1.13555e-05	0.000461668	3.04698	SVOP
ENSG00000105968	0.103974	6.06327	4.42627	1.13618e-05	0.000461668	3.04647	H2AFV
ENSG00000148204	0.136339	3.71182	4.42552	1.14e-05	0.000461772	3.04338	CRB2
ENSG00000166508	0.115567	5.32864	4.42533	1.14099e-05	0.000461772	3.04257	MCM7
ENSG00000152495	-0.148307	5.90405	-4.42437	1.14593e-05	0.000462844	3.0386	CAMK4
ENSG00000134453	0.127409	5.0821	4.42276	1.1542e-05	0.000464725	3.03196	RBM17
ENSG00000177311	0.164377	4.3228	4.42258	1.15517e-05	0.000464725	3.0312	ZBTB38
ENSG00000237296	0.159272	1.79005	4.42024	1.16736e-05	0.000467895	3.02152	SMG1P1
ENSG00000128609	-0.140511	6.5169	-4.42018	1.16766e-05	0.000467895	3.02128	NDUFA5
ENSG00000174306	0.178999	4.63364	4.41954	1.17102e-05	0.000468315	3.01864	ZHX3
ENSG00000251458	-0.203417	4.32655	-4.41838	1.1771e-05	0.000469819	3.01387	NA
ENSG00000162889	0.190201	4.55673	4.41786	1.17987e-05	0.000470002	3.01169	MAPKAPK2
ENSG00000133789	0.197582	1.90159	4.41623	1.18848e-05	0.000471987	3.005	SWAP70
ENSG00000164949	0.441586	-1.06998	4.41591	1.19024e-05	0.000471987	3.00364	GEM
ENSG00000205978	0.183708	2.06209	4.4156	1.19184e-05	0.000471987	3.00239	NYNRIN
ENSG00000160218	0.0991798	3.03735	4.41468	1.19676e-05	0.000472802	2.9986	TRAPPC10
ENSG00000089091	-0.118533	2.60847	-4.41435	1.19856e-05	0.000472802	2.99721	DZANK1
ENSG00000171723	-0.0966234	3.98757	-4.41376	1.20174e-05	0.000473137	2.99477	GPHN
ENSG00000109016	-0.0882078	3.80851	-4.41309	1.20534e-05	0.000473632	2.99202	DHRS7B
ENSG00000256193	-0.287687	5.16633	-4.41057	1.21899e-05	0.000476465	2.98164	LINC00507
ENSG00000124795	0.104996	5.36949	4.41047	1.21953e-05	0.000476465	2.98123	DEK
ENSG00000260276	0.119207	3.23661	4.41046	1.2196e-05	0.000476465	2.98118	NA
ENSG00000215298	-0.0919946	4.58421	-4.41	1.22213e-05	0.000476535	2.97927	NA
ENSG00000260621	0.42296	-5.19327	4.40913	1.22691e-05	0.000477483	2.97567	NA
ENSG00000168246	0.142668	2.67895	4.40824	1.2318e-05	0.000478469	2.97201	UBTD2
ENSG00000165185	0.195735	1.62677	4.40748	1.23596e-05	0.000478939	2.9689	KIAA1958
ENSG00000051128	0.15031	2.21081	4.40716	1.23774e-05	0.000478939	2.96758	HOMER3
ENSG00000096080	-0.0967767	4.2754	-4.40547	1.24716e-05	0.000481665	2.96059	MRPS18A
ENSG00000169884	-0.214092	4.62234	-4.40278	1.26223e-05	0.000485961	2.94953	WNT10B
ENSG00000183978	-0.109043	5.60393	-4.40244	1.26412e-05	0.000485961	2.94814	COA3
ENSG00000148444	-0.0799252	2.73838	-4.4022	1.26547e-05	0.000485961	2.94716	COMMD3
ENSG00000117152	-0.283083	8.47128	-4.40154	1.26924e-05	0.000486485	2.94443	RGS4
ENSG00000111676	0.0974719	7.76962	4.40096	1.27254e-05	0.000486831	2.94203	ATN1
ENSG00000261067	-0.0945444	5.0442	-4.40006	1.27766e-05	0.00048787	2.93833	NA
ENSG00000186377	-0.201599	3.73247	-4.39724	1.29384e-05	0.000492784	2.92674	CYP4X1
ENSG00000162104	0.0914129	4.46691	4.39697	1.29539e-05	0.000492784	2.92564	ADCY9
ENSG00000165626	0.205717	1.08201	4.39554	1.30368e-05	0.000494348	2.91976	BEND7
ENSG00000166548	0.0803962	4.8697	4.39542	1.30438e-05	0.000494348	2.91927	TK2
ENSG00000183090	-0.375118	2.79883	-4.3947	1.30857e-05	0.000495011	2.91631	FREM3
ENSG00000126583	-0.266029	8.09039	-4.39413	1.31194e-05	0.000495362	2.91394	PRKCG
ENSG00000104324	0.226014	0.0652573	4.39205	1.32416e-05	0.000499044	2.90541	CPQ
ENSG00000099381	0.0931594	5.06212	4.39161	1.32676e-05	0.000499097	2.9036	SETD1A
ENSG00000134046	0.126492	1.75967	4.39017	1.33532e-05	0.000501387	2.89768	MBD2
ENSG00000105329	0.171732	2.76593	4.38943	1.33967e-05	0.000502093	2.89468	TGFB1
ENSG00000131899	0.137776	2.02068	4.38764	1.35042e-05	0.000505187	2.88732	LLGL1
ENSG00000227036	0.148713	1.65235	4.38576	1.36178e-05	0.000508498	2.8796	LINC00511
ENSG00000130309	0.112024	4.61085	4.38082	1.39208e-05	0.000518858	2.85934	COLGALT1
ENSG00000111361	-0.0577699	4.47264	-4.3802	1.3959e-05	0.000519327	2.85681	EIF2B1
ENSG00000110880	0.0774649	4.04446	4.37922	1.40198e-05	0.000520632	2.85281	CORO1C
ENSG00000254746	0.263859	0.310733	4.37695	1.41623e-05	0.000524784	2.8435	NA
ENSG00000254081	-0.475913	-2.05332	-4.37662	1.41834e-05	0.000524784	2.84213	LINC01299
ENSG00000137076	0.182995	3.74284	4.37602	1.42208e-05	0.000525209	2.83971	TLN1
ENSG00000131591	-0.15722	4.69359	-4.375	1.42857e-05	0.000526649	2.83551	C1orf159
ENSG00000168672	0.205081	-1.2208	4.37388	1.43568e-05	0.000528308	2.83094	FAM84B
ENSG00000143258	0.112928	5.63396	4.37245	1.44484e-05	0.000530718	2.82508	USP21
ENSG00000138378	-0.284059	4.15426	-4.37176	1.44925e-05	0.000531374	2.82228	STAT4
ENSG00000267372	-0.206285	4.68182	-4.37126	1.4525e-05	0.000531491	2.82022	NA
ENSG00000237686	-0.311351	-0.611511	-4.37087	1.45501e-05	0.000531491	2.81863	NA
ENSG00000164741	0.166377	3.48761	4.37049	1.45743e-05	0.000531491	2.8171	DLC1
ENSG00000206172	-0.465111	6.49464	-4.36907	1.46665e-05	0.000533807	2.81129	HBA1
ENSG00000220842	-0.100861	5.62539	-4.36871	1.46905e-05	0.000533807	2.80979	RPL21P16
ENSG00000108387	-0.152268	8.37202	-4.36675	1.48183e-05	0.000537489	2.80181	2020-09-04
ENSG00000233237	0.218245	-0.997994	4.36615	1.48583e-05	0.000537976	2.79933	LINC00472
ENSG00000169991	0.10113	4.76967	4.36513	1.49254e-05	0.000538892	2.79518	IFFO2
ENSG00000140939	-0.0891973	6.66459	-4.36496	1.49368e-05	0.000538892	2.79448	NOL3
ENSG00000111863	-0.348257	2.4084	-4.36122	1.51868e-05	0.000546939	2.7792	ADTRP
ENSG00000167703	-0.139723	5.95878	-4.36039	1.52425e-05	0.000547973	2.77583	SLC43A2
ENSG00000080573	0.244289	4.0661	4.35933	1.53144e-05	0.000549585	2.77149	COL5A3
ENSG00000135749	-0.146021	8.05078	-4.35456	1.56409e-05	0.000560025	2.75208	PCNX2
ENSG00000197471	0.235013	-2.80873	4.35428	1.56606e-05	0.000560025	2.75092	SPN
ENSG00000109927	-0.166244	1.15729	-4.35194	1.58232e-05	0.000564843	2.74141	TECTA
ENSG00000109072	-0.190658	3.36638	-4.35128	1.58699e-05	0.000565516	2.7387	VTN
ENSG00000108932	-0.259132	0.977091	-4.34973	1.59787e-05	0.000568393	2.73241	SLC16A6
ENSG00000128039	-0.156932	0.878201	-4.34708	1.61673e-05	0.000574096	2.72161	SRD5A3
ENSG00000185022	0.324966	1.83733	4.34521	1.63016e-05	0.000577852	2.714	MAFF
ENSG00000163815	-0.279562	3.20623	-4.33976	1.66987e-05	0.000590893	2.69186	CLEC3B
ENSG00000224578	-0.10312	1.82237	-4.33836	1.68023e-05	0.000593524	2.68617	HNRNPA1P48
ENSG00000131323	0.102708	4.29667	4.33713	1.68931e-05	0.000595694	2.68121	TRAF3
ENSG00000261586	-0.215794	2.76491	-4.33534	1.70271e-05	0.000599379	2.67393	NA
ENSG00000258634	0.118416	1.2221	4.33324	1.7186e-05	0.000603924	2.66539	NA
ENSG00000187838	-0.0833551	4.25638	-4.33145	1.73217e-05	0.000607638	2.65815	PLSCR3
ENSG00000232987	-0.386442	0.402411	-4.33019	1.74179e-05	0.000609957	2.65306	LINC01219
ENSG00000181026	0.159361	2.43258	4.32957	1.7466e-05	0.000610589	2.65052	AEN
ENSG00000157881	0.0887498	3.35297	4.32907	1.75046e-05	0.000610884	2.64849	PANK4
ENSG00000262481	-0.0834353	4.24743	-4.32769	1.76108e-05	0.000613534	2.64292	TMEM256-PLSCR3
ENSG00000123094	0.258224	3.69735	4.3268	1.76801e-05	0.000614891	2.63931	RASSF8
ENSG00000219626	-0.079483	6.56778	-4.3247	1.78446e-05	0.00061955	2.63079	FAM228B
ENSG00000159921	0.103701	2.82751	4.32412	1.78896e-05	0.000620051	2.62848	GNE
ENSG00000148337	0.0615684	6.25326	4.32367	1.79253e-05	0.000620228	2.62664	CIZ1
ENSG00000186501	-0.111573	6.29691	-4.32266	1.80049e-05	0.000621922	2.62256	TMEM222
ENSG00000181090	0.123105	5.1157	4.32154	1.80939e-05	0.000623837	2.61803	EHMT1
ENSG00000108262	0.0960101	9.22123	4.32119	1.81219e-05	0.000623837	2.61661	GIT1
ENSG00000183576	0.0726003	4.92668	4.31898	1.82989e-05	0.000628202	2.60767	SETD3
ENSG00000198554	-0.120696	1.21002	-4.31883	1.83107e-05	0.000628202	2.60708	WDHD1
ENSG00000082213	-0.136543	3.70199	-4.31734	1.84317e-05	0.000629254	2.60102	C5orf22
ENSG00000160051	-0.115014	2.14474	-4.31703	1.84562e-05	0.000629254	2.5998	IQCC
ENSG00000160963	-0.186662	7.00464	-4.31695	1.84626e-05	0.000629254	2.59948	COL26A1
ENSG00000119125	-0.229812	6.52516	-4.31692	1.84655e-05	0.000629254	2.59933	GDA
ENSG00000119669	0.127213	3.51045	4.3161	1.8532e-05	0.000630386	2.59603	IRF2BPL
ENSG00000135736	0.302625	-0.96946	4.31574	1.85609e-05	0.000630386	2.59459	CCDC102A
ENSG00000177556	-0.111118	4.15899	-4.31508	1.86156e-05	0.000631186	2.59189	ATOX1
ENSG00000214174	-0.0665239	4.70652	-4.31449	1.86638e-05	0.000631766	2.58951	AMZ2P1
ENSG00000171161	0.100993	4.36045	4.31371	1.87272e-05	0.000632853	2.58639	ZNF672
ENSG00000110237	0.0761526	5.10969	4.31226	1.88471e-05	0.000635847	2.58052	ARHGEF17
ENSG00000153561	0.112297	6.52688	4.31174	1.88901e-05	0.000635886	2.57842	RMND5A
ENSG00000163793	-0.276752	5.21055	-4.31119	1.89361e-05	0.000635886	2.57619	DNAJC5G
ENSG00000157827	0.215441	3.75225	4.31111	1.89424e-05	0.000635886	2.57588	FMNL2
ENSG00000149451	0.255162	3.7009	4.30992	1.90414e-05	0.000636999	2.57109	ADAM33
ENSG00000105518	-0.0949269	5.92556	-4.30984	1.90482e-05	0.000636999	2.57076	TMEM205
ENSG00000188674	-0.209383	4.07568	-4.30958	1.90698e-05	0.000636999	2.56972	C2orf80
ENSG00000081913	0.162909	3.35801	4.30827	1.91803e-05	0.000637905	2.5644	PHLPP1
ENSG00000198563	-0.0596823	6.23717	-4.30817	1.91883e-05	0.000637905	2.56402	DDX39B
ENSG00000105176	0.110342	4.44763	4.3081	1.9194e-05	0.000637905	2.56375	URI1
ENSG00000011451	0.109527	6.23466	4.30776	1.92227e-05	0.000637905	2.56237	WIZ
ENSG00000121864	0.0941343	2.93335	4.30706	1.92818e-05	0.000638818	2.55955	ZNF639
ENSG00000177732	0.0997452	5.29947	4.30465	1.94869e-05	0.000644563	2.54982	SOX12
ENSG00000196981	-0.179535	4.96681	-4.30395	1.95464e-05	0.000645476	2.54702	WDR5B
ENSG00000166272	0.113757	4.17048	4.29883	1.99902e-05	0.000658761	2.52638	WBP1L
ENSG00000155368	0.144369	2.9053	4.29856	2.00136e-05	0.000658761	2.5253	DBI
ENSG00000184154	-0.0828015	5.55613	-4.29804	2.00589e-05	0.000659181	2.52322	LRTOMT
ENSG00000107779	0.251225	0.836657	4.29752	2.01052e-05	0.000659634	2.5211	BMPR1A
ENSG00000251372	0.445219	-2.33007	4.29698	2.01523e-05	0.000659839	2.51895	LINC00499
ENSG00000140988	-0.0874691	8.25093	-4.29671	2.01766e-05	0.000659839	2.51784	RPS2
ENSG00000171130	-0.164946	8.30384	-4.29479	2.03467e-05	0.00066433	2.51013	ATP6V0E2
ENSG00000126746	0.11084	3.67828	4.29421	2.03982e-05	0.000664892	2.5078	ZNF384
ENSG00000113108	-0.106967	4.27765	-4.29386	2.04294e-05	0.000664892	2.50639	APBB3
ENSG00000010310	0.457898	-4.02544	4.2928	2.05243e-05	0.000666907	2.50214	GIPR
ENSG00000231025	0.10079	2.28073	4.29155	2.0637e-05	0.000669499	2.4971	NA
ENSG00000175287	0.253709	-0.223426	4.29114	2.06738e-05	0.000669618	2.49546	PHYHD1
ENSG00000117280	0.198016	2.23896	4.29074	2.07097e-05	0.000669714	2.49387	RAB29
ENSG00000131620	-0.22217	0.517844	-4.28709	2.10426e-05	0.000679222	2.47921	ANO1
ENSG00000173588	-0.101942	2.87848	-4.28623	2.11224e-05	0.000679222	2.47573	CEP83
ENSG00000244588	0.256566	-1.39289	4.28617	2.11275e-05	0.000679222	2.47551	RAD21L1
ENSG00000005339	0.121915	5.98355	4.28606	2.11378e-05	0.000679222	2.47506	CREBBP
ENSG00000164050	0.203767	3.75314	4.28335	2.13892e-05	0.000686216	2.46419	PLXNB1
ENSG00000261533	-0.248561	0.339439	-4.28149	2.15639e-05	0.000690727	2.45671	NA
ENSG00000109320	0.144821	3.03954	4.28059	2.1649e-05	0.000692358	2.4531	NFKB1
ENSG00000127666	0.0960567	2.46381	4.27951	2.1751e-05	0.000694525	2.44878	TICAM1
ENSG00000263680	0.219336	-1.69041	4.27864	2.18331e-05	0.00069605	2.44531	NA
ENSG00000197406	0.29148	-1.22912	4.27709	2.19814e-05	0.000699678	2.43909	DIO3
ENSG00000260088	-0.397146	1.65254	-4.27631	2.20559e-05	0.000700365	2.43598	NA
ENSG00000150175	-0.378133	5.76183	-4.27594	2.20919e-05	0.000700365	2.43448	FRMPD2B
ENSG00000198914	0.156024	5.57633	4.27579	2.21066e-05	0.000700365	2.43387	POU3F3
ENSG00000175267	-0.233293	3.25993	-4.27424	2.22558e-05	0.000703992	2.42769	VWA3A
ENSG00000138434	0.182561	4.18494	4.27125	2.25482e-05	0.000712129	2.4157	SSFA2
ENSG00000197147	-0.13383	6.04353	-4.26689	2.29796e-05	0.000724203	2.39828	LRRC8B
ENSG00000100228	-0.118614	3.5594	-4.26667	2.30019e-05	0.000724203	2.39739	RAB36
ENSG00000205021	-0.462833	0.92201	-4.26615	2.30537e-05	0.000724709	2.39532	NA
ENSG00000186891	-0.366882	1.72619	-4.26559	2.31106e-05	0.000725372	2.39306	TNFRSF18
ENSG00000159079	-0.0865617	4.42022	-4.26485	2.31846e-05	0.000725963	2.39012	C21orf59
ENSG00000116783	-0.172654	1.57113	-4.26458	2.32118e-05	0.000725963	2.38904	TNNI3K
ENSG00000198157	0.125328	5.77079	4.26432	2.32386e-05	0.000725963	2.38799	HMGN5
ENSG00000138207	-0.20452	5.2271	-4.26357	2.33137e-05	0.000725963	2.38502	RBP4
ENSG00000164291	0.117948	2.24222	4.26327	2.33442e-05	0.000725963	2.38382	ARSK
ENSG00000141858	0.0983079	6.74791	4.26288	2.33838e-05	0.000725963	2.38226	SAMD1
ENSG00000214548	-0.17353	11.6916	-4.26212	2.34612e-05	0.000725963	2.37922	MEG3
ENSG00000183856	-0.295232	-0.150342	-4.26192	2.34822e-05	0.000725963	2.3784	IQGAP3
ENSG00000257365	0.0747369	3.75484	4.26189	2.34849e-05	0.000725963	2.3783	FNTB
ENSG00000145908	0.175066	-1.08313	4.26155	2.35192e-05	0.000725963	2.37696	ZNF300
ENSG00000141622	-0.179893	6.34319	-4.26151	2.35233e-05	0.000725963	2.3768	RNF165
ENSG00000189410	-0.240632	4.42204	-4.25863	2.38197e-05	0.000733993	2.36529	SH2D5
ENSG00000153822	0.281724	-2.50852	4.25793	2.38922e-05	0.000734884	2.3625	KCNJ16
ENSG00000204946	-0.0838962	4.82165	-4.25736	2.39519e-05	0.000734884	2.36021	ZNF783
ENSG00000130517	0.116234	6.15326	4.2573	2.39573e-05	0.000734884	2.36	PGPEP1
ENSG00000244038	-0.0663107	4.88664	-4.25647	2.40447e-05	0.000736451	2.35665	DDOST
ENSG00000175482	-0.103563	3.55986	-4.25395	2.4309e-05	0.000743421	2.34662	POLD4
ENSG00000243422	-0.259452	-0.335168	-4.25198	2.45178e-05	0.00074868	2.33876	RPL23AP49
ENSG00000184634	0.119617	3.66597	4.24939	2.47942e-05	0.000755981	2.32846	MED12
ENSG00000171823	0.204931	2.2892	4.24867	2.48715e-05	0.000756219	2.3256	FBXL14
ENSG00000168028	-0.110674	9.45493	-4.24862	2.48766e-05	0.000756219	2.32541	RPSA
ENSG00000140545	0.124822	4.08538	4.2469	2.50636e-05	0.0007604	2.31853	MFGE8
ENSG00000125875	0.0757576	4.72316	4.2463	2.51288e-05	0.0007604	2.31615	TBC1D20
ENSG00000143537	-0.107397	4.91619	-4.24628	2.51307e-05	0.0007604	2.31608	ADAM15
ENSG00000164188	0.464652	-0.0224104	4.24597	2.51642e-05	0.0007604	2.31486	RANBP3L
ENSG00000176401	-0.197577	3.58371	-4.24541	2.52258e-05	0.000761127	2.31261	EID2B
ENSG00000158545	0.083792	4.88611	4.24473	2.53003e-05	0.000761509	2.3099	ZC3H18
ENSG00000258738	0.212986	-1.89361	4.24461	2.53135e-05	0.000761509	2.30942	NA
ENSG00000126091	-0.11021	6.10312	-4.2439	2.53908e-05	0.000761586	2.30662	ST3GAL3
ENSG00000179818	0.0751784	6.17642	4.2439	2.53912e-05	0.000761586	2.30661	PCBP1-AS1
ENSG00000170919	-0.0789783	6.01787	-4.24343	2.54422e-05	0.000761988	2.30476	TPT1-AS1
ENSG00000179477	-0.390372	-0.199544	-4.24269	2.55247e-05	0.000762133	2.30179	ALOX12B
ENSG00000179082	-0.463165	-2.22379	-4.24211	2.55883e-05	0.000762133	2.29951	C9orf106
ENSG00000125386	0.0618676	4.94317	4.24208	2.55922e-05	0.000762133	2.29936	FAM193A
ENSG00000180900	0.132842	4.30107	4.24203	2.55974e-05	0.000762133	2.29918	SCRIB
ENSG00000196972	-0.228099	6.35703	-4.24168	2.56359e-05	0.000762161	2.2978	SMIM10L2B
ENSG00000130032	-0.154511	5.3279	-4.24115	2.56948e-05	0.000762303	2.29569	PRRG3
ENSG00000153879	0.162364	4.74124	4.24096	2.57159e-05	0.000762303	2.29494	CEBPG
ENSG00000235501	0.131846	0.637728	4.24039	2.57802e-05	0.000763093	2.29265	NA
ENSG00000167011	-0.325196	0.0967064	-4.23855	2.59859e-05	0.00076705	2.28535	NAT16
ENSG00000056097	0.135343	6.33685	4.23852	2.59895e-05	0.00076705	2.28522	ZFR
ENSG00000224101	0.228184	-6.20773	4.23684	2.61789e-05	0.00077002	2.27855	ELMO1-AS1
ENSG00000150394	-0.162056	5.52058	-4.23626	2.62442e-05	0.00077002	2.27626	CDH8
ENSG00000128564	-0.500288	6.06889	-4.23623	2.62477e-05	0.00077002	2.27614	VGF
ENSG00000006128	-0.408111	0.349862	-4.23601	2.62728e-05	0.00077002	2.27526	TAC1
ENSG00000157005	-0.521373	3.04854	-4.23595	2.628e-05	0.00077002	2.27501	SST
ENSG00000124299	0.0956986	1.93301	4.23471	2.64202e-05	0.000772331	2.27012	PEPD
ENSG00000216090	0.258004	-3.57988	4.23458	2.64351e-05	0.000772331	2.26961	MIR937
ENSG00000110851	0.0836412	3.56286	4.23313	2.66018e-05	0.000775259	2.26384	PRDM4
ENSG00000181666	-0.0488831	5.06844	-4.23273	2.66482e-05	0.000775259	2.26224	HKR1
ENSG00000175906	-0.28464	3.38118	-4.23271	2.665e-05	0.000775259	2.26217	ARL4D
ENSG00000144407	-0.212937	1.67401	-4.2314	2.68014e-05	0.000777435	2.25697	PTH2R
ENSG00000079841	-0.126114	6.99807	-4.2314	2.68015e-05	0.000777435	2.25697	RIMS1
ENSG00000162997	-0.16738	-0.242161	-4.22857	2.71307e-05	0.000785861	2.24576	PRORSD1P
ENSG00000123080	0.180632	2.27594	4.22785	2.72157e-05	0.000787199	2.24289	CDKN2C
ENSG00000143515	0.0955011	3.76338	4.22573	2.74651e-05	0.00079328	2.23451	ATP8B2
ENSG00000105856	0.106853	4.37517	4.22479	2.7577e-05	0.00079473	2.23078	HBP1
ENSG00000137413	0.124334	3.48784	4.22443	2.76201e-05	0.00079473	2.22935	TAF8
ENSG00000169894	-0.320661	5.75835	-4.22432	2.76329e-05	0.00079473	2.22892	MUC3A
ENSG00000172977	0.0507066	4.64636	4.22385	2.76891e-05	0.000795217	2.22706	KAT5
ENSG00000113100	-0.214455	2.66311	-4.22294	2.77982e-05	0.000797222	2.22345	CDH9
ENSG00000169957	0.112006	6.57415	4.22216	2.78912e-05	0.000798123	2.22038	ZNF768
ENSG00000184178	-0.106736	2.20373	-4.22202	2.79083e-05	0.000798123	2.21982	SCFD2
ENSG00000082781	0.223418	2.22351	4.21756	2.84501e-05	0.00081247	2.20217	ITGB5
ENSG00000120690	0.21023	-0.154054	4.21691	2.85296e-05	0.000813295	2.19961	ELF1
ENSG00000229119	-0.137897	3.85014	-4.21644	2.85877e-05	0.000813295	2.19774	NA
ENSG00000111266	0.223046	-0.967083	4.21613	2.86253e-05	0.000813295	2.19653	DUSP16
ENSG00000184117	-0.0973506	5.04132	-4.21576	2.86718e-05	0.000813295	2.19504	NIPSNAP1
ENSG00000181444	0.163692	3.08232	4.21569	2.86795e-05	0.000813295	2.1948	ZNF467
ENSG00000165821	0.208503	1.78093	4.21515	2.87463e-05	0.000813918	2.19266	SALL2
ENSG00000165389	0.127701	2.26058	4.21487	2.87818e-05	0.000813918	2.19153	SPTSSA
ENSG00000162975	-0.223609	5.74126	-4.21283	2.9035e-05	0.000818916	2.18349	KCNF1
ENSG00000172954	-0.0887492	2.5781	-4.21231	2.91008e-05	0.000818916	2.18141	LCLAT1
ENSG00000100084	0.0864199	4.85101	4.2123	2.91019e-05	0.000818916	2.18138	HIRA
ENSG00000188277	0.129475	1.8611	4.21215	2.91201e-05	0.000818916	2.1808	C15orf62
ENSG00000100139	0.121919	1.05175	4.21137	2.92186e-05	0.000820549	2.1777	MICALL1
ENSG00000196739	0.218382	2.20426	4.20942	2.94638e-05	0.000825844	2.17003	COL27A1
ENSG00000165568	-0.176695	2.16992	-4.20873	2.95512e-05	0.000825844	2.16732	AKR1E2
ENSG00000116062	0.0845179	3.80675	4.20867	2.95595e-05	0.000825844	2.16706	MSH6
ENSG00000166484	0.129973	2.09189	4.20859	2.95701e-05	0.000825844	2.16673	MAPK7
ENSG00000259030	-0.169778	1.60955	-4.20753	2.97049e-05	0.000828467	2.16256	FPGT-TNNI3K
ENSG00000162006	-0.403833	1.33137	-4.20679	2.97998e-05	0.000829972	2.15963	MSLNL
ENSG00000163605	0.114778	6.07684	4.20614	2.98827e-05	0.00083114	2.15708	PPP4R2
ENSG00000269179	0.226998	-1.28036	4.20492	3.0039e-05	0.000833949	2.15229	NA
ENSG00000146005	0.303222	2.28771	4.20458	3.00834e-05	0.000833949	2.15094	PSD2
ENSG00000168209	0.301593	2.5792	4.2043	3.01193e-05	0.000833949	2.14984	DDIT4
ENSG00000258064	0.314522	-2.51237	4.20408	3.01482e-05	0.000833949	2.14896	NA
ENSG00000034063	0.248901	-1.63077	4.20274	3.03217e-05	0.000837607	2.14369	NA
ENSG00000185437	0.176756	4.06009	4.20066	3.05942e-05	0.000843983	2.13549	SH3BGR
ENSG00000199053	0.247519	-0.905837	4.19997	3.06849e-05	0.000845337	2.13277	MIR324
ENSG00000255091	0.185674	-0.343754	4.1975	3.10124e-05	0.000853198	2.12303	NA
ENSG00000100403	0.0914914	6.32874	4.19634	3.1167e-05	0.000855299	2.11846	ZC3H7B
ENSG00000263975	0.246853	0.779221	4.19629	3.11731e-05	0.000855299	2.11829	NA
ENSG00000005889	0.136455	3.24628	4.1953	3.13053e-05	0.000856825	2.1144	ZFX
ENSG00000164237	0.132506	5.00922	4.19524	3.13132e-05	0.000856825	2.11417	CMBL
ENSG00000188827	-0.100547	3.69523	-4.19471	3.13855e-05	0.000857644	2.11206	SLX4
ENSG00000112812	-0.276252	1.72746	-4.19175	3.1786e-05	0.000867421	2.10042	PRSS16
ENSG00000108830	0.105459	5.39879	4.19031	3.1982e-05	0.000870005	2.09478	RND2
ENSG00000174473	-0.167997	3.33383	-4.19029	3.19846e-05	0.000870005	2.09471	GALNTL6
ENSG00000163257	-0.150142	2.67295	-4.19011	3.20094e-05	0.000870005	2.094	DCAF16
ENSG00000129467	-0.180631	1.9704	-4.18782	3.23252e-05	0.000877412	2.08499	ADCY4
ENSG00000261220	-0.153304	3.19836	-4.18636	3.25274e-05	0.000881719	2.07927	NA
ENSG00000124664	-0.341713	1.41582	-4.18471	3.2759e-05	0.000886811	2.07276	SPDEF
ENSG00000167874	-0.244867	-0.320764	-4.18381	3.28845e-05	0.000888236	2.06926	TMEM88
ENSG00000162631	-0.138159	5.73709	-4.18371	3.28992e-05	0.000888236	2.06884	NTNG1
ENSG00000198786	0.137425	18.1459	4.18326	3.2963e-05	0.000888773	2.06707	MT-ND5
ENSG00000107897	0.149199	3.71278	4.18128	3.32424e-05	0.000895116	2.05933	ACBD5
ENSG00000058866	0.12572	2.88878	4.18064	3.33331e-05	0.00089637	2.05683	DGKG
ENSG00000096070	0.149775	4.83487	4.17997	3.34292e-05	0.000897762	2.05419	BRPF3
ENSG00000112139	0.234145	2.67345	4.17915	3.35463e-05	0.000898596	2.05098	MDGA1
ENSG00000234741	-0.0849436	6.65638	-4.17913	3.35489e-05	0.000898596	2.05091	GAS5
ENSG00000197858	-0.0977228	4.77281	-4.17837	3.36583e-05	0.000900338	2.04792	GPAA1
ENSG00000187952	0.354388	-2.36137	4.17746	3.37899e-05	0.000902667	2.04434	HS6ST1P1
ENSG00000163349	0.18399	4.23961	4.17615	3.39792e-05	0.00090653	2.03922	HIPK1
ENSG00000105792	-0.127635	2.64735	-4.1757	3.40441e-05	0.000907067	2.03747	CFAP69
ENSG00000072501	0.132932	4.45622	4.17463	3.42012e-05	0.000910057	2.03325	SMC1A
ENSG00000235478	-0.219862	2.20106	-4.17414	3.42728e-05	0.000910768	2.03133	LINC01664
ENSG00000232859	-0.258283	4.02206	-4.17347	3.43699e-05	0.000912153	2.02873	LYRM9
ENSG00000260766	0.12055	0.797001	4.17105	3.47277e-05	0.000920444	2.01924	NA
ENSG00000198883	-0.267192	6.10759	-4.17063	3.47899e-05	0.000920888	2.0176	PNMA5
ENSG00000141337	-0.106056	3.30175	-4.16825	3.51452e-05	0.000929079	2.00828	ARSG
ENSG00000152022	0.16184	2.09343	4.16693	3.53435e-05	0.000932051	2.00312	NA
ENSG00000168280	0.0951409	9.36926	4.16645	3.54147e-05	0.000932051	2.00128	KIF5C
ENSG00000102226	-0.122315	8.77076	-4.16621	3.5452e-05	0.000932051	2.00031	USP11
ENSG00000185414	-0.0949741	3.63127	-4.166	3.54836e-05	0.000932051	1.99949	MRPL30
ENSG00000268173	0.0911626	6.93616	4.16597	3.54874e-05	0.000932051	1.99939	NA
ENSG00000101654	-0.0904616	6.00825	-4.16481	3.56634e-05	0.00093546	1.99486	RNMT
ENSG00000104381	-0.146657	5.05049	-4.16333	3.58897e-05	0.000940181	1.98906	GDAP1
ENSG00000076201	0.0572321	5.15822	4.16285	3.59633e-05	0.000940892	1.98718	PTPN23
ENSG00000248603	0.200485	4.42122	4.15977	3.64381e-05	0.000952085	1.97516	NA
ENSG00000176049	0.101266	4.60948	4.15837	3.66549e-05	0.000956519	1.96972	JAKMIP2
ENSG00000205250	0.0720101	5.41266	4.15626	3.69861e-05	0.00096392	1.96147	E2F4
ENSG00000183621	0.126983	2.33065	4.15549	3.71072e-05	0.000965835	1.95847	ZNF438
ENSG00000260000	-0.203796	-0.971011	-4.15431	3.7293e-05	0.000969428	1.95389	NA
ENSG00000151503	0.113702	2.0406	4.15148	3.77451e-05	0.000979923	1.94285	NCAPD3
ENSG00000124785	-0.226035	5.86114	-4.15049	3.7904e-05	0.000981208	1.939	NRN1
ENSG00000134575	-0.164026	2.83248	-4.15044	3.79127e-05	0.000981208	1.93879	ACP2
ENSG00000180357	0.0919446	5.51294	4.15027	3.79398e-05	0.000981208	1.93813	ZNF609
ENSG00000157734	-0.0807417	5.86179	-4.14992	3.79954e-05	0.000981395	1.93679	SNX22
ENSG00000188026	0.0657827	5.20428	4.1493	3.80967e-05	0.000982759	1.93435	RILPL1
ENSG00000226435	-0.275873	1.37164	-4.14891	3.81597e-05	0.000983135	1.93284	ANKRD18DP
ENSG00000064393	0.186516	9.72994	4.14774	3.83499e-05	0.000986781	1.92828	HIPK2
ENSG00000130816	0.0708441	5.15807	4.14391	3.89773e-05	0.00100165	1.91341	DNMT1
ENSG00000114867	0.120113	5.54497	4.1421	3.92785e-05	0.00100679	1.90635	EIF4G1
ENSG00000251442	0.267621	-3.56483	4.14187	3.93168e-05	0.00100679	1.90546	LINC01094
ENSG00000139410	-0.221262	4.15863	-4.14181	3.9326e-05	0.00100679	1.90524	SDSL
ENSG00000116819	-0.181988	2.91756	-4.14114	3.94381e-05	0.00100733	1.90264	TFAP2E
ENSG00000170043	-0.152687	6.58163	-4.14109	3.94468e-05	0.00100733	1.90243	TRAPPC1
ENSG00000172613	-0.128006	6.17643	-4.14067	3.95174e-05	0.00100787	1.9008	RAD9A
ENSG00000162923	0.0831045	5.17036	4.1385	3.98832e-05	0.00101592	1.89235	WDR26
ENSG00000147403	-0.080304	8.03575	-4.13765	4.00255e-05	0.00101727	1.88909	RPL10
ENSG00000153487	0.117038	3.4198	4.13759	4.00364e-05	0.00101727	1.88884	ING1
ENSG00000235162	0.200827	0.92915	4.13694	4.01465e-05	0.00101761	1.88632	C12orf75
ENSG00000172534	0.129112	5.33739	4.13687	4.01582e-05	0.00101761	1.88605	HCFC1
ENSG00000100038	0.12299	3.34447	4.13663	4.02005e-05	0.00101761	1.88509	TOP3B
ENSG00000187736	0.118938	1.1108	4.13309	4.08062e-05	0.00103165	1.87139	NHEJ1
ENSG00000039123	0.0619247	4.37289	4.13182	4.10275e-05	0.00103596	1.86643	SKIV2L2
ENSG00000156150	0.155963	-1.41431	4.13139	4.11022e-05	0.00103655	1.86477	ALX3
ENSG00000172339	-0.104808	1.43488	-4.13006	4.13337e-05	0.00104028	1.85962	ALG14
ENSG00000185742	-0.211278	6.57654	-4.12995	4.13527e-05	0.00104028	1.8592	C11orf87
ENSG00000121905	-0.167686	9.38972	-4.12658	4.19472e-05	0.00105393	1.84612	HPCA
ENSG00000179178	-0.314407	-5.11383	-4.12515	4.21999e-05	0.00105897	1.84062	TMEM125
ENSG00000241481	-0.183472	4.66556	-4.12453	4.23108e-05	0.00106044	1.83822	NA
ENSG00000265590	-0.0800721	4.30102	-4.12377	4.24475e-05	0.00106255	1.83526	NA
ENSG00000259850	0.120025	6.9679	4.1231	4.25678e-05	0.00106425	1.83267	NA
ENSG00000182103	0.205431	2.52101	4.12234	4.27042e-05	0.001066	1.82974	FAM181B
ENSG00000070159	-0.187183	4.10236	-4.12213	4.27432e-05	0.001066	1.8289	PTPN3
ENSG00000232224	-0.207093	4.25025	-4.12157	4.28438e-05	0.0010672	1.82675	LINC00202-1
ENSG00000105655	0.112438	6.42651	4.11944	4.32314e-05	0.00107553	1.8185	ISYNA1
ENSG00000229873	-0.178905	-0.936994	-4.11903	4.33056e-05	0.00107606	1.81693	OGFR-AS1
ENSG00000204209	0.0792743	5.07088	4.1183	4.34387e-05	0.00107786	1.81411	DAXX
ENSG00000057252	0.133315	2.0817	4.11805	4.34844e-05	0.00107786	1.81315	SOAT1
ENSG00000163634	-0.0896722	4.80486	-4.11621	4.38244e-05	0.00108496	1.80602	THOC7
ENSG00000077943	0.1676	1.45126	4.11559	4.39383e-05	0.00108646	1.80364	ITGA8
ENSG00000133065	0.214831	3.66086	4.11493	4.40613e-05	0.00108735	1.80108	SLC41A1
ENSG00000134690	-0.159455	2.66591	-4.11478	4.40889e-05	0.00108735	1.80051	CDCA8
ENSG00000157483	0.144274	-0.0550085	4.11453	4.41355e-05	0.00108735	1.79954	MYO1E
ENSG00000072163	-0.145997	3.75674	-4.1142	4.41973e-05	0.00108736	1.79826	LIMS2
ENSG00000149575	-0.201407	9.91011	-4.11395	4.42431e-05	0.00108736	1.79731	SCN2B
ENSG00000060718	0.133486	2.54068	4.11324	4.43761e-05	0.00108741	1.79456	COL11A1
ENSG00000120071	0.077801	5.47981	4.11294	4.44328e-05	0.00108741	1.79339	KANSL1
ENSG00000130703	0.0853541	4.50256	4.11265	4.44863e-05	0.00108741	1.79229	OSBPL2
ENSG00000197724	0.149803	4.53514	4.11261	4.44937e-05	0.00108741	1.79214	PHF2
ENSG00000184056	-0.113756	3.45129	-4.11224	4.45634e-05	0.00108741	1.7907	VPS33B
ENSG00000255843	0.258403	-2.90175	4.11222	4.4567e-05	0.00108741	1.79063	NA
ENSG00000262730	-0.177408	6.07111	-4.11169	4.46678e-05	0.00108856	1.78856	NA
ENSG00000223553	-0.339285	0.0526648	-4.11022	4.49458e-05	0.00109402	1.78288	SMPD4P1
ENSG00000130649	-0.257911	4.81196	-4.10797	4.53736e-05	0.00110311	1.7742	CYP2E1
ENSG00000134317	-0.125153	1.75918	-4.10757	4.54501e-05	0.00110365	1.77266	GRHL1
ENSG00000204934	-0.195348	8.4395	-4.10691	4.55753e-05	0.0011047	1.77014	ATP6V0E2-AS1
ENSG00000171311	-0.0723955	4.89174	-4.10677	4.56022e-05	0.0011047	1.7696	EXOSC1
ENSG00000130226	-0.155867	9.4007	-4.10588	4.57732e-05	0.00110751	1.76617	DPP6
ENSG00000105376	-0.21859	5.70515	-4.10518	4.59095e-05	0.00110949	1.76345	ICAM5
ENSG00000226828	-0.25128	1.03609	-4.10374	4.61887e-05	0.00111491	1.7579	NA
ENSG00000237506	-0.142682	2.7564	-4.1031	4.63125e-05	0.00111657	1.75545	RPSAP15
ENSG00000261796	0.0959449	3.52094	4.10259	4.64116e-05	0.00111763	1.75349	ISY1-RAB43
ENSG00000153956	-0.119519	6.53556	-4.10208	4.65113e-05	0.0011187	1.75153	CACNA2D1
ENSG00000250722	0.203263	0.349583	4.10164	4.65971e-05	0.00111943	1.74984	SELENOP
ENSG00000146540	-0.152931	6.98063	-4.10134	4.6656e-05	0.00111952	1.74868	C7orf50
ENSG00000256383	0.164576	-0.0230304	4.09923	4.70721e-05	0.00112608	1.74055	NA
ENSG00000228204	0.159444	2.54624	4.09909	4.7101e-05	0.00112608	1.73999	NA
ENSG00000001497	-0.100787	5.93525	-4.09886	4.71454e-05	0.00112608	1.73913	LAS1L
ENSG00000264048	0.26772	-3.3373	4.0985	4.72169e-05	0.00112608	1.73774	NA
ENSG00000197044	-0.172943	4.3056	-4.09841	4.72358e-05	0.00112608	1.73737	ZNF441
ENSG00000158019	-0.125585	4.27716	-4.09827	4.72626e-05	0.00112608	1.73685	BRE
ENSG00000198417	0.394386	5.22667	4.09784	4.73492e-05	0.00112682	1.73518	MT1F
ENSG00000166863	-0.299072	7.3161	-4.09714	4.74874e-05	0.00112804	1.73251	TAC3
ENSG00000136940	0.120017	1.1264	4.09702	4.75116e-05	0.00112804	1.73204	PDCL
ENSG00000166257	-0.199829	9.72019	-4.09642	4.76316e-05	0.00112957	1.72973	SCN3B
ENSG00000165959	0.186685	1.75016	4.0956	4.7797e-05	0.00113216	1.72656	CLMN
ENSG00000178531	-0.21257	9.23177	-4.09497	4.79229e-05	0.00113382	1.72415	CTXN1
ENSG00000170145	0.104012	4.16371	4.09414	4.80898e-05	0.00113611	1.72097	SIK2
ENSG00000089847	-0.176888	7.73627	-4.09393	4.81317e-05	0.00113611	1.72017	ANKRD24
ENSG00000139973	-0.203957	2.78465	-4.09236	4.84502e-05	0.00114126	1.71413	SYT16
ENSG00000196502	-0.149266	5.88711	-4.0923	4.84627e-05	0.00114126	1.7139	SULT1A1
ENSG00000173120	0.100059	5.15599	4.09198	4.85281e-05	0.00114148	1.71266	KDM2A
ENSG00000196922	0.155202	3.25386	4.08974	4.89857e-05	0.00115091	1.70407	ZNF252P
ENSG00000135144	0.102687	4.47698	4.08837	4.92685e-05	0.00115621	1.6988	DTX1
ENSG00000228418	-0.224869	1.73771	-4.08709	4.95337e-05	0.00116109	1.69389	NA
ENSG00000231858	-0.324539	2.67642	-4.08612	4.97359e-05	0.00116449	1.69016	NA
ENSG00000241962	-0.0836115	4.18516	-4.08517	4.99348e-05	0.00116779	1.68651	NA
ENSG00000105245	-0.101729	6.49911	-4.08372	5.02397e-05	0.00117357	1.68094	NUMBL
ENSG00000102030	-0.0852978	7.5875	-4.08317	5.0354e-05	0.00117489	1.67886	NAA10
ENSG00000168556	0.109418	2.23259	4.08152	5.07037e-05	0.00118169	1.67252	ING2
ENSG00000232803	0.361317	-2.96942	4.08103	5.08088e-05	0.00118278	1.67063	SLCO4A1-AS1
ENSG00000180423	0.163802	0.0974732	4.07983	5.10629e-05	0.00118733	1.66606	HARBI1
ENSG00000142599	0.0714579	7.49068	4.07954	5.11266e-05	0.00118745	1.66492	RERE
ENSG00000164742	-0.144534	9.27537	-4.07924	5.11896e-05	0.00118755	1.66379	ADCY1
ENSG00000172888	0.201131	1.59939	4.07873	5.12988e-05	0.00118872	1.66184	ZNF621
ENSG00000084734	-0.198822	0.707991	-4.07774	5.15132e-05	0.00119233	1.65803	GCKR
ENSG00000124181	0.169351	6.43943	4.07572	5.19507e-05	0.00120002	1.65029	PLCG1
ENSG00000162244	-0.111062	8.89142	-4.0753	5.20412e-05	0.00120002	1.64869	RPL29
ENSG00000125084	-0.338314	-4.77686	-4.07521	5.20611e-05	0.00120002	1.64834	WNT1
ENSG00000006071	-0.149683	6.37832	-4.07511	5.20823e-05	0.00120002	1.64797	ABCC8
ENSG00000163904	0.0529977	4.96395	4.07426	5.22675e-05	0.00120292	1.64472	SENP2
ENSG00000104472	0.105323	1.01956	4.07326	5.24876e-05	0.00120662	1.64088	CHRAC1
ENSG00000139343	-0.106961	4.28943	-4.07217	5.27261e-05	0.00120969	1.63673	SNRPF
ENSG00000245322	0.139141	1.62197	4.07211	5.27405e-05	0.00120969	1.63648	NA
ENSG00000125952	0.0720178	5.81405	4.06974	5.32641e-05	0.00121929	1.62744	MAX
ENSG00000230453	-0.163766	6.55653	-4.06968	5.32792e-05	0.00121929	1.62718	ANKRD18B
ENSG00000138785	0.127859	2.13441	4.0691	5.34082e-05	0.00122086	1.62497	INTS12
ENSG00000118733	-0.21839	3.56185	-4.06826	5.3595e-05	0.00122367	1.62177	OLFM3
ENSG00000237031	0.279661	-1.51838	4.06801	5.36519e-05	0.00122367	1.6208	NA
ENSG00000198931	-0.123077	3.26001	-4.06739	5.37892e-05	0.00122543	1.61846	APRT
ENSG00000161642	0.087881	5.43898	4.06675	5.39334e-05	0.00122733	1.61602	ZNF385A
ENSG00000008294	0.13673	4.54776	4.0659	5.41259e-05	0.00122966	1.61276	SPAG9
ENSG00000186831	-0.321473	2.94404	-4.06534	5.42519e-05	0.00122966	1.61063	KRT17P2
ENSG00000125841	-0.161728	7.3677	-4.06529	5.42651e-05	0.00122966	1.61041	NRSN2
ENSG00000259018	-0.151725	1.35448	-4.06523	5.42781e-05	0.00122966	1.61019	NA
ENSG00000163794	-0.166863	5.56136	-4.06454	5.44342e-05	0.00123182	1.60756	UCN
ENSG00000221983	-0.0740646	8.05755	-4.06375	5.46135e-05	0.0012345	1.60455	UBA52
ENSG00000229044	-0.0868829	4.38767	-4.06325	5.47272e-05	0.00123569	1.60265	NA
ENSG00000149591	-0.189483	4.07404	-4.062	5.50148e-05	0.00123963	1.59785	TAGLN
ENSG00000019995	0.0812523	6.16778	4.06182	5.50562e-05	0.00123963	1.59717	ZRANB1
ENSG00000167371	-0.149959	8.72909	-4.06169	5.50851e-05	0.00123963	1.59668	PRRT2
ENSG00000176731	-0.0937583	3.99068	-4.06086	5.52765e-05	0.00124256	1.59351	C8orf59
ENSG00000130779	0.071738	6.76662	4.05971	5.55414e-05	0.00124713	1.58914	CLIP1
ENSG00000258852	-0.214372	3.34696	-4.05844	5.58376e-05	0.00125239	1.58427	NA
ENSG00000134590	-0.137305	7.25347	-4.0558	5.64539e-05	0.00126482	1.57423	FAM127A
ENSG00000174326	-0.215203	-0.469398	-4.05446	5.67698e-05	0.00127049	1.56913	SLC16A11
ENSG00000215039	-0.0826471	5.35489	-4.0535	5.69987e-05	0.00127421	1.56545	CD27-AS1
ENSG00000198952	0.103001	6.36397	4.05175	5.74153e-05	0.00128211	1.55879	SMG5
ENSG00000184076	-0.117134	7.09307	-4.04976	5.78926e-05	0.00129127	1.55122	UQCR10
ENSG00000240707	-0.253924	0.597989	-4.04951	5.79531e-05	0.00129127	1.55026	LINC01168
ENSG00000033030	0.109256	4.86267	4.04801	5.83139e-05	0.00129788	1.54459	ZCCHC8
ENSG00000100982	0.0575239	3.94641	4.0471	5.85371e-05	0.00130103	1.54109	PCIF1
ENSG00000261227	-0.193015	3.40589	-4.0469	5.85838e-05	0.00130103	1.54036	NA
ENSG00000116649	-0.103842	7.13263	-4.04646	5.86915e-05	0.00130182	1.53868	SRM
ENSG00000152154	-0.175506	8.06149	-4.04613	5.87736e-05	0.00130182	1.5374	TMEM178A
ENSG00000102935	0.269652	1.78137	4.0458	5.88535e-05	0.00130182	1.53616	ZNF423
ENSG00000181555	0.0855857	5.37695	4.04557	5.8909e-05	0.00130182	1.5353	SETD2
ENSG00000257152	-0.170883	1.42697	-4.04544	5.89402e-05	0.00130182	1.53482	NA
ENSG00000129636	-0.112447	4.97045	-4.04508	5.90284e-05	0.00130235	1.53345	ITFG1
ENSG00000117691	-0.134678	6.55021	-4.04419	5.92477e-05	0.00130577	1.53006	NENF
ENSG00000058673	0.121303	4.88456	4.04287	5.95732e-05	0.00131152	1.52505	ZC3H11A
ENSG00000250125	-0.254522	1.24608	-4.04221	5.97369e-05	0.00131369	1.52254	NA
ENSG00000089101	-0.184112	1.17253	-4.04047	6.01712e-05	0.00132181	1.51591	CFAP61
ENSG00000213920	-0.134953	2.11453	-4.03956	6.03983e-05	0.00132536	1.51247	MDP1
ENSG00000160991	0.159975	7.52915	4.03882	6.05855e-05	0.00132801	1.50964	ORAI2
ENSG00000116273	0.0928773	3.03735	4.03856	6.06497e-05	0.00132801	1.50867	PHF13
ENSG00000073803	-0.0746367	6.99336	-4.03775	6.08539e-05	0.00133104	1.5056	MAP3K13
ENSG00000237101	-0.131293	3.76467	-4.03662	6.11395e-05	0.00133494	1.50132	NA
ENSG00000213839	0.198926	0.074951	4.03653	6.11637e-05	0.00133494	1.50096	TMX2P1
ENSG00000221817	0.162493	0.619359	4.03578	6.13548e-05	0.00133767	1.4981	PPP3CB-AS1
ENSG00000182253	0.191245	3.74644	4.03451	6.16765e-05	0.00134324	1.49332	SYNM
ENSG00000169592	-0.1058	7.46422	-4.03343	6.19557e-05	0.00134787	1.48919	INO80E
ENSG00000251556	-0.0690707	2.71091	-4.03205	6.23088e-05	0.00135036	1.484	NA
ENSG00000223519	-0.199335	2.37232	-4.03203	6.23157e-05	0.00135036	1.4839	KIF28P
ENSG00000135316	0.102369	5.39958	4.03171	6.23976e-05	0.00135036	1.4827	SYNCRIP
ENSG00000259729	0.105473	3.32691	4.0315	6.24528e-05	0.00135036	1.48189	NA
ENSG00000136451	0.141816	1.66344	4.03128	6.25104e-05	0.00135036	1.48105	VEZF1
ENSG00000228016	-0.219857	0.940796	-4.03122	6.2525e-05	0.00135036	1.48083	RAPGEF4-AS1
ENSG00000151414	0.199012	4.0234	4.03118	6.25362e-05	0.00135036	1.48067	NEK7
ENSG00000235865	0.195372	-2.3743	4.03063	6.26782e-05	0.00135198	1.4786	GSN-AS1
ENSG00000164418	-0.166273	4.29529	-4.03008	6.2822e-05	0.00135364	1.4765	GRIK2
ENSG00000177125	0.146374	3.21278	4.02947	6.29805e-05	0.00135562	1.4742	ZBTB34
ENSG00000196547	0.0797437	3.44776	4.02714	6.35915e-05	0.00136732	1.46537	MAN2A2
ENSG00000101052	-0.0859846	1.94896	-4.0265	6.37589e-05	0.00136947	1.46297	IFT52
ENSG00000172315	0.0953852	1.44655	4.02605	6.38776e-05	0.00137056	1.46127	TP53RK
ENSG00000104522	-0.123135	4.83686	-4.02537	6.4057e-05	0.00137296	1.4587	TSTA3
ENSG00000129990	-0.255112	7.02753	-4.02453	6.42817e-05	0.00137632	1.4555	SYT5
ENSG00000259448	-0.173165	0.920953	-4.0227	6.47708e-05	0.00138533	1.44858	NA
ENSG00000168453	-0.168368	4.83188	-4.02109	6.52014e-05	0.00139307	1.44252	HR
ENSG00000116473	0.100748	4.13293	4.02008	6.54743e-05	0.00139743	1.4387	RAP1A
ENSG00000168743	0.234298	-3.47232	4.0195	6.56336e-05	0.00139885	1.43648	NPNT
ENSG00000174748	-0.0675443	8.29466	-4.01933	6.5679e-05	0.00139885	1.43585	RPL15
ENSG00000170324	-0.236203	3.27519	-4.01859	6.58791e-05	0.00140164	1.43307	FRMPD2
ENSG00000102897	-0.0663031	4.37573	-4.01803	6.60329e-05	0.00140344	1.43094	LYRM1
ENSG00000105647	0.0936973	7.12881	4.0161	6.65605e-05	0.00141317	1.42367	PIK3R2
ENSG00000253981	-0.333568	-0.758522	-4.0134	6.73073e-05	0.00142749	1.41347	ALG1L13P
ENSG00000110931	-0.166036	8.64855	-4.01316	6.73757e-05	0.00142749	1.41254	CAMKK2
ENSG00000132664	-0.101188	3.64384	-4.01257	6.75398e-05	0.00142948	1.41032	POLR3F
ENSG00000112039	0.107781	-0.413015	4.01163	6.78025e-05	0.00143354	1.40677	FANCE
ENSG00000009954	0.0643815	7.32358	4.01043	6.81364e-05	0.0014391	1.40228	BAZ1B
ENSG00000171914	-0.0990467	6.47103	-4.00959	6.8375e-05	0.00144129	1.39909	TLN2
ENSG00000173418	-0.085036	4.02249	-4.00938	6.84349e-05	0.00144129	1.39829	NAA20
ENSG00000168081	-0.352427	2.85376	-4.00931	6.84532e-05	0.00144129	1.39805	PNOC
ENSG00000198865	0.181415	0.933457	4.00792	6.88459e-05	0.0014467	1.39282	CCDC152
ENSG00000143127	0.215743	1.66974	4.00765	6.89236e-05	0.0014467	1.39179	ITGA10
ENSG00000170074	-0.192704	6.0678	-4.00765	6.89246e-05	0.0014467	1.39178	FAM153A
ENSG00000244425	-0.200909	-1.20976	-4.00713	6.90728e-05	0.00144761	1.38981	RN7SL268P
ENSG00000148481	-0.108927	3.65643	-4.00675	6.9179e-05	0.00144761	1.38841	FAM188A
ENSG00000260924	-0.158513	2.27489	-4.00661	6.92211e-05	0.00144761	1.38785	LINC01311
ENSG00000156097	-0.184616	0.958769	-4.00649	6.92532e-05	0.00144761	1.38743	GPR61
ENSG00000101158	0.0512188	5.59196	4.00491	6.97075e-05	0.00145439	1.38146	NELFCD
ENSG00000140750	0.0940718	3.44206	4.00486	6.97211e-05	0.00145439	1.38128	ARHGAP17
ENSG00000186575	0.0927494	6.52499	4.00403	6.99595e-05	0.00145786	1.37816	NF2
ENSG00000198547	-0.25556	1.89888	-4.00375	7.00391e-05	0.00145802	1.37712	C20orf203
ENSG00000105270	-0.120722	8.73188	-4.00327	7.01784e-05	0.00145942	1.37531	CLIP3
ENSG00000167548	0.0754811	5.72352	4.00202	7.0542e-05	0.00146548	1.37059	KMT2D
ENSG00000104112	-0.132764	6.07825	-4.00139	7.07242e-05	0.00146776	1.36823	SCG3
ENSG00000115677	0.0805926	6.18294	4.00012	7.10967e-05	0.00147376	1.36343	HDLBP
ENSG00000107281	-0.130976	7.77509	-3.9999	7.11585e-05	0.00147376	1.36264	NPDC1
ENSG00000254999	-0.0777778	7.54675	-3.99927	7.13458e-05	0.00147613	1.36024	BRK1
ENSG00000115255	-0.12927	5.0577	-3.99662	7.21276e-05	0.00149078	1.35028	REEP6
ENSG00000163803	-0.128763	1.43943	-3.99566	7.24112e-05	0.00149512	1.3467	PLB1
ENSG00000243279	-0.0866746	5.662	-3.99536	7.25026e-05	0.00149549	1.34554	PRAF2
ENSG00000167994	0.121963	2.80049	3.99374	7.2985e-05	0.0015025	1.33949	RAB3IL1
ENSG00000223551	-0.171029	0.0497562	-3.99373	7.29908e-05	0.0015025	1.33941	TMSB4XP4
ENSG00000130669	0.104496	3.95033	3.99325	7.31333e-05	0.0015033	1.33763	PAK4
ENSG00000176840	-0.245512	3.03947	-3.9931	7.31782e-05	0.0015033	1.33707	MIR7-3HG
ENSG00000141458	0.121175	2.3188	3.99269	7.33028e-05	0.00150434	1.33552	NPC1
ENSG00000204685	0.207121	-0.953926	3.99094	7.38322e-05	0.00151367	1.32895	STARD7-AS1
ENSG00000137968	-0.153186	3.12316	-3.99037	7.40057e-05	0.0015157	1.3268	SLC44A5
ENSG00000185090	-0.117609	4.58414	-3.98969	7.42117e-05	0.00151803	1.32426	MANEAL
ENSG00000204065	-0.164912	7.02209	-3.9895	7.42694e-05	0.00151803	1.32355	TCEAL5
ENSG00000147676	-0.236722	5.72124	-3.98841	7.46027e-05	0.00152331	1.31947	NA
ENSG00000171310	0.206322	2.75561	3.98759	7.48527e-05	0.00152687	1.31641	CHST11
ENSG00000248121	0.220038	-2.67233	3.98668	7.51349e-05	0.00152961	1.31297	SMURF2P1
ENSG00000161939	-0.1034	7.86369	-3.98661	7.51555e-05	0.00152961	1.31272	RNASEK-C17orf49
ENSG00000182973	-0.0653941	3.84968	-3.98631	7.52482e-05	0.00152961	1.3116	CNOT10
ENSG00000152049	0.429135	-2.47775	3.98618	7.52887e-05	0.00152961	1.31111	KCNE4
ENSG00000182831	0.116252	4.4847	3.98585	7.5391e-05	0.00153016	1.30987	C16orf72
ENSG00000261054	0.295028	0.677598	3.98536	7.55424e-05	0.00153112	1.30803	NA
ENSG00000184486	0.1829	4.35614	3.98521	7.55895e-05	0.00153112	1.30747	POU3F2
ENSG00000050393	0.117778	2.70459	3.98421	7.58997e-05	0.00153587	1.30373	MCUR1
ENSG00000109762	0.101016	2.31367	3.98394	7.59852e-05	0.00153607	1.3027	SNX25
ENSG00000197498	-0.106116	3.81207	-3.98236	7.64771e-05	0.00154447	1.29681	RPF2
ENSG00000101546	-0.0936257	1.54307	-3.98168	7.66908e-05	0.00154725	1.29426	RBFA
ENSG00000179195	0.148103	5.38993	3.98031	7.71234e-05	0.00155443	1.28912	ZNF664
ENSG00000183943	0.205188	3.64024	3.97936	7.74254e-05	0.00155896	1.28555	PRKX
ENSG00000196405	-0.1226	8.90393	-3.97865	7.76513e-05	0.00156196	1.28289	EVL
ENSG00000136908	-0.100757	5.91057	-3.97808	7.7832e-05	0.00156404	1.28077	DPM2
ENSG00000228058	0.331019	-5.41131	3.97683	7.82317e-05	0.00156671	1.27609	LINC01736
ENSG00000188811	-0.0943836	3.57205	-3.97643	7.83588e-05	0.00156671	1.27461	NHLRC3
ENSG00000013583	0.0805535	2.23506	3.97641	7.83667e-05	0.00156671	1.27452	HEBP1
ENSG00000111481	-0.0539084	5.69286	-3.97641	7.83675e-05	0.00156671	1.27451	COPZ1
ENSG00000112855	-0.0530778	3.80493	-3.97619	7.84367e-05	0.00156671	1.2737	HARS2
ENSG00000204070	0.0900866	3.17758	3.9761	7.84645e-05	0.00156671	1.27338	SYS1
ENSG00000111642	0.0687246	6.3622	3.97598	7.85053e-05	0.00156671	1.27291	CHD4
ENSG00000067057	0.159185	6.15177	3.9745	7.89811e-05	0.00157433	1.26739	PFKP
ENSG00000064995	-0.0737751	4.70194	-3.97401	7.91397e-05	0.00157433	1.26556	TAF11
ENSG00000254913	0.339378	-3.85325	3.97384	7.91939e-05	0.00157433	1.26493	NA
ENSG00000250802	0.135005	1.5961	3.97383	7.91979e-05	0.00157433	1.26489	ZBED3-AS1
ENSG00000139890	-0.238546	-1.49998	-3.97229	7.96981e-05	0.00158269	1.25914	REM2
ENSG00000130382	0.190386	3.072	3.97206	7.97744e-05	0.00158269	1.25827	MLLT1
ENSG00000131507	-0.116745	6.84198	-3.97135	8.00059e-05	0.00158573	1.25562	NDFIP1
ENSG00000182963	0.169963	3.20176	3.97096	8.01356e-05	0.00158641	1.25414	GJC1
ENSG00000105402	-0.155159	8.36924	-3.97061	8.025e-05	0.00158641	1.25284	NAPA
ENSG00000166793	-0.18077	5.73227	-3.97045	8.0301e-05	0.00158641	1.25226	YPEL4
ENSG00000088881	0.100138	3.87596	3.97	8.04489e-05	0.00158641	1.25058	EBF4
ENSG00000143748	-0.0672588	3.48824	-3.96995	8.04666e-05	0.00158641	1.25038	NVL
ENSG00000239626	-0.137593	1.93772	-3.96973	8.05387e-05	0.00158641	1.24956	RPSAP41
ENSG00000089154	0.106166	3.36562	3.96958	8.0588e-05	0.00158641	1.249	GCN1
ENSG00000106780	0.168218	4.10143	3.9689	8.08126e-05	0.00158926	1.24646	MEGF9
ENSG00000138075	-0.221932	1.5186	-3.96867	8.08895e-05	0.00158926	1.2456	ABCG5
ENSG00000233404	0.108383	7.58704	3.96817	8.10552e-05	0.0015904	1.24373	NA
ENSG00000117266	0.144016	5.5393	3.96769	8.12147e-05	0.0015904	1.24193	CDK18
ENSG00000008405	0.172824	1.64712	3.96761	8.12404e-05	0.0015904	1.24164	CRY1
ENSG00000122965	0.0697146	3.64066	3.96755	8.12611e-05	0.0015904	1.24141	RBM19
ENSG00000149054	-0.211911	0.415014	-3.96642	8.16375e-05	0.00159454	1.23719	ZNF215
ENSG00000102595	-0.135035	4.50696	-3.96641	8.16397e-05	0.00159454	1.23717	UGGT2
ENSG00000137573	-0.213279	-1.27721	-3.96582	8.18368e-05	0.00159454	1.23497	SULF1
ENSG00000267127	-0.0835975	3.47645	-3.96576	8.18562e-05	0.00159454	1.23475	NA
ENSG00000110697	0.116479	5.20703	3.9657	8.18764e-05	0.00159454	1.23453	PITPNM1
ENSG00000162367	0.19137	0.271604	3.9655	8.19448e-05	0.00159454	1.23377	TAL1
ENSG00000182667	-0.0749154	8.55782	-3.96497	8.21201e-05	0.00159642	1.23181	NTM
ENSG00000179051	0.086799	4.70106	3.96328	8.26907e-05	0.00160384	1.2255	RCC2
ENSG00000185658	-0.0806897	6.63456	-3.96327	8.26949e-05	0.00160384	1.22545	BRWD1
ENSG00000240449	0.159281	1.52188	3.9631	8.2752e-05	0.00160384	1.22482	NA
ENSG00000174579	0.10655	3.48135	3.9628	8.28523e-05	0.00160384	1.22371	MSL2
ENSG00000231584	-0.129111	1.11317	-3.96267	8.28973e-05	0.00160384	1.22322	FAHD2CP
ENSG00000188763	0.188713	1.2566	3.96202	8.31166e-05	0.00160651	1.22081	FZD9
ENSG00000233728	-0.128753	4.41651	-3.96179	8.31937e-05	0.00160651	1.21996	NA
ENSG00000070778	0.182467	1.2305	3.96	8.38051e-05	0.00161678	1.21328	PTPN21
ENSG00000176274	0.181715	0.869222	3.95962	8.39348e-05	0.00161685	1.21187	NA
ENSG00000003147	-0.25197	4.78695	-3.95945	8.39921e-05	0.00161685	1.21124	ICA1
ENSG00000235522	0.224399	0.810222	3.95916	8.40939e-05	0.00161685	1.21014	NA
ENSG00000100246	-0.105993	4.65636	-3.95906	8.41279e-05	0.00161685	1.20977	DNAL4
ENSG00000138115	-0.293908	1.04872	-3.95862	8.4279e-05	0.00161822	1.20813	CYP2C8
ENSG00000142208	0.0522331	6.13822	3.95829	8.43921e-05	0.00161826	1.20691	AKT1
ENSG00000092470	0.132778	0.929358	3.95815	8.44406e-05	0.00161826	1.20638	WDR76
ENSG00000266727	0.291127	-4.21566	3.95727	8.47426e-05	0.00162251	1.20313	NA
ENSG00000147454	-0.0929009	6.28478	-3.95691	8.48692e-05	0.0016234	1.20176	SLC25A37
ENSG00000086570	-0.168127	2.23728	-3.95603	8.51746e-05	0.00162771	1.19849	FAT2
ENSG00000140931	0.115	0.496149	3.95549	8.53619e-05	0.00162975	1.19648	CMTM3
ENSG00000227719	-0.269629	1.34368	-3.95517	8.54744e-05	0.00163037	1.19528	NA
ENSG00000062370	0.153795	1.10477	3.9549	8.55664e-05	0.00163059	1.1943	ZNF112
ENSG00000130822	-0.176333	7.14397	-3.95456	8.56848e-05	0.00163131	1.19304	PNCK
ENSG00000092850	0.178795	-0.308952	3.95318	8.61685e-05	0.00163898	1.1879	TEKT2
ENSG00000091972	-0.153528	4.82061	-3.95286	8.62811e-05	0.00163958	1.18671	CD200
ENSG00000120509	-0.102386	4.74147	-3.95158	8.67338e-05	0.00164664	1.18193	PDZD11
ENSG00000253358	0.224025	-1.62222	3.95112	8.68945e-05	0.00164815	1.18024	NA
ENSG00000124215	0.178569	1.32067	3.95071	8.70395e-05	0.00164869	1.17872	CDH26
ENSG00000134982	0.14222	5.10812	3.95055	8.70962e-05	0.00164869	1.17813	APC
ENSG00000100813	0.0608753	6.58676	3.95016	8.7235e-05	0.00164869	1.17668	ACIN1
ENSG00000170786	-0.247975	1.54414	-3.94989	8.73302e-05	0.00164869	1.17568	SDR16C5
ENSG00000130803	0.103013	3.18501	3.94981	8.73618e-05	0.00164869	1.17535	ZNF317
ENSG00000139835	0.223315	-0.473434	3.94966	8.74135e-05	0.00164869	1.17481	GRTP1
ENSG00000131885	-0.364693	3.61063	-3.94943	8.74947e-05	0.00164869	1.17396	KRT17P1
ENSG00000108292	0.0792014	7.37616	3.94921	8.75734e-05	0.00164869	1.17314	NA
ENSG00000068976	0.281859	2.15452	3.94807	8.79822e-05	0.00165098	1.1689	PYGM
ENSG00000228830	0.170751	0.779407	3.94798	8.80121e-05	0.00165098	1.16858	NA
ENSG00000242349	0.113502	-0.110818	3.94787	8.80525e-05	0.00165098	1.16817	NPPA-AS1
ENSG00000096717	0.150073	3.14844	3.94757	8.81591e-05	0.00165098	1.16706	SIRT1
ENSG00000198185	-0.158547	1.77055	-3.94747	8.81978e-05	0.00165098	1.16666	ZNF334
ENSG00000187699	0.145291	0.41648	3.94727	8.82669e-05	0.00165098	1.16595	C2orf88
ENSG00000232119	-0.115942	2.70332	-3.94721	8.82911e-05	0.00165098	1.1657	MCTS1
ENSG00000188536	-0.457263	6.74346	-3.94705	8.83467e-05	0.00165098	1.16512	HBA2
ENSG00000099949	0.0742389	6.2427	3.94537	8.89549e-05	0.00166075	1.15886	LZTR1
ENSG00000100749	-0.155821	2.2127	-3.94515	8.9033e-05	0.00166075	1.15806	VRK1
ENSG00000125846	-0.0872417	4.14831	-3.94423	8.93677e-05	0.00166546	1.15464	ZNF133
ENSG00000097007	0.118369	5.30467	3.94339	8.96736e-05	0.00166962	1.15152	ABL1
ENSG00000178038	-0.159611	3.8432	-3.9427	8.99268e-05	0.0016719	1.14895	ALS2CL
ENSG00000148411	0.239191	3.55423	3.9426	8.99606e-05	0.0016719	1.14861	NACC2
ENSG00000229017	-0.211559	2.80548	-3.94181	9.02516e-05	0.00167577	1.14566	LINC01277
ENSG00000198690	0.128242	2.67693	3.94155	9.03473e-05	0.00167601	1.1447	FAN1
ENSG00000091527	0.113641	4.04841	3.94125	9.04578e-05	0.00167653	1.14358	CDV3
ENSG00000116679	0.125517	3.99574	3.94001	9.09155e-05	0.00168347	1.13898	IVNS1ABP
ENSG00000152284	0.160688	3.78054	3.93882	9.13543e-05	0.00169005	1.13459	TCF7L1
ENSG00000259627	-0.130944	5.6023	-3.93857	9.14458e-05	0.00169021	1.13367	NA
ENSG00000139514	0.110072	4.33696	3.9382	9.15847e-05	0.00169123	1.13229	SLC7A1
ENSG00000256463	0.322438	-0.440635	3.93776	9.1749e-05	0.00169238	1.13065	SALL3
ENSG00000136933	-0.0946655	3.93923	-3.93737	9.18954e-05	0.00169238	1.1292	RABEPK
ENSG00000079459	0.103883	4.39211	3.93736	9.18976e-05	0.00169238	1.12918	FDFT1
ENSG00000214946	-0.258869	0.812124	-3.93675	9.21278e-05	0.00169488	1.12689	TBC1D26
ENSG00000139220	-0.0975257	6.98891	-3.93655	9.22005e-05	0.00169488	1.12618	PPFIA2
ENSG00000186081	-0.453543	1.2931	-3.93591	9.24423e-05	0.00169779	1.12379	KRT5
ENSG00000165704	-0.177963	5.59899	-3.93549	9.25973e-05	0.0016991	1.12226	HPRT1
ENSG00000161202	0.0500217	6.08271	3.93484	9.28419e-05	0.00170205	1.11985	DVL3
ENSG00000205643	-0.12508	2.38168	-3.93387	9.32079e-05	0.00170721	1.11626	CDPF1
ENSG00000180447	0.227431	0.132209	3.93313	9.34911e-05	0.00170946	1.1135	GAS1
ENSG00000103494	-0.0928707	2.98348	-3.9331	9.34995e-05	0.00170946	1.11342	RPGRIP1L
ENSG00000154240	0.121037	2.10583	3.93236	9.3782e-05	0.00171308	1.11066	CEP112
ENSG00000162188	-0.253642	8.23201	-3.93175	9.4013e-05	0.00171393	1.10842	GNG3
ENSG00000162944	0.269941	0.840308	3.93173	9.40222e-05	0.00171393	1.10833	RFTN2
ENSG00000213918	-0.0600333	6.51683	-3.93158	9.40816e-05	0.00171393	1.10776	DNASE1
ENSG00000196123	-0.0756253	5.98961	-3.93135	9.41687e-05	0.00171397	1.10691	KIAA0895L
ENSG00000254400	0.202139	-1.37129	3.93012	9.4639e-05	0.00172099	1.10237	NA
ENSG00000144233	0.120736	2.56244	3.92976	9.47749e-05	0.00172191	1.10106	AMMECR1L
ENSG00000170370	0.220389	5.29644	3.92934	9.4938e-05	0.00172333	1.09949	EMX2
ENSG00000260916	-0.0721868	6.07822	-3.92819	9.53818e-05	0.00172755	1.09524	CCPG1
ENSG00000255201	0.3397	-3.047	3.9281	9.54177e-05	0.00172755	1.0949	NA
ENSG00000163596	-0.110276	6.34301	-3.92797	9.5469e-05	0.00172755	1.09441	ICA1L
ENSG00000091947	-0.0731494	3.38315	-3.92786	9.55108e-05	0.00172755	1.09401	TMEM101
ENSG00000166685	-0.101317	5.63941	-3.92733	9.57149e-05	0.00172869	1.09206	COG1
ENSG00000174111	0.221151	-0.125229	3.92723	9.57558e-05	0.00172869	1.09167	NA
ENSG00000055070	0.123043	4.37409	3.92703	9.58298e-05	0.00172869	1.09097	SZRD1
ENSG00000168283	0.150401	4.59037	3.92628	9.61235e-05	0.00173244	1.08818	BMI1
ENSG00000159461	0.0930769	3.66731	3.92598	9.62417e-05	0.00173303	1.08706	AMFR
ENSG00000214100	-0.439906	-3.72513	-3.92534	9.64891e-05	0.00173595	1.08471	PLAC9P1
ENSG00000177453	0.0768708	4.20775	3.92497	9.66342e-05	0.00173702	1.08334	NIM1K
ENSG00000130414	-0.0658053	6.23858	-3.92407	9.6989e-05	0.00174088	1.08	NDUFA10
ENSG00000213442	-0.108976	4.31461	-3.92399	9.70208e-05	0.00174088	1.0797	RPL18AP3
ENSG00000131475	-0.0692013	3.41689	-3.92339	9.7256e-05	0.00174356	1.0775	VPS25
ENSG00000054803	-0.231519	3.51692	-3.92181	9.7878e-05	0.00175282	1.07168	CBLN4
ENSG00000140798	-0.286602	1.60114	-3.92164	9.79456e-05	0.00175282	1.07106	ABCC12
ENSG00000078114	0.177281	4.67083	3.92041	9.84376e-05	0.00176007	1.06649	NEBL
ENSG00000100330	0.135093	3.84009	3.91931	9.88738e-05	0.00176631	1.06246	MTMR3
ENSG00000259840	-0.236083	1.84616	-3.91886	9.90537e-05	0.00176647	1.0608	NA
ENSG00000245213	0.176017	-0.246231	3.91872	9.91097e-05	0.00176647	1.06028	NA
ENSG00000255986	0.475682	-2.54878	3.91864	9.91441e-05	0.00176647	1.05997	MT1JP
ENSG00000139946	0.185711	1.36464	3.91705	9.97819e-05	0.00177512	1.05412	PELI2
ENSG00000101868	0.127899	0.996449	3.917	9.98046e-05	0.00177512	1.05391	POLA1
ENSG00000176783	0.0568894	4.71512	3.91625	0.000100106	0.00177651	1.05116	RUFY1
ENSG00000186281	-0.171499	3.37407	-3.91625	0.000100108	0.00177651	1.05115	GPAT2
ENSG00000165169	-0.127709	3.6474	-3.91615	0.000100146	0.00177651	1.0508	DYNLT3
ENSG00000135052	0.0824292	5.02807	3.91557	0.000100383	0.00177917	1.04864	GOLM1
ENSG00000105251	-0.236412	3.24139	-3.91519	0.000100537	0.00178035	1.04724	SHD
ENSG00000145016	0.0547584	5.09443	3.91492	0.000100647	0.00178074	1.04625	RUBCN
ENSG00000182809	-0.113347	7.39556	-3.91434	0.000100881	0.00178257	1.04414	CRIP2
ENSG00000226807	-0.388496	-11.122	-3.91423	0.000100927	0.00178257	1.04372	MROH5
ENSG00000137177	0.103428	3.6187	3.91394	0.000101047	0.00178314	1.04264	KIF13A
ENSG00000125954	0.051651	3.72046	3.91366	0.000101158	0.00178354	1.04164	CHURC1-FNTB
ENSG00000132635	0.0718194	5.17897	3.91341	0.00010126	0.0017838	1.04071	PCED1A
ENSG00000258663	-0.189398	9.34278	-3.91299	0.000101433	0.00178529	1.03916	NA
ENSG00000188747	-0.309558	3.35994	-3.912	0.000101843	0.00179094	1.03549	NOXA1
ENSG00000197653	0.120886	3.68148	3.9109	0.000102295	0.00179735	1.03144	DNAH10
ENSG00000101460	-0.193902	8.38944	-3.91042	0.000102491	0.00179923	1.0297	MAP1LC3A
ENSG00000224883	0.216243	1.03495	3.90988	0.000102717	0.00180163	1.02769	NA
ENSG00000197841	0.164441	0.808791	3.90892	0.000103114	0.00180704	1.02418	ZNF181
ENSG00000072864	0.142647	0.483552	3.908	0.000103499	0.00181221	1.02078	NDE1
ENSG00000162065	-0.077957	5.03517	-3.90757	0.000103679	0.0018123	1.0192	TBC1D24
ENSG00000184208	0.123392	5.74501	3.90756	0.000103682	0.0018123	1.01917	C22orf46
ENSG00000256569	0.123878	2.66911	3.90616	0.000104269	0.00182098	1.01403	NA
ENSG00000185008	-0.205267	4.51784	-3.90398	0.000105192	0.00183552	1.00599	ROBO2
ENSG00000053328	0.185693	-3.11739	3.90328	0.000105488	0.0018391	1.00343	METTL24
ENSG00000268643	0.126705	2.91866	3.90166	0.00010618	0.00184957	0.997479	NA
ENSG00000100628	-0.238987	1.37095	-3.90134	0.000106316	0.00185035	0.996311	ASB2
ENSG00000189060	0.109999	4.34228	3.89987	0.00010695	0.00185978	0.990895	H1F0
ENSG00000225450	0.238099	-5.20076	3.89891	0.000107364	0.00186113	0.987367	NA
ENSG00000221946	-0.217775	8.57322	-3.8989	0.000107369	0.00186113	0.987328	FXYD7
ENSG00000104361	-0.183504	4.67166	-3.89876	0.00010743	0.00186113	0.986813	NIPAL2
ENSG00000073146	-0.156687	3.3126	-3.89868	0.000107461	0.00186113	0.98655	MOV10L1
ENSG00000171189	-0.14986	4.983	-3.89862	0.000107486	0.00186113	0.986336	GRIK1
ENSG00000167552	-0.133728	5.81806	-3.89708	0.000108156	0.00187113	0.980674	TUBA1A
ENSG00000153012	-0.214144	1.62477	-3.89616	0.00010856	0.00187653	0.977275	LGI2
ENSG00000145934	-0.12137	7.79892	-3.89539	0.000108893	0.00188068	0.974483	TENM2
ENSG00000254549	0.196645	1.69134	3.89475	0.000109174	0.00188087	0.972139	NA
ENSG00000134532	0.220708	1.80304	3.89473	0.000109183	0.00188087	0.972065	SOX5
ENSG00000091136	-0.187326	4.18611	-3.89468	0.000109205	0.00188087	0.971879	LAMB1
ENSG00000122376	0.0916775	1.04569	3.89452	0.000109275	0.00188087	0.971292	FAM35A
ENSG00000230606	-0.169829	5.32027	-3.89389	0.000109556	0.0018841	0.968955	NA
ENSG00000169139	-0.10948	6.93497	-3.89367	0.00010965	0.00188412	0.968176	UBE2V2
ENSG00000153721	0.160902	-1.72887	3.89259	0.000110128	0.00189074	0.96421	CNKSR3
ENSG00000269145	-0.173488	8.94601	-3.89082	0.000110917	0.0019004	0.957707	NA
ENSG00000214491	0.219466	-2.46173	3.89072	0.00011096	0.0019004	0.957359	SEC14L6
ENSG00000166292	0.298184	2.26871	3.89069	0.000110972	0.0019004	0.957253	TMEM100
ENSG00000242687	0.0839889	2.96752	3.89008	0.000111247	0.00190166	0.955004	NA
ENSG00000166159	-0.223959	4.96224	-3.8899	0.000111325	0.00190166	0.954363	LRTM2
ENSG00000168894	-0.103868	4.07393	-3.8899	0.000111328	0.00190166	0.954338	RNF181
ENSG00000156983	0.0922252	3.31297	3.88939	0.000111554	0.00190166	0.952488	BRPF1
ENSG00000267605	-0.132778	3.8015	-3.88936	0.00011157	0.00190166	0.952357	NA
ENSG00000170153	-0.108549	6.85702	-3.88927	0.000111608	0.00190166	0.952047	RNF150
ENSG00000261750	0.182412	0.166116	3.88873	0.00011185	0.00190417	0.95008	NA
ENSG00000160336	0.138504	3.29277	3.88852	0.000111947	0.00190422	0.949291	ZNF761
ENSG00000247982	0.174696	-2.46334	3.88792	0.000112215	0.00190561	0.947112	LINC00926
ENSG00000166794	-0.0715343	6.14994	-3.88792	0.000112216	0.00190561	0.947099	PPIB
ENSG00000204511	-0.231801	3.09858	-3.88676	0.00011274	0.00191291	0.942854	MCCD1
ENSG00000246859	-0.178987	6.8399	-3.88606	0.000113058	0.0019167	0.940289	STARD4-AS1
ENSG00000148841	0.235178	-0.64957	3.88548	0.00011332	0.00191953	0.938185	ITPRIP
ENSG00000267199	0.0728677	5.43737	3.8852	0.000113448	0.00192009	0.937157	NA
ENSG00000124191	-0.18528	3.93039	-3.88487	0.000113599	0.00192104	0.935946	TOX2
ENSG00000085185	0.091362	4.20919	3.88447	0.000113784	0.00192257	0.934463	BCORL1
ENSG00000225485	0.0971589	4.32192	3.8834	0.000114272	0.00192921	0.930561	NA
ENSG00000269871	-0.113519	7.64176	-3.8826	0.00011464	0.0019338	0.927638	NA
ENSG00000245156	0.112454	3.47653	3.88188	0.00011497	0.00193776	0.925017	NA
ENSG00000219200	-0.112302	7.64346	-3.88092	0.000115414	0.00194268	0.921505	RNASEK
ENSG00000215252	-0.208503	4.96552	-3.88084	0.000115453	0.00194268	0.921195	GOLGA8B
ENSG00000266527	-0.2108	1.72816	-3.87977	0.000115949	0.00194941	0.917293	NA
ENSG00000135390	-0.0829309	7.39018	-3.87874	0.000116428	0.00195524	0.913539	ATP5G2
ENSG00000171094	0.169462	0.504968	3.87861	0.000116489	0.00195524	0.913062	ALK
ENSG00000106477	-0.117252	4.8813	-3.87764	0.000116946	0.00196129	0.909497	CEP41
ENSG00000017427	-0.207559	4.99511	-3.87715	0.000117176	0.00196352	0.907707	IGF1
ENSG00000201692	-0.140021	2.00347	-3.87586	0.000117782	0.00197205	0.903009	NA
ENSG00000223528	0.222959	0.138386	3.87514	0.000118122	0.0019761	0.900385	NA
ENSG00000114656	-0.0972052	2.19666	-3.87432	0.000118512	0.001981	0.897381	KIAA1257
ENSG00000169288	-0.104835	4.41614	-3.87352	0.000118892	0.00198572	0.894464	MRPL1
ENSG00000204052	-0.199391	4.89202	-3.87271	0.000119277	0.00199051	0.89152	LRRC73
ENSG00000181929	-0.0648832	5.98358	-3.87249	0.000119383	0.00199063	0.890717	PRKAG1
ENSG00000158301	-0.158626	3.99842	-3.87188	0.000119677	0.00199389	0.888478	GPRASP2
ENSG00000196652	0.0665644	3.93838	3.86919	0.000120972	0.00201382	0.878674	ZKSCAN5
ENSG00000264000	-0.242815	2.18435	-3.86874	0.000121188	0.00201463	0.877054	NA
ENSG00000032444	0.0909705	6.52052	3.86867	0.00012122	0.00201463	0.876812	PNPLA6
ENSG00000116353	-0.133107	4.23812	-3.86834	0.000121385	0.00201572	0.875575	MECR
ENSG00000157064	-0.201723	5.89919	-3.868	0.000121546	0.00201585	0.874364	NMNAT2
ENSG00000132964	0.0760089	2.99223	3.86791	0.000121591	0.00201585	0.874027	CDK8
ENSG00000186660	0.112114	5.71948	3.86719	0.00012194	0.00201998	0.871421	ZFP91
ENSG00000259595	0.207669	0.852592	3.86666	0.0001222	0.00202264	0.869477	NA
ENSG00000160446	-0.119402	0.803267	-3.86466	0.00012318	0.00203719	0.862209	ZDHHC12
ENSG00000124772	-0.162709	7.592	-3.86401	0.000123503	0.00203972	0.859826	CPNE5
ENSG00000117419	-0.067491	7.0572	-3.86379	0.000123609	0.00203972	0.85904	ERI3
ENSG00000219410	0.141652	1.60473	3.86374	0.000123634	0.00203972	0.858854	NA
ENSG00000250584	-0.309974	-0.567791	-3.86337	0.000123817	0.00204106	0.857514	LINC01511
ENSG00000145912	-0.0713607	5.9326	-3.86183	0.000124582	0.00205201	0.851904	NHP2
ENSG00000151445	-0.0644329	4.28654	-3.86045	0.00012527	0.00206166	0.846893	VIPAS39
ENSG00000126858	0.0879676	5.72722	3.85992	0.000125535	0.00206436	0.844964	RHOT1
ENSG00000143799	0.0975159	5.4925	3.85937	0.000125814	0.00206727	0.842944	PARP1
ENSG00000214043	-0.292742	1.64909	-3.85671	0.000127154	0.0020876	0.833301	NA
ENSG00000269739	-0.38862	-11.121	-3.85585	0.000127594	0.00209058	0.830157	NA
ENSG00000241404	-0.0761047	6.77627	-3.85572	0.000127658	0.00209058	0.829705	EGFL8
ENSG00000106025	0.242165	-1.48086	3.85555	0.000127747	0.00209058	0.829067	TSPAN12
ENSG00000134986	-0.158262	6.97634	-3.85544	0.000127802	0.00209058	0.828673	NREP
ENSG00000188070	0.104234	5.01335	3.85534	0.000127852	0.00209058	0.828323	C11orf95
ENSG00000131097	0.143921	3.91421	3.8549	0.000128077	0.00209254	0.826718	HIGD1B
ENSG00000179954	0.145789	-0.939667	3.85471	0.000128178	0.00209254	0.826004	SSC5D
ENSG00000244560	-0.114494	3.82556	-3.85352	0.000128787	0.00210079	0.821691	NA
ENSG00000173811	-0.137258	2.33368	-3.8525	0.00012931	0.00210612	0.818003	CCDC13-AS1
ENSG00000213742	-0.0750803	4.67793	-3.85246	0.000129329	0.00210612	0.817869	ZNF337-AS1
ENSG00000112186	-0.194941	6.93062	-3.85228	0.000129425	0.00210612	0.817191	CAP2
ENSG00000107815	0.119263	2.28739	3.8519	0.000129622	0.00210763	0.815806	TWNK
ENSG00000129654	0.398101	1.24391	3.85153	0.000129811	0.00210902	0.814479	FOXJ1
ENSG00000141279	0.0844286	5.67043	3.85099	0.000130089	0.00211021	0.812535	NPEPPS
ENSG00000099622	-0.222144	5.19432	-3.85092	0.000130127	0.00211021	0.812271	CIRBP
ENSG00000075624	-0.110947	9.15573	-3.85079	0.000130197	0.00211021	0.811781	ACTB
ENSG00000182700	0.0752929	6.06656	3.85011	0.000130547	0.00211258	0.809335	IGIP
ENSG00000163898	0.190134	3.48616	3.85002	0.000130594	0.00211258	0.809005	LIPH
ENSG00000184220	-0.15366	5.29184	-3.84969	0.000130766	0.00211258	0.80781	CMSS1
ENSG00000158526	-0.1079	6.56569	-3.84951	0.000130861	0.00211258	0.807146	TSR2
ENSG00000198498	-0.0854856	3.25366	-3.8495	0.000130864	0.00211258	0.807129	TMA16
ENSG00000184014	0.141269	4.70091	3.84874	0.000131264	0.00211736	0.804348	DENND5A
ENSG00000117682	-0.0755773	4.59316	-3.8472	0.000132072	0.00212868	0.79877	DHDDS
ENSG00000079337	0.163483	5.45907	3.84662	0.000132374	0.00213186	0.796691	RAPGEF3
ENSG00000122218	0.0526154	5.78382	3.84531	0.000133067	0.00214133	0.791934	COPA
ENSG00000214595	-0.100867	4.46248	-3.84478	0.000133351	0.00214365	0.789999	EML6
ENSG00000170091	-0.190817	7.25672	-3.84461	0.000133439	0.00214365	0.789397	NA
ENSG00000204231	-0.0505423	5.59807	-3.84437	0.000133569	0.00214365	0.788508	RXRB
ENSG00000101306	-0.34227	-3.04212	-3.84424	0.000133635	0.00214365	0.788063	MYLK2
ENSG00000101367	0.162362	1.98764	3.84387	0.000133834	0.00214515	0.786708	MAPRE1
ENSG00000105278	-0.201438	5.9038	-3.84337	0.000134099	0.0021477	0.784909	ZFR2
ENSG00000259066	0.1666	-0.0311825	3.84294	0.000134329	0.00214969	0.783346	NA
ENSG00000183479	-0.13025	5.21856	-3.84127	0.000135224	0.0021623	0.777307	TREX2
ENSG00000196951	-0.179505	-1.01123	-3.84092	0.000135413	0.00216362	0.776035	SCOC-AS1
ENSG00000141376	-0.0743268	5.34239	-3.8403	0.000135748	0.00216726	0.773788	BCAS3
ENSG00000006831	0.124243	3.87193	3.83973	0.000136053	0.00216974	0.771746	ADIPOR2
ENSG00000107854	0.0754447	4.56105	3.83958	0.000136136	0.00216974	0.771193	TNKS2
ENSG00000012983	0.116956	2.86686	3.83942	0.000136224	0.00216974	0.770601	MAP4K5
ENSG00000004059	-0.178814	7.49121	-3.83917	0.000136358	0.00217017	0.769709	ARF5
ENSG00000132821	-0.219086	7.65418	-3.83885	0.000136533	0.00217124	0.768544	VSTM2L
ENSG00000146966	0.110201	3.48061	3.83807	0.000136957	0.00217528	0.765723	DENND2A
ENSG00000136720	0.0885538	7.05142	3.83799	0.000137001	0.00217528	0.765427	HS6ST1
ENSG00000171530	-0.0897255	6.12262	-3.83768	0.000137167	0.00217621	0.764326	TBCA
ENSG00000166734	0.0995643	5.54614	3.83691	0.000137589	0.0021812	0.761531	CASC4
ENSG00000164576	0.166209	0.906783	3.83581	0.000138194	0.00218879	0.757538	SAP30L
ENSG00000227640	0.343839	-3.798	3.83564	0.000138283	0.00218879	0.756952	SOX21-AS1
ENSG00000102452	-0.0782553	4.26353	-3.83525	0.0001385	0.00219051	0.755528	NALCN
ENSG00000116667	0.101281	5.77183	3.83449	0.00013892	0.00219543	0.752775	C1orf21
ENSG00000260914	0.127344	2.77822	3.8337	0.000139356	0.0022006	0.749926	NA
ENSG00000149636	-0.13243	2.68146	-3.83277	0.00013987	0.002207	0.746577	DSN1
ENSG00000172794	-0.197078	3.32357	-3.83222	0.000140174	0.00221008	0.744602	RAB37
ENSG00000099957	-0.226163	4.61452	-3.83189	0.000140358	0.00221106	0.743409	P2RX6
ENSG00000162526	0.119269	3.591	3.83172	0.000140454	0.00221106	0.742783	TSSK3
ENSG00000149639	0.105285	4.07564	3.83132	0.000140677	0.00221109	0.741342	SOGA1
ENSG00000179241	0.133077	-0.604129	3.83119	0.000140748	0.00221109	0.740884	LDLRAD3
ENSG00000204604	0.133309	-0.0664528	3.831	0.000140856	0.00221109	0.740184	ZNF468
ENSG00000136942	-0.0940923	9.14078	-3.83094	0.000140892	0.00221109	0.739954	RPL35
ENSG00000187735	0.114037	4.40991	3.8304	0.000141192	0.00221372	0.738021	TCEA1
ENSG00000134256	-0.183321	0.90316	-3.83025	0.000141278	0.00221372	0.737462	CD101
ENSG00000132819	0.108783	4.40992	3.82912	0.000141909	0.00222189	0.73341	RBM38
ENSG00000113387	-0.0838714	6.41445	-3.82868	0.000142159	0.00222403	0.731807	SUB1
ENSG00000122786	0.117174	5.94715	3.82849	0.000142265	0.00222403	0.731132	CALD1
ENSG00000115368	-0.0850806	4.52585	-3.8282	0.000142427	0.00222485	0.730095	WDR75
ENSG00000123268	0.150615	2.02997	3.82723	0.000142981	0.00223178	0.726566	ATF1
ENSG00000233426	-0.132603	2.07861	-3.82693	0.000143148	0.00223267	0.725505	EIF3FP3
ENSG00000233913	-0.136969	1.70599	-3.82638	0.000143462	0.00223478	0.723512	RPL10P9
ENSG00000077549	-0.0693479	6.63262	-3.82631	0.000143504	0.00223478	0.723245	CAPZB
ENSG00000066583	0.123748	1.79478	3.82567	0.000143867	0.00223698	0.720948	ISOC1
ENSG00000100605	0.0580721	8.03986	3.82527	0.000144094	0.00223698	0.719513	ITPK1
ENSG00000213397	-0.127333	5.07502	-3.82526	0.000144097	0.00223698	0.719494	HAUS7
ENSG00000137486	0.196705	3.5796	3.82517	0.000144152	0.00223698	0.71915	ARRB1
ENSG00000175575	-0.109211	5.23086	-3.82509	0.000144197	0.00223698	0.718867	PAAF1
ENSG00000102032	0.141556	1.75449	3.82445	0.000144565	0.00224098	0.716545	RENBP
ENSG00000143850	0.114468	5.24305	3.82373	0.000144973	0.00224559	0.713981	PLEKHA6
ENSG00000258056	0.195164	3.0256	3.82282	0.0001455	0.00225203	0.710683	NA
ENSG00000133056	0.114868	0.81263	3.8226	0.000145628	0.00225229	0.709886	PIK3C2B
ENSG00000173295	-0.288663	-0.347819	-3.82194	0.000146011	0.00225649	0.707498	FAM86B3P
ENSG00000144199	-0.113657	3.01182	-3.82091	0.000146603	0.00226392	0.703814	FAHD2B
ENSG00000145780	0.13339	4.08908	3.82029	0.000146964	0.00226776	0.70158	FEM1C
ENSG00000088826	0.185119	3.77915	3.81961	0.000147363	0.00227219	0.699115	SMOX
ENSG00000213799	0.195793	0.134197	3.81896	0.000147741	0.00227629	0.696785	ZNF845
ENSG00000169813	0.159256	2.74061	3.81758	0.000148551	0.00228703	0.691814	HNRNPF
ENSG00000114841	-0.142306	2.83375	-3.81707	0.00014885	0.0022899	0.689984	DNAH1
ENSG00000101187	0.294344	1.34869	3.81644	0.00014922	0.00229385	0.687726	SLCO4A1
ENSG00000063322	-0.094631	5.46137	-3.81605	0.000149452	0.00229568	0.686313	MED29
ENSG00000105137	0.151192	2.21044	3.81578	0.000149613	0.0022964	0.685338	SYDE1
ENSG00000171960	-0.0968208	2.23116	-3.81544	0.000149812	0.00229772	0.684128	PPIH
ENSG00000264320	-0.335455	0.573101	-3.81437	0.000150447	0.00230397	0.680282	NA
ENSG00000267021	-0.335455	0.573101	-3.81437	0.000150447	0.00230397	0.680282	NA
ENSG00000155256	-0.0941654	6.19959	-3.81405	0.000150641	0.0023052	0.679112	ZFYVE27
ENSG00000255136	-0.266994	0.0747689	-3.81315	0.000151173	0.0023116	0.675906	NA
ENSG00000142961	0.177582	2.53187	3.81295	0.000151294	0.0023117	0.675179	MOB3C
ENSG00000182957	0.181356	-0.288786	3.81232	0.000151673	0.00231575	0.672904	SPATA13
ENSG00000143951	-0.100456	3.26373	-3.81211	0.0001518	0.00231595	0.67214	WDPCP
ENSG00000198876	0.14353	2.57365	3.81185	0.000151951	0.00231652	0.671236	DCAF12
ENSG00000128271	0.19512	2.85337	3.81133	0.000152265	0.00231956	0.669359	ADORA2A
ENSG00000146054	-0.102776	4.8153	-3.81078	0.000152599	0.00232289	0.667371	TRIM7
ENSG00000106829	0.105549	4.05071	3.81034	0.000152863	0.00232338	0.665798	TLE4
ENSG00000178297	-0.218302	3.67569	-3.81026	0.000152909	0.00232338	0.665523	TMPRSS9
ENSG00000262413	-0.141089	7.65867	-3.81016	0.000152975	0.00232338	0.665135	NA
ENSG00000150779	-0.0764773	4.746	-3.80902	0.000153662	0.00233208	0.661058	TIMM8B
ENSG00000175426	-0.25452	2.8892	-3.80836	0.000154062	0.0023364	0.658695	PCSK1
ENSG00000061794	-0.0626356	4.3733	-3.80803	0.000154266	0.0023364	0.657493	MRPS35
ENSG00000161267	-0.116098	4.62278	-3.80798	0.000154293	0.0023364	0.657333	BDH1
ENSG00000198003	0.120991	4.9851	3.80737	0.000154665	0.00234024	0.655144	CCDC151
ENSG00000171462	-0.16336	3.74037	-3.80701	0.000154884	0.00234024	0.653857	DLK2
ENSG00000083799	0.0567138	5.4417	3.80686	0.000154978	0.00234024	0.65331	CYLD
ENSG00000255152	-0.169467	2.57063	-3.80681	0.000155008	0.00234024	0.653133	MSH5-SAPCD1
ENSG00000172943	0.126747	2.59153	3.8063	0.000155321	0.00234323	0.651296	PHF8
ENSG00000256586	-0.0924331	4.9743	-3.80547	0.000155832	0.00234918	0.648314	NA
ENSG00000167632	-0.0821105	4.61638	-3.80494	0.000156158	0.00235235	0.646411	TRAPPC9
ENSG00000213380	0.0809556	4.75772	3.80434	0.000156527	0.00235451	0.644264	COG8
ENSG00000167113	-0.125411	4.60504	-3.80433	0.000156534	0.00235451	0.644228	COQ4
ENSG00000124562	-0.0680668	4.01075	-3.80322	0.000157222	0.00236286	0.640242	SNRPC
ENSG00000196417	0.121297	1.71245	3.80306	0.000157322	0.00236286	0.639663	ZNF765
ENSG00000233642	-0.213445	0.593303	-3.80259	0.000157608	0.00236541	0.638009	GPR158-AS1
ENSG00000175970	0.159454	3.5275	3.80209	0.000157921	0.00236737	0.636209	UNC119B
ENSG00000154274	0.229611	-1.66378	3.80189	0.00015805	0.00236737	0.635468	C4orf19
ENSG00000111652	-0.0823042	4.96528	-3.80173	0.000158146	0.00236737	0.634913	COPS7A
ENSG00000219607	0.231802	0.475691	3.80162	0.000158214	0.00236737	0.634525	PPP1R3G
ENSG00000170852	0.0911984	4.48539	3.80145	0.000158323	0.00236737	0.633897	KBTBD2
ENSG00000257556	-0.223724	1.26868	-3.80108	0.00015855	0.00236737	0.632597	NA
ENSG00000059588	-0.218821	3.47431	-3.80106	0.000158568	0.00236737	0.632494	TARBP1
ENSG00000175832	0.224959	3.21514	3.80089	0.000158673	0.00236737	0.63189	ETV4
ENSG00000102409	-0.134057	6.73174	-3.80032	0.000159027	0.0023709	0.629867	BEX4
ENSG00000100109	0.0531952	4.47672	3.79947	0.000159563	0.00237715	0.626808	TFIP11
ENSG00000065802	0.105548	5.11697	3.79847	0.000160192	0.00238379	0.623235	ASB1
ENSG00000251184	0.19887	-1.05463	3.79839	0.000160244	0.00238379	0.622936	NA
ENSG00000103316	-0.346036	3.53441	-3.79807	0.000160448	0.00238507	0.621783	CRYM
ENSG00000076248	0.156799	4.04217	3.79774	0.000160656	0.00238642	0.620602	UNG
ENSG00000198837	0.068773	6.0828	3.79667	0.000161332	0.00239303	0.61679	DENND4B
ENSG00000170647	0.271004	-0.39724	3.79666	0.000161337	0.00239303	0.61676	TMEM133
ENSG00000149927	-0.167011	7.65944	-3.79645	0.00016147	0.00239326	0.616009	DOC2A
ENSG00000127483	0.11244	6.14509	3.79479	0.00016253	0.00240539	0.610065	HP1BP3
ENSG00000247950	-0.148937	0.663933	-3.79467	0.00016261	0.00240539	0.609618	SEC24B-AS1
ENSG00000221598	0.197891	-0.851763	3.79446	0.000162742	0.00240539	0.608883	MIR1249
ENSG00000183117	-0.110749	4.60976	-3.79432	0.00016283	0.00240539	0.608388	CSMD1
ENSG00000165506	0.0818678	1.29312	3.7941	0.000162972	0.00240539	0.607597	DNAAF2
ENSG00000187079	0.209053	2.60394	3.79406	0.000163001	0.00240539	0.607435	TEAD1
ENSG00000200463	-0.132699	1.21464	-3.79385	0.000163132	0.00240557	0.606708	SNORD118
ENSG00000086015	0.0588366	6.11868	3.79241	0.000164058	0.00241747	0.601561	MAST2
ENSG00000073670	-0.167759	7.40692	-3.79197	0.000164342	0.0024199	0.599991	ADAM11
ENSG00000112664	0.0947782	5.19404	3.79163	0.000164566	0.00242143	0.598756	NA
ENSG00000165566	0.138639	3.40971	3.79141	0.000164708	0.00242177	0.597969	AMER2
ENSG00000197958	-0.0871733	7.20828	-3.79112	0.000164895	0.00242267	0.596936	RPL12
ENSG00000268334	0.155919	-0.0748934	3.79094	0.000165009	0.00242267	0.596313	NA
ENSG00000198053	0.0574241	8.40651	3.78911	0.000166204	0.00243742	0.589757	SIRPA
ENSG00000137478	0.131157	4.09702	3.78901	0.000166267	0.00243742	0.589412	FCHSD2
ENSG00000172780	0.100113	3.32488	3.78885	0.000166373	0.00243742	0.588829	RAB43
ENSG00000185340	0.106683	6.19126	3.78777	0.00016708	0.00244601	0.584977	GAS2L1
ENSG00000127445	-0.154323	7.66685	-3.7875	0.000167261	0.00244616	0.583997	PIN1
ENSG00000163820	0.223852	1.04042	3.78725	0.00016742	0.00244616	0.583129	FYCO1
ENSG00000187144	0.162261	1.91205	3.78703	0.000167571	0.00244616	0.582314	SPATA21
ENSG00000111011	0.0639107	6.38016	3.78702	0.000167573	0.00244616	0.582301	RSRC2
ENSG00000196357	0.0858869	2.6201	3.7864	0.000167983	0.00245038	0.58008	ZNF565
ENSG00000119599	-0.0892601	2.57611	-3.78421	0.000169434	0.00246977	0.572266	DCAF4
ENSG00000172986	0.149979	-0.513165	3.78394	0.000169614	0.00247062	0.571302	GXYLT2
ENSG00000226471	-0.140455	3.32307	-3.78353	0.000169886	0.00247204	0.569851	NA
ENSG00000092621	0.182035	3.20035	3.78343	0.000169956	0.00247204	0.569473	PHGDH
ENSG00000101438	-0.277331	2.30736	-3.78202	0.000170896	0.00248393	0.564465	SLC32A1
ENSG00000140265	0.108697	2.98284	3.78158	0.000171194	0.00248649	0.562879	ZSCAN29
ENSG00000102908	0.0807845	6.30972	3.78094	0.000171627	0.00249098	0.560588	NFAT5
ENSG00000058335	-0.190704	6.29178	-3.78019	0.000172133	0.00249237	0.557913	RASGRF1
ENSG00000116120	-0.147474	4.9964	-3.78014	0.000172163	0.00249237	0.557754	FARSB
ENSG00000125675	-0.159086	6.97745	-3.77998	0.000172268	0.00249237	0.557199	GRIA3
ENSG00000008130	0.0820787	5.30824	3.77995	0.000172292	0.00249237	0.557074	NADK
ENSG00000175787	-0.0996933	3.16576	-3.77988	0.000172337	0.00249237	0.556839	ZNF169
ENSG00000136828	0.0750095	4.65528	3.77964	0.0001725	0.00249296	0.555976	RALGPS1
ENSG00000136531	-0.144877	9.44109	-3.77871	0.000173131	0.00250029	0.552659	SCN2A
ENSG00000181378	-0.208235	0.762523	-3.77676	0.00017446	0.00251769	0.545714	CFAP65
ENSG00000230786	-0.18841	2.18435	-3.77606	0.000174943	0.00251985	0.543206	NA
ENSG00000258768	-0.1629	3.537	-3.77602	0.00017497	0.00251985	0.543065	NA
ENSG00000156395	-0.141318	3.29401	-3.776	0.000174983	0.00251985	0.542999	SORCS3
ENSG00000255114	-0.126317	7.21687	-3.77561	0.00017525	0.00252191	0.541611	NA
ENSG00000234635	-0.136531	3.18314	-3.77462	0.000175929	0.00252989	0.5381	NA
ENSG00000155970	-0.116446	6.69274	-3.7734	0.000176776	0.00254027	0.533736	MICU3
ENSG00000133134	-0.179152	5.5458	-3.77271	0.000177255	0.00254337	0.53128	BEX2
ENSG00000111666	0.156145	5.44516	3.77267	0.000177283	0.00254337	0.531139	CHPT1
ENSG00000164815	-0.122506	2.79008	-3.77254	0.000177369	0.00254337	0.5307	ORC5
ENSG00000100023	-0.0825699	6.10498	-3.77214	0.000177649	0.00254559	0.529264	PPIL2
ENSG00000174567	-0.27228	1.02025	-3.77146	0.000178122	0.00255057	0.52685	GOLT1A
ENSG00000116096	0.208562	4.10633	3.77113	0.00017835	0.00255203	0.525687	SPR
ENSG00000113269	0.101325	2.83953	3.77071	0.000178646	0.00255447	0.524181	RNF130
ENSG00000263878	-0.150798	3.70545	-3.77011	0.000179067	0.00255867	0.522046	DLGAP1-AS4
ENSG00000250734	0.185717	-0.334496	3.7695	0.000179497	0.00256301	0.519869	NA
ENSG00000251289	-0.181808	3.01809	-3.7692	0.000179705	0.00256393	0.518816	NA
ENSG00000185222	0.120012	4.82594	3.76905	0.000179814	0.00256393	0.518266	TCEAL9
ENSG00000056736	0.315142	2.39606	3.76819	0.000180413	0.00256952	0.515243	IL17RB
ENSG00000240087	-0.120165	2.78683	-3.76803	0.000180527	0.00256952	0.514673	RPSAP12
ENSG00000260920	-0.152622	2.66504	-3.76795	0.000180586	0.00256952	0.514374	NA
ENSG00000184702	-0.138202	11.0931	-3.76643	0.000181665	0.00258306	0.508965	2020-09-05
ENSG00000263002	0.159459	1.20654	3.7661	0.000181897	0.00258455	0.507806	ZNF234
ENSG00000165028	-0.137896	2.16285	-3.76585	0.000182073	0.00258496	0.506927	NIPSNAP3B
ENSG00000115042	-0.0779182	5.59216	-3.7657	0.000182181	0.00258496	0.506389	FAHD2A
ENSG00000126218	0.122553	0.294928	3.76466	0.000182924	0.00259368	0.502696	F10
ENSG00000179532	0.109267	2.54388	3.76421	0.000183249	0.00259648	0.501082	DNHD1
ENSG00000260838	-0.218011	3.02137	-3.76393	0.000183451	0.00259664	0.500084	NA
ENSG00000082146	0.0962528	3.71493	3.76383	0.000183517	0.00259664	0.499758	STRADB
ENSG00000157895	-0.110243	6.2667	-3.76222	0.000184675	0.00261121	0.494045	C12orf43
ENSG00000134343	-0.15711	5.75929	-3.76157	0.000185146	0.00261604	0.491735	ANO3
ENSG00000214022	0.0918963	6.21177	3.75978	0.000186444	0.00263255	0.48539	REPIN1
ENSG00000123737	-0.0845661	4.19951	-3.75945	0.000186691	0.0026342	0.48419	EXOSC9
ENSG00000103653	0.0627197	4.93136	3.75921	0.00018686	0.00263432	0.483366	CSK
ENSG00000122696	0.122772	3.25154	3.75908	0.000186959	0.00263432	0.482886	SLC25A51
ENSG00000136205	0.249193	3.78813	3.75634	0.000188971	0.00266081	0.473171	TNS3
ENSG00000145087	-0.161031	5.33906	-3.75602	0.000189202	0.00266222	0.472059	STXBP5L
ENSG00000113645	0.184699	4.16307	3.7557	0.000189443	0.00266377	0.470904	WWC1
ENSG00000255959	0.156901	-0.466763	3.75527	0.00018976	0.00266637	0.46939	NA
ENSG00000163875	-0.0898326	5.69012	-3.75481	0.000190101	0.00266931	0.467759	MEAF6
ENSG00000138641	0.0770997	4.98369	3.75417	0.000190577	0.00267414	0.465488	HERC3
ENSG00000260136	0.149902	-0.965535	3.75385	0.000190814	0.00267562	0.464358	NA
ENSG00000120129	0.21977	2.4744	3.75352	0.000191062	0.00267725	0.463179	DUSP1
ENSG00000100442	-0.0853099	6.55118	-3.75311	0.000191368	0.00267872	0.46173	FKBP3
ENSG00000257769	0.31284	-3.47555	3.75299	0.000191458	0.00267872	0.461303	NA
ENSG00000072858	-0.195168	4.46045	-3.75284	0.000191563	0.00267872	0.460803	SIDT1
ENSG00000136048	0.154183	-0.362164	3.75242	0.000191881	0.00268131	0.459299	DRAM1
ENSG00000260852	0.1614	3.09722	3.75199	0.0001922	0.00268246	0.457792	FBXL19-AS1
ENSG00000111731	-0.0878003	4.12386	-3.75196	0.000192228	0.00268246	0.45766	C2CD5
ENSG00000116237	0.0874107	4.55385	3.75145	0.000192609	0.00268484	0.455864	ICMT
ENSG00000164414	-0.122734	3.74187	-3.75138	0.000192663	0.00268484	0.455606	SLC35A1
ENSG00000172831	-0.113552	6.43789	-3.75096	0.000192974	0.00268567	0.454145	CES2
ENSG00000155729	0.0966766	1.52307	3.75094	0.000192988	0.00268567	0.454078	KCTD18
ENSG00000198715	-0.0640892	2.92198	-3.7494	0.00019415	0.0027	0.448628	GLMP
ENSG00000169976	-0.0834755	4.67537	-3.7488	0.000194611	0.00270271	0.446478	SF3B5
ENSG00000136521	-0.0823348	5.37297	-3.74879	0.000194613	0.00270271	0.44647	NDUFB5
ENSG00000147571	-0.480447	5.22349	-3.74819	0.000195073	0.00270699	0.444327	CRH
ENSG00000080189	-0.104557	4.91816	-3.74787	0.000195313	0.00270699	0.443209	SLC35C2
ENSG00000257096	0.121703	1.88649	3.74748	0.000195607	0.00270699	0.441843	NA
ENSG00000242128	0.18695	-0.103206	3.74719	0.000195832	0.00270699	0.4408	NA
ENSG00000132199	-0.216717	-0.208651	-3.74708	0.000195917	0.00270699	0.440408	ENOSF1
ENSG00000255856	-0.160851	3.65537	-3.74705	0.000195937	0.00270699	0.440317	NA
ENSG00000203401	0.323573	1.45612	3.74686	0.000196087	0.00270699	0.43962	NA
ENSG00000262839	0.323573	1.45612	3.74686	0.000196087	0.00270699	0.43962	NA
ENSG00000175265	-0.155136	5.489	-3.74681	0.000196122	0.00270699	0.439459	GOLGA8A
ENSG00000261771	-0.0842843	6.38743	-3.74623	0.000196565	0.00271126	0.43741	DYX1C1-CCPG1
ENSG00000125895	-0.163978	4.499	-3.74593	0.000196796	0.0027126	0.436345	TMEM74B
ENSG00000113597	-0.106361	5.07918	-3.74551	0.000197117	0.0027142	0.434864	TRAPPC13
ENSG00000256453	0.0685708	2.82213	3.74541	0.000197196	0.0027142	0.434503	DND1
ENSG00000078795	0.17127	0.0378146	3.74525	0.000197313	0.0027142	0.433963	PKD2L2
ENSG00000079691	0.171031	2.75098	3.7443	0.000198046	0.00272243	0.430598	CARMIL1
ENSG00000119681	0.117488	2.08787	3.74387	0.000198381	0.00272518	0.429066	LTBP2
ENSG00000230074	-0.178673	4.61466	-3.7432	0.000198901	0.00273048	0.426691	NA
ENSG00000229257	-0.178535	2.55298	-3.74225	0.000199631	0.00273864	0.423367	NA
ENSG00000120802	0.110909	3.69985	3.74175	0.000200025	0.0027422	0.421577	TMPO
ENSG00000109832	-0.102816	3.79284	-3.74103	0.000200581	0.00274788	0.419059	DDX25
ENSG00000136518	0.170363	1.57155	3.74072	0.000200826	0.00274788	0.417953	ACTL6A
ENSG00000144583	-0.184043	5.22677	-3.74069	0.000200847	0.00274788	0.417859	2020-03-04
ENSG00000172500	-0.147903	4.99957	-3.74005	0.000201351	0.00275157	0.415582	FIBP
ENSG00000177432	-0.192033	4.29112	-3.74	0.000201388	0.00275157	0.415418	NAP1L5
ENSG00000228727	-0.211342	3.27107	-3.73939	0.000201864	0.00275622	0.413275	SAPCD1
ENSG00000178295	-0.148085	0.605699	-3.73876	0.000202358	0.00276011	0.411057	GEN1
ENSG00000177192	-0.0955167	4.90538	-3.73863	0.000202465	0.00276011	0.410577	PUS1
ENSG00000121892	0.0756978	5.71347	3.73838	0.000202659	0.00276011	0.409707	PDS5A
ENSG00000020426	-0.0668672	4.93327	-3.73834	0.000202693	0.00276011	0.409556	MNAT1
ENSG00000241553	-0.0888752	7.38085	-3.73753	0.000203331	0.00276694	0.406703	ARPC4
ENSG00000215452	0.202235	0.162995	3.73706	0.000203706	0.00277018	0.405033	ZNF663P
ENSG00000150281	0.181173	0.295865	3.7367	0.000203987	0.00277215	0.403782	CTF1
ENSG00000226721	-0.125272	7.13979	-3.73582	0.000204691	0.00277985	0.400658	EEF1DP2
ENSG00000160285	0.100399	4.17036	3.73542	0.000205002	0.00278145	0.399281	LSS
ENSG00000109790	0.156011	4.08537	3.73532	0.000205083	0.00278145	0.398919	KLHL5
ENSG00000183837	-0.286308	5.444	-3.73485	0.000205458	0.00278401	0.397262	PNMA3
ENSG00000179715	-0.160958	-1.07188	-3.73474	0.000205546	0.00278401	0.396873	PCED1B
ENSG00000158156	0.11164	1.78348	3.73342	0.000206604	0.00279539	0.392216	XKR8
ENSG00000149243	-0.200909	3.44117	-3.73335	0.000206663	0.00279539	0.39196	KLHL35
ENSG00000167191	0.203633	2.44177	3.73307	0.000206889	0.00279658	0.390969	GPRC5B
ENSG00000250770	-0.354096	-2.21506	-3.73223	0.000207564	0.00280363	0.388012	NA
ENSG00000269636	0.153679	0.775941	3.73207	0.000207686	0.00280363	0.387479	NA
ENSG00000179277	0.316186	-4.3727	3.73146	0.000208184	0.00280848	0.385305	MEIS3P1
ENSG00000164187	-0.0874212	6.28906	-3.7303	0.000209121	0.0028183	0.381233	LMBRD2
ENSG00000115568	0.0607501	4.43092	3.73022	0.00020919	0.0028183	0.380935	ZNF142
ENSG00000069667	0.122037	5.7724	3.73001	0.000209359	0.0028187	0.380203	RORA
ENSG00000169047	0.141729	2.20445	3.72936	0.000209885	0.00282265	0.377926	IRS1
ENSG00000172840	0.107762	3.90454	3.7293	0.000209931	0.00282265	0.377728	PDP2
ENSG00000256235	0.153583	0.768676	3.72798	0.000211012	0.00283531	0.373068	SMIM3
ENSG00000135720	0.103079	8.39312	3.7272	0.000211648	0.00284197	0.370338	DYNC1LI2
ENSG00000070476	0.110644	0.58282	3.72699	0.000211822	0.00284243	0.369592	ZXDC
ENSG00000259900	0.151286	-1.10181	3.72669	0.000212066	0.00284337	0.36855	NA
ENSG00000168490	-0.228591	9.62815	-3.72656	0.000212173	0.00284337	0.368092	PHYHIP
ENSG00000114942	-0.0812188	6.37987	-3.72599	0.000212648	0.00284648	0.366065	EEF1B2
ENSG00000241190	-0.377872	6.08057	-3.72594	0.000212686	0.00284648	0.365904	NA
ENSG00000131016	0.102681	5.98903	3.72372	0.000214525	0.0028692	0.358095	AKAP12
ENSG00000269487	0.123789	1.12512	3.72349	0.000214716	0.00286986	0.357289	NA
ENSG00000253567	-0.195077	2.28802	-3.72256	0.000215493	0.00287835	0.354012	NA
ENSG00000174482	-0.192903	4.68759	-3.72204	0.000215929	0.00288227	0.352181	LINGO2
ENSG00000156639	0.140937	4.84416	3.72131	0.00021654	0.00288853	0.349618	ZFAND3
ENSG00000166348	0.13143	3.03827	3.72089	0.000216892	0.00289034	0.348143	USP54
ENSG00000079308	0.168178	2.86518	3.7208	0.000216961	0.00289034	0.347856	TNS1
ENSG00000263053	-0.148414	3.91275	-3.71939	0.000218148	0.00290425	0.342908	NA
ENSG00000110200	-0.119958	4.85777	-3.71796	0.00021936	0.00291648	0.337885	ANAPC15
ENSG00000008118	-0.222863	5.89044	-3.71787	0.000219434	0.00291648	0.337576	CAMK1G
ENSG00000136750	-0.287923	4.12385	-3.7178	0.000219498	0.00291648	0.337313	GAD2
ENSG00000168264	0.137467	5.5605	3.71728	0.000219944	0.00291901	0.335474	IRF2BP2
ENSG00000225978	-0.237354	3.48497	-3.71713	0.000220069	0.00291901	0.334957	HAR1A
ENSG00000019991	0.373045	-2.26058	3.717	0.000220178	0.00291901	0.334511	HGF
ENSG00000072135	-0.0723032	4.71546	-3.7169	0.000220264	0.00291901	0.334153	PTPN18
ENSG00000131043	0.0733249	3.0848	3.71665	0.000220477	0.00291966	0.33328	AAR2
ENSG00000260987	-0.289242	4.06947	-3.7165	0.000220602	0.00291966	0.332766	NA
ENSG00000136478	0.0871593	4.51961	3.71562	0.000221359	0.00292777	0.32966	TEX2
ENSG00000031081	0.248558	2.09925	3.71421	0.00022257	0.00294188	0.32471	ARHGAP31
ENSG00000131100	-0.148368	6.79624	-3.71367	0.000223033	0.00294607	0.322828	ATP6V1E1
ENSG00000267714	0.183097	-2.12837	3.71318	0.000223452	0.00294839	0.321126	NA
ENSG00000138411	-0.107403	2.69175	-3.71313	0.000223499	0.00294839	0.320935	HECW2
ENSG00000169740	0.0721242	4.91262	3.71284	0.000223748	0.00294975	0.319926	ZNF32
ENSG00000163884	0.231363	3.40926	3.71154	0.000224877	0.00296106	0.315365	KLF15
ENSG00000196182	0.121587	5.74147	3.71151	0.000224898	0.00296106	0.315278	STK40
ENSG00000198695	0.10536	17.478	3.7101	0.000226131	0.00297536	0.310323	MT-ND6
ENSG00000158615	0.177611	2.65759	3.70991	0.000226294	0.00297557	0.309671	PPP1R15B
ENSG00000153179	0.148225	1.32044	3.70966	0.000226517	0.00297589	0.308778	RASSF3
ENSG00000167513	-0.156569	2.69327	-3.70955	0.000226612	0.00297589	0.308398	CDT1
ENSG00000063660	-0.122676	6.40648	-3.7088	0.000227271	0.00298153	0.305762	GPC1
ENSG00000167699	-0.0849116	4.11666	-3.70872	0.000227335	0.00298153	0.305507	GLOD4
ENSG00000102312	-0.0739106	4.63354	-3.70736	0.000228533	0.00299266	0.300744	PORCN
ENSG00000261459	0.159693	1.69403	3.70689	0.000228945	0.00299266	0.299111	NA
ENSG00000260196	-0.191631	4.05228	-3.70684	0.000228993	0.00299266	0.298921	NA
ENSG00000076716	0.256755	-0.591082	3.70677	0.000229055	0.00299266	0.298675	GPC4
ENSG00000205838	-0.124034	0.36544	-3.70676	0.000229067	0.00299266	0.298629	TTC23L
ENSG00000232456	0.218175	-1.50978	3.70657	0.000229229	0.00299266	0.297988	NA
ENSG00000116918	-0.102007	3.73204	-3.7065	0.000229293	0.00299266	0.297733	TSNAX
ENSG00000240907	-0.357987	6.73077	-3.70642	0.000229364	0.00299266	0.297453	NA
ENSG00000227279	0.212467	-0.0624426	3.70564	0.000230055	0.00299974	0.294727	NA
ENSG00000231721	0.0813075	4.24829	3.70541	0.000230259	0.00299979	0.293923	LINC-PINT
ENSG00000198920	-0.0628211	4.00169	-3.7053	0.000230354	0.00299979	0.293548	KIAA0753
ENSG00000197702	0.14097	2.70047	3.70457	0.000231009	0.00300633	0.290978	PARVA
ENSG00000263756	0.249264	-0.97617	3.70438	0.00023118	0.00300633	0.290306	NA
ENSG00000156475	-0.0706646	6.08188	-3.7042	0.000231336	0.00300633	0.289696	PPP2R2B
ENSG00000157240	0.216985	0.559609	3.70406	0.000231464	0.00300633	0.289191	FZD1
ENSG00000167978	0.0742602	7.41872	3.7039	0.000231604	0.00300633	0.288644	SRRM2
ENSG00000101290	0.0531777	6.03963	3.70374	0.000231747	0.00300633	0.288086	CDS2
ENSG00000223901	0.268834	-4.61046	3.70331	0.00023213	0.00300938	0.286589	NA
ENSG00000268983	-0.0697855	5.76055	-3.70262	0.000232755	0.00301344	0.284151	NA
ENSG00000187098	0.108824	1.85682	3.70235	0.000232998	0.00301344	0.283206	MITF
ENSG00000131089	-0.0881661	6.85182	-3.70232	0.000233025	0.00301344	0.283102	ARHGEF9
ENSG00000101191	0.0917196	4.34992	3.7023	0.000233038	0.00301344	0.283052	DIDO1
ENSG00000143033	-0.0929727	6.14529	-3.70198	0.000233328	0.00301463	0.281922	MTF2
ENSG00000196116	0.119823	2.66407	3.7018	0.000233486	0.00301463	0.281312	TDRD7
ENSG00000236472	0.118386	5.1024	3.70154	0.000233723	0.00301463	0.280391	NA
ENSG00000099968	0.0926775	3.25698	3.70154	0.000233725	0.00301463	0.280385	BCL2L13
ENSG00000084676	0.0710969	7.08397	3.70115	0.000234078	0.00301727	0.279015	NCOA1
ENSG00000166130	0.13557	-0.396387	3.70062	0.000234556	0.00302151	0.277168	IKBIP
ENSG00000060237	0.148793	7.70343	3.69934	0.000235714	0.0030345	0.272704	WNK1
ENSG00000149782	0.15095	3.06489	3.69843	0.000236542	0.00304083	0.269527	PLCB3
ENSG00000142039	0.0935635	2.9216	3.69837	0.000236595	0.00304083	0.269323	CCDC97
ENSG00000231982	-0.213465	-0.276066	-3.6983	0.000236657	0.00304083	0.269086	NA
ENSG00000180198	0.138927	4.20182	3.69814	0.000236806	0.00304083	0.268516	RCC1
ENSG00000250056	0.159974	0.577914	3.6973	0.000237575	0.00304878	0.265578	LINC01018
ENSG00000119699	0.142919	6.53908	3.69679	0.000238043	0.00305117	0.263795	TGFB3
ENSG00000176597	0.182585	2.14457	3.69672	0.000238099	0.00305117	0.263582	B3GNT5
ENSG00000126016	0.210706	2.50865	3.6966	0.000238212	0.00305117	0.263149	AMOT
ENSG00000126217	0.0655002	6.11936	3.69592	0.000238835	0.00305657	0.260785	MCF2L
ENSG00000167526	-0.0864618	9.52203	-3.69581	0.000238936	0.00305657	0.260401	RPL13
ENSG00000081377	-0.0648869	6.82594	-3.69556	0.000239172	0.00305766	0.259507	CDC14B
ENSG00000196668	-0.180012	4.44292	-3.6952	0.000239496	0.00305806	0.258278	LINC00173
ENSG00000233579	-0.210022	5.51842	-3.6952	0.000239505	0.00305806	0.258246	KRT8P15
ENSG00000167491	0.0957008	5.09613	3.69497	0.000239713	0.00305879	0.25746	GATAD2A
ENSG00000113721	0.151834	3.58984	3.69429	0.000240342	0.00306355	0.255083	PDGFRB
ENSG00000196581	0.140668	3.99019	3.69424	0.000240388	0.00306355	0.254912	AJAP1
ENSG00000166016	0.123265	0.575599	3.69402	0.00024059	0.0030642	0.254149	ABTB2
ENSG00000183580	0.200777	2.32595	3.69372	0.00024087	0.00306445	0.253094	FBXL7
ENSG00000136710	-0.0829266	4.5311	-3.69361	0.000240969	0.00306445	0.252723	CCDC115
ENSG00000162627	0.15584	0.407375	3.69351	0.000241063	0.00306445	0.25237	SNX7
ENSG00000082512	-0.122452	4.12552	-3.69316	0.000241391	0.00306554	0.251137	TRAF5
ENSG00000166004	-0.0717007	7.0056	-3.69309	0.000241451	0.00306554	0.250913	CEP295
ENSG00000264672	-0.126004	5.38581	-3.69179	0.000242667	0.00307904	0.246363	SEPT4-AS1
ENSG00000128923	0.0757936	7.37848	3.69124	0.000243179	0.00308361	0.244451	FAM63B
ENSG00000237289	-0.251243	6.9341	-3.69029	0.000244064	0.00309137	0.24116	CKMT1B
ENSG00000254835	0.169695	-1.67838	3.69026	0.000244096	0.00309137	0.241043	RNF185-AS1
ENSG00000114779	-0.0891104	3.80737	-3.68998	0.00024436	0.00309279	0.240062	ABHD14B
ENSG00000006116	-0.217849	7.04447	-3.6894	0.000244908	0.00309779	0.238032	CACNG3
ENSG00000166188	0.132474	3.8727	3.68801	0.000246212	0.00311234	0.233222	ZNF319
ENSG00000111254	0.233592	-2.09528	3.68757	0.000246631	0.0031157	0.23168	AKAP3
ENSG00000162755	-0.113479	3.95503	-3.68661	0.000247544	0.00312528	0.228334	KLHDC9
ENSG00000147402	0.226232	-2.19677	3.68625	0.000247881	0.00312739	0.227101	NA
ENSG00000166377	-0.0693057	5.08526	-3.68611	0.00024802	0.00312739	0.226594	ATP9B
ENSG00000186153	0.119969	2.11815	3.6852	0.000248887	0.00313638	0.223434	WWOX
ENSG00000091542	0.0631429	6.49955	3.68485	0.000249218	0.0031386	0.222229	ALKBH5
ENSG00000085063	0.13265	4.72496	3.68451	0.000249546	0.00314078	0.221036	CD59
ENSG00000251537	0.170585	2.29952	3.6843	0.000249746	0.00314134	0.220313	NA
ENSG00000079739	0.164302	1.48396	3.68395	0.000250082	0.0031419	0.219094	PGM1
ENSG00000269814	0.170545	2.1031	3.68393	0.0002501	0.0031419	0.21903	NA
ENSG00000125962	-0.082018	3.09918	-3.68365	0.000250377	0.00314342	0.218025	ARMCX5
ENSG00000259321	-0.138083	2.79795	-3.68334	0.00025067	0.00314342	0.216965	NA
ENSG00000106328	-0.200319	7.35169	-3.68333	0.000250686	0.00314342	0.216909	FSCN3
ENSG00000107165	-0.302764	-0.758835	-3.68256	0.000251427	0.00315076	0.214237	TYRP1
ENSG00000259520	-0.430067	-0.878848	-3.68207	0.000251898	0.00315471	0.212541	NA
ENSG00000261215	-0.174271	5.65366	-3.68181	0.00025215	0.00315592	0.211635	NA
ENSG00000099260	-0.172291	1.3905	-3.68096	0.000252971	0.00316424	0.208692	PALMD
ENSG00000250067	-0.10964	8.76159	-3.68028	0.000253634	0.00317058	0.20632	YJEFN3
ENSG00000269621	-0.12634	4.54581	-3.68004	0.000253869	0.00317156	0.205481	NA
ENSG00000111907	0.234246	5.65834	3.67916	0.00025472	0.00318023	0.202451	TPD52L1
ENSG00000267047	-0.084754	5.17626	-3.67796	0.000255896	0.00319141	0.198279	NA
ENSG00000055208	0.184006	2.45707	3.67793	0.000255929	0.00319141	0.19816	TAB2
ENSG00000004838	0.127103	3.12085	3.67762	0.000256231	0.0031932	0.197095	ZMYND10
ENSG00000259118	0.178645	0.681997	3.67722	0.000256625	0.00319615	0.195702	NA
ENSG00000176907	-0.194999	1.61868	-3.67674	0.000257094	0.00319861	0.194049	C8orf4
ENSG00000203472	0.276008	-6.00264	3.6767	0.000257138	0.00319861	0.193893	NA
ENSG00000235194	-0.0795461	6.25923	-3.6763	0.000257536	0.00320019	0.192492	PPP1R3E
ENSG00000132688	0.140826	3.97047	3.67625	0.000257581	0.00320019	0.192336	NES
ENSG00000198150	0.149905	3.09857	3.67582	0.000258007	0.00320165	0.190839	NA
ENSG00000121680	-0.134854	4.33422	-3.67581	0.000258014	0.00320165	0.190812	PEX16
ENSG00000135925	-0.225541	0.252359	-3.67528	0.000258543	0.00320625	0.188959	WNT10A
ENSG00000186665	-0.0997495	2.23882	-3.67473	0.00025909	0.00321107	0.187045	C17orf58
ENSG00000159592	0.0876409	4.49825	3.6744	0.000259413	0.00321151	0.185915	GPBP1L1
ENSG00000119938	0.251281	3.95576	3.67437	0.000259443	0.00321151	0.185812	PPP1R3C
ENSG00000188290	-0.219057	5.94929	-3.67402	0.000259787	0.00321381	0.184612	HES4
ENSG00000072803	0.122746	4.7819	3.67305	0.000260762	0.00322391	0.181219	FBXW11
ENSG00000260317	-0.23233	-0.491044	-3.67283	0.000260975	0.00322458	0.180479	NA
ENSG00000141646	0.124702	4.05918	3.67178	0.000262031	0.00323566	0.176822	SMAD4
ENSG00000149654	-0.193164	5.48941	-3.67112	0.000262697	0.0032419	0.174525	CDH22
ENSG00000112029	0.197853	-1.44424	3.67034	0.000263482	0.00324961	0.171822	FBXO5
ENSG00000126804	0.139722	2.60079	3.67005	0.000263769	0.00325117	0.170838	ZBTB1
ENSG00000262313	0.177174	-2.50805	3.66986	0.000263967	0.00325164	0.170158	NA
ENSG00000112486	-0.213637	1.71547	-3.6688	0.000265038	0.00325741	0.166492	CCR6
ENSG00000167635	0.0823216	3.88371	3.66845	0.00026539	0.00325741	0.16529	ZNF146
ENSG00000213658	-0.129866	4.09493	-3.66844	0.000265399	0.00325741	0.16526	LAT
ENSG00000166295	0.0901237	6.17473	3.66839	0.000265453	0.00325741	0.165074	ANAPC16
ENSG00000169116	-0.198325	5.42321	-3.66838	0.000265465	0.00325741	0.165035	PARM1
ENSG00000174943	-0.0825138	6.53094	-3.66816	0.000265682	0.00325741	0.164293	KCTD13
ENSG00000203618	-0.180548	10.6173	-3.66815	0.000265698	0.00325741	0.16424	GP1BB
ENSG00000101040	0.100753	7.38427	3.66812	0.000265721	0.00325741	0.164163	ZMYND8
ENSG00000231645	-0.304891	2.07298	-3.66779	0.000266056	0.00325955	0.16302	KRT17P6
ENSG00000011523	-0.0513319	4.49952	-3.6672	0.000266662	0.003265	0.16096	CEP68
ENSG00000183066	-0.132088	4.11343	-3.66649	0.00026739	0.00327077	0.158491	WBP2NL
ENSG00000198919	-0.0803152	7.83799	-3.6663	0.000267577	0.00327077	0.15786	DZIP3
ENSG00000135116	-0.173724	4.92189	-3.66626	0.000267617	0.00327077	0.157723	HRK
ENSG00000069696	-0.195771	3.89825	-3.66325	0.000270722	0.00330672	0.147282	DRD4
ENSG00000177954	-0.103701	9.05863	-3.66296	0.000271024	0.00330842	0.146272	RPS27
ENSG00000203583	-0.0992119	4.74812	-3.6626	0.000271393	0.00331093	0.145041	NA
ENSG00000206053	0.0963884	2.71213	3.6614	0.000272639	0.00332276	0.140893	HN1L
ENSG00000130024	0.127183	5.34093	3.6613	0.00027274	0.00332276	0.140558	PHF10
ENSG00000153207	0.113741	4.9526	3.66093	0.000273125	0.00332276	0.139282	AHCTF1
ENSG00000154957	-0.113243	2.63503	-3.66093	0.000273126	0.00332276	0.139279	ZNF18
ENSG00000176624	0.17511	3.66583	3.66088	0.000273182	0.00332276	0.139093	MEX3C
ENSG00000260788	0.291296	-3.64784	3.66007	0.000274032	0.00333109	0.136282	NA
ENSG00000116752	-0.0983566	3.6072	-3.65919	0.000274945	0.00333824	0.13327	BCAS2
ENSG00000132000	-0.152271	1.23786	-3.65918	0.000274963	0.00333824	0.133211	PODNL1
ENSG00000080839	0.102715	1.17814	3.65903	0.000275114	0.00333824	0.132715	RBL1
ENSG00000131966	-0.07253	3.21006	-3.6586	0.00027557	0.00334148	0.131215	ACTR10
ENSG00000130725	-0.100747	8.76428	-3.65847	0.00027571	0.00334148	0.130753	UBE2M
ENSG00000136261	-0.122875	4.02507	-3.65804	0.000276157	0.00334489	0.129289	BZW2
ENSG00000136235	0.265229	-0.182558	3.65739	0.000276849	0.00335127	0.127025	GPNMB
ENSG00000120899	-0.164932	8.26061	-3.65609	0.000278216	0.00336582	0.122564	PTK2B
ENSG00000137809	0.169034	-0.333755	3.65587	0.000278454	0.00336668	0.121792	ITGA11
ENSG00000100242	0.116902	2.9708	3.65557	0.000278771	0.00336851	0.120762	SUN2
ENSG00000039139	-0.177545	0.982063	-3.65527	0.000279094	0.0033698	0.119715	DNAH5
ENSG00000138794	0.137477	1.42194	3.65516	0.00027921	0.0033698	0.119337	CASP6
ENSG00000182400	-0.0916079	5.17633	-3.65455	0.000279858	0.00337439	0.11724	TRAPPC6B
ENSG00000100908	-0.138636	3.82928	-3.65449	0.000279923	0.00337439	0.117028	EMC9
ENSG00000185068	-0.100646	5.00456	-3.65384	0.000280623	0.00338082	0.114769	NA
ENSG00000165030	0.194032	2.12317	3.65343	0.000281054	0.00338399	0.113382	NFIL3
ENSG00000141429	0.0696624	3.64648	3.65267	0.000281878	0.00339014	0.11073	GALNT1
ENSG00000087510	0.332033	-3.77762	3.65265	0.000281899	0.00339014	0.110664	TFAP2C
ENSG00000100577	-0.193624	0.967438	-3.65244	0.000282117	0.00339044	0.109964	GSTZ1
ENSG00000130699	0.125183	3.51672	3.65224	0.000282336	0.00339044	0.109261	TAF4
ENSG00000225177	0.204393	2.88348	3.65216	0.000282425	0.00339044	0.108976	NA
ENSG00000203667	0.0600865	6.40337	3.65137	0.000283269	0.00339856	0.106276	COX20
ENSG00000119865	-0.0696474	6.83	-3.65019	0.000284548	0.00341188	0.1022	CNRIP1
ENSG00000231880	0.213105	-2.6861	3.6497	0.000285077	0.0034162	0.100519	NA
ENSG00000163491	-0.156682	3.11537	-3.64776	0.000287192	0.00343796	0.0938294	NEK10
ENSG00000156304	0.069474	4.15881	3.64773	0.000287231	0.00343796	0.0937058	SCAF4
ENSG00000204071	-0.139083	6.60081	-3.64744	0.000287543	0.00343966	0.0927245	TCEAL6
ENSG00000133027	-0.0919372	3.47177	-3.64694	0.000288087	0.00344223	0.0910135	PEMT
ENSG00000007255	-0.144717	2.61874	-3.64694	0.000288098	0.00344223	0.0909815	TRAPPC6A
ENSG00000258985	-0.227642	1.79034	-3.64665	0.000288415	0.003444	0.0899845	NA
ENSG00000176410	-0.149249	3.8843	-3.64629	0.000288802	0.00344491	0.0887727	DNAJC30
ENSG00000040633	0.0832671	4.27498	3.64627	0.000288831	0.00344491	0.0886801	PHF23
ENSG00000264982	0.284564	-4.399	3.64514	0.000290068	0.00345762	0.0848149	NA
ENSG00000133131	0.169404	0.549832	3.64497	0.000290264	0.00345793	0.0842027	MORC4
ENSG00000213563	0.0962125	4.4083	3.64395	0.000291392	0.00346868	0.080695	C8orf82
ENSG00000173757	0.110377	4.47238	3.64378	0.000291582	0.00346868	0.0801047	STAT5B
ENSG00000105321	0.0966476	3.54602	3.64369	0.00029168	0.00346868	0.0797998	CCDC9
ENSG00000184203	-0.100814	3.69536	-3.64317	0.000292255	0.00347349	0.0780173	PPP1R2
ENSG00000121900	-0.0957573	7.95232	-3.64264	0.000292845	0.00347798	0.0761948	TMEM54
ENSG00000196227	-0.085937	7.49081	-3.64252	0.000292976	0.00347798	0.0757886	FAM217B
ENSG00000134873	0.246052	2.80826	3.64184	0.000293734	0.00348476	0.0734518	CLDN10
ENSG00000166171	-0.0928367	3.60404	-3.64157	0.000294033	0.00348476	0.0725299	DPCD
ENSG00000136936	-0.070241	4.06988	-3.64141	0.000294214	0.00348476	0.0719734	XPA
ENSG00000149269	-0.212514	6.48573	-3.64133	0.00029431	0.00348476	0.071679	PAK1
ENSG00000213760	-0.173443	7.09424	-3.64124	0.000294407	0.00348476	0.0713807	ATP6V1G2
ENSG00000178209	0.113225	6.44955	3.64079	0.000294917	0.00348771	0.0698161	PLEC
ENSG00000113212	0.18952	-3.67389	3.64071	0.000295	0.00348771	0.0695603	PCDHB7
ENSG00000164600	-0.236699	4.95522	-3.64031	0.000295451	0.003491	0.0681792	NEUROD6
ENSG00000125637	0.155403	-0.458179	3.64012	0.000295664	0.00349149	0.067526	PSD4
ENSG00000079805	0.0630903	4.71921	3.63969	0.00029615	0.00349519	0.0660419	DNM2
ENSG00000234432	-0.129059	2.68145	-3.63907	0.000296845	0.00350135	0.0639218	NA
ENSG00000265519	0.274069	-4.09073	3.63844	0.000297553	0.00350766	0.0617663	NA
ENSG00000101162	0.26768	0.753946	3.63736	0.00029878	0.00351848	0.0580439	TUBB1
ENSG00000267139	0.101717	3.49435	3.63726	0.000298899	0.00351848	0.0576822	NA
ENSG00000241563	-0.187407	5.20236	-3.63716	0.000299002	0.00351848	0.0573715	CORT
ENSG00000131401	-0.360116	-3.67494	-3.63702	0.000299164	0.00351848	0.0568806	NAPSB
ENSG00000154065	-0.0956185	2.12202	-3.63519	0.000301253	0.00354099	0.0505862	ANKRD29
ENSG00000087095	-0.102433	7.16924	-3.63481	0.000301692	0.00354409	0.0492706	NLK
ENSG00000139668	0.164523	-0.739119	3.63438	0.000302176	0.00354708	0.0478201	WDFY2
ENSG00000148606	-0.0910869	6.08618	-3.63428	0.000302296	0.00354708	0.0474603	POLR3A
ENSG00000117480	-0.147239	4.09306	-3.63405	0.000302558	0.0035481	0.0466789	FAAH
ENSG00000260808	0.240671	-3.07057	3.63338	0.000303324	0.00355502	0.0443899	NA
ENSG00000088727	-0.0590589	3.35538	-3.63323	0.000303498	0.00355502	0.0438713	KIF9
ENSG00000126777	0.0783113	8.11148	3.63285	0.000303937	0.00355692	0.0425648	KTN1
ENSG00000110786	-0.194783	6.86039	-3.63279	0.000304012	0.00355692	0.0423418	PTPN5
ENSG00000175352	-0.192341	6.11467	-3.63251	0.000304336	0.00355867	0.0413773	NRIP3
ENSG00000204977	0.0568129	4.90851	3.63157	0.00030542	0.00356861	0.0381623	TRIM13
ENSG00000120903	-0.21457	7.33561	-3.63142	0.000305591	0.00356861	0.0376573	CHRNA2
ENSG00000128683	-0.230567	4.46754	-3.63127	0.000305766	0.00356861	0.0371403	GAD1
ENSG00000162757	-0.147839	-1.09901	-3.63116	0.000305891	0.00356861	0.0367704	C1orf74
ENSG00000138028	-0.144356	5.52423	-3.63057	0.000306576	0.00357455	0.034745	CGREF1
ENSG00000257816	-0.166637	3.2173	-3.62951	0.000307811	0.00358688	0.0311107	NA
ENSG00000135968	-0.0976291	8.59896	-3.62915	0.000308232	0.00358973	0.0298745	GCC2
ENSG00000116198	0.0892404	4.94494	3.62886	0.000308578	0.00359169	0.0288614	CEP104
ENSG00000260233	0.13028	0.468905	3.62861	0.00030886	0.00359291	0.0280333	SSSCA1-AS1
ENSG00000099308	-0.11427	8.7711	-3.62828	0.000309249	0.00359537	0.0268969	MAST3
ENSG00000068400	-0.0709633	7.00148	-3.62805	0.000309523	0.0035965	0.0260951	GRIPAP1
ENSG00000205138	-0.117865	2.94256	-3.62744	0.000310241	0.00360096	0.024	SDHAF1
ENSG00000172380	0.218128	1.87136	3.62742	0.000310262	0.00360096	0.0239373	GNG12
ENSG00000172733	0.105502	3.92582	3.62636	0.000311505	0.0036133	0.0203221	PURG
ENSG00000227953	-0.203706	2.10423	-3.62621	0.000311682	0.0036133	0.0198093	LINC01341
ENSG00000170525	0.183884	1.6974	3.62587	0.000312089	0.00361596	0.0186285	PFKFB3
ENSG00000255782	0.140866	4.67291	3.62495	0.000313174	0.00362645	0.0154927	NA
ENSG00000110107	-0.127892	6.05801	-3.62479	0.000313372	0.00362667	0.0149202	PRPF19
ENSG00000213445	0.122838	2.48576	3.62206	0.000316625	0.00366222	0.00558367	SIPA1
ENSG00000187186	-0.181571	5.44132	-3.62178	0.000316959	0.003664	0.00462943	NA
ENSG00000259948	0.0899296	4.54348	3.62138	0.000317438	0.00366551	0.00326509	NA
ENSG00000196460	-0.318892	-2.0706	-3.62137	0.000317451	0.00366551	0.00322721	RFX8
ENSG00000165646	0.129037	0.366436	3.62093	0.000317978	0.0036695	0.00172828	SLC18A2
ENSG00000102241	0.0551109	4.53885	3.62027	0.000318772	0.00367631	-0.000526471	HTATSF1
ENSG00000247853	0.133673	1.31114	3.62014	0.00031893	0.00367631	-0.000975668	NA
ENSG00000086758	0.0814869	5.91027	3.61986	0.000319266	0.00367809	-0.00192765	HUWE1
ENSG00000115457	-0.27206	2.91414	-3.61964	0.000319531	0.00367905	-0.00267715	IGFBP2
ENSG00000203499	-0.159023	1.33383	-3.61921	0.000320051	0.00368294	-0.00414665	FAM83H-AS1
ENSG00000188997	0.125655	3.01114	3.61808	0.000321425	0.00369667	-0.00802137	KCTD21
ENSG00000169410	0.138275	3.45865	3.61748	0.000322152	0.00370125	-0.0100618	PTPN9
ENSG00000266677	0.219428	0.211712	3.61745	0.00032219	0.00370125	-0.010168	NA
ENSG00000164164	0.115046	4.88969	3.61643	0.000323438	0.00371292	-0.0136649	OTUD4
ENSG00000149289	0.193557	1.85092	3.61632	0.000323572	0.00371292	-0.0140375	ZC3H12C
ENSG00000174917	-0.130706	5.8431	-3.61614	0.000323791	0.00371315	-0.0146514	C19orf70
ENSG00000122873	-0.113479	6.2837	-3.61601	0.000323958	0.00371315	-0.0151152	CISD1
ENSG00000182901	-0.162549	4.74905	-3.61581	0.0003242	0.00371383	-0.0157909	RGS7
ENSG00000205726	0.0786293	7.83746	3.61504	0.000325136	0.00371858	-0.018397	ITSN1
ENSG00000175084	-0.281641	-1.22621	-3.61503	0.00032516	0.00371858	-0.0184635	DES
ENSG00000070047	0.0804796	4.1805	3.61475	0.000325495	0.00371858	-0.0193952	PHRF1
ENSG00000188895	0.0614081	5.3568	3.61474	0.000325508	0.00371858	-0.0194298	MSL1
ENSG00000232903	-0.298643	3.19537	-3.61459	0.000325698	0.00371858	-0.019957	LINC01166
ENSG00000109756	0.0856412	5.52419	3.61453	0.000325771	0.00371858	-0.0201608	RAPGEF2
ENSG00000266173	-0.0830657	4.86478	-3.61442	0.000325898	0.00371858	-0.0205138	STRADA
ENSG00000100320	-0.0937543	8.02909	-3.61395	0.000326487	0.0037232	-0.0221457	RBFOX2
ENSG00000248124	-0.0810614	2.64862	-3.6128	0.000327901	0.00373722	-0.0260515	RRN3P1
ENSG00000210194	0.117132	15.6481	3.61248	0.000328302	0.00373969	-0.0271565	MT-TE
ENSG00000166436	-0.0981901	3.44473	-3.61231	0.000328516	0.00374003	-0.0277456	TRIM66
ENSG00000092094	-0.118551	3.99972	-3.61191	0.000329006	0.00374351	-0.0290925	OSGEP
ENSG00000137267	-0.15956	6.11011	-3.61124	0.000329846	0.00375096	-0.0313984	TUBB2A
ENSG00000174460	-0.152681	1.93315	-3.61041	0.000330879	0.0037606	-0.0342238	ZCCHC12
ENSG00000267875	-0.180597	1.63396	-3.61003	0.000331347	0.00376246	-0.035501	NA
ENSG00000188206	0.062972	6.58537	3.6099	0.000331512	0.00376246	-0.0359517	NA
ENSG00000239415	0.0781336	1.57174	3.60983	0.0003316	0.00376246	-0.0361899	NA
ENSG00000155760	0.294886	-2.2725	3.60953	0.000331977	0.00376464	-0.0372183	FZD7
ENSG00000151025	-0.18883	5.19261	-3.60899	0.000332656	0.00377022	-0.0390636	GPR158
ENSG00000263214	0.0983495	2.10633	3.60873	0.000332978	0.00377177	-0.039939	ZNF205-AS1
ENSG00000188613	0.105433	2.63348	3.60738	0.000334676	0.00378888	-0.044535	NANOS1
ENSG00000106367	-0.149587	6.20333	-3.60703	0.000335129	0.00379189	-0.0457574	AP1S1
ENSG00000232295	0.146927	2.33621	3.60679	0.000335424	0.00379311	-0.0465515	NA
ENSG00000166046	0.164972	0.160769	3.60647	0.000335837	0.00379567	-0.0476642	TCP11L2
ENSG00000135519	-0.172688	7.65684	-3.60554	0.000337006	0.00380676	-0.050805	KCNH3
ENSG00000223403	-0.208811	2.32915	-3.60535	0.000337247	0.00380736	-0.0514512	MEG9
ENSG00000197893	0.173256	-1.76137	3.60506	0.000337626	0.00380951	-0.0524644	NRAP
ENSG00000102317	-0.235335	1.86596	-3.60476	0.000338	0.00381162	-0.0534668	RBM3
ENSG00000128262	-0.289789	-4.79311	-3.60457	0.00033824	0.00381221	-0.0541083	POM121L9P
ENSG00000161692	-0.0989148	3.93012	-3.60368	0.00033938	0.00382293	-0.0571482	DBF4B
ENSG00000174738	0.219034	2.46532	3.60345	0.000339674	0.00382412	-0.0579315	NR1D2
ENSG00000164850	0.174208	0.961661	3.60289	0.000340393	0.00383008	-0.0598413	GPER1
ENSG00000265381	0.211773	2.37832	3.60224	0.00034123	0.00383497	-0.062059	NA
ENSG00000172020	-0.198863	9.9934	-3.60215	0.000341347	0.00383497	-0.0623696	GAP43
ENSG00000157219	-0.22634	2.29383	-3.60211	0.000341394	0.00383497	-0.0624956	HTR5A
ENSG00000189007	-0.144602	-0.483323	-3.60134	0.000342392	0.00384405	-0.0651325	ADAT2
ENSG00000187189	-0.0951312	7.877	-3.60106	0.000342745	0.00384587	-0.0660625	TSPYL4
ENSG00000089220	-0.107882	10.9439	-3.60025	0.000343799	0.0038534	-0.0688373	PEBP1
ENSG00000261707	-0.138576	0.682762	-3.60024	0.000343808	0.0038534	-0.0688618	NA
ENSG00000162426	-0.138486	3.81371	-3.60006	0.000344038	0.0038534	-0.0694646	SLC45A1
ENSG00000018408	0.221965	-0.324093	3.59996	0.000344176	0.0038534	-0.0698273	WWTR1
ENSG00000151208	0.146077	3.41914	3.59942	0.000344866	0.00385833	-0.071636	DLG5
ENSG00000167676	0.231152	4.11942	3.59932	0.000344996	0.00385833	-0.0719779	PLIN4
ENSG00000139651	0.1679	0.78941	3.59905	0.000345356	0.00386022	-0.0729205	ZNF740
ENSG00000100983	-0.144117	3.13148	-3.5986	0.000345932	0.00386453	-0.0744262	GSS
ENSG00000157680	-0.131225	4.3144	-3.59758	0.00034727	0.00387675	-0.0779134	DGKI
ENSG00000197586	-0.122021	7.33848	-3.59747	0.000347409	0.00387675	-0.0782738	ENTPD6
ENSG00000169682	-0.0702147	4.33331	-3.59678	0.000348321	0.00388185	-0.080643	SPNS1
ENSG00000269387	-0.229006	1.78246	-3.59675	0.000348352	0.00388185	-0.0807235	NA
ENSG00000251022	-0.135916	3.32816	-3.59665	0.000348482	0.00388185	-0.0810599	THAP9-AS1
ENSG00000174007	0.102593	4.87683	3.5965	0.000348684	0.00388185	-0.0815833	CEP19
ENSG00000185252	0.0597437	4.17936	3.59639	0.000348823	0.00388185	-0.0819428	ZNF74
ENSG00000163681	0.0931833	4.96361	3.5959	0.000349472	0.00388694	-0.0836225	SLMAP
ENSG00000245750	-0.144849	1.35588	-3.59556	0.000349914	0.00388871	-0.084764	DRAIC
ENSG00000189157	-0.0807398	2.99576	-3.59549	0.000350015	0.00388871	-0.0850249	FAM47E
ENSG00000160188	-0.107909	2.35757	-3.59531	0.000350245	0.00388914	-0.0856193	RSPH1
ENSG00000248101	-0.158119	4.89649	-3.59453	0.000351277	0.00389555	-0.088277	NA
ENSG00000110042	-0.0947371	5.36865	-3.59444	0.000351392	0.00389555	-0.0885726	DTX4
ENSG00000204576	-0.0708085	5.61962	-3.59444	0.000351399	0.00389555	-0.0885896	PRR3
ENSG00000068912	-0.0731668	4.95534	-3.59368	0.000352398	0.00390449	-0.0911548	ERLEC1
ENSG00000266929	0.117932	-1.75446	3.59329	0.000352921	0.00390775	-0.0924953	NA
ENSG00000112276	0.170493	-1.54207	3.59317	0.000353077	0.00390775	-0.0928942	BVES
ENSG00000137106	0.0461833	4.17824	3.59297	0.000353335	0.00390847	-0.0935547	GRHPR
ENSG00000011275	0.0648269	6.31921	3.59255	0.000353904	0.00391263	-0.0950076	RNF216
ENSG00000188833	-0.274325	2.91696	-3.59212	0.000354472	0.00391677	-0.0964559	ENTPD8
ENSG00000196850	0.0996796	3.22781	3.59155	0.00035523	0.00392301	-0.0983861	PPTC7
ENSG00000156298	-0.0884879	7.97947	-3.59107	0.000355876	0.00392594	-0.100027	TSPAN7
ENSG00000226490	-0.333501	2.24951	-3.59106	0.000355883	0.00392594	-0.100043	NA
ENSG00000142611	0.215592	1.74482	3.59049	0.000356644	0.0039322	-0.101973	PRDM16
ENSG00000158008	-0.156272	6.96628	-3.59002	0.000357284	0.00393712	-0.103594	EXTL1
ENSG00000110888	-0.0910132	4.60118	-3.58986	0.000357489	0.00393723	-0.104111	CAPRIN2
ENSG00000104140	-0.265654	1.35962	-3.58867	0.000359091	0.00395273	-0.108149	RHOV
ENSG00000255343	-0.128931	4.31935	-3.58834	0.000359536	0.00395463	-0.109268	NA
ENSG00000233369	0.198876	1.82161	3.58815	0.000359791	0.00395463	-0.109909	GTF2IP4
ENSG00000066248	-0.197043	7.50398	-3.58811	0.000359849	0.00395463	-0.110053	NGEF
ENSG00000221890	-0.14551	8.41048	-3.58785	0.000360199	0.00395634	-0.110932	NPTXR
ENSG00000118495	-0.139242	1.95095	-3.58731	0.000360928	0.00395957	-0.112758	PLAGL1
ENSG00000255545	-0.27425	1.96162	-3.58722	0.000361063	0.00395957	-0.113095	NA
ENSG00000168994	0.188102	2.3339	3.5872	0.00036108	0.00395957	-0.113137	PXDC1
ENSG00000254858	-0.245651	7.36114	-3.58688	0.000361522	0.00396194	-0.114244	MPV17L2
ENSG00000257727	-0.0900309	5.41197	-3.58676	0.000361686	0.00396194	-0.114652	CNPY2
ENSG00000152463	0.233941	-0.594371	3.58617	0.000362476	0.00396845	-0.116624	OLAH
ENSG00000169105	0.147794	-0.0251142	3.58591	0.00036284	0.00397029	-0.11753	CHST14
ENSG00000179981	0.13939	6.69386	3.58526	0.000363726	0.00397583	-0.119732	TSHZ1
ENSG00000240430	-0.259358	6.38456	-3.58523	0.000363757	0.00397583	-0.11981	NA
ENSG00000101294	-0.0634506	5.97444	-3.5851	0.000363934	0.00397583	-0.120249	HM13
ENSG00000132256	0.210614	-0.370486	3.58417	0.00036521	0.00398761	-0.123409	TRIM5
ENSG00000267673	-0.126398	6.22899	-3.58369	0.000365876	0.00399162	-0.125055	FDX2
ENSG00000103021	-0.0941141	2.8667	-3.58337	0.000366307	0.00399162	-0.126117	CCDC113
ENSG00000114270	-0.137147	3.98775	-3.58324	0.000366494	0.00399162	-0.126578	COL7A1
ENSG00000115468	0.159436	3.95278	3.5832	0.000366543	0.00399162	-0.1267	EFHD1
ENSG00000131374	0.163675	3.47514	3.58307	0.000366716	0.00399162	-0.127125	TBC1D5
ENSG00000169926	0.0757473	5.78348	3.58304	0.000366758	0.00399162	-0.127229	KLF13
ENSG00000173269	0.171229	0.710167	3.58271	0.000367211	0.0039944	-0.128343	MMRN2
ENSG00000168002	-0.0817874	3.42608	-3.58245	0.000367577	0.00399478	-0.129244	POLR2G
ENSG00000149328	-0.108622	3.97422	-3.58228	0.000367803	0.00399478	-0.129798	GLB1L2
ENSG00000001167	0.169641	2.39184	3.5822	0.000367914	0.00399478	-0.130071	NFYA
ENSG00000143552	0.234777	5.61533	3.58212	0.000368034	0.00399478	-0.130364	NUP210L
ENSG00000227741	0.207475	2.68894	3.58162	0.000368719	0.003998	-0.132044	NA
ENSG00000100276	-0.201083	4.23658	-3.58162	0.000368724	0.003998	-0.132056	RASL10A
ENSG00000214597	-0.1382	4.88039	-3.5814	0.000369024	0.00399911	-0.132791	NA
ENSG00000135069	0.19617	3.18252	3.57905	0.000372285	0.00403229	-0.140735	PSAT1
ENSG00000114023	-0.0994383	5.58347	-3.57877	0.000372687	0.00403271	-0.141709	FAM162A
ENSG00000254004	0.108666	2.86831	3.57874	0.000372722	0.00403271	-0.141793	ZNF260
ENSG00000235663	-0.222133	3.34117	-3.57845	0.000373124	0.00403481	-0.142767	SAPCD1-AS1
ENSG00000185963	0.0949615	3.81089	3.57822	0.000373451	0.00403481	-0.143558	BICD2
ENSG00000214300	-0.117799	3.70622	-3.57817	0.000373513	0.00403481	-0.143708	SPDYE3
ENSG00000168243	-0.114397	4.81915	-3.57802	0.000373734	0.00403506	-0.144243	GNG4
ENSG00000177990	-0.13227	3.76102	-3.57754	0.000374399	0.00404008	-0.145846	DPY19L2
ENSG00000172845	0.139417	2.53274	3.57593	0.000376663	0.00406166	-0.15129	SP3
ENSG00000048991	-0.117122	7.04631	-3.57582	0.000376825	0.00406166	-0.151678	R3HDM1
ENSG00000122367	-0.224403	0.874327	-3.57569	0.000377	0.00406166	-0.152097	LDB3
ENSG00000125459	-0.0934928	3.32807	-3.57517	0.000377742	0.00406611	-0.153874	MSTO1
ENSG00000091490	0.196603	2.96081	3.57512	0.000377814	0.00406611	-0.154045	SEL1L3
ENSG00000064655	0.241208	2.37666	3.57482	0.000378227	0.0040666	-0.155031	EYA2
ENSG00000260077	-0.166783	4.15075	-3.57472	0.000378371	0.0040666	-0.155374	NA
ENSG00000107282	0.156634	2.10237	3.57455	0.000378615	0.0040666	-0.155956	APBA1
ENSG00000169994	-0.344115	-4.77171	-3.57452	0.000378661	0.0040666	-0.156067	MYO7B
ENSG00000129675	0.159045	2.11766	3.57429	0.000378988	0.00406795	-0.156844	ARHGEF6
ENSG00000149305	-0.215963	0.366082	-3.57399	0.000379405	0.00407027	-0.157839	HTR3B
ENSG00000146733	0.14198	4.3585	3.57272	0.000381215	0.00408515	-0.162134	PSPH
ENSG00000174938	-0.20154	9.20853	-3.57263	0.000381344	0.00408515	-0.16244	SEZ6L2
ENSG00000129538	-0.184094	0.707558	-3.57257	0.000381435	0.00408515	-0.162654	RNASE1
ENSG00000242615	-0.10927	3.05272	-3.57245	0.000381597	0.00408515	-0.163039	NA
ENSG00000250303	0.116855	1.14039	3.57183	0.000382487	0.00409251	-0.165141	NA
ENSG00000108691	0.525263	-2.54585	3.57108	0.000383568	0.00409908	-0.16769	CCL2
ENSG00000161896	0.24283	-5.64785	3.57095	0.000383753	0.00409908	-0.168124	IP6K3
ENSG00000256498	0.0938663	0.957395	3.57086	0.000383885	0.00409908	-0.168435	NA
ENSG00000143412	0.120108	2.49037	3.57084	0.00038391	0.00409908	-0.168493	ANXA9
ENSG00000232573	-0.1584	4.06461	-3.57057	0.00038429	0.00410098	-0.169387	RPL3P4
ENSG00000064042	0.0662224	7.72416	3.57014	0.00038492	0.00410492	-0.170865	LIMCH1
ENSG00000203832	0.0800618	4.41473	3.57004	0.000385064	0.00410492	-0.171203	NA
ENSG00000241560	0.249879	-0.158946	3.56957	0.000385733	0.00410989	-0.172769	ZBTB20-AS1
ENSG00000173548	0.225611	3.17772	3.56856	0.000387188	0.00412322	-0.176168	SNX33
ENSG00000076344	-0.118806	7.17736	-3.56827	0.000387611	0.00412556	-0.177153	RGS11
ENSG00000255098	-0.216264	1.74842	-3.56763	0.000388546	0.00413335	-0.179329	NA
ENSG00000108825	-0.151401	4.75801	-3.56742	0.000388846	0.00413437	-0.180026	PTGES3L-AARSD1
ENSG00000121578	0.0865514	1.48656	3.56625	0.000390547	0.00415028	-0.183965	B4GALT4
ENSG00000267532	-0.0853296	5.49968	-3.56528	0.00039197	0.00416283	-0.187247	MIR497HG
ENSG00000250094	-0.103892	0.0989146	-3.56516	0.000392139	0.00416283	-0.187636	NA
ENSG00000121957	0.114499	1.67917	3.56471	0.0003928	0.00416557	-0.189155	GPSM2
ENSG00000199675	-0.145551	4.60247	-3.56471	0.000392807	0.00416557	-0.189173	NA
ENSG00000142920	-0.102558	4.04333	-3.56443	0.000393215	0.00416557	-0.190109	AZIN2
ENSG00000078549	0.179942	5.14421	3.56443	0.000393219	0.00416557	-0.190118	ADCYAP1R1
ENSG00000213722	0.116326	3.70372	3.56388	0.000394018	0.00417068	-0.191949	DDAH2
ENSG00000156218	0.152338	0.279985	3.56382	0.000394112	0.00417068	-0.192166	ADAMTSL3
ENSG00000259007	-0.174667	5.24483	-3.56366	0.000394348	0.00417099	-0.192704	NA
ENSG00000102096	-0.0996415	2.6694	-3.56328	0.000394906	0.00417472	-0.193982	PIM2
ENSG00000132357	0.163858	-2.82238	3.56308	0.000395196	0.0041756	-0.194643	CARD6
ENSG00000006625	-0.0899337	4.96988	-3.56232	0.000396322	0.00418336	-0.197212	GGCT
ENSG00000104907	-0.0809851	6.913	-3.56231	0.000396342	0.00418336	-0.197257	TRMT1
ENSG00000261938	-0.138845	2.99884	-3.56193	0.000396905	0.00418712	-0.198539	NA
ENSG00000257246	-0.185158	4.86346	-3.5615	0.000397532	0.00419155	-0.199962	PHBP19
ENSG00000120262	-0.217453	-1.01789	-3.56115	0.000398052	0.00419485	-0.201141	CCDC170
ENSG00000204410	-0.15276	2.26111	-3.56093	0.000398383	0.00419616	-0.201891	MSH5
ENSG00000152620	0.136074	3.83679	3.5592	0.000400965	0.00421924	-0.207721	NADK2
ENSG00000181638	0.0902069	4.28025	3.55918	0.00040099	0.00421924	-0.207779	ZFP41
ENSG00000125877	-0.137238	3.40983	-3.55871	0.000401703	0.0042226	-0.20938	ITPA
ENSG00000239382	-0.142011	5.05126	-3.55869	0.000401726	0.0042226	-0.209433	ALKBH6
ENSG00000108510	0.122332	4.92725	3.55807	0.00040266	0.00422852	-0.211527	MED13
ENSG00000154975	-0.138996	5.66004	-3.55804	0.000402706	0.00422852	-0.211632	CA10
ENSG00000154813	0.122217	3.26787	3.5577	0.000403215	0.00423167	-0.21277	DPH3
ENSG00000224916	-0.178923	-1.11796	-3.55721	0.00040395	0.0042372	-0.214415	APOC4-APOC2
ENSG00000213694	0.240914	-0.656516	3.55653	0.000404967	0.00424567	-0.216683	S1PR3
ENSG00000189241	-0.118348	8.51839	-3.55566	0.000406291	0.00425734	-0.219628	TSPYL1
ENSG00000133422	0.0958324	4.90216	3.55501	0.000407267	0.00426537	-0.221793	MORC2
ENSG00000166224	0.111671	3.61774	3.55434	0.000408292	0.00427389	-0.22406	SGPL1
ENSG00000133863	0.254867	0.608667	3.55267	0.00041084	0.00429614	-0.229673	TEX15
ENSG00000198010	-0.12334	5.6137	-3.55267	0.000410841	0.00429614	-0.229675	DLGAP2
ENSG00000093183	0.0694007	5.12556	3.55224	0.000411489	0.0042999	-0.231097	SEC22C
ENSG00000259370	-0.122795	5.58628	-3.55206	0.000411778	0.0042999	-0.23173	NA
ENSG00000198750	0.235154	-0.942797	3.55202	0.000411837	0.0042999	-0.231859	NA
ENSG00000229953	0.234474	-0.968744	3.5512	0.000413096	0.00431082	-0.234612	NA
ENSG00000065809	0.132856	1.00576	3.55097	0.000413448	0.00431228	-0.235381	FAM107B
ENSG00000125864	-0.221434	-0.0333293	-3.55061	0.000414002	0.00431387	-0.236589	BFSP1
ENSG00000106484	-0.104552	6.09061	-3.55059	0.000414026	0.00431387	-0.236641	MEST
ENSG00000203280	-0.146572	0.557563	-3.55007	0.000414832	0.00431835	-0.238396	NA
ENSG00000151665	0.170037	2.82203	3.55004	0.000414882	0.00431835	-0.238503	PIGF
ENSG00000125285	0.261595	-0.0435855	3.5499	0.000415099	0.00431839	-0.238976	SOX21
ENSG00000229727	-0.432511	-2.53219	-3.54944	0.000415806	0.0043224	-0.24051	NA
ENSG00000167081	0.130919	1.08269	3.54931	0.000416004	0.0043224	-0.24094	PBX3
ENSG00000101974	0.188031	-0.313893	3.54924	0.000416124	0.0043224	-0.2412	ATP11C
ENSG00000266967	-0.142634	5.19318	-3.54857	0.000417149	0.00433083	-0.243419	AARSD1
ENSG00000079134	-0.0629646	5.73342	-3.54819	0.000417742	0.00433477	-0.244702	THOC1
ENSG00000068024	0.0894406	5.94742	3.54771	0.000418485	0.00433809	-0.246304	HDAC4
ENSG00000187609	-0.142476	4.20552	-3.54768	0.000418546	0.00433809	-0.246436	EXD3
ENSG00000267064	0.083631	1.40107	3.54757	0.000418704	0.00433809	-0.246776	UXT-AS1
ENSG00000139112	-0.127551	6.867	-3.5474	0.000418976	0.00433869	-0.247362	GABARAPL1
ENSG00000115944	-0.101715	6.39001	-3.5472	0.000419286	0.00433969	-0.24803	COX7A2L
ENSG00000110395	0.214564	1.6845	3.54661	0.000420208	0.004347	-0.250009	CBL
ENSG00000203791	-0.0804273	3.01495	-3.54467	0.000423241	0.00437615	-0.256497	METTL10
ENSG00000186687	-0.0849902	7.11022	-3.54425	0.000423913	0.00438007	-0.257927	LYRM7
ENSG00000146722	-0.155327	0.709758	-3.54416	0.000424052	0.00438007	-0.258224	NA
ENSG00000197106	-0.179654	7.14415	-3.54372	0.000424737	0.00438491	-0.259679	SLC6A17
ENSG00000108785	0.168622	2.1231	3.54318	0.000425596	0.00439154	-0.2615	HSD17B1P1
ENSG00000137815	-0.121724	8.22993	-3.54126	0.000428644	0.00442075	-0.267937	RTF1
ENSG00000249967	0.158145	-0.168049	3.53984	0.000430916	0.00444191	-0.272703	NA
ENSG00000129493	0.172079	1.8362	3.53953	0.0004314	0.00444465	-0.273716	HEATR5A
ENSG00000053372	-0.144924	6.4909	-3.53873	0.000432693	0.00445571	-0.276415	MRTO4
ENSG00000231133	-0.209715	0.292378	-3.5384	0.000433218	0.00445885	-0.277508	HAR1B
ENSG00000203761	-0.0830207	3.72095	-3.53821	0.000433521	0.0044597	-0.278138	MSTO2P
ENSG00000269292	-0.170919	8.86848	-3.53778	0.000434214	0.00446456	-0.279578	NA
ENSG00000154380	0.140238	4.10718	3.53723	0.000435105	0.00447146	-0.281426	ENAH
ENSG00000130684	-0.0704071	4.54542	-3.53668	0.000435995	0.00447833	-0.283269	ZNF337
ENSG00000104154	0.0965118	2.69051	3.53564	0.000437672	0.00449144	-0.286731	SLC30A4
ENSG00000246366	0.153211	-0.970781	3.53557	0.000437798	0.00449144	-0.28699	LACTB2-AS1
ENSG00000181513	-0.0905563	4.68249	-3.53548	0.000437935	0.00449144	-0.287272	ACBD4
ENSG00000075073	-0.117307	1.46779	-3.53507	0.000438607	0.00449331	-0.288654	TACR2
ENSG00000174403	-0.315344	-1.05241	-3.535	0.000438712	0.00449331	-0.288872	C20orf166-AS1
ENSG00000170515	-0.0550818	6.62086	-3.53492	0.000438848	0.00449331	-0.289149	PA2G4
ENSG00000198211	-0.229585	6.70541	-3.53482	0.000439004	0.00449331	-0.28947	NA
ENSG00000185442	-0.167355	4.26466	-3.53328	0.000441529	0.00451687	-0.294641	FAM174B
ENSG00000183690	0.215038	-2.68749	3.53213	0.000443406	0.00453379	-0.298466	EFHC2
ENSG00000113407	0.134015	3.43476	3.53112	0.000445065	0.00454483	-0.301832	TARS
ENSG00000204620	-0.226551	-1.51347	-3.5311	0.000445102	0.00454483	-0.301908	NA
ENSG00000157470	-0.155514	5.18572	-3.53098	0.000445307	0.00454483	-0.302322	FAM81A
ENSG00000267538	-0.226303	2.55957	-3.53093	0.000445383	0.00454483	-0.302476	NA
ENSG00000058668	0.075468	6.17028	3.52993	0.000447035	0.00455939	-0.305813	ATP2B4
ENSG00000065268	-0.126767	4.81212	-3.52915	0.000448332	0.00457032	-0.308425	WDR18
ENSG00000159685	-0.134931	4.67404	-3.52829	0.000449755	0.00458253	-0.311282	CHCHD6
ENSG00000267067	-0.250772	1.33945	-3.5277	0.000450738	0.00459003	-0.313251	NA
ENSG00000130770	-0.140746	6.63334	-3.52754	0.000451014	0.00459003	-0.313802	ATPIF1
ENSG00000105784	-0.130114	5.51675	-3.52737	0.000451294	0.00459003	-0.314362	RUNDC3B
ENSG00000227781	-0.170044	1.5144	-3.52725	0.00045149	0.00459003	-0.314752	NA
ENSG00000147316	0.0702265	3.1053	3.52717	0.000451623	0.00459003	-0.315019	MCPH1
ENSG00000258114	0.437925	-1.87308	3.52659	0.000452603	0.00459769	-0.316972	NA
ENSG00000145063	-0.183219	2.85586	-3.52634	0.000453025	0.00459849	-0.317811	NA
ENSG00000197629	-0.181201	-1.05252	-3.52617	0.000453297	0.00459849	-0.318354	MPEG1
ENSG00000125817	0.0774839	7.37352	3.52613	0.000453363	0.00459849	-0.318484	CENPB
[truncated: 18,277 more rows]
