# Supplementary material for: Predictive network analysis identifies JMJD6 and other potential key drivers in Alzheimer’s disease
Source: Commun Biol. 2023 May 15;6:503. doi: 10.1038/s42003-023-04791-5 (PMC10185548; doi:10.1038/s42003-023-04791-5)
Supplement: Supplementary file 4 — Supplementary Data 2 [file 42003_2023_4791_MOESM4_ESM.xlsx]

## Sheet: CPDB_enrichment_de_mayo_eno2
CPDB_pathway_DE_neuron_MAYO	external_id	source	pvalue
N-cadherin signaling events	ncadherinpathway	PID	0.000785681
Posttranslational regulation of adherens junction stability and dissassembly	ajdiss_2pathway	PID	0.00125793
LIF signaling	None	INOH	0.00167151
rho cell motility signaling pathway	rhopathway	BioCarta	0.00535851
TAK1 activates NFkB by phosphorylation and activation of IKKs complex	R-HSA-445989	Reactome	0.00535851
Noncanonical Wnt signaling pathway	wnt_noncanonical_pathway	PID	0.00535851
egf signaling pathway	egfpathway	BioCarta	0.00577701
JNK (c-Jun kinases) phosphorylation and activation mediated by activated human TAK1	R-HSA-450321	Reactome	0.00577701
Thromboxane A2 receptor signaling	txa2pathway	PID	0.00674605
cdk regulation of dna replication	mcmpathway	BioCarta	0.00876949
Activation of ATR in response to replication stress	R-HSA-176187	Reactome	0.00929336
acetylation and deacetylation of rela in nucleus	relapathway	BioCarta	0.00999407
EGFR interacts with phospholipase C-gamma	R-HSA-212718	Reactome	0.0109495
glutamate dependent acid resistance	PWY0-1305	HumanCyc	0.0109495
Signaling events mediated by focal adhesion kinase	fak_pathway	PID	0.0116812
IL-1 signaling pathway	WP195	Wikipathways	0.0118033
E2F mediated regulation of DNA replication	R-HSA-113510	Reactome	0.0130605
Hematopoietic Stem Cell Gene Regulation by GABP alpha-beta Complex	WP3657	Wikipathways	0.013424
Syndecan-4-mediated signaling events	syndecan_4_pathway	PID	0.0147201
Coenzyme A biosynthesis	R-HSA-196783	Reactome	0.016428
Activation of the pre-replicative complex	R-HSA-68962	Reactome	0.0194561
Assembly of the pre-replicative complex	R-HSA-68867	Reactome	0.0196806
Regulation of CDC42 activity	cdc42_reg_pathway	PID	0.0214286
Regulation of mRNA stability by proteins that bind AU-rich elements	R-HSA-450531	Reactome	0.0226843
TGF-beta Receptor Signaling	WP560	Wikipathways	0.0244801
Benzene metabolism	WP3891	Wikipathways	0.0247075
AUF1 (hnRNP D0) binds and destabilizes mRNA	R-HSA-450408	Reactome	0.0247075
IRAK2 mediated activation of TAK1 complex upon TLR7/8 or 9 stimulation	R-HSA-975163	Reactome	0.0247075
D-galactose degradation V (Leloir pathway)	PWY66-422	HumanCyc	0.0247075
Galactose catabolism	R-HSA-70370	Reactome	0.0247075
Assembly of the ORC complex at the origin of replication	R-HSA-68616	Reactome	0.0247075
IRAK2 mediated activation of TAK1 complex	R-HSA-937042	Reactome	0.0247075
BMP receptor signaling	bmppathway	PID	0.0256829
Glycosphingolipid biosynthesis - ganglioseries	Glycosphingolipid biosynthesis - ganglioseries	EHMN	0.0277955
activated TAK1 mediates p38 MAPK activation	R-HSA-450302	Reactome	0.0277955
TSLP	Pathway_TSLP	NetPath	0.0277955
EPHA2 forward signaling	epha2_fwdpathway	PID	0.0297519
Glucocorticoid Pathway (Peripheral Tissue), Pharmacodynamics	PA2027	PharmGKB	0.0302673
YAP1- and WWTR1 (TAZ)-stimulated gene expression	R-HSA-2032785	Reactome	0.0302673
Adrenoceptors	R-HSA-390696	Reactome	0.0302673
Hippo signaling pathway - multiple species	path:hsa04392	KEGG	0.0311455
Response to metal ions	R-HSA-5660526	Reactome	0.0312489
IRAK1 recruits IKK complex upon TLR7/8 or 9 stimulation	R-HSA-975144	Reactome	0.0317597
Unwinding of DNA	R-HSA-176974	Reactome	0.0317597
IRAK1 recruits IKK complex	R-HSA-937039	Reactome	0.0317597
Metallothioneins bind metals	R-HSA-5661231	Reactome	0.0317597
DNA Replication	WP466	Wikipathways	0.0319698
Stabilization and expansion of the E-cadherin adherens junction	ecadherin_stabilization_pathway	PID	0.0319698
Synthesis of DNA	R-HSA-69239	Reactome	0.0320649
Switching of origins to a post-replicative state	R-HSA-69052	Reactome	0.0348753
DNA strand elongation	R-HSA-69190	Reactome	0.0360761
ionomycin and phorbal ester signaling pathway	ionpathway	BioCarta	0.0365074
RORA activates gene expression	R-HSA-1368082	Reactome	0.0365074
eumelanin biosynthesis	PWY-6498	HumanCyc	0.0365074
PLCG1 events in ERBB2 signaling	R-HSA-1251932	Reactome	0.0365074
heme biosynthesis from uroporphyrinogen-III I	HEME-BIOSYNTHESIS-II	HumanCyc	0.0365074
DNA Replication	R-HSA-69306	Reactome	0.0384305
Leptin	Pathway_Leptin	NetPath	0.0438642
CLEC7A (Dectin-1) signaling	R-HSA-5607764	Reactome	0.0443521
Orc1 removal from chromatin	R-HSA-68949	Reactome	0.0451768
integrin signaling pathway	integrinpathway	BioCarta	0.0455732
t cell receptor signaling pathway	tcrpathway	BioCarta	0.0473351
RUNX3 regulates YAP1-mediated transcription	R-HSA-8951671	Reactome	0.0476039
POLB-Dependent Long Patch Base Excision Repair	R-HSA-110362	Reactome	0.0476039
coenzyme A biosynthesis	COA-PWY-1	HumanCyc	0.0476039
Inhibition of replication initiation of damaged DNA by RB1/E2F1	R-HSA-113501	Reactome	0.0481305
DEx/H-box helicases activate type I IFN and inflammatory cytokines production	R-HSA-3134963	Reactome	0.0481305
arachidonate biosynthesis III (metazoa)	PWY-7592	HumanCyc	0.0493216
guanine and guanosine salvage	PWY-6620	HumanCyc	0.0493216
Activation of Na-permeable kainate receptors	R-HSA-451307	Reactome	0.0493216
GABA synthesis	R-HSA-888568	Reactome	0.0493216
Cytosolic iron-sulfur cluster assembly	R-HSA-2564830	Reactome	0.0493216
Inhibition of Signaling by Overexpressed EGFR	R-HSA-5638303	Reactome	0.0493216
Signaling by Overexpressed Wild-Type EGFR in Cancer	R-HSA-5638302	Reactome	0.0493216
Circadian Clock	WP1797	Wikipathways	0.0496503
DNA Replication Pre-Initiation	R-HSA-69002	Reactome	0.050098
M/G1 Transition	R-HSA-68874	Reactome	0.050098
Canonical NF-kappaB pathway	nfkappabcanonicalpathway	PID	0.0504712
Retinoic acid receptors-mediated signaling	retinoic_acid_pathway	PID	0.0513601
Toll Like Receptor 7/8 (TLR7/8) Cascade	R-HSA-168181	Reactome	0.0523629
MyD88 dependent cascade initiated on endosome	R-HSA-975155	Reactome	0.0523629
BMP2 signaling TGF-beta MV	None	INOH	0.055761
Deadenylation-dependent mRNA decay	R-HSA-429914	Reactome	0.055761
BMP Signaling Pathway in Eyelid Development	WP3927	Wikipathways	0.0562574
ras signaling pathway	raspathway	BioCarta	0.0562574
Melatonin metabolism and effects	WP3298	Wikipathways	0.0566594
MyD88 cascade initiated on plasma membrane	R-HSA-975871	Reactome	0.0585167
Toll Like Receptor 10 (TLR10) Cascade	R-HSA-168142	Reactome	0.0585167
Toll Like Receptor 5 (TLR5) Cascade	R-HSA-168176	Reactome	0.0585167
Adherens junction	path:hsa04520	KEGG	0.062433
Trans-sulfuration and one carbon metabolism	WP2525	Wikipathways	0.064171
Non-integrin membrane-ECM interactions	R-HSA-3000171	Reactome	0.0650638
Ephrin B reverse signaling	ephrinbrevpathway	PID	0.0653557
TGF-beta signaling pathway	path:hsa04350	KEGG	0.0654109
TRAF6 mediated induction of NFkB and MAP kinases upon TLR7/8 or 9 activation	R-HSA-975138	Reactome	0.0661193
Regulation of Microtubule Cytoskeleton	WP2038	Wikipathways	0.068369
ERK Pathway in Huntington,s Disease	WP3853	Wikipathways	0.0688302
Vitamin B5 (pantothenate) metabolism	R-HSA-199220	Reactome	0.0688302
S1P4 pathway	s1p_s1p4_pathway	PID	0.0688302
Circadian Clock	R-HSA-400253	Reactome	0.0694129
TWEAK	Pathway_TWEAK	NetPath	0.0727951
nf-kb signaling pathway	nfkbpathway	BioCarta	0.0737725
E-cadherin signaling in keratinocytes	ecadherin_keratinocyte_pathway	PID	0.0737725
BMP2-WNT4-FOXO1 Pathway in Human Primary Endometrial Stromal Cell Differentiation	WP3876	Wikipathways	0.0747864
RHO GTPases activate KTN1	R-HSA-5625970	Reactome	0.0747864
TRAF6-mediated induction of TAK1 complex within TLR4 complex	R-HSA-937072	Reactome	0.0747864
Alpha6 beta4 integrin-ligand interactions	integrin4_pathway	PID	0.0747864
TNF alpha Signaling Pathway	WP231	Wikipathways	0.0748263
MyD88:Mal cascade initiated on plasma membrane	R-HSA-166058	Reactome	0.0751628
Toll Like Receptor TLR1:TLR2 Cascade	R-HSA-168179	Reactome	0.0751628
Toll Like Receptor TLR6:TLR2 Cascade	R-HSA-168188	Reactome	0.0751628
Toll Like Receptor 2 (TLR2) Cascade	R-HSA-181438	Reactome	0.0751628
TRIF(TICAM1)-mediated TLR4 signaling	R-HSA-937061	Reactome	0.0754055
MyD88-independent TLR4 cascade	R-HSA-166166	Reactome	0.0754055
Ubiquinone Biosynthesis	SMP00065	SMPDB	0.0762773
TCA Cycle Nutrient Utilization and Invasiveness of Ovarian Cancer	WP2868	Wikipathways	0.0762773
RORA activates gene expression	WP3370	Wikipathways	0.0762773
pelp1 modulation of estrogen receptor activity	pelp1pathway	BioCarta	0.0762773
Keratan sulfate degradation	R-HSA-2022857	Reactome	0.0762773
NGF-independant TRKA activation	R-HSA-187024	Reactome	0.0762773
VEGFA-VEGFR2 Signaling Pathway	WP3888	Wikipathways	0.0776795
ApoE and miR-146 in inflammation and atherosclerosis	WP3926	Wikipathways	0.0787798
EPH-ephrin mediated repulsion of cells	R-HSA-3928665	Reactome	0.0787798
Recognition and association of DNA glycosylase with site containing an affected pyrimidine	R-HSA-110328	Reactome	0.0787798
Cleavage of the damaged pyrimidine	R-HSA-110329	Reactome	0.0787798
Depyrimidination	R-HSA-73928	Reactome	0.0787798
Synthesis of Ketone Bodies	R-HSA-77111	Reactome	0.0787798
Sema4D mediated inhibition of cell attachment and migration	R-HSA-416550	Reactome	0.0787798
CDC6 association with the ORC:origin complex	R-HSA-68689	Reactome	0.0787798
C-MYC pathway	myc_pathway	PID	0.0827291
S1P3 pathway	s1p_s1p3_pathway	PID	0.0827291
internal ribosome entry pathway	irespathway	BioCarta	0.0832663
Glycosphingolipid biosynthesis - globoseries	Glycosphingolipid biosynthesis - globoseries	EHMN	0.0832663
Regulation of signaling by CBL	R-HSA-912631	Reactome	0.0832663
Toll Like Receptor 9 (TLR9) Cascade	R-HSA-168138	Reactome	0.0835957
JAK-STAT	WP2593	Wikipathways	0.0838262
DNA replication	path:hsa03030	KEGG	0.0838863
IL1-mediated signaling events	il1pathway	PID	0.0838863
PDGFR-beta pathway	WP3972	Wikipathways	0.0898529
Toll Like Receptor 4 (TLR4) Cascade	R-HSA-166016	Reactome	0.0908513
il-7 signal transduction	il7pathway	BioCarta	0.0938843
Signaling by EGFR in Cancer	R-HSA-1643713	Reactome	0.0938843
Constitutive Signaling by Ligand-Responsive EGFR Cancer Variants	R-HSA-1236382	Reactome	0.0938843
Signaling by Ligand-Responsive EGFR Variants in Cancer	R-HSA-5637815	Reactome	0.0938843
Exercise-induced Circadian Regulation	WP410	Wikipathways	0.0941297
Nanoparticle triggered autophagic cell death	WP2509	Wikipathways	0.0942157
Alpha 6 Beta 4 signaling pathway	WP244	Wikipathways	0.0955446
role of egf receptor transactivation by gpcrs in cardiac hypertrophy	cardiacegfpathway	BioCarta	0.0955446
Signaling events mediated by HDAC Class I	hdac_classi_pathway	PID	0.0982169
Autophagy - animal	path:hsa04140	KEGG	0.0993486
Interleukin-1 signaling	R-HSA-9020702	Reactome	0.099686
Resolution of Abasic Sites (AP sites)	R-HSA-73933	Reactome	0.100105
Base Excision Repair	R-HSA-73884	Reactome	0.100105
IL-1 NFkB	None	INOH	0.100848
S1P2 pathway	s1p_s1p2_pathway	PID	0.10261
Leptin signaling pathway	WP2034	Wikipathways	0.102896
G1/S Transition	R-HSA-69206	Reactome	0.102896
Mesodermal Commitment Pathway	WP2857	Wikipathways	0.102957
TNF related weak inducer of apoptosis (TWEAK) Signaling Pathway	WP2036	Wikipathways	0.10376
Selenoamino Acid Metabolism	SMP00029	SMPDB	0.10552
Caspase-mediated cleavage of cytoskeletal proteins	R-HSA-264870	Reactome	0.10552
Class I PI3K signaling events	pi3kcipathway	PID	0.106683
D-myo-inositol-5-phosphate metabolism	PWY-6367	HumanCyc	0.107556
Metabolism of cofactors	R-HSA-8978934	Reactome	0.107556
role of mal in rho-mediated activation of srf	malpathway	BioCarta	0.107556
S1P1 pathway	s1p_s1p1_pathway	PID	0.107556
Extracellular vesicle-mediated signaling in recipient cells	WP2870	Wikipathways	0.109099
Factors and pathways affecting insulin-like growth factor (IGF1)-Akt signaling	WP3850	Wikipathways	0.109099
keratinocyte differentiation	keratinocytepathway	BioCarta	0.110839
Toll Like Receptor 3 (TLR3) Cascade	R-HSA-168164	Reactome	0.113933
Interleukin-17 signaling	R-HSA-448424	Reactome	0.114119
MAP kinase activation	R-HSA-450294	Reactome	0.114119
RAB geranylgeranylation	R-HSA-8873719	Reactome	0.114119
BMP signaling Dro	None	INOH	0.114142
TLR NFkB	None	INOH	0.114658
Androgen receptor signaling pathway	WP138	Wikipathways	0.114732
Signaling by NTRKs	R-HSA-166520	Reactome	0.114732
Sepiapterin reductase deficiency	SMP00491	SMPDB	0.11759
Segawa syndrome	SMP00490	SMPDB	0.11759
Pterine Biosynthesis	SMP00005	SMPDB	0.11759
Dopa-responsive dystonia	SMP00486	SMPDB	0.11759
Hyperphenylalaniemia due to guanosine triphosphate cyclohydrolase deficiency	SMP00487	SMPDB	0.11759
Hyperphenylalaninemia due to 6-pyruvoyltetrahydropterin synthase deficiency (ptps)	SMP00488	SMPDB	0.11759
Hyperphenylalaninemia due to dhpr-deficiency	SMP00489	SMPDB	0.11759
Folate-Alcohol and Cancer Pathway Hypotheses	WP1589	Wikipathways	0.11759
Interleukin-1 Induced Activation of NF-kappa-B	WP3656	Wikipathways	0.11759
glycogenolysis	PWY-5941	HumanCyc	0.11759
PI3K/AKT activation	R-HSA-198203	Reactome	0.11759
E2F-enabled inhibition of pre-replication complex formation	R-HSA-113507	Reactome	0.11759
Displacement of DNA glycosylase by APEX1	R-HSA-110357	Reactome	0.11759
cysteine biosynthesis	PWY-6292	HumanCyc	0.11759
Type I hemidesmosome assembly	R-HSA-446107	Reactome	0.11759
BMAL1-CLOCK,NPAS2 activates circadian gene expression	WP3355	Wikipathways	0.123125
TLR4 Signaling and Tolerance	WP3851	Wikipathways	0.123125
Hedgehog Signaling Pathway	WP47	Wikipathways	0.123125
Polo-like kinase mediated events	R-HSA-156711	Reactome	0.123125
Glycogen breakdown (glycogenolysis)	R-HSA-70221	Reactome	0.123125
pdgf signaling pathway	pdgfpathway	BioCarta	0.124954
Biotin Metabolism	SMP00066	SMPDB	0.126066
Multiple carboxylase deficiency, neonatal or early onset form	SMP00564	SMPDB	0.126066
Biotinidase Deficiency	SMP00174	SMPDB	0.126066
Hedgehog ,off, state	WP3316	Wikipathways	0.126066
Nanomaterial induced inflammasome activation	WP3890	Wikipathways	0.126066
PERK regulates gene expression	R-HSA-381042	Reactome	0.126066
tetrahydrobiopterin de novo biosynthesis	PWY-5663	HumanCyc	0.126066
UTP and CTP dephosphorylation I	PWY-7185	HumanCyc	0.126066
opposing roles of aif in apoptosis and cell survival	aifpathway	BioCarta	0.126066
purine ribonucleosides degradation to ribose-1-phosphate	PWY0-1296	HumanCyc	0.126066
The NLRP1 inflammasome	R-HSA-844455	Reactome	0.126066
dolichol and dolichyl phosphate biosynthesis	PWY-6129	HumanCyc	0.126066
methionine salvage	ADENOSYLHOMOCYSCAT-PWY	HumanCyc	0.126066
RHO GTPases regulate CFTR trafficking	R-HSA-5627083	Reactome	0.126066
biotin-carboxyl carrier protein assembly	PWY0-1264	HumanCyc	0.126066
S-adenosyl-L-methionine biosynthesis	SAM-PWY	HumanCyc	0.126066
Ephrin A reverse signaling	ephrinarevpathway	PID	0.126066
inosine-5,-phosphate biosynthesis	PWY-6124	HumanCyc	0.126066
adenine and adenosine salvage III	PWY-6609	HumanCyc	0.126066
IL1	Pathway_IL1	NetPath	0.126524
Pantothenate and CoA Biosynthesis	SMP00027	SMPDB	0.127847
Somatroph axis (GH) and its relationship to dietary restriction and aging	WP4186	Wikipathways	0.127847
Purine metabolism	WP4224	Wikipathways	0.127847
Activation of TRKA receptors	R-HSA-187015	Reactome	0.127847
methionine degradation	METHIONINE-DEG1-PWY	HumanCyc	0.127847
Alpha-oxidation of phytanate	R-HSA-389599	Reactome	0.127847
Glypican 3 network	glypican_3pathway	PID	0.127847
erk and pi-3 kinase are necessary for collagen binding in corneal epithelia	ecmpathway	BioCarta	0.130494
Folate metabolism	None	INOH	0.130494
Regulation of p38-alpha and p38-beta	p38alphabetapathway	PID	0.130494
Hereditary Leiomyomatosis and Renal Cell Carcinoma Pathway	WP4206	Wikipathways	0.135178
tgf beta signaling pathway	tgfbpathway	BioCarta	0.135178
Syndecan interactions	R-HSA-3000170	Reactome	0.135178
Conversion from APC/C:Cdc20 to APC/C:Cdh1 in late anaphase	R-HSA-176407	Reactome	0.135178
S Phase	R-HSA-69242	Reactome	0.136455
Gamma carboxylation, hypusine formation and arylsulfatase activation	R-HSA-163841	Reactome	0.137733
G alpha (12/13) signalling events	R-HSA-416482	Reactome	0.140561
Cell-type Dependent Selectivity of CCK2R Signaling	WP3679	Wikipathways	0.141388
TRAF6 mediated IRF7 activation in TLR7/8 or 9 signaling	R-HSA-975110	Reactome	0.141388
multiple antiapoptotic pathways from igf-1r signaling lead to bad phosphorylation	igf1rpathway	BioCarta	0.141388
il 6 signaling pathway	il6pathway	BioCarta	0.141388
Signaling by EGFRvIII in Cancer	R-HSA-5637812	Reactome	0.141388
Constitutive Signaling by EGFRvIII	R-HSA-5637810	Reactome	0.141388
Arf6 trafficking events	arf6_traffickingpathway	PID	0.141627
Pancreatic cancer	path:hsa05212	KEGG	0.142823
Alpha6Beta4Integrin	Pathway_Alpha6Beta4Integrin	NetPath	0.143335
Physiological and Pathological Hypertrophy of the Heart	WP1528	Wikipathways	0.143641
Pathways Affected in Adenoid Cystic Carcinoma	WP3651	Wikipathways	0.143847
IL4	Pathway_IL4	NetPath	0.143847
One Carbon Metabolism	WP241	Wikipathways	0.149661
Attenuation phase	R-HSA-3371568	Reactome	0.149661
Initiation of transcription and translation elongation at the HIV-1 LTR	WP3414	Wikipathways	0.153951
RUNX2 regulates bone development	R-HSA-8941326	Reactome	0.153951
bcr signaling pathway	bcrpathway	BioCarta	0.153951
Osteopontin-mediated events	avb3_opn_pathway	PID	0.153951
Regulation of Wnt-B-catenin Signaling by Small Molecule Compounds	WP3664	Wikipathways	0.156218
Canonical and Non-Canonical TGF-B signaling	WP3874	Wikipathways	0.156218
Butyrate Response Factor 1 (BRF1) binds and destabilizes mRNA	R-HSA-450385	Reactome	0.156218
Tristetraprolin (TTP, ZFP36) binds and destabilizes mRNA	R-HSA-450513	Reactome	0.156218
Beta-catenin phosphorylation cascade	R-HSA-196299	Reactome	0.156218
Target Of Rapamycin (TOR) Signaling	WP1471	Wikipathways	0.156975
rac1 cell motility signaling pathway	rac1pathway	BioCarta	0.156975
Elastic fibre formation	R-HSA-1566948	Reactome	0.156975
CRH	Pathway_CRH	NetPath	0.156975
Nanoparticle triggered regulated necrosis	WP2513	Wikipathways	0.162883
HDR through MMEJ (alt-NHEJ)	R-HSA-5685939	Reactome	0.162883
MASTL Facilitates Mitotic Progression	R-HSA-2465910	Reactome	0.162883
Base-Excision Repair, AP Site Formation	R-HSA-73929	Reactome	0.162883
Ketone body metabolism	R-HSA-74182	Reactome	0.162883
Tetrahydrobiopterin (BH4) synthesis, recycling, salvage and regulation	R-HSA-1474151	Reactome	0.162883
Folding of actin by CCT/TriC	R-HSA-390450	Reactome	0.162883
pkc-catalyzed phosphorylation of inhibitory phosphoprotein of myosin phosphatase	myosinpathway	BioCarta	0.165881
igf-1 signaling pathway	igf1pathway	BioCarta	0.165881
Inactivation of APC/C via direct inhibition of the APC/C complex	R-HSA-141430	Reactome	0.165881
Inhibition of the proteolytic activity of APC/C required for the onset of anaphase by mitotic spindle checkpoint components	R-HSA-141405	Reactome	0.165881
Sphingosine 1-phosphate (S1P) pathway	s1p_meta_pathway	PID	0.165881
Hypothesized Pathways in Pathogenesis of Cardiovascular Disease	WP3668	Wikipathways	0.172306
skeletal muscle hypertrophy is regulated via akt-mtor pathway	igf1mtorpathway	BioCarta	0.172306
Cyclin A/B1/B2 associated events during G2/M transition	R-HSA-69273	Reactome	0.172306
IKK complex recruitment mediated by RIP1	R-HSA-937041	Reactome	0.172306
Deadenylation of mRNA	R-HSA-429947	Reactome	0.172306
Disassembly of the destruction complex and recruitment of AXIN to the membrane	R-HSA-4641262	Reactome	0.176575
COPII-mediated vesicle transport	R-HSA-204005	Reactome	0.177161
Base excision repair	path:hsa03410	KEGG	0.179345
miR-targeted genes in adipocytes - TarBase	WP2001	Wikipathways	0.179345
Prion disease pathway	WP3995	Wikipathways	0.179345
EPO signaling pathway	epopathway	PID	0.179345
VEGF Signaling Pathway	PA2032	PharmGKB	0.179703
TP53 Regulates Transcription of DNA Repair Genes	WP3808	Wikipathways	0.181698
erythropoietin mediated neuroprotection through nf-kb	eponfkbpathway	BioCarta	0.181698
transcription regulation by methyltransferase of carm1	carm1pathway	BioCarta	0.181698
Assembly of active LPL and LIPC lipase complexes	R-HSA-8963889	Reactome	0.181698
CDT1 association with the CDC6:ORC:origin complex	R-HSA-68827	Reactome	0.181698
Atypical NF-kappaB pathway	nfkappabatypicalpathway	PID	0.181698
ESC Pluripotency Pathways	WP3931	Wikipathways	0.18516
Cation-coupled Chloride cotransporters	R-HSA-426117	Reactome	0.18803
PP2A-mediated dephosphorylation of key metabolic factors	R-HSA-163767	Reactome	0.18803
GLI proteins bind promoters of Hh responsive genes to promote transcription	R-HSA-5635851	Reactome	0.18803
ubiquinol-10 biosynthesis	PWY-5872	HumanCyc	0.18803
Porphyrin metabolism	None	INOH	0.18803
GRB2 events in EGFR signaling	R-HSA-179812	Reactome	0.18803
Interleukin-1 processing	R-HSA-448706	Reactome	0.18803
TICAM1,TRAF6-dependent induction of TAK1 complex	R-HSA-9014325	Reactome	0.18803
Notch	None	INOH	0.191092
nerve growth factor pathway (ngf)	ngfpathway	BioCarta	0.192694
er associated degradation (erad) pathway	eradpathway	BioCarta	0.192694
IL6	Pathway_IL6	NetPath	0.193209
EGF-EGFR Signaling Pathway	WP437	Wikipathways	0.193924
KitReceptor	Pathway_KitReceptor	NetPath	0.19528
AGE-RAGE pathway	WP2324	Wikipathways	0.197289
TLR JNK	None	INOH	0.199212
Transcription factor regulation in adipogenesis	WP3599	Wikipathways	0.199325
PDGFR-alpha signaling pathway	pdgfrapathway	PID	0.199325
Glycogen metabolism	R-HSA-8982491	Reactome	0.199325
SHP2 signaling	shp2_pathway	PID	0.201024
IL2-mediated signaling events	il2_1pathway	PID	0.202689
Synthesis of IP3 and IP4 in the cytosol	R-HSA-1855204	Reactome	0.203282
Angiopoietin receptor Tie2-mediated signaling	angiopoietinreceptor_pathway	PID	0.204161
TGF-beta receptor signaling	tgfbrpathway	PID	0.204161
Regulation of RhoA activity	rhoa_reg_pathway	PID	0.205378
Circadian rhythm	path:hsa04710	KEGG	0.205494
DAP12 signaling	R-HSA-2424491	Reactome	0.205494
Fc Epsilon Receptor I Signaling in Mast Cells	SMP00358	SMPDB	0.20626
Hair Follicle Development- Induction (Part 1 of 3)	WP2804	Wikipathways	0.20626
p38 MAPK Signaling Pathway	WP400	Wikipathways	0.206513
Intracellular Signalling Through Adenosine Receptor A2b and Adenosine	SMP00321	SMPDB	0.206691
Intracellular Signalling Through Adenosine Receptor A2a and Adenosine	SMP00320	SMPDB	0.206691
Oncostatin_M	Pathway_Oncostatin_M	NetPath	0.206691
ER to Golgi Anterograde Transport	R-HSA-199977	Reactome	0.212136
NAD metabolism, sirtuins and aging	WP3630	Wikipathways	0.213224
Nucleotide GPCRs	WP80	Wikipathways	0.213224
role of ran in mitotic spindle regulation	ranmspathway	BioCarta	0.213224
rho-selective guanine exchange factor akap13 mediates stress fiber formation	akap13pathway	BioCarta	0.213224
Heme biosynthesis	R-HSA-189451	Reactome	0.213224
eNOS activation	R-HSA-203615	Reactome	0.213224
Sodium/Calcium exchangers	R-HSA-425561	Reactome	0.213224
RHO GTPases activate IQGAPs	R-HSA-5626467	Reactome	0.213224
GAB1 signalosome	R-HSA-180292	Reactome	0.213224
Depolymerisation of the Nuclear Lamina	R-HSA-4419969	Reactome	0.213224
Signaling by activated point mutants of FGFR1	R-HSA-1839122	Reactome	0.213224
Signaling by TGF-beta family members	R-HSA-9006936	Reactome	0.214308
Fosphenytoin (Antiarrhythmic) Metabolism Pathway	SMP00618	SMPDB	0.215624
Thiamine Metabolism	SMP00076	SMPDB	0.215624
Astrocytic Glutamate-Glutamine Uptake And Metabolism	R-HSA-210455	Reactome	0.215624
Degradation of beta-catenin by the destruction complex	WP2773	Wikipathways	0.215624
miR-222 in Exercise-Induced Cardiac Growth	WP3938	Wikipathways	0.215624
ATF6 (ATF6-alpha) activates chaperones	R-HSA-381033	Reactome	0.215624
Adenosine P1 receptors	R-HSA-417973	Reactome	0.215624
Metabolism of ingested H2SeO4 and H2SeO3 into H2Se	R-HSA-2408550	Reactome	0.215624
serine biosynthesis (phosphorylated route)	SERSYN-PWY	HumanCyc	0.215624
CLEC7A/inflammasome pathway	R-HSA-5660668	Reactome	0.215624
Transcriptional activation of cell cycle inhibitor p21	R-HSA-69895	Reactome	0.215624
Transcriptional activation of p53 responsive genes	R-HSA-69560	Reactome	0.215624
propionyl-CoA degradation	PROPIONMET-PWY	HumanCyc	0.215624
PTK6 Activates STAT3	R-HSA-8849474	Reactome	0.215624
NGF processing	R-HSA-167060	Reactome	0.215624
Expression and Processing of Neurotrophins	R-HSA-9036866	Reactome	0.215624
arsenate detoxification I (glutaredoxin)	PWY-4202	HumanCyc	0.215624
Activated NTRK2 signals through PLCG1	R-HSA-9026527	Reactome	0.215624
Activated NTRK2 signals through FYN	R-HSA-9032500	Reactome	0.215624
thioredoxin pathway	THIOREDOX-PWY	HumanCyc	0.215624
Proteoglycan syndecan-mediated signaling events	syndecan_pathway	PID	0.215624
proline biosynthesis	PROSYN-PWY	HumanCyc	0.215624
mRNA capping	PWY-7375-1	HumanCyc	0.215624
Neurotransmitter uptake and metabolism In glial cells	R-HSA-112313	Reactome	0.215624
Resolution of AP sites via the single-nucleotide replacement pathway	R-HSA-110381	Reactome	0.215624
Signaling by TGF-beta Receptor Complex	R-HSA-170834	Reactome	0.216979
Corticotropin-releasing hormone signaling pathway	WP2355	Wikipathways	0.217463
Panitumumab Action Pathway	SMP00475	SMPDB	0.222112
Cetuximab Action Pathway	SMP00474	SMPDB	0.222112
Trastuzumab Action Pathway	SMP00476	SMPDB	0.222112
Fluorouracil Action Pathway	SMP00470	SMPDB	0.222112
Gefitinib Action Pathway	SMP00473	SMPDB	0.222112
Thioguanine Metabolism Pathway	SMP00647	SMPDB	0.222112
Fluorouracil Metabolism Pathway	SMP00608	SMPDB	0.222112
Interleukin-7 signaling	WP2673	Wikipathways	0.222112
Gut-Liver Indole Metabolism	WP3627	Wikipathways	0.222112
Metabolism of Dichloroethylene by CYP450	WP3666	Wikipathways	0.222112
Regulation of TP53 Activity through Association with Co-factors	WP3798	Wikipathways	0.222112
Acrylamide Biotransformation and Exposure Biomarkers	WP4233	Wikipathways	0.222112
thiamin salvage III	PWY-6898	HumanCyc	0.222112
adenine and adenosine salvage I	P121-PWY	HumanCyc	0.222112
Synthesis and processing of ENV and VPU	R-HSA-171286	Reactome	0.222112
acyl carrier protein metabolism	PWY-6012-1	HumanCyc	0.222112
Agmatine biosynthesis	R-HSA-351143	Reactome	0.222112
homocarnosine biosynthesis	PWY66-421	HumanCyc	0.222112
Microtubule-dependent trafficking of connexons from Golgi to the plasma membrane	R-HSA-190840	Reactome	0.222112
D-mannose degradation	MANNCAT-PWY	HumanCyc	0.222112
glutamine biosynthesis	GLNSYN-PWY	HumanCyc	0.222112
Metabolism of ingested MeSeO2H into MeSeH	R-HSA-5263617	Reactome	0.222112
UDP-N-acetyl-D-galactosamine biosynthesis I	PWY-5512	HumanCyc	0.222112
carnosine biosynthesis	PWY66-420	HumanCyc	0.222112
sorbitol degradation I	PWY-4101	HumanCyc	0.222112
MGMT-mediated DNA damage reversal	R-HSA-5657655	Reactome	0.222112
ALKBH2 mediated reversal of alkylation damage	R-HSA-112122	Reactome	0.222112
Signaling by FGFR1 amplification mutants	R-HSA-1839120	Reactome	0.222112
Mtb iron assimilation by chelation	R-HSA-1222449	Reactome	0.222112
Response of Mtb to phagocytosis	R-HSA-1222499	Reactome	0.222112
Latent infection of Homo sapiens with Mycobacterium tuberculosis	R-HSA-1222352	Reactome	0.222112
RANKL-RANK (Receptor activator of NFKB (ligand)) Signaling Pathway	WP2018	Wikipathways	0.224913
Copper homeostasis	WP3286	Wikipathways	0.224913
Thiamine metabolism	path:hsa00730	KEGG	0.225605
Methotrexate Pathway (Cancer Cell), Pharmacodynamics	PA2039	PharmGKB	0.225605
Quercetin and Nf-kB- AP-1 Induced Cell Apoptosis	WP2435	Wikipathways	0.225605
Transcriptional activation by NRF2	WP3	Wikipathways	0.225605
GPR40 Pathway	WP3958	Wikipathways	0.225605
IL-6-type cytokine receptor ligand interactions	R-HSA-6788467	Reactome	0.225605
EPHA-mediated growth cone collapse	R-HSA-3928663	Reactome	0.225605
mRNA decay by 5, to 3, exoribonuclease	R-HSA-430039	Reactome	0.225605
PAR4-mediated thrombin signaling events	thrombin_par4_pathway	PID	0.225605
Arf6 downstream pathway	arf6downstreampathway	PID	0.225605
Integrin-mediated Cell Adhesion	WP185	Wikipathways	0.227613
Focal adhesion	path:hsa04510	KEGG	0.227991
Sphingolipid signaling pathway	path:hsa04071	KEGG	0.22928
Nucleotide-binding domain, leucine rich repeat containing receptor (NLR) signaling pathways	R-HSA-168643	Reactome	0.229754
Signaling by NTRK1 (TRKA)	R-HSA-187037	Reactome	0.230626
Signaling by EGFR	R-HSA-177929	Reactome	0.231907
Pantothenate and CoA biosynthesis	path:hsa00770	KEGG	0.231989
HH-Core	None	Signalink	0.231989
prion pathway	prionpathway	BioCarta	0.231989
akt signaling pathway	aktpathway	BioCarta	0.231989
HSP90 chaperone cycle for steroid hormone receptors (SHR)	R-HSA-3371497	Reactome	0.231989
CD209 (DC-SIGN) signaling	R-HSA-5621575	Reactome	0.231989
Ephrin signaling	R-HSA-3928664	Reactome	0.231989
MAPK6/MAPK4 signaling	R-HSA-5687128	Reactome	0.233782
Association of TriC/CCT with target proteins during biosynthesis	R-HSA-390471	Reactome	0.233782
Protein export	path:hsa03060	KEGG	0.235104
EBV LMP1 signaling	WP262	Wikipathways	0.235104
Estrogen signaling pathway	WP712	Wikipathways	0.235104
RIP-mediated NFkB activation via ZBP1	R-HSA-1810476	Reactome	0.235104
TP53 regulates transcription of additional cell cycle genes whose exact role in the p53 pathway remain uncertain	R-HSA-6804115	Reactome	0.235104
EPHB-mediated forward signaling	R-HSA-3928662	Reactome	0.235261
HIV-1 Nef: Negative effector of Fas and TNF-alpha	hivnefpathway	PID	0.235261
Arf6 signaling events	arf6_pathway	PID	0.235261
Epithelial cell signaling in Helicobacter pylori infection	path:hsa05120	KEGG	0.237509
BCR signaling pathway	bcr_5pathway	PID	0.237509
Longevity regulating pathway	path:hsa04211	KEGG	0.238619
Hippo signaling pathway	path:hsa04390	KEGG	0.242906
Long-term depression	path:hsa04730	KEGG	0.244551
TGF-beta super family signaling pathway canonical	None	INOH	0.24908
Interleukin-1 family signaling	R-HSA-446652	Reactome	0.250435
Galactosemia III	SMP00496	SMPDB	0.253579
Galactosemia II (GALK)	SMP00495	SMPDB	0.253579
Betaine Metabolism	SMP00123	SMPDB	0.253579
Nucleotide Sugars Metabolism	SMP00010	SMPDB	0.253579
POU5F1 (OCT4), SOX2, NANOG activate genes related to proliferation	WP3333	Wikipathways	0.253579
ketogenesis	PWY66-367	HumanCyc	0.253579
Synthesis, secretion, and inactivation of Glucose-dependent Insulinotropic Polypeptide (GIP)	R-HSA-400511	Reactome	0.253579
nuclear receptors coordinate the activities of chromatin remodeling complexes and coactivators to facilitate initiation of transcription in carcinoma cells	rarrxrpathway	BioCarta	0.253579
cbl mediated ligand-induced downregulation of egf receptors pathway	cblpathway	BioCarta	0.253579
Recycling of eIF2:GDP	R-HSA-72731	Reactome	0.253579
SHC1 events in EGFR signaling	R-HSA-180336	Reactome	0.253579
Synthesis of diphthamide-EEF2	R-HSA-5358493	Reactome	0.253579
Inactivation of CDC42 and RAC1	R-HSA-428543	Reactome	0.253579
Ubiquinol biosynthesis	R-HSA-2142789	Reactome	0.253579
S1P5 pathway	s1p_s1p5_pathway	PID	0.253579
GABA shunt	GLUDEG-I-PWY	HumanCyc	0.253579
Cell cycle	path:hsa04110	KEGG	0.256763
Insulin resistance	path:hsa04931	KEGG	0.257612
Galactose metabolism	Galactose metabolism	EHMN	0.258722
Integrated Lung Cancer Pathway	WP2512	Wikipathways	0.262128
ErbB2/ErbB3 signaling events	erbb2erbb3pathway	PID	0.262128
Oncostatin M Signaling Pathway	WP2374	Wikipathways	0.263154
Association Between Physico-Chemical Features and Toxicity Associated Pathways	WP3680	Wikipathways	0.263154
E-cadherin signaling in the nascent adherens junction	ecadherin_nascentaj_pathway	PID	0.265371
Golgi-to-ER retrograde transport	R-HSA-8856688	Reactome	0.265659
Progesterone-mediated oocyte maturation	path:hsa04914	KEGG	0.266654
Alanine and aspartate metabolism	WP106	Wikipathways	0.267075
Bone Morphogenic Protein (BMP) Signalling and Regulation	WP1425	Wikipathways	0.267075
protein kinase a at the centrosome	akapcentrosomepathway	BioCarta	0.267075
map kinase inactivation of smrt corepressor	smrtepathway	BioCarta	0.267075
CD28 dependent Vav1 pathway	R-HSA-389359	Reactome	0.267075
leucine degradation	LEU-DEG2-PWY	HumanCyc	0.267075
POU5F1 (OCT4), SOX2, NANOG activate genes related to proliferation	R-HSA-2892247	Reactome	0.267075
Activation of the TFAP2 (AP-2) family of transcription factors	R-HSA-8866907	Reactome	0.267075
FGFR1c ligand binding and activation	R-HSA-190373	Reactome	0.267075
DAG and IP3 signaling	R-HSA-1489509	Reactome	0.26835
TGF-beta receptor signaling activates SMADs	R-HSA-2173789	Reactome	0.26835
multi-step regulation of transcription by pitx2	pitx2pathway	BioCarta	0.270903
role of erbb2 in signal transduction and oncology	her2pathway	BioCarta	0.270903
GPCR GroupI metabotropic glutamate receptor	None	INOH	0.270903
adp-ribosylation factor	arappathway	BioCarta	0.270903
Cellular response to heat stress	WP3395	Wikipathways	0.272186
Glycosphingolipid biosynthesis - neolactoseries	Glycosphingolipid biosynthesis - neolactoseries	EHMN	0.272186
KSRP (KHSRP) binds and destabilizes mRNA	R-HSA-450604	Reactome	0.272186
Nucleotide-like (purinergic) receptors	R-HSA-418038	Reactome	0.272186
Circadian rhythm pathway	circadianpathway	PID	0.272186
mRNA decay by 3, to 5, exoribonuclease	R-HSA-429958	Reactome	0.272186
LPA4-mediated signaling events	lpa4_pathway	PID	0.272186
Phospholipase C-mediated cascade: FGFR1	R-HSA-5654219	Reactome	0.272186
proteasome complex	proteasomepathway	BioCarta	0.272765
Resolution of AP sites via the multiple-nucleotide patch replacement pathway	R-HSA-110373	Reactome	0.272765
Sema4D in semaphorin signaling	R-HSA-400685	Reactome	0.272765
Focal Adhesion	WP306	Wikipathways	0.27322
S-Adenosylhomocysteine (SAH) Hydrolase Deficiency	SMP00214	SMPDB	0.273479
Methionine Metabolism	SMP00033	SMPDB	0.273479
Methionine Adenosyltransferase Deficiency	SMP00221	SMPDB	0.273479
Glycine N-methyltransferase Deficiency	SMP00222	SMPDB	0.273479
Hypermethioninemia	SMP00341	SMPDB	0.273479
Methylenetetrahydrofolate Reductase Deficiency (MTHFRD)	SMP00340	SMPDB	0.273479
Homocystinuria-megaloblastic anemia due to defect in cobalamin metabolism, cblG complementation type	SMP00570	SMPDB	0.273479
Cystathionine Beta-Synthase Deficiency	SMP00177	SMPDB	0.273479
Angiogenesis	WP1539	Wikipathways	0.273479
Chondroitin sulfate biosynthesis	R-HSA-2022870	Reactome	0.273479
Lagging Strand Synthesis	R-HSA-69186	Reactome	0.273479
Phosphorylation of the APC/C	R-HSA-176412	Reactome	0.273479
Signaling by Hippo	R-HSA-2028269	Reactome	0.273479
superpathway of methionine degradation	PWY-5328	HumanCyc	0.273479
EPH-Ephrin signaling	R-HSA-2682334	Reactome	0.275768
Signaling events mediated by PTP1B	ptp1bpathway	PID	0.276853
Mitotic G1-G1/S phases	R-HSA-453279	Reactome	0.280034
Insulin Signaling	WP481	Wikipathways	0.281575
IL-3 Signaling Pathway	WP286	Wikipathways	0.281643
Respiratory electron transport	R-HSA-611105	Reactome	0.285136
HIF-1-alpha transcription factor network	hif1_tfpathway	PID	0.286005
COPI-mediated anterograde transport	R-HSA-6807878	Reactome	0.286538
RAGE	Pathway_RAGE	NetPath	0.286539
a6b1 and a6b4 Integrin signaling	a6b1_a6b4_integrin_pathway	PID	0.286539
Signaling pathways regulating pluripotency of stem cells	path:hsa04550	KEGG	0.290608
Longevity regulating pathway - multiple species	path:hsa04213	KEGG	0.291399
IL-1 JNK	None	INOH	0.291399
Protein processing in endoplasmic reticulum	path:hsa04141	KEGG	0.291451
Gastrin	Pathway_Gastrin	NetPath	0.291533
RHO GTPases Activate Formins	R-HSA-5663220	Reactome	0.294699
Zinc homeostasis	WP3529	Wikipathways	0.296607
HDR through Single Strand Annealing (SSA)	R-HSA-5685938	Reactome	0.296607
IL2 signaling events mediated by PI3K	il2_pi3kpathway	PID	0.296607
EGF-Core	None	Signalink	0.298439
FoxO signaling pathway	path:hsa04068	KEGG	0.30099
Apoptosis - multiple species	path:hsa04215	KEGG	0.301727
Endothelin Pathways	WP2197	Wikipathways	0.301727
Keratan sulfate/keratin metabolism	R-HSA-1638074	Reactome	0.301727
NOD1/2 Signaling Pathway	R-HSA-168638	Reactome	0.301727
GPVI-mediated activation cascade	R-HSA-114604	Reactome	0.301727
EPHA forward signaling	epha_fwdpathway	PID	0.301727
IL-4 Signaling Pathway	WP395	Wikipathways	0.302811
Wnt Signaling Pathway and Pluripotency	WP399	Wikipathways	0.304058
Rho GTPase cycle	R-HSA-194840	Reactome	0.306723
nfkb activation by nontypeable hemophilus influenzae	nthipathway	BioCarta	0.306837
CDO in myogenesis	R-HSA-375170	Reactome	0.306837
Myogenesis	R-HSA-525793	Reactome	0.306837
fc epsilon receptor i signaling in mast cells	fcer1pathway	BioCarta	0.306837
Degradation of Superoxides	SMP00468	SMPDB	0.308522
Physiological factors	R-HSA-5578768	Reactome	0.308522
Sulindac Metabolic Pathway	WP2542	Wikipathways	0.308522
ATF6 (ATF6-alpha) activates chaperone genes	WP2655	Wikipathways	0.308522
Hedgehog ,on, state	WP3313	Wikipathways	0.308522
Gastric ulcer formation	WP4026	Wikipathways	0.308522
Degradation pathway of sphingolipids, including diseases	WP4153	Wikipathways	0.308522
folate polyglutamylation	PWY-2161	HumanCyc	0.308522
RUNX2 regulates chondrocyte maturation	R-HSA-8941284	Reactome	0.308522
RUNX3 regulates CDKN1A transcription	R-HSA-8941855	Reactome	0.308522
ketolysis	PWY66-368	HumanCyc	0.308522
RUNX3 regulates BCL2L11 (BIM) transcription	R-HSA-8952158	Reactome	0.308522
phospholipase c signaling pathway	plcpathway	BioCarta	0.308522
LRR FLII-interacting protein 1 (LRRFIP1) activates type I IFN production	R-HSA-3134973	Reactome	0.308522
G2/M DNA replication checkpoint	R-HSA-69478	Reactome	0.308522
Propionyl-CoA catabolism	R-HSA-71032	Reactome	0.308522
SMAC-mediated dissociation of IAP:caspase complexes	R-HSA-111464	Reactome	0.308522
SMAC-mediated apoptotic response	R-HSA-111469	Reactome	0.308522
Melanin biosynthesis	R-HSA-5662702	Reactome	0.308522
Tachykinin receptors bind tachykinins	R-HSA-380095	Reactome	0.308522
PTK6 Regulates Proteins Involved in RNA Processing	R-HSA-8849468	Reactome	0.308522
PTK6 Expression	R-HSA-8849473	Reactome	0.308522
Extrinsic Pathway of Fibrin Clot Formation	R-HSA-140834	Reactome	0.308522
SMAC binds to IAPs	R-HSA-111463	Reactome	0.308522
Negative regulation of TCF-dependent signaling by DVL-interacting proteins	R-HSA-5368598	Reactome	0.308522
RUNX1 regulates transcription of genes involved in interleukin signaling	R-HSA-8939247	Reactome	0.308522
Catabolism of glucuronate to xylulose-5-phosphate	R-HSA-5661270	Reactome	0.308522
Proteoglycans in cancer	path:hsa05205	KEGG	0.308682
Vibrio cholerae infection	path:hsa05110	KEGG	0.308866
EGFR Inhibitor Pathway, Pharmacodynamics	PA162356267	PharmGKB	0.309474
Rac1-Pak1-p38-MMP-2 pathway	WP3303	Wikipathways	0.309474
CD4 T cell receptor signaling-NFkB cascade	None	INOH	0.309878
Hedgehog	Pathway_Hedgehog	NetPath	0.311832
Methionine Cysteine metabolism	None	INOH	0.311832
tpo signaling pathway	tpopathway	BioCarta	0.311832
BDNF	Pathway_BDNF	NetPath	0.315185
phosphoinositides and their downstream targets	ptdinspathway	BioCarta	0.316518
TICAM1, RIP1-mediated IKK complex recruitment	R-HSA-168927	Reactome	0.316518
CTLA4 inhibitory signaling	R-HSA-389513	Reactome	0.316518
Wnt Canonical	None	INOH	0.317805
Wnt Mammals	None	INOH	0.317805
IL2	Pathway_IL2	NetPath	0.319875
Selenocompound metabolism	path:hsa00450	KEGG	0.320506
Mitochondrial LC-Fatty Acid Beta-Oxidation	WP368	Wikipathways	0.320506
Simplified Depiction of MYD88 Distinct Input-Output Pathway	WP3877	Wikipathways	0.320506
ucalpain and friends in cell spread	ucalpainpathway	BioCarta	0.320506
TRAF6 mediated IRF7 activation	R-HSA-933541	Reactome	0.320506
the igf-1 receptor and longevity	longevitypathway	BioCarta	0.320506
UDP-N-acetyl-D-galactosamine biosynthesis II	PWY-5514	HumanCyc	0.321574
TP53 Regulates Metabolic Genes	WP3349	Wikipathways	0.321574
Heme Biosynthesis	WP561	Wikipathways	0.321574
Benzo(a)pyrene metabolism	WP696	Wikipathways	0.321574
sonic hedgehog receptor ptc1 regulates cell cycle	ptc1pathway	BioCarta	0.321574
Incretin synthesis, secretion, and inactivation	R-HSA-400508	Reactome	0.321574
ROBO receptors bind AKAP5	R-HSA-9010642	Reactome	0.321574
EGFR-dependent Endothelin signaling events	et_egfrpathway	PID	0.321574
SHC-related events triggered by IGF1R	R-HSA-2428933	Reactome	0.321574
TRIF-mediated programmed cell death	R-HSA-2562578	Reactome	0.321574
Small interfering RNA (siRNA) biogenesis	R-HSA-426486	Reactome	0.321574
Serine biosynthesis	R-HSA-977347	Reactome	0.321574
heme biosynthesis	PWY-5920	HumanCyc	0.321574
Splicing factor NOVA regulated synaptic proteins	WP4148	Wikipathways	0.321792
Toll-Like Receptors Cascades	R-HSA-168898	Reactome	0.322312
Antimetabolite Pathway - Folate Cycle, Pharmacodynamics	PA165291575	PharmGKB	0.322937
TFs Regulate miRNAs related to cardiac hypertrophy	WP1559	Wikipathways	0.322937
MFAP5-mediated ovarian cancer cell motility and invasiveness	WP3301	Wikipathways	0.322937
role of mitochondria in apoptotic signaling	mitochondriapathway	BioCarta	0.322937
trka receptor signaling pathway	trkapathway	BioCarta	0.322937
Signaling by Activin	R-HSA-1502540	Reactome	0.322937
Import of palmitoyl-CoA into the mitochondrial matrix	R-HSA-200425	Reactome	0.322937
TRAF3-dependent IRF activation pathway	R-HSA-918233	Reactome	0.322937
NF-kB is activated and signals survival	R-HSA-209560	Reactome	0.322937
FGFRL1 modulation of FGFR1 signaling	R-HSA-5658623	Reactome	0.322937
Galactose metabolism	None	INOH	0.322937
Phospholipase C-mediated cascade; FGFR3	R-HSA-5654227	Reactome	0.322937
EGFR1	Pathway_EGFR1	NetPath	0.3249
Arrhythmogenic right ventricular cardiomyopathy (ARVC)	path:hsa05412	KEGG	0.326515
G13 Signaling Pathway	WP524	Wikipathways	0.328719
Apoptotic cleavage of cellular proteins	R-HSA-111465	Reactome	0.328719
Regulation of RAC1 activity	rac1_reg_pathway	PID	0.328719
DNA Damage Recognition in GG-NER	R-HSA-5696394	Reactome	0.328719
B Cell Receptor Signaling Pathway	WP23	Wikipathways	0.329733
Wnt	Pathway_Wnt	NetPath	0.333463
Type 2 papillary renal cell carcinoma	WP4241	Wikipathways	0.336004
COPI-independent Golgi-to-ER retrograde traffic	R-HSA-6811436	Reactome	0.336004
Mineral absorption	path:hsa04978	KEGG	0.336735
TP53 Regulates Transcription of Cell Cycle Genes	R-HSA-6791312	Reactome	0.336735
Ectoderm Differentiation	WP2858	Wikipathways	0.339793
Proteoglycan biosynthesis	Proteoglycan biosynthesis	EHMN	0.343689
ISG15 antiviral mechanism	R-HSA-1169408	Reactome	0.343689
Antiviral mechanism by IFN-stimulated genes	R-HSA-1169410	Reactome	0.343689
IGF1 pathway	igf1_pathway	PID	0.343689
Regulation of Actin Cytoskeleton	WP51	Wikipathways	0.344208
Thymic Stromal LymphoPoietin (TSLP) Signaling Pathway	WP2203	Wikipathways	0.344475
Mitotic Spindle Checkpoint	R-HSA-69618	Reactome	0.348919
Inositol phosphate metabolism	path:hsa00562	KEGG	0.350061
D-myo-inositol (1,4,5)-trisphosphate biosynthesis	PWY-6351	HumanCyc	0.351824
TRAF6 mediated NF-kB activation	R-HSA-933542	Reactome	0.351824
Vitamin B9 (folate) metabolism	Vitamin B9 (folate) metabolism	EHMN	0.351824
TNFR1-induced NFkappaB signaling pathway	R-HSA-5357956	Reactome	0.351824
APC-Cdc20 mediated degradation of Nek2A	R-HSA-179409	Reactome	0.351824
TSH	Pathway_TSH	NetPath	0.351824
Signaling by BMP	R-HSA-201451	Reactome	0.351824
Downregulation of TGF-beta receptor signaling	R-HSA-2173788	Reactome	0.351824
Glypican 1 network	glypican_1pathway	PID	0.351824
PAR1-mediated thrombin signaling events	thrombin_par1_pathway	PID	0.35269
Role of Calcineurin-dependent NFAT signaling in lymphocytes	nfat_3pathway	PID	0.35651
Adipocytokine signaling pathway	path:hsa04920	KEGG	0.357869
superpathway of inositol phosphate compounds	PWY-6371	HumanCyc	0.357869
COPI-dependent Golgi-to-ER retrograde traffic	R-HSA-6811434	Reactome	0.357882
CD4 T cell receptor signaling	None	INOH	0.35892
IGF-Core	None	Signalink	0.360465
NAD+ biosynthetic pathways	WP3645	Wikipathways	0.360465
Signaling by FGFR3 point mutants in cancer	R-HSA-8853338	Reactome	0.360465
Signaling by FGFR3 in disease	R-HSA-5655332	Reactome	0.360465
Autodegradation of Cdh1 by Cdh1:APC/C	R-HSA-174084	Reactome	0.360465
Interleukin-6 family signaling	R-HSA-6783589	Reactome	0.360465
RAB GEFs exchange GTP for GDP on RABs	R-HSA-8876198	Reactome	0.364571
Ion homeostasis	R-HSA-5578775	Reactome	0.365089
Rab regulation of trafficking	R-HSA-9007101	Reactome	0.365711
Nucleotide Excision Repair	R-HSA-5696398	Reactome	0.368121
TarBasePathway	WP1992	Wikipathways	0.369664
miR-509-3p alteration of YAP1-ECM axis	WP3967	Wikipathways	0.369664
oxidative stress induced gene expression via nrf2	arenrf2pathway	BioCarta	0.369664
Activation of NF-kappaB in B cells	R-HSA-1169091	Reactome	0.369664
RNA Polymerase III Chain Elongation	R-HSA-73780	Reactome	0.369664
TP53 Regulates Transcription of Genes Involved in G2 Cell Cycle Arrest	R-HSA-6804114	Reactome	0.369664
atm signaling pathway	atmpathway	BioCarta	0.369664
BMP Signalling Pathway	PWY66-11	HumanCyc	0.369664
HIF-1 signaling pathway	path:hsa04066	KEGG	0.370376
Alanine, aspartate and glutamate metabolism	path:hsa00250	KEGG	0.370876
HIF-2-alpha transcription factor network	hif2pathway	PID	0.370876
Arrhythmogenic Right Ventricular Cardiomyopathy	WP2118	Wikipathways	0.373941
Ceramide signaling pathway	ceramide_pathway	PID	0.374226
Warfarin Pathway, Pharmacodynamics	PA145011114	PharmGKB	0.379432
fig-met-1-last-solution	WP3961	Wikipathways	0.379432
apoptotic signaling in response to dna damage	chemicalpathway	BioCarta	0.379432
Methylation	R-HSA-156581	Reactome	0.379432
Polymerase switching on the C-strand of the telomere	R-HSA-174411	Reactome	0.379432
Polymerase switching	R-HSA-69091	Reactome	0.379432
Leading Strand Synthesis	R-HSA-69109	Reactome	0.379432
Removal of the Flap Intermediate	R-HSA-69166	Reactome	0.379432
Triglyceride biosynthesis	R-HSA-75109	Reactome	0.379432
PTK6 Regulates RHO GTPases, RAS GTPase and MAP kinases	R-HSA-8849471	Reactome	0.379432
The oncogenic action of Succinate	SMP02292	SMPDB	0.381085
The oncogenic action of Fumarate	SMP02295	SMPDB	0.381085
IL17 signaling pathway	WP2112	Wikipathways	0.381085
wnt signaling pathway	wntpathway	BioCarta	0.381085
Molecules associated with elastic fibres	R-HSA-2129379	Reactome	0.381085
MAPK targets/ Nuclear events mediated by MAP kinases	R-HSA-450282	Reactome	0.381085
Nongenotropic Androgen signaling	ar_nongenomic_pathway	PID	0.381085
Downstream signaling of activated FGFR1	R-HSA-5654687	Reactome	0.381085
ECM proteoglycans	R-HSA-3000178	Reactome	0.383968
Formation of TC-NER Pre-Incision Complex	R-HSA-6781823	Reactome	0.383968
Structural Pathway of Interleukin 1 (IL-1)	WP2637	Wikipathways	0.384012
Interleukin-3, 5 and GM-CSF signaling	R-HSA-512988	Reactome	0.384012
RNA degradation	path:hsa03018	KEGG	0.38908
Fluoropyrimidine Pathway, Pharmacodynamics	PA165291507	PharmGKB	0.389585
Synthesis and degradation of ketone bodies	path:hsa00072	KEGG	0.389585
Trans-sulfuration pathway	WP2333	Wikipathways	0.389585
Hyaluronan uptake and degradation	R-HSA-2160916	Reactome	0.389585
Removal of aminoterminal propeptides from gamma-carboxylated proteins	R-HSA-159782	Reactome	0.389585
Uptake and function of anthrax toxins	R-HSA-5210891	Reactome	0.389585
Acetylcholine regulates insulin secretion	R-HSA-399997	Reactome	0.389585
FBXL7 down-regulates AURKA during mitotic entry and in early mitosis	R-HSA-8854050	Reactome	0.389585
EGFR Transactivation by Gastrin	R-HSA-2179392	Reactome	0.389585
methionine salvage cycle III	PWY-7527	HumanCyc	0.389585
IL-1 p38	None	INOH	0.391714
Signaling by ROBO receptors	R-HSA-376176	Reactome	0.391714
Collecting duct acid secretion	path:hsa04966	KEGG	0.392271
Photodynamic therapy-induced unfolded protein response	WP3613	Wikipathways	0.392271
FGFR2 alternative splicing	R-HSA-6803529	Reactome	0.392271
RNA Pol II CTD phosphorylation and interaction with CE during HIV infection	R-HSA-167160	Reactome	0.392271
alk in cardiac myocytes	alkpathway	BioCarta	0.392271
thrombin signaling and protease-activated receptors	par1pathway	BioCarta	0.392271
ZBP1(DAI) mediated induction of type I IFNs	R-HSA-1606322	Reactome	0.392271
RNA Pol II CTD phosphorylation and interaction with CE	R-HSA-77075	Reactome	0.392271
APC/C:Cdh1 mediated degradation of Cdc20 and other APC/C:Cdh1 targeted proteins in late mitosis/early G1	R-HSA-174178	Reactome	0.392271
IL-7	Pathway_IL-7	NetPath	0.392271
IL-5 Signaling Pathway	WP127	Wikipathways	0.394566
inactivation of gsk3 by akt causes accumulation of b-catenin in alveolar macrophages	gsk3pathway	BioCarta	0.394566
Prednisolone Metabolism Pathway	SMP00632	SMPDB	0.394903
Prednisolone Action Pathway	SMP00441	SMPDB	0.394903
Influenza A virus infection	WP1438	Wikipathways	0.394903
Felbamate Metabolism	WP2816	Wikipathways	0.394903
Signaling by PTK6	WP3826	Wikipathways	0.394903
MTF1 activates gene expression	WP4036	Wikipathways	0.394903
Hormonal control of Pubertal Growth Spurt	WP4194	Wikipathways	0.394903
lactose degradation III	BGALACT-PWY	HumanCyc	0.394903
PAOs oxidise polyamines to amines	R-HSA-141334	Reactome	0.394903
Fructose biosynthesis	R-HSA-5652227	Reactome	0.394903
anandamide degradation	PWY6666-1	HumanCyc	0.394903
Entry of Influenza Virion into Host Cell via Endocytosis	R-HSA-168275	Reactome	0.394903
vRNP Assembly	R-HSA-192905	Reactome	0.394903
putrescine biosynthesis II	PWY-40	HumanCyc	0.394903
sulfate activation for sulfonation	PWY-5340	HumanCyc	0.394903
D-myo-inositol (3,4,5,6)-tetrakisphosphate biosynthesis	PWY-6365	HumanCyc	0.394903
purine deoxyribonucleosides degradation	PWY-7179-1	HumanCyc	0.394903
protein O-[N-acetyl]-glucosylation	PWY-7437	HumanCyc	0.394903
glycerol-3-phosphate shuttle	PWY-6118	HumanCyc	0.394903
diphthamide biosynthesis	PWY-6482	HumanCyc	0.394903
Noncanonical activation of NOTCH3	R-HSA-9017802	Reactome	0.394903
alpha-synuclein and parkin-mediated proteolysis in parkinson`s disease	parkinsonspathway	BioCarta	0.394903
UMP biosynthesis	PWY-5686	HumanCyc	0.394903
degradation of the rar and rxr by the proteasome	rarpathway	BioCarta	0.394903
BDNF activates NTRK2 (TRKB) signaling	R-HSA-9024909	Reactome	0.394903
lipoate biosynthesis and incorporation	PWY0-1275	HumanCyc	0.394903
hypusine biosynthesis	PWY-5905	HumanCyc	0.394903
creatine biosynthesis	GLYCGREAT-PWY	HumanCyc	0.394903
alanine biosynthesis/degradation	ALANINE-DEG3-PWY	HumanCyc	0.394903
ascorbate recycling (cytosolic)	PWY-6370	HumanCyc	0.394903
NAD phosphorylation and dephosphorylation	NADPHOS-DEPHOS-PWY-1	HumanCyc	0.394903
Activation of CaMK IV	R-HSA-442745	Reactome	0.394903
phytol degradation	PWY66-389	HumanCyc	0.394903
Abasic sugar-phosphate removal via the single-nucleotide replacement pathway	R-HSA-73930	Reactome	0.394903
Interaction between PHLDA1 and AURKA	R-HSA-8854521	Reactome	0.394903
Transport of connexons to the plasma membrane	R-HSA-190872	Reactome	0.394903
XAV939 inhibits tankyrase, stabilizing AXIN	R-HSA-5545619	Reactome	0.394903
TGF-beta Signaling Pathway	WP366	Wikipathways	0.395
E2F transcription factor network	e2f_pathway	PID	0.398061
Phosphonate and phosphinate metabolism	path:hsa00440	KEGG	0.39886
Alpha Linolenic Acid and Linoleic Acid Metabolism	SMP00018	SMPDB	0.39886
Spermidine and Spermine Biosynthesis	SMP00445	SMPDB	0.39886
NR1D1 (REV-ERBA) represses gene expression	WP3394	Wikipathways	0.39886
mRNA, protein, and metabolite inducation pathway by cyclosporin A	WP3953	Wikipathways	0.39886
mechanism of acetaminophen activity and toxicity	acetaminophenpathway	BioCarta	0.39886
proteolysis and signaling pathway of notch	notchpathway	BioCarta	0.39886
Beta oxidation of decanoyl-CoA to octanoyl-CoA-CoA	R-HSA-77346	Reactome	0.39886
ethanol degradation IV	PWY66-162	HumanCyc	0.39886
IL-10 signaling	None	INOH	0.39886
PTK6 promotes HIF1A stabilization	R-HSA-8857538	Reactome	0.39886
2,-deoxy-&alpha;-D-ribose 1-phosphate degradation	PWY-7180	HumanCyc	0.39886
IL-6 signaling	None	INOH	0.39886
Synthesis of Dolichyl-phosphate	R-HSA-446199	Reactome	0.39886
Activated NTRK2 signals through CDK5	R-HSA-9032845	Reactome	0.39886
Interleukin-10 signaling	R-HSA-6783783	Reactome	0.39886
d4gdi signaling pathway	d4gdipathway	BioCarta	0.39886
GDP-mannose biosynthesis	PWY-5659	HumanCyc	0.39886
GDP-glucose biosynthesis II	PWY-5661-1	HumanCyc	0.39886
SMAD2/3 Phosphorylation Motif Mutants in Cancer	R-HSA-3304356	Reactome	0.39886
SMAD2/3 MH2 Domain Mutants in Cancer	R-HSA-3315487	Reactome	0.39886
Loss of Function of SMAD2/3 in Cancer	R-HSA-3304349	Reactome	0.39886
Scavenging by Class F Receptors	R-HSA-3000484	Reactome	0.39886
FGFR1b ligand binding and activation	R-HSA-190370	Reactome	0.39886
Alternative NF-kappaB pathway	nfkappabalternativepathway	PID	0.39886
Inositol phosphate metabolism	R-HSA-1483249	Reactome	0.404253
Mismatch repair	path:hsa03430	KEGG	0.404711
ctcf: first multivalent nuclear factor	ctcfpathway	BioCarta	0.404711
Laminin interactions	R-HSA-3000157	Reactome	0.404711
RNA Polymerase III Transcription Termination	R-HSA-73980	Reactome	0.404711
IL11	Pathway_IL11	NetPath	0.404711
APC/C:Cdc20 mediated degradation of Securin	R-HSA-174154	Reactome	0.404711
Signaling events mediated by the Hedgehog family	hedgehog_2pathway	PID	0.404711
HSF1-dependent transactivation	R-HSA-3371571	Reactome	0.406045
Regulation of actin cytoskeleton	path:hsa04810	KEGG	0.407925
Notch	Pathway_Notch	NetPath	0.411641
MicroRNAs in cardiomyocyte hypertrophy	WP1544	Wikipathways	0.41187
TGF-Ncore	None	Signalink	0.415547
DAP12 interactions	R-HSA-2172127	Reactome	0.415547
RhoA signaling pathway	rhoa_pathway	PID	0.415547
TNF	None	INOH	0.417514
Metformin Pathway, Pharmacodynamic	PA165948566	PharmGKB	0.418663
WNT-Ncore	None	Signalink	0.418663
White fat cell differentiation	WP3946	Wikipathways	0.418663
White fat cell differentiation	WP4149	Wikipathways	0.418663
Translocation of GLUT4 to the plasma membrane	R-HSA-1445148	Reactome	0.418663
Steroid biosynthesis	path:hsa00100	KEGG	0.418834
Glycosaminoglycan degradation	path:hsa00531	KEGG	0.418834
Apoptosis Modulation by HSP70	WP384	Wikipathways	0.418834
ER Quality Control Compartment (ERQC)	R-HSA-901032	Reactome	0.418834
Metabolism of porphyrins	R-HSA-189445	Reactome	0.418834
Hypoxic and oxygen homeostasis regulation of HIF-1-alpha	hif1apathway	PID	0.418834
RHO GTPases Activate ROCKs	R-HSA-5627117	Reactome	0.418834
RHO GTPases activate CIT	R-HSA-5625900	Reactome	0.418834
GABA synthesis, release, reuptake and degradation	R-HSA-888590	Reactome	0.418834
VEGFR2 mediated cell proliferation	R-HSA-5218921	Reactome	0.418834
Cardiac Hypertrophic Response	WP2795	Wikipathways	0.422605
C-MYB transcription factor network	cmyb_pathway	PID	0.426359
Common Pathways Underlying Drug Addiction	WP2636	Wikipathways	0.427803
Netrin-1 signaling	R-HSA-373752	Reactome	0.427803
APC/C-mediated degradation of cell cycle proteins	R-HSA-174143	Reactome	0.427803
Regulation of mitotic cell cycle	R-HSA-453276	Reactome	0.427803
Syndecan-2-mediated signaling events	syndecan_2_pathway	PID	0.427803
Endochondral Ossification	WP474	Wikipathways	0.42811
TLR p38	None	INOH	0.42811
Neurotrophic factor-mediated Trk receptor signaling	trkrpathway	PID	0.42811
LPA receptor mediated events	lysophospholipid_pathway	PID	0.42811
NF-kappa B signaling pathway	path:hsa04064	KEGG	0.429803
TCR signaling	R-HSA-202403	Reactome	0.432557
Hedgehog	None	INOH	0.432557
Cdc20:Phospho-APC/C mediated degradation of Cyclin A	R-HSA-174184	Reactome	0.432727
Prefoldin mediated transfer of substrate to CCT/TriC	R-HSA-389957	Reactome	0.432727
Cell Cycle	WP179	Wikipathways	0.432787
Protein alkylation leading to liver fibrosis	WP3980	Wikipathways	0.434375
Signaling by ERBB2	R-HSA-1227986	Reactome	0.434375
Signaling by FGFR1	R-HSA-5654736	Reactome	0.434375
Glycosphingolipid biosynthesis - globo and isoglobo series	path:hsa00603	KEGG	0.435369
Hereditary Coproporphyria (HCP)	SMP00342	SMPDB	0.435369
Porphyria Variegata (PV)	SMP00346	SMPDB	0.435369
Congenital Erythropoietic Porphyria (CEP) or Gunther Disease	SMP00345	SMPDB	0.435369
Acute Intermittent Porphyria	SMP00344	SMPDB	0.435369
Porphyrin Metabolism	SMP00024	SMPDB	0.435369
double stranded rna induced gene expression	rnapathway	BioCarta	0.435369
telomeres telomerase cellular aging and immortality	telpathway	BioCarta	0.435369
Inflammasomes	R-HSA-622312	Reactome	0.435369
Nucleobase biosynthesis	R-HSA-8956320	Reactome	0.435369
Processive synthesis on the lagging strand	R-HSA-69183	Reactome	0.435369
Degradation of GLI2 by the proteasome	R-HSA-5610783	Reactome	0.435369
Degradation of GLI1 by the proteasome	R-HSA-5610780	Reactome	0.435369
TFAP2 (AP-2) family regulates transcription of growth factors and their receptors	R-HSA-8866910	Reactome	0.435369
ErbB receptor signaling network	erbb_network_pathway	PID	0.435369
Leukocyte transendothelial migration	path:hsa04670	KEGG	0.435405
Transcription-Coupled Nucleotide Excision Repair (TC-NER)	R-HSA-6781827	Reactome	0.436245
Vascular smooth muscle contraction	path:hsa04270	KEGG	0.437726
Wnt Signaling in Kidney Disease	WP4150	Wikipathways	0.441221
trefoil factors initiate mucosal healing	tffpathway	BioCarta	0.441221
IL1 and megakaryocytes in obesity	WP2865	Wikipathways	0.448693
Calnexin/calreticulin cycle	R-HSA-901042	Reactome	0.448693
Telomere C-strand (Lagging Strand) Synthesis	R-HSA-174417	Reactome	0.448693
Plexin-D1 Signaling	plexind1_pathway	PID	0.448693
APC/C:Cdc20 mediated degradation of Cyclin B	R-HSA-174048	Reactome	0.448693
Colorectal cancer	path:hsa05210	KEGG	0.449378
TP53 Regulates Metabolic Genes	R-HSA-5628897	Reactome	0.449378
Complex I biogenesis	R-HSA-6799198	Reactome	0.451451
Endothelins	endothelinpathway	PID	0.454853
Ubiquinone and other terpenoid-quinone biosynthesis	path:hsa00130	KEGG	0.45572
Gamma-glutamyl-transpeptidase deficiency	SMP00501	SMPDB	0.45572
5-oxoprolinase deficiency	SMP00500	SMPDB	0.45572
Gamma-Glutamyltransferase Deficiency	SMP00183	SMPDB	0.45572
Glutathione Metabolism	SMP00015	SMPDB	0.45572
Glutathione Synthetase Deficiency	SMP00337	SMPDB	0.45572
5-Oxoprolinuria	SMP00143	SMPDB	0.45572
NOTCH-Core	None	Signalink	0.45572
Biotin transport and metabolism	R-HSA-196780	Reactome	0.45572
pertussis toxin-insensitive ccr5 signaling in macrophage	ccr5pathway	BioCarta	0.45572
cxcr4 signaling pathway	cxcr4pathway	BioCarta	0.45572
Synthesis, secretion, and deacylation of Ghrelin	R-HSA-422085	Reactome	0.45572
Dermatan sulfate biosynthesis	R-HSA-2022923	Reactome	0.45572
Gamma-carboxylation, transport, and amino-terminal cleavage of proteins	R-HSA-159854	Reactome	0.45572
mitochondrial fatty acid beta-oxidation of saturated fatty acids	R-HSA-77286	Reactome	0.45572
epo signaling pathway	epopathway	BioCarta	0.45572
Synthesis of pyrophosphates in the cytosol	R-HSA-1855167	Reactome	0.45572
Regulated proteolysis of p75NTR	R-HSA-193692	Reactome	0.45572
Synthesis of PIPs at the late endosome membrane	R-HSA-1660517	Reactome	0.45572
Signaling by FGFR4 in disease	R-HSA-5655291	Reactome	0.45572
ALK2 signaling events	alk2pathway	PID	0.45572
Glycogen synthesis	R-HSA-3322077	Reactome	0.45572
CD28 co-stimulation	R-HSA-389356	Reactome	0.456083
Netrin-mediated signaling events	netrin_pathway	PID	0.456083
TGF-Core	None	Signalink	0.460931
Plasma membrane estrogen receptor signaling	er_nongenomic_pathway	PID	0.460931
Wnt Signaling Pathway	WP363	Wikipathways	0.464418
One carbon pool by folate	path:hsa00670	KEGG	0.467285
Olfactory bulb development and olfactory learning	WP3609	Wikipathways	0.467285
Signaling by NTRK2 (TRKB)	R-HSA-9006115	Reactome	0.467285
Sema4D induced cell migration and growth-cone collapse	R-HSA-416572	Reactome	0.467285
TGF-beta signaling TAK1	None	INOH	0.467285
Renal cell carcinoma	path:hsa05211	KEGG	0.469189
Methionine and cysteine metabolism	Methionine and cysteine metabolism	EHMN	0.470918
Gastric Cancer Network 1	WP2361	Wikipathways	0.472783
Downstream signal transduction	R-HSA-186763	Reactome	0.472783
mRNA Capping	R-HSA-72086	Reactome	0.472783
APC:Cdc20 mediated degradation of cell cycle proteins prior to satisfation of the cell cycle checkpoint	R-HSA-179419	Reactome	0.472783
Nephrin/Neph1 signaling in the kidney podocyte	nephrin_neph1_pathway	PID	0.472783
Epstein-Barr virus infection	path:hsa05169	KEGG	0.473327
Signaling events mediated by TCPTP	tcptp_pathway	PID	0.476136
mTOR signaling pathway	path:hsa04150	KEGG	0.478427
Transcriptional regulation of white adipocyte differentiation	R-HSA-381340	Reactome	0.478445
G alpha (z) signalling events	R-HSA-418597	Reactome	0.478445
DDX58/IFIH1-mediated induction of interferon-alpha/beta	R-HSA-168928	Reactome	0.480154
Fibroblast growth factor-1	Pathway_Fibroblast__growth__factor-1	NetPath	0.482552
Tenofovir/Adefovir Pathway, Pharmacodynamics	PA155028030	PharmGKB	0.483192
Oxidative Stress Regulatory Pathway (Erythrocyte)	PA165980399	PharmGKB	0.483192
Sulfate/Sulfite Metabolism	SMP00041	SMPDB	0.483192
Sulfite oxidase deficiency	SMP00532	SMPDB	0.483192
Ethanol Degradation	SMP00449	SMPDB	0.483192
ATF4 activates genes	WP2753	Wikipathways	0.483192
Glycosphingolipid biosynthesis - lactoseries	Glycosphingolipid biosynthesis - lactoseries	EHMN	0.483192
DSCAM interactions	R-HSA-376172	Reactome	0.483192
cdc25 and chk1 regulatory pathway in response to dna damage	cdc25pathway	BioCarta	0.483192
Fructose metabolism	R-HSA-5652084	Reactome	0.483192
metabolism of anandamide an endogenous cannabinoid	cb1rpathway	BioCarta	0.483192
wnt lrp6 signalling	wntlrp6pathway	BioCarta	0.483192
chondroitin sulfate degradation (metazoa)	PWY-6573	HumanCyc	0.483192
SOS-mediated signalling	R-HSA-112412	Reactome	0.483192
tryptophan degradation to 2-amino-3-carboxymuconate semialdehyde	PWY-5651	HumanCyc	0.483192
inositol pyrophosphates biosynthesis	PWY-6369	HumanCyc	0.483192
Apoptotic factor-mediated response	R-HSA-111471	Reactome	0.483192
oxidative ethanol degradation III	PWY66-161	HumanCyc	0.483192
Activation of C3 and C5	R-HSA-174577	Reactome	0.483192
Anchoring fibril formation	R-HSA-2214320	Reactome	0.483192
CREB phosphorylation	R-HSA-199920	Reactome	0.483192
Clearance of Nuclear Envelope Membranes from Chromatin	R-HSA-2993913	Reactome	0.483192
serine and glycine biosynthesis	SER-GLYSYN-PWY	HumanCyc	0.483192
CREB phosphorylation through the activation of Adenylate Cyclase	R-HSA-442720	Reactome	0.483192
Synthesis, secretion, and inactivation of Glucagon-like Peptide-1 (GLP-1)	R-HSA-381771	Reactome	0.483192
Signaling by TGF-beta Receptor Complex in Cancer	R-HSA-3304351	Reactome	0.483192
APEX1-Independent Resolution of AP Sites via the Single Nucleotide Replacement Pathway	R-HSA-5649702	Reactome	0.483192
Post-transcriptional silencing by small RNAs	R-HSA-426496	Reactome	0.483192
C-type lectin receptors (CLRs)	R-HSA-5621481	Reactome	0.483435
Insulin signaling pathway	path:hsa04910	KEGG	0.486669
Carbamazepine Pathway, Pharmacokinetics	PA165817070	PharmGKB	0.489764
Cori Cycle	WP1946	Wikipathways	0.489764
NAD+ metabolism	WP3644	Wikipathways	0.489764
p75NTR signals via NF-kB	R-HSA-193639	Reactome	0.489764
cadmium induces dna synthesis and proliferation in macrophages	cdmacpathway	BioCarta	0.489764
Metabolism of nitric oxide	R-HSA-202131	Reactome	0.489764
Regulation of pyruvate dehydrogenase (PDH) complex	R-HSA-204174	Reactome	0.489764
eNOS activation and regulation	R-HSA-203765	Reactome	0.489764
Transcription of E2F targets under negative control by DREAM complex	R-HSA-1362277	Reactome	0.489764
Rap1 signalling	R-HSA-392517	Reactome	0.489764
Regulation of KIT signaling	R-HSA-1433559	Reactome	0.489764
Sema3A PAK dependent Axon repulsion	R-HSA-399954	Reactome	0.489764
eukaryotic protein translation	eifpathway	BioCarta	0.489764
bone remodeling	ranklpathway	BioCarta	0.489764
Cell-extracellular matrix interactions	R-HSA-446353	Reactome	0.489764
TGF-beta receptor signaling in EMT (epithelial to mesenchymal transition)	R-HSA-2173791	Reactome	0.489764
FGFR1 ligand binding and activation	R-HSA-190242	Reactome	0.489764
Vemurafenib Pathway, Pharmacodynamics	PA165980050	PharmGKB	0.491912
update your name in edit mode	PA165980050	PharmGKB	0.491912
IL-7 Signaling Pathway	WP205	Wikipathways	0.491912
Signal Transduction of S1P Receptor	WP26	Wikipathways	0.491912
Differentiation of white and brown adipocyte	WP2895	Wikipathways	0.491912
Downstream signaling of activated FGFR3	R-HSA-5654708	Reactome	0.491912
regulation of eif-4e and p70s6 kinase	eif4pathway	BioCarta	0.491912
Saturated fatty acids beta-oxidation	Saturated fatty acids beta-oxidation	EHMN	0.491912
SMAD2/SMAD3:SMAD4 heterotrimer regulates transcription	R-HSA-2173796	Reactome	0.491912
Nuclear Events (kinase and transcription factor activation)	R-HSA-198725	Reactome	0.491912
EGFR downregulation	R-HSA-182971	Reactome	0.491912
Cargo concentration in the ER	R-HSA-5694530	Reactome	0.49303
CD40/CD40L signaling	cd40_pathway	PID	0.49303
IL8- and CXCR2-mediated signaling events	il8cxcr2_pathway	PID	0.49303
IL-6 signaling pathway	WP364	Wikipathways	0.493731
Gap junction	path:hsa04540	KEGG	0.495244
Prostate cancer	path:hsa05215	KEGG	0.49539
Integrin	None	INOH	0.495705
Apoptosis	path:hsa04210	KEGG	0.50494
Global Genome Nucleotide Excision Repair (GG-NER)	R-HSA-5696399	Reactome	0.506835
EGF-Ncore	None	Signalink	0.508573
agrin in postsynaptic differentiation	agrpathway	BioCarta	0.509429
Notch-mediated HES/HEY network	hes_heypathway	PID	0.509429
Degradation of beta-catenin by the destruction complex	R-HSA-195253	Reactome	0.51054
Ghrelin	Pathway_Ghrelin	NetPath	0.51054
Signaling events regulated by Ret tyrosine kinase	ret_pathway	PID	0.51054
Internalization of ErbB1	erbb1_internalization_pathway	PID	0.51054
mcalpain and friends in cell motility	mcalpainpathway	BioCarta	0.512073
Extension of Telomeres	R-HSA-180786	Reactome	0.512073
fmlp induced chemokine gene expression in hmc-1 cells	fmlppathway	BioCarta	0.512073
Nectin adhesion pathway	nectin_pathway	PID	0.512073
Methionine De Novo and Salvage Pathway	WP3580	Wikipathways	0.5144
Oxygen-dependent proline hydroxylation of Hypoxia-inducible Factor Alpha	R-HSA-1234176	Reactome	0.5144
HS-GAG degradation	R-HSA-2024096	Reactome	0.5144
RHO GTPases activate PAKs	R-HSA-5627123	Reactome	0.5144
PCNA-Dependent Long Patch Base Excision Repair	R-HSA-5651801	Reactome	0.5144
Negative regulation of MET activity	R-HSA-6807004	Reactome	0.5144
SHC-mediated cascade:FGFR1	R-HSA-5654688	Reactome	0.5144
PI-3K cascade:FGFR1	R-HSA-5654689	Reactome	0.5144
Dilated cardiomyopathy (DCM)	path:hsa05414	KEGG	0.517942
Trehalose Degradation	SMP00467	SMPDB	0.518602
RalA downstream regulated genes	WP2290	Wikipathways	0.518602
phospholipase c-epsilon pathway	plcepathway	BioCarta	0.518602
tnfr2 signaling pathway	tnfr2pathway	BioCarta	0.518602
Hyaluronan metabolism	R-HSA-2142845	Reactome	0.518602
P2Y receptors	R-HSA-417957	Reactome	0.518602
FGFR3 mutant receptor activation	R-HSA-2033514	Reactome	0.518602
folate transformations I	PWY-2201	HumanCyc	0.518602
Pre-NOTCH Processing in Golgi	R-HSA-1912420	Reactome	0.518602
NOTCH2 intracellular domain regulates transcription	R-HSA-2197563	Reactome	0.518602
mechanism of protein import into the nucleus	npcpathway	BioCarta	0.518602
PECAM1 interactions	R-HSA-210990	Reactome	0.518602
Signaling by activated point mutants of FGFR3	R-HSA-1839130	Reactome	0.518602
Purine ribonucleoside monophosphate biosynthesis	R-HSA-73817	Reactome	0.518602
IL9	Pathway_IL9	NetPath	0.518602
MicroRNA (miRNA) biogenesis	R-HSA-203927	Reactome	0.518602
melatonin degradation I	PWY-6398	HumanCyc	0.518602
Glucocorticoid Receptor Pathway	WP2880	Wikipathways	0.520254
CDC42 signaling events	cdc42_pathway	PID	0.520254
hiv-1 nef: negative effector of fas and tnf	hivnefpathway	BioCarta	0.523617
TNFalpha	Pathway_TNFalpha	NetPath	0.524322
Vasopressin-regulated water reabsorption	path:hsa04962	KEGG	0.526002
WNT-Core	None	Signalink	0.526002
PDGF	None	INOH	0.526002
Protein folding	R-HSA-391251	Reactome	0.527118
angiotensin ii mediated activation of jnk pathway via pyk2 dependent signaling	at1rpathway	BioCarta	0.529224
toll-like receptor pathway	tollpathway	BioCarta	0.529224
FAS (CD95) signaling pathway	faspathway	PID	0.529224
Class I PI3K signaling events mediated by Akt	pi3kciaktpathway	PID	0.529224
Amino acid synthesis and interconversion (transamination)	R-HSA-70614	Reactome	0.529224
Amodiaquine Pathway, Pharmacokinetics	PA165815256	PharmGKB	0.529321
Biotin metabolism	path:hsa00780	KEGG	0.529321
Lipoic acid metabolism	path:hsa00785	KEGG	0.529321
Glycerol Phosphate Shuttle	SMP00124	SMPDB	0.529321
Erlotinib Action Pathway	SMP00472	SMPDB	0.529321
Homocysteine Degradation	SMP00455	SMPDB	0.529321
Gamma-cystathionase deficiency (CTH)	SMP00514	SMPDB	0.529321
Homocystinuria, cystathionine beta-synthase deficiency	SMP00515	SMPDB	0.529321
Pyruvaldehyde Degradation	SMP00459	SMPDB	0.529321
Heroin metabolism	WP2645	Wikipathways	0.529321
DNA IR-Double Strand Breaks (DSBs) and cellular response via ATM	WP3959	Wikipathways	0.529321
Electron transport from NADPH to Ferredoxin	R-HSA-2395516	Reactome	0.529321
Interconversion of polyamines	R-HSA-351200	Reactome	0.529321
Pyrimidine biosynthesis	R-HSA-500753	Reactome	0.529321
acetate conversion to acetyl-CoA	PWY0-1313	HumanCyc	0.529321
N-acetylglucosamine degradation I	GLUAMCAT-PWY	HumanCyc	0.529321
Activation of BIM and translocation to mitochondria	R-HSA-111446	Reactome	0.529321
Activation of BMF and translocation to mitochondria	R-HSA-139910	Reactome	0.529321
Breakdown of the nuclear lamina	R-HSA-352238	Reactome	0.529321
Signaling by FGFR2 IIIa TM	R-HSA-8851708	Reactome	0.529321
CaMK IV-mediated phosphorylation of CREB	R-HSA-111932	Reactome	0.529321
c-src mediated regulation of Cx43 function and closure of gap junctions	R-HSA-191647	Reactome	0.529321
Rhesus glycoproteins mediate ammonium transport.	R-HSA-444411	Reactome	0.529321
Inositol transporters	R-HSA-429593	Reactome	0.529321
PTK6 Down-Regulation	R-HSA-8849472	Reactome	0.529321
fatty acid &alpha;-oxidation III	PWY66-388	HumanCyc	0.529321
Cysteine formation from homocysteine	R-HSA-1614603	Reactome	0.529321
MTF1 activates gene expression	R-HSA-5660489	Reactome	0.529321
glutathione biosynthesis	GLUTATHIONESYN-PWY	HumanCyc	0.529321
pyrimidine ribonucleosides degradation	PWY0-1295	HumanCyc	0.529321
Adrenaline signalling through Alpha-2 adrenergic receptor	R-HSA-392023	Reactome	0.529321
Vitamin C metabolism	Vitamin C metabolism	EHMN	0.529321
PLC-gamma1 signalling	R-HSA-167021	Reactome	0.529321
hydrogen sulfide biosynthesis (trans-sulfuration)	PWY66-426	HumanCyc	0.529321
inhibition of huntingtons disease neurodegeneration by histone deacetylase inhibitors	huntingtonpathway	BioCarta	0.529321
MET activates STAT3	R-HSA-8875791	Reactome	0.529321
D-myo-inositol (1,4,5,6)-tetrakisphosphate biosynthesis	PWY-6366	HumanCyc	0.529321
Signalling to STAT3	R-HSA-198745	Reactome	0.529321
docosahexaenoate biosynthesis III (mammals)	PWY-7606	HumanCyc	0.529321
Beta oxidation of palmitoyl-CoA to myristoyl-CoA	R-HSA-77305	Reactome	0.529321
Enzymatic degradation of dopamine by COMT	R-HSA-379397	Reactome	0.529321
1D-myo-inositol hexakisphosphate biosynthesis V (from Ins(1,3,4)P3)	PWY-6554	HumanCyc	0.529321
The AIM2 inflammasome	R-HSA-844615	Reactome	0.529321
Signaling by plasma membrane FGFR1 fusions	R-HSA-8853336	Reactome	0.529321
cysteine biosynthesis/homocysteine degradation (trans-sulfuration)	HOMOCYSDEGR-PWY	HumanCyc	0.529321
Hydrolysis of LPE	R-HSA-1483152	Reactome	0.529321
methylglyoxal degradation I	PWY-5386	HumanCyc	0.529321
vitamin D<sub>3</sub> biosynthesis	PWY-6076	HumanCyc	0.529321
Signaling by WNT in cancer	R-HSA-4791275	Reactome	0.529321
Transport of connexins along the secretory pathway	R-HSA-190827	Reactome	0.529321
Oligomerization of connexins into connexons	R-HSA-190704	Reactome	0.529321
Gap junction assembly	R-HSA-190861	Reactome	0.529321
Regulation of gap junction activity	R-HSA-191650	Reactome	0.529321
Potassium transport channels	R-HSA-1296067	Reactome	0.529321
methylglyoxal degradation III	PWY-5453	HumanCyc	0.529321
FGFR1c and Klotho ligand binding and activation	R-HSA-190374	Reactome	0.529321
Integration of viral DNA into host genomic DNA	R-HSA-175567	Reactome	0.529321
Interleukin-38 signaling	R-HSA-9007892	Reactome	0.529321
Autointegration results in viral DNA circles	R-HSA-177539	Reactome	0.529321
Prolactin Signaling Pathway	WP2037	Wikipathways	0.531806
PDGFR-beta signaling pathway	pdgfrbpathway	PID	0.533898
EPO Receptor Signaling	WP581	Wikipathways	0.533938
links between pyk2 and map kinases	pyk2pathway	BioCarta	0.533938
Insulin receptor recycling	R-HSA-77387	Reactome	0.533938
ID	Pathway_ID	NetPath	0.533938
Long-term potentiation	path:hsa04720	KEGG	0.533955
Collagen biosynthesis and modifying enzymes	R-HSA-1650814	Reactome	0.533955
AGE-RAGE signaling pathway in diabetic complications	path:hsa04933	KEGG	0.538446
Non-alcoholic fatty liver disease (NAFLD)	path:hsa04932	KEGG	0.539801
IRS-related events triggered by IGF1R	R-HSA-2428928	Reactome	0.539874
Bisphosphonate Pathway, Pharmacodynamics	PA154423660	PharmGKB	0.541843
Insulin Signalling	SMP00391	SMPDB	0.541843
4-hydroxytamoxifen, Dexamethasone, and Retinoic Acids Regulation of p27 Expression	WP3879	Wikipathways	0.541843
role of pi3k subunit p85 in regulation of actin organization and cell migration	cdc42racpathway	BioCarta	0.541843
Platelet sensitization by LDL	R-HSA-432142	Reactome	0.541843
Ebola Virus Pathway on Host	WP4180	Wikipathways	0.542649
Ebola Virus Pathway on Host	WP4217	Wikipathways	0.542649
Fanconi Anemia Pathway	R-HSA-6783310	Reactome	0.54421
Transcriptional regulation by the AP-2 (TFAP2) family of transcription factors	R-HSA-8864260	Reactome	0.54421
MECP2 and Associated Rett Syndrome	WP3584	Wikipathways	0.548514
Formation of RNA Pol II elongation complex	R-HSA-112382	Reactome	0.548514
RNA Polymerase II Transcription Elongation	R-HSA-75955	Reactome	0.548514
Integrins in angiogenesis	avb3_integrin_pathway	PID	0.548514
Amplification of signal from unattached kinetochores via a MAD2 inhibitory signal	R-HSA-141444	Reactome	0.550238
Amplification of signal from the kinetochores	R-HSA-141424	Reactome	0.550238
RNA polymerase	path:hsa03020	KEGG	0.550277
Galactose metabolism	path:hsa00052	KEGG	0.550277
HSF1 activation	R-HSA-3371511	Reactome	0.550277
p38 mapk signaling pathway	p38mapkpathway	BioCarta	0.550277
ErbB4 signaling events	erbb4_pathway	PID	0.550277
APC/C:Cdc20 mediated degradation of mitotic proteins	R-HSA-176409	Reactome	0.550277
Cysteine and methionine metabolism	path:hsa00270	KEGG	0.55756
Proteasome	path:hsa03050	KEGG	0.55756
Signaling by Retinoic Acid	R-HSA-5362517	Reactome	0.55756
Integrin-linked kinase signaling	ilk_pathway	PID	0.55756
Signaling events mediated by VEGFR1 and VEGFR2	vegfr1_2_pathway	PID	0.55959
Fatty Acid Biosynthesis	WP357	Wikipathways	0.559675
PI3K-AKT-mTOR - VitD3 Signalling	WP4141	Wikipathways	0.559675
SHC1 events in ERBB2 signaling	R-HSA-1250196	Reactome	0.559675
inhibition of cellular proliferation by gleevec	gleevecpathway	BioCarta	0.559675
role of brca1 brca2 and atr in cancer susceptibility	atrbrcapathway	BioCarta	0.559675
erk1/erk2 mapk signaling pathway	erkpathway	BioCarta	0.559675
CD28 dependent PI3K/Akt signaling	R-HSA-389357	Reactome	0.559675
superpathway of pyrimidine deoxyribonucleotides de novo biosynthesis	PWY-7211	HumanCyc	0.559675
Riboflavin metabolism	path:hsa00740	KEGG	0.559729
Tenofovir/Adefovir Pathway, Pharmacokinetics	PA155028030	PharmGKB	0.559729
Excitatory Neural Signalling Through 5-HTR 4 and Serotonin	SMP00309	SMPDB	0.559729
Excitatory Neural Signalling Through 5-HTR 7 and Serotonin	SMP00311	SMPDB	0.559729
Excitatory Neural Signalling Through 5-HTR 6 and Serotonin	SMP00312	SMPDB	0.559729
Glucose-Alanine Cycle	SMP00127	SMPDB	0.559729
Intracellular Signalling Through Histamine H2 Receptor and Histamine	SMP00335	SMPDB	0.559729
Mitochondrial Beta-Oxidation of Short Chain Saturated Fatty Acids	SMP00480	SMPDB	0.559729
Short-chain 3-hydroxyacyl-CoA dehydrogenase deficiency (SCHAD)	SMP00568	SMPDB	0.559729
NAD Biosynthesis II (from tryptophan)	WP2485	Wikipathways	0.559729
MAPK6-MAPK4 signaling	WP3307	Wikipathways	0.559729
FTO Obesity Variant Mechanism	WP3407	Wikipathways	0.559729
Hypothetical Craniofacial Development Pathway	WP3655	Wikipathways	0.559729
MAPK and NFkB Signalling Pathways Inhibited by Yersinia YopJ	WP3849	Wikipathways	0.559729
ATR Signaling	WP3875	Wikipathways	0.559729
Competing endogenous RNAs (ceRNAs) regulate PTEN translation	R-HSA-8948700	Reactome	0.559729
brca1 dependent ub ligase activity	bard1pathway	BioCarta	0.559729
HDL assembly	R-HSA-8963896	Reactome	0.559729
stat3 signaling pathway	stat3pathway	BioCarta	0.559729
west nile virus	wnvpathway	BioCarta	0.559729
NIK-->noncanonical NF-kB signaling	R-HSA-5676590	Reactome	0.559729
Vitamin C (ascorbate) metabolism	R-HSA-196836	Reactome	0.559729
Linoleic acid (LA) metabolism	R-HSA-2046105	Reactome	0.559729
acetone degradation I (to methylglyoxal)	PWY-5451	HumanCyc	0.559729
Dectin-1 mediated noncanonical NF-kB signaling	R-HSA-5607761	Reactome	0.559729
Phosphate bond hydrolysis by NTPDase proteins	R-HSA-8850843	Reactome	0.559729
Fatty Acids bound to GPR40 (FFAR1) regulate insulin secretion	R-HSA-434316	Reactome	0.559729
Free fatty acids regulate insulin secretion	R-HSA-400451	Reactome	0.559729
DNA replication initiation	R-HSA-68952	Reactome	0.559729
Telomere C-strand synthesis initiation	R-HSA-174430	Reactome	0.559729
Ligand-receptor interactions	R-HSA-5632681	Reactome	0.559729
Nef and signal transduction	R-HSA-164944	Reactome	0.559729
HuR (ELAVL1) binds and stabilizes mRNA	R-HSA-450520	Reactome	0.559729
Regulation of PTEN mRNA translation	R-HSA-8943723	Reactome	0.559729
Rapid glucocorticoid signaling	rapid_gr_pathway	PID	0.559729
glycogen biosynthesis	PWY-5067	HumanCyc	0.559729
BH3-only proteins associate with and inactivate anti-apoptotic BCL-2 members	R-HSA-111453	Reactome	0.559729
DNA Damage Reversal	R-HSA-73942	Reactome	0.559729
Regulation of cytoskeletal remodeling and cell spreading by IPP complex components	R-HSA-446388	Reactome	0.559729
2-oxobutanoate degradation	PWY-5130	HumanCyc	0.559729
Role of ABL in ROBO-SLIT signaling	R-HSA-428890	Reactome	0.559729
a4b7 Integrin signaling	a4b7_pathway	PID	0.559729
Apoptosis Modulation and Signaling	WP1772	Wikipathways	0.562529
Platelet activation	path:hsa04611	KEGG	0.563212
Respiratory electron transport, ATP synthesis by chemiosmotic coupling, and heat production by uncoupling proteins.	R-HSA-163200	Reactome	0.563212
NRAGE signals death through JNK	R-HSA-193648	Reactome	0.564041
Fibrin Complement Receptor 3 Signaling Pathway	WP4136	Wikipathways	0.564418
Glycogen Metabolism	WP500	Wikipathways	0.564418
adenosine ribonucleotides de novo biosynthesis	PWY-7219	HumanCyc	0.564418
IGF signaling	None	INOH	0.564418
Regulation of APC/C activators between G1/S and early anaphase	R-HSA-176408	Reactome	0.564418
IGF1R signaling cascade	R-HSA-2428924	Reactome	0.569631
Parkin-Ubiquitin Proteasomal System pathway	WP2359	Wikipathways	0.56993
Separation of Sister Chromatids	R-HSA-2467813	Reactome	0.571336
Fatty acid elongation	path:hsa00062	KEGG	0.574414
Canonical and Non-canonical Notch signaling	WP3845	Wikipathways	0.574414
Glutamate Glutamine metabolism	None	INOH	0.574414
Integrin alphaIIb beta3 signaling	R-HSA-354192	Reactome	0.574414
Signaling by FGFR2 in disease	R-HSA-5655253	Reactome	0.574414
Integrin signaling	R-HSA-9006921	Reactome	0.574414
Signaling by FGFR	R-HSA-190236	Reactome	0.575359
Validated targets of C-MYC transcriptional activation	myc_activpathway	PID	0.575359
Nucleotide-binding Oligomerization Domain (NOD) pathway	WP1433	Wikipathways	0.576949
Eukaryotic Transcription Initiation	WP405	Wikipathways	0.576949
Non-homologous end-joining	path:hsa03450	KEGG	0.577301
Folate malabsorption, hereditary	SMP00724	SMPDB	0.577301
Galactose Metabolism	SMP00043	SMPDB	0.577301
Methylenetetrahydrofolate Reductase Deficiency (MTHFRD)	SMP00543	SMPDB	0.577301
Methotrexate Action Pathway	SMP00432	SMPDB	0.577301
Folate Metabolism	SMP00053	SMPDB	0.577301
sarcosine oncometabolite pathway	SMP02313	SMPDB	0.577301
Galactosemia	SMP00182	SMPDB	0.577301
Dopamine metabolism	WP2436	Wikipathways	0.577301
Transcriptional cascade regulating adipogenesis	WP4211	Wikipathways	0.577301
FGFR2c ligand binding and activation	R-HSA-190375	Reactome	0.577301
FGFR3c ligand binding and activation	R-HSA-190372	Reactome	0.577301
FGFR3 ligand binding and activation	R-HSA-190239	Reactome	0.577301
melanocyte development and pigmentation pathway	melanocytepathway	BioCarta	0.577301
ERBB2 Activates PTK6 Signaling	R-HSA-8847993	Reactome	0.577301
The activation of arylsulfatases	R-HSA-1663150	Reactome	0.577301
chondroitin sulfate biosynthesis (late stages)	PWY-6567	HumanCyc	0.577301
Notch-HLH transcription pathway	R-HSA-350054	Reactome	0.577301
BMAL1:CLOCK,NPAS2 activates circadian gene expression	R-HSA-1368108	Reactome	0.577301
NICD traffics to nucleus	R-HSA-157052	Reactome	0.577301
Synthesis of PE	R-HSA-1483213	Reactome	0.577301
ERKs are inactivated	R-HSA-202670	Reactome	0.577301
Purine salvage	R-HSA-74217	Reactome	0.577301
TNFR1-induced proapoptotic signaling	R-HSA-5357786	Reactome	0.577301
icosapentaenoate biosynthesis II (metazoa)	PWY-7049	HumanCyc	0.577301
Initiation of Nuclear Envelope Reformation	R-HSA-2995383	Reactome	0.577301
Nuclear Envelope Reassembly	R-HSA-2995410	Reactome	0.577301
superpathway of melatonin degradation	PWY-6402	HumanCyc	0.577301
Processing of SMDT1	R-HSA-8949664	Reactome	0.577301
extrinsic prothrombin activation pathway	extrinsicpathway	BioCarta	0.577301
Rap1 signaling pathway	path:hsa04015	KEGG	0.578184
Gastric Cancer Network 2	WP2363	Wikipathways	0.587129
Endosomal Sorting Complex Required For Transport (ESCRT)	R-HSA-917729	Reactome	0.587129
Activation of APC/C and APC/C:Cdc20 mediated degradation of mitotic proteins	R-HSA-176814	Reactome	0.587129
Proton Pump Inhibitor Pathway, Pharmacodynamics	PA152530845	PharmGKB	0.588246
Aryl Hydrocarbon Receptor	WP2586	Wikipathways	0.588246
Presenilin action in Notch and Wnt signaling	ps1pathway	PID	0.588246
ErbB1 downstream signaling	erbb1_downstream_pathway	PID	0.58874
Peroxisome	path:hsa04146	KEGG	0.588772
Doxorubicin Pathway (Cancer Cell), Pharmacodynamics	PA165292163	PharmGKB	0.591037
Glycogen synthetase deficiency	SMP00552	SMPDB	0.591037
Glycogenosis, Type III. Cori disease, Debrancher glycogenosis	SMP00553	SMPDB	0.591037
Mucopolysaccharidosis VI. Sly syndrome	SMP00556	SMPDB	0.591037
Sucrase-isomaltase deficiency	SMP00557	SMPDB	0.591037
Glycogenosis, Type IV. Amylopectinosis, Anderson disease	SMP00554	SMPDB	0.591037
Glycogenosis, Type VI. Hers disease	SMP00555	SMPDB	0.591037
Starch and Sucrose Metabolism	SMP00058	SMPDB	0.591037
Lamivudine Metabolism Pathway	SMP00649	SMPDB	0.591037
JAK-STAT-Ncore	None	Signalink	0.591037
Phospholipase C-mediated cascade; FGFR2	R-HSA-5654221	Reactome	0.591037
SHC-mediated cascade:FGFR3	R-HSA-5654704	Reactome	0.591037
PI-3K cascade:FGFR3	R-HSA-5654710	Reactome	0.591037
regulation of cell cycle progression by plk3	plk3pathway	BioCarta	0.591037
Tie2 Signaling	R-HSA-210993	Reactome	0.591037
MET activates PTK2 signaling	R-HSA-8874081	Reactome	0.591037
Degradation of beta catenin	betacatenin_deg_pathway	PID	0.591037
Chaperonin-mediated protein folding	R-HSA-390466	Reactome	0.592782
signal transduction through il1r	il1rpathway	BioCarta	0.598403
O-Glycan biosynthesis	O-Glycan biosynthesis	EHMN	0.598403
TNF signaling	R-HSA-75893	Reactome	0.598403
IL23-mediated signaling events	il23pathway	PID	0.598403
Validated transcriptional targets of AP1 family members Fra1 and Fra2	fra_pathway	PID	0.598403
ATR signaling pathway	atr_pathway	PID	0.598403
Vitamin B12 Metabolism	WP1533	Wikipathways	0.598564
Transcriptional regulation by RUNX3	R-HSA-8878159	Reactome	0.598564
Downstream TCR signaling	R-HSA-202424	Reactome	0.598564
Aminosugars metabolism	Aminosugars metabolism	EHMN	0.598564
Cytosolic sensors of pathogen-associated DNA	R-HSA-1834949	Reactome	0.598564
Regulation of Androgen receptor activity	ar_tf_pathway	PID	0.598564
Signaling by Type 1 Insulin-like Growth Factor 1 Receptor (IGF1R)	R-HSA-2404192	Reactome	0.598564
UCH proteinases	R-HSA-5689603	Reactome	0.60087
Biosynthesis of unsaturated fatty acids	path:hsa01040	KEGG	0.60272
Sympathetic Nerve Pathway (Neuroeffector Junction)	PA2042	PharmGKB	0.60272
2-Hydroxyglutric Aciduria (D And L Form)	SMP00136	SMPDB	0.60272
Homocarnosinosis	SMP00385	SMPDB	0.60272
Hyperinsulinism-Hyperammonemia Syndrome	SMP00339	SMPDB	0.60272
Succinic semialdehyde dehydrogenase deficiency	SMP00567	SMPDB	0.60272
4-Hydroxybutyric Aciduria/Succinic Semialdehyde Dehydrogenase Deficiency	SMP00243	SMPDB	0.60272
Glutamate Metabolism	SMP00072	SMPDB	0.60272
Regulation of Hypoxia-inducible Factor (HIF) by oxygen	R-HSA-1234174	Reactome	0.60272
Cellular response to hypoxia	R-HSA-2262749	Reactome	0.60272
RA biosynthesis pathway	R-HSA-5365859	Reactome	0.60272
Abortive elongation of HIV-1 transcript in the absence of Tat	R-HSA-167242	Reactome	0.60272
regulation of bad phosphorylation	badpathway	BioCarta	0.60272
ccr3 signaling in eosinophils	ccr3pathway	BioCarta	0.60272
Branched-chain amino acid catabolism	R-HSA-70895	Reactome	0.60272
Thromboxane signalling through TP receptor	R-HSA-428930	Reactome	0.60272
Nicotinate Nicotinamide metabolism	None	INOH	0.60272
Nephrin family interactions	R-HSA-373753	Reactome	0.60272
RANKL	Pathway_RANKL	NetPath	0.60272
BBSome-mediated cargo-targeting to cilium	R-HSA-5620922	Reactome	0.60272
FRS-mediated FGFR1 signaling	R-HSA-5654693	Reactome	0.60272
Mitotic Anaphase	R-HSA-68882	Reactome	0.604188
Pre-NOTCH Expression and Processing	R-HSA-1912422	Reactome	0.60859
N-Glycan biosynthesis	N-Glycan biosynthesis	EHMN	0.60859
Homologous DNA Pairing and Strand Exchange	R-HSA-5693579	Reactome	0.60859
Prolactin	Pathway_Prolactin	NetPath	0.609207
Brain-Derived Neurotrophic Factor (BDNF) signaling pathway	WP2380	Wikipathways	0.611064
Butanoate metabolism	path:hsa00650	KEGG	0.613056
influence of ras and rho proteins on g1 to s transition	raccycdpathway	BioCarta	0.613056
Keratan sulfate biosynthesis	R-HSA-2022854	Reactome	0.613056
Synthesis of PC	R-HSA-1483191	Reactome	0.613056
Omega-6 fatty acid metabolism	Omega-6 fatty acid metabolism	EHMN	0.613056
Transcriptional regulation of pluripotent stem cells	R-HSA-452723	Reactome	0.613056
CDK-mediated phosphorylation and removal of Cdc6	R-HSA-69017	Reactome	0.613056
EGF	None	INOH	0.613056
Wnt signaling network	wnt_signaling_pathway	PID	0.613056
Angiogenesis overview	WP1993	Wikipathways	0.616939
Notch Signaling Pathway	WP61	Wikipathways	0.616939
Signaling by MET	R-HSA-6806834	Reactome	0.616939
Gastric acid secretion	path:hsa04971	KEGG	0.61755
Endocrine and other factor-regulated calcium reabsorption	path:hsa04961	KEGG	0.617922
TBC/RABGAPs	R-HSA-8854214	Reactome	0.617922
PCP/CE pathway	R-HSA-4086400	Reactome	0.617922
NOTCH1 Intracellular Domain Regulates Transcription	R-HSA-2122947	Reactome	0.617922
cGMP-PKG signaling pathway	path:hsa04022	KEGG	0.620714
Mitotic Metaphase and Anaphase	R-HSA-2555396	Reactome	0.621389
Regulation of Ras family activation	ras_pathway	PID	0.622411
Formation of the HIV-1 Early Elongation Complex	R-HSA-167158	Reactome	0.622411
bioactive peptide induced signaling pathway	biopeptidespathway	BioCarta	0.622411
phospholipids as signalling intermediaries	edg1pathway	BioCarta	0.622411
ceramide signaling pathway	ceramidepathway	BioCarta	0.622411
Formation of the Early Elongation Complex	R-HSA-113418	Reactome	0.622411
N-glycan trimming in the ER and Calnexin/Calreticulin cycle	R-HSA-532668	Reactome	0.622411
Cooperation of Prefoldin and TriC/CCT in actin and tubulin folding	R-HSA-389958	Reactome	0.622411
Alpha4 beta1 integrin signaling events	integrin_a4b1_pathway	PID	0.622411
One carbon metabolism and related pathways	WP3940	Wikipathways	0.62656
mechanism of gene regulation by peroxisome proliferators via ppara	pparapathway	BioCarta	0.62656
Apoptotic execution phase	R-HSA-75153	Reactome	0.62656
Threonine and 2-Oxobutanoate Degradation	SMP00452	SMPDB	0.627774
Caloric restriction and aging	WP4191	Wikipathways	0.627774
Methylation Pathways	WP704	Wikipathways	0.627774
btg family proteins and cell cycle regulation	btg2pathway	BioCarta	0.627774
cyclin e destruction pathway	fbw7pathway	BioCarta	0.627774
spliceosomal assembly	smpathway	BioCarta	0.627774
polyadenylation of mrna	cpsfpathway	BioCarta	0.627774
cd40l signaling pathway	cd40pathway	BioCarta	0.627774
reversal of insulin resistance by leptin	leptinpathway	BioCarta	0.627774
cycling of ran in nucleocytoplasmic transport	ranpathway	BioCarta	0.627774
Synthesis of (16-20)-hydroxyeicosatetraenoic acids (HETE)	R-HSA-2142816	Reactome	0.627774
PI5P Regulates TP53 Acetylation	R-HSA-6811555	Reactome	0.627774
RHO GTPases Activate Rhotekin and Rhophilins	R-HSA-5666185	Reactome	0.627774
PTK6 Regulates RTKs and Their Effectors AKT1 and DOK1	R-HSA-8849469	Reactome	0.627774
retinoate biosynthesis I	PWY-6872	HumanCyc	0.627774
Frs2-mediated activation	R-HSA-170968	Reactome	0.627774
A third proteolytic cleavage releases NICD	R-HSA-157212	Reactome	0.627774
Activated NTRK2 signals through RAS	R-HSA-9026519	Reactome	0.627774
CHL1 interactions	R-HSA-447041	Reactome	0.627774
sodd/tnfr1 signaling pathway	soddpathway	BioCarta	0.627774
sphingosine and sphingosine-1-phosphate metabolism	PWY3DJ-11470	HumanCyc	0.627774
tryptophan degradation	TRYPTOPHAN-DEGRADATION-1	HumanCyc	0.627774
Formation of annular gap junctions	R-HSA-196025	Reactome	0.627774
WNT mediated activation of DVL	R-HSA-201688	Reactome	0.627774
Transcriptional activity of SMAD2/SMAD3:SMAD4 heterotrimer	R-HSA-2173793	Reactome	0.631008
Signaling by FGFR1 in disease	R-HSA-5655302	Reactome	0.631008
Benzodiazepine Pathway, Pharmacodynamics	PA165111376	PharmGKB	0.631266
Glycosaminoglycan biosynthesis - keratan sulfate	path:hsa00533	KEGG	0.631266
Long chain acyl-CoA dehydrogenase deficiency (LCAD)	SMP00539	SMPDB	0.631266
Inositol Phosphate Metabolism	SMP00462	SMPDB	0.631266
Malonyl-coa decarboxylase deficiency	SMP00502	SMPDB	0.631266
Trifunctional protein deficiency	SMP00545	SMPDB	0.631266
Carnitine palmitoyl transferase deficiency (II)	SMP00541	SMPDB	0.631266
Very-long-chain acyl coa dehydrogenase deficiency (VLCAD)	SMP00540	SMPDB	0.631266
Medium chain acyl-coa dehydrogenase deficiency (MCAD)	SMP00542	SMPDB	0.631266
Malonic Aciduria	SMP00198	SMPDB	0.631266
Hypoacetylaspartia	SMP00192	SMPDB	0.631266
Short Chain Acyl CoA Dehydrogenase Deficiency (SCAD Deficiency)	SMP00235	SMPDB	0.631266
Fatty acid Metabolism	SMP00051	SMPDB	0.631266
Propanoate Metabolism	SMP00016	SMPDB	0.631266
Aspartate Metabolism	SMP00067	SMPDB	0.631266
Glutaric Aciduria Type I	SMP00185	SMPDB	0.631266
Ethylmalonic Encephalopathy	SMP00181	SMPDB	0.631266
Methylmalonic Aciduria Due to Cobalamin-Related Disorders	SMP00201	SMPDB	0.631266
Canavan Disease	SMP00175	SMPDB	0.631266
Carnitine palmitoyl transferase deficiency (I)	SMP00538	SMPDB	0.631266
TGF-B Signaling in Thyroid Cells for Epithelial-Mesenchymal Transition	WP3859	Wikipathways	0.631266
Cannabinoid receptor signaling	WP3869	Wikipathways	0.631266
Mismatch repair (MMR) directed by MSH2:MSH3 (MutSbeta)	R-HSA-5358606	Reactome	0.631266
RUNX3 regulates NOTCH signaling	R-HSA-8941856	Reactome	0.631266
il 2 signaling pathway	il2pathway	BioCarta	0.631266
sumoylation by ranbp2 regulates transcriptional repression	ranbp2pathway	BioCarta	0.631266
stress induction of hsp regulation	hsp27pathway	BioCarta	0.631266
Tryptophan catabolism	R-HSA-71240	Reactome	0.631266
Adenylate cyclase inhibitory pathway	R-HSA-170670	Reactome	0.631266
Inhibition of adenylate cyclase pathway	R-HSA-997269	Reactome	0.631266
Ras signaling in the CD4+ TCR pathway	tcrraspathway	PID	0.631266
SEMA3A-Plexin repulsion signaling by inhibiting Integrin adhesion	R-HSA-399955	Reactome	0.631266
Peptide hormone biosynthesis	R-HSA-209952	Reactome	0.631266
Mismatch repair (MMR) directed by MSH2:MSH6 (MutSalpha)	R-HSA-5358565	Reactome	0.631266
TGF_beta_Receptor	Pathway_TGF_beta_Receptor	NetPath	0.63289
Valine, leucine and isoleucine biosynthesis	path:hsa00290	KEGG	0.633887
Theophylline Pathway, Pharmacokinetics	PA165958541	PharmGKB	0.633887
Oxidative Stress Pathway (Erythrocyte)	PA165979754	PharmGKB	0.633887
Pathway_PA165980337	PA165980337	PharmGKB	0.633887
Oxidative Stress Pathway (Erythrocyte)	PA165980399	PharmGKB	0.633887
Heroin Metabolism Pathway	SMP00623	SMPDB	0.633887
Felbamate Metabolism Pathway	SMP00633	SMPDB	0.633887
Teniposide Action Pathway	SMP00443	SMPDB	0.633887
Teniposide Metabolism Pathway	SMP00602	SMPDB	0.633887
Pilocytic astrocytoma	WP2253	Wikipathways	0.633887
eIF5A regulation in response to inhibition of the nuclear export system	WP3302	Wikipathways	0.633887
Regulation of TP53 Expression and Degradation	WP3807	Wikipathways	0.633887
Selective serotonin reuptake inhibitors lead to several adverse outcomes	WP4017	Wikipathways	0.633887
Polyol Pathway	WP690	Wikipathways	0.633887
Serotonin Receptor 2 and STAT3 Signaling	WP733	Wikipathways	0.633887
TET1,2,3 and TDG demethylate DNA	R-HSA-5221030	Reactome	0.633887
Ion influx/efflux at host-pathogen interface	R-HSA-6803544	Reactome	0.633887
Regulation of gene expression by Hypoxia-inducible Factor	R-HSA-1234158	Reactome	0.633887
phenylalanine degradation/tyrosine biosynthesis	PHENYLALANINE-DEG1-PWY	HumanCyc	0.633887
Amine Oxidase reactions	R-HSA-140179	Reactome	0.633887
N-acetylglucosamine degradation II	PWY-6517	HumanCyc	0.633887
pyrimidine deoxyribonucleosides degradation	PWY-7181	HumanCyc	0.633887
ahr signal transduction pathway	ahrpathway	BioCarta	0.633887
antisense pathway	antisensepathway	BioCarta	0.633887
phospholipase c delta in phospholipid associated cell signaling	plcdpathway	BioCarta	0.633887
heme degradation	PWY-5874	HumanCyc	0.633887
Antagonism of Activin by Follistatin	R-HSA-2473224	Reactome	0.633887
Invadopodia formation	R-HSA-8941237	Reactome	0.633887
SLIT2:ROBO1 increases RHOA activity	R-HSA-8985586	Reactome	0.633887
UTP and CTP dephosphorylation II	PWY-7177	HumanCyc	0.633887
Release of apoptotic factors from the mitochondria	R-HSA-111457	Reactome	0.633887
NR1D1 (REV-ERBA) represses gene expression	R-HSA-1368071	Reactome	0.633887
guanosine nucleotides degradation	PWY-6608	HumanCyc	0.633887
Activation of AMPA receptors	R-HSA-399710	Reactome	0.633887
Proton/oligopeptide cotransporters	R-HSA-427975	Reactome	0.633887
S-methyl-5-thio-&alpha;-D-ribose 1-phosphate degradation	PWY-6755	HumanCyc	0.633887
Rapoport-Luebering glycolytic shunt	PWY-6405	HumanCyc	0.633887
Histamine receptors	R-HSA-390650	Reactome	0.633887
Utilization of Ketone Bodies	R-HSA-77108	Reactome	0.633887
myo-inositol de novo biosynthesis	PWY-2301	HumanCyc	0.633887
fatty acid biosynthesis initiation	PWY-5966-1	HumanCyc	0.633887
tryptophan degradation via tryptamine	PWY-6307	HumanCyc	0.633887
CMP-N-acetylneuraminate biosynthesis I (eukaryotes)	PWY-6138	HumanCyc	0.633887
Role of second messengers in netrin-1 signaling	R-HSA-418890	Reactome	0.633887
transcriptional activation of dbpb from mrna	dbpbpathway	BioCarta	0.633887
fatty acid &alpha;-oxidation	PWY66-387	HumanCyc	0.633887
Reuptake of GABA	R-HSA-888593	Reactome	0.633887
Activation, myristolyation of BID and translocation to mitochondria	R-HSA-75108	Reactome	0.633887
Axonal growth stimulation	R-HSA-209563	Reactome	0.633887
Cholesterol biosynthesis via desmosterol	R-HSA-6807047	Reactome	0.633887
Dopamine clearance from the synaptic cleft	R-HSA-379401	Reactome	0.633887
ATP sensitive Potassium channels	R-HSA-1296025	Reactome	0.633887
S-methyl-5-thio-&alpha;-D-ribose 1-phosphate degradation	PWY-4361	HumanCyc	0.633887
trehalose degradation	PWY0-1182	HumanCyc	0.633887
TFAP2 (AP-2) family regulates transcription of other transcription factors	R-HSA-8866906	Reactome	0.633887
CREB phosphorylation through the activation of CaMKK	R-HSA-442717	Reactome	0.633887
TGFBR2 Kinase Domain Mutants in Cancer	R-HSA-3645790	Reactome	0.633887
Regulation of cortical dendrite branching	R-HSA-8985801	Reactome	0.633887
Cholesterol biosynthesis via lathosterol	R-HSA-6807062	Reactome	0.633887
Vitamin B6 metabolism	None	INOH	0.633887
Hypusine synthesis from eIF5A-lysine	R-HSA-204626	Reactome	0.633887
Loss of Function of TGFBR2 in Cancer	R-HSA-3642278	Reactome	0.633887
TGFBR1 KD Mutants in Cancer	R-HSA-3656532	Reactome	0.633887
Loss of Function of TGFBR1 in Cancer	R-HSA-3656534	Reactome	0.633887
TPO signaling	None	INOH	0.633887
molybdenum cofactor biosynthesis	PWY-6823	HumanCyc	0.633887
Regulation of beta-cell development	R-HSA-186712	Reactome	0.633887
AKT-mediated inactivation of FOXO1A	R-HSA-211163	Reactome	0.633887
Regulation of gene expression in beta cells	R-HSA-210745	Reactome	0.633887
superpathway of purine nucleotide salvage	PWY66-409	HumanCyc	0.63462
p53 pathway	p53regulationpathway	PID	0.63462
Toxoplasmosis	path:hsa05145	KEGG	0.63488
Nucleotide Metabolism	WP404	Wikipathways	0.636958
Processing of Intronless Pre-mRNAs	R-HSA-77595	Reactome	0.636958
Asymmetric localization of PCP proteins	R-HSA-4608870	Reactome	0.636958
retinol biosynthesis	PWY-6857	HumanCyc	0.636958
Listeria monocytogenes entry into host cells	R-HSA-8876384	Reactome	0.636958
Fas Ligand (FasL) pathway and Stress induction of Heat Shock Proteins (HSP) regulation	WP314	Wikipathways	0.638994
Hedgehog Signaling Pathway	WP4249	Wikipathways	0.638994
Vitamin A and Carotenoid Metabolism	WP716	Wikipathways	0.638994
Cooperation of PDCL (PhLP1) and TRiC/CCT in G-protein beta folding	R-HSA-6814122	Reactome	0.638994
Hedgehog ,off, state	R-HSA-5610787	Reactome	0.638994
Fc gamma R-mediated phagocytosis	path:hsa04666	KEGG	0.640026
Salivary secretion	path:hsa04970	KEGG	0.640026
Myometrial Relaxation and Contraction Pathways	WP289	Wikipathways	0.640214
Pertussis	path:hsa05133	KEGG	0.640415
C-type lectin receptor signaling pathway	path:hsa04625	KEGG	0.640473
Fc-epsilon receptor I signaling in mast cells	fcer1pathway	PID	0.642191
Transport to the Golgi and subsequent modification	R-HSA-948021	Reactome	0.642264
segmentation clock	hespathway	BioCarta	0.643254
DARPP-32 events	R-HSA-180024	Reactome	0.643254
glycolysis	PWY66-400	HumanCyc	0.643254
Cytosolic tRNA aminoacylation	R-HSA-379716	Reactome	0.643254
Amino sugar and nucleotide sugar metabolism	path:hsa00520	KEGG	0.646473
Hedgehog signaling events mediated by Gli proteins	hedgehog_glipathway	PID	0.646473
Regulation of HSF1-mediated heat shock response	R-HSA-3371453	Reactome	0.647423
Signaling events mediated by Hepatocyte Growth Factor Receptor (c-Met)	met_pathway	PID	0.647423
the information processing pathway at the ifn beta enhancer	pcafpathway	BioCarta	0.649649
Energy dependent regulation of mTOR by LKB1-AMPK	R-HSA-380972	Reactome	0.649649
Peroxisomal lipid metabolism	R-HSA-390918	Reactome	0.649649
Signaling of Hepatocyte Growth Factor Receptor	WP313	Wikipathways	0.655954
Interconversion of nucleotide di- and triphosphates	R-HSA-499943	Reactome	0.655954
Prostaglandin formation from arachidonate	Prostaglandin formation from arachidonate	EHMN	0.655954
ATM pathway	atm_pathway	PID	0.655954
Signaling by BRAF and RAF fusions	R-HSA-6802952	Reactome	0.660197
Collagen formation	R-HSA-1474290	Reactome	0.660477
Presynaptic phase of homologous DNA pairing and strand exchange	R-HSA-5693616	Reactome	0.662097
Basal cell carcinoma	path:hsa05217	KEGG	0.666547
T-Cell antigen Receptor (TCR) pathway during Staphylococcus aureus infection	WP3863	Wikipathways	0.666547
Tacrolimus/Cyclosporine Pathway, Pharmacodynamics	PA165985892	PharmGKB	0.668049
Interleukin-11 Signaling Pathway	WP2332	Wikipathways	0.668049
Cyclin D associated events in G1	R-HSA-69231	Reactome	0.668049
G1 Phase	R-HSA-69236	Reactome	0.668049
Signaling by NOTCH3	R-HSA-9012852	Reactome	0.668049
PLC beta mediated events	R-HSA-112043	Reactome	0.668049
G1 to S cell cycle control	WP45	Wikipathways	0.672608
Regulation of Telomerase	telomerasepathway	PID	0.672608
Gap-filling DNA repair synthesis and ligation in TC-NER	R-HSA-6782210	Reactome	0.672608
NHR	None	Signalink	0.673806
CXCR4-mediated signaling events	cxcr4_pathway	PID	0.67464
AMPK signaling pathway	path:hsa04152	KEGG	0.676858
Signaling by FGFR2	R-HSA-5654738	Reactome	0.67841
Fanconi anemia pathway	path:hsa03460	KEGG	0.679369
Regulation of lipolysis in adipocytes	path:hsa04923	KEGG	0.679369
Heparan sulfate/heparin (HS-GAG) metabolism	R-HSA-1638091	Reactome	0.679369
RAC1 signaling pathway	rac1_pathway	PID	0.679369
Hyperornithinemia with gyrate atrophy (HOGA)	SMP00505	SMPDB	0.679377
Creatine deficiency, guanidinoacetate methyltransferase deficiency	SMP00504	SMPDB	0.679377
L-arginine:glycine amidinotransferase deficiency	SMP00507	SMPDB	0.679377
Hyperornithinemia-hyperammonemia-homocitrullinuria [HHH-syndrome]	SMP00506	SMPDB	0.679377
Guanidinoacetate Methyltransferase Deficiency (GAMT Deficiency)	SMP00188	SMPDB	0.679377
Prolinemia Type II	SMP00208	SMPDB	0.679377
Prolidase Deficiency (PD)	SMP00207	SMPDB	0.679377
Arginine and Proline Metabolism	SMP00020	SMPDB	0.679377
Hyperprolinemia Type I	SMP00361	SMPDB	0.679377
Hyperprolinemia Type II	SMP00360	SMPDB	0.679377
Ornithine Aminotransferase Deficiency (OAT Deficiency)	SMP00363	SMPDB	0.679377
Arginine: Glycine Amidinotransferase Deficiency (AGAT Deficiency)	SMP00362	SMPDB	0.679377
HH-Ncore	None	Signalink	0.679377
Globo Sphingolipid Metabolism	WP1424	Wikipathways	0.679377
Activation of gene expression by SREBF (SREBP)	WP2706	Wikipathways	0.679377
Wnt-beta-catenin Signaling Pathway in Leukemia	WP3658	Wikipathways	0.679377
Urea cycle and metabolism of amino groups	WP497	Wikipathways	0.679377
Serotonin Receptor 2 and ELK-SRF-GATA4 signaling	WP732	Wikipathways	0.679377
FRS-mediated FGFR3 signaling	R-HSA-5654706	Reactome	0.679377
Aminosugars metabolism	None	INOH	0.679377
lissencephaly gene (lis1) in neuronal migration and development	lis1pathway	BioCarta	0.679377
sprouty regulation of tyrosine kinase signals	sprypathway	BioCarta	0.679377
Regulation of lipid metabolism by Peroxisome proliferator-activated receptor alpha (PPARalpha)	R-HSA-400206	Reactome	0.679377
NOTCH3 Intracellular Domain Regulates Transcription	R-HSA-9013508	Reactome	0.679377
Regulation of expression of SLITs and ROBOs	R-HSA-9010553	Reactome	0.679377
G beta:gamma signalling through PLC beta	R-HSA-418217	Reactome	0.679377
Mitochondrial calcium ion transport	R-HSA-8949215	Reactome	0.679377
Regulation of cytoplasmic and nuclear SMAD2/3 signaling	smad2_3pathway	PID	0.679377
Canonical Wnt signaling pathway	wnt_canonical_pathway	PID	0.679377
Glycosphingolipid biosynthesis - ganglio series	path:hsa00604	KEGG	0.68024
Glycolysis	SMP00040	SMPDB	0.68024
Glycogenosis, Type VII. Tarui disease	SMP00531	SMPDB	0.68024
Fanconi-bickel syndrome	SMP00572	SMPDB	0.68024
Transcriptional regulation of white adipocyte differentiation	WP2751	Wikipathways	0.68024
Regulation of sister chromatid separation at the metaphase-anaphase transition	WP4240	Wikipathways	0.68024
Mismatch Repair	R-HSA-5358508	Reactome	0.68024
GLI3 is processed to GLI3R by the proteasome	R-HSA-5610785	Reactome	0.68024
chaperones modulate interferon signaling pathway	tidpathway	BioCarta	0.68024
1D-myo-inositol hexakisphosphate biosynthesis II (mammalian)	PWY-6362	HumanCyc	0.68024
GRB2:SOS provides linkage to MAPK signaling for Integrins	R-HSA-354194	Reactome	0.68024
Biopterin metabolism	Biopterin metabolism	EHMN	0.68024
superpathway of pyrimidine ribonucleotides de novo biosynthesis	PWY0-162	HumanCyc	0.68024
DCC mediated attractive signaling	R-HSA-418885	Reactome	0.68024
Negative regulation of TCF-dependent signaling by WNT ligand antagonists	R-HSA-3772470	Reactome	0.68024
ERBB2 Regulates Cell Motility	R-HSA-6785631	Reactome	0.68024
Sumoylation by RanBP2 regulates transcriptional repression	ranbp2pathway	PID	0.68024
Validated nuclear estrogen receptor beta network	erb_genomic_pathway	PID	0.68024
Early Phase of HIV Life Cycle	R-HSA-162594	Reactome	0.68024
InlB-mediated entry of Listeria monocytogenes into host cell	R-HSA-8875360	Reactome	0.68024
Phospholipase C-mediated cascade; FGFR4	R-HSA-5654228	Reactome	0.68024
VEGFA-VEGFR2 Pathway	R-HSA-4420097	Reactome	0.680305
Alanine Aspartate Asparagine metabolism	None	INOH	0.68109
NOTCH3 Activation and Transmission of Signal to the Nucleus	R-HSA-9013507	Reactome	0.68109
Cytosolic sulfonation of small molecules	R-HSA-156584	Reactome	0.68109
3-Methylglutaconic Aciduria Type I	SMP00139	SMPDB	0.684043
Valine, Leucine and Isoleucine Degradation	SMP00032	SMPDB	0.684043
2-Methyl-3-Hydroxybutryl CoA Dehydrogenase Deficiency	SMP00137	SMPDB	0.684043
Isovaleric Aciduria	SMP00238	SMPDB	0.684043
3-Methylcrotonyl Coa Carboxylase Deficiency Type I	SMP00237	SMPDB	0.684043
Propionic Acidemia	SMP00236	SMPDB	0.684043
Maple Syrup Urine Disease	SMP00199	SMPDB	0.684043
3-Hydroxy-3-Methylglutaryl-CoA Lyase Deficiency	SMP00138	SMPDB	0.684043
Isobutyryl-coa dehydrogenase deficiency	SMP00523	SMPDB	0.684043
3-hydroxyisobutyric aciduria	SMP00522	SMPDB	0.684043
3-hydroxyisobutyric acid dehydrogenase deficiency	SMP00521	SMPDB	0.684043
Isovaleric acidemia	SMP00524	SMPDB	0.684043
Methylmalonate Semialdehyde Dehydrogenase Deficiency	SMP00384	SMPDB	0.684043
Methylmalonic Aciduria	SMP00200	SMPDB	0.684043
3-Methylglutaconic Aciduria Type IV	SMP00141	SMPDB	0.684043
3-Methylglutaconic Aciduria Type III	SMP00140	SMPDB	0.684043
Beta-Ketothiolase Deficiency	SMP00173	SMPDB	0.684043
Dopaminergic Neurogenesis	WP2855	Wikipathways	0.684043
Oxidative Stress	WP408	Wikipathways	0.684043
Downstream signaling of activated FGFR2	R-HSA-5654696	Reactome	0.684043
vegf hypoxia and angiogenesis	vegfpathway	BioCarta	0.684043
Fructose Mannose metabolism	None	INOH	0.684043
Activation of kainate receptors upon glutamate binding	R-HSA-451326	Reactome	0.684043
Pre-NOTCH Transcription and Translation	R-HSA-1912408	Reactome	0.684043
Deactivation of the beta-catenin transactivating complex	R-HSA-3769402	Reactome	0.684043
Regulation of TP53 Activity through Acetylation	R-HSA-6804758	Reactome	0.684043
IL2 signaling events mediated by STAT5	il2_stat5pathway	PID	0.684043
Vinka Alkaloid Pathway, Pharmacokinetics	PA150981002	PharmGKB	0.687321
Vincristine Action Pathway	SMP00437	SMPDB	0.687321
Vindesine Action Pathway	SMP00438	SMPDB	0.687321
Intracellular Signalling Through LHCGR Receptor and Luteinizing Hormone/Choriogonadotropin	SMP00338	SMPDB	0.687321
Intracellular Signalling Through FSH Receptor and Follicle Stimulating Hormone	SMP00333	SMPDB	0.687321
Mitochondrial Beta-Oxidation of Long Chain Saturated Fatty Acids	SMP00482	SMPDB	0.687321
Vitamin D Metabolism	WP1531	Wikipathways	0.687321
PDGF Pathway	WP2526	Wikipathways	0.687321
NLR Proteins	WP288	Wikipathways	0.687321
Leptin and adiponectin	WP3934	Wikipathways	0.687321
Digestion of dietary carbohydrate	R-HSA-189085	Reactome	0.687321
RUNX3 regulates p14-ARF	R-HSA-8951936	Reactome	0.687321
regulation of splicing through sam68	sam68pathway	BioCarta	0.687321
IRE1alpha activates chaperones	R-HSA-381070	Reactome	0.687321
The NLRP3 inflammasome	R-HSA-844456	Reactome	0.687321
Signal attenuation	R-HSA-74749	Reactome	0.687321
Activation of Ca-permeable Kainate Receptor	R-HSA-451308	Reactome	0.687321
Ionotropic activity of kainate receptors	R-HSA-451306	Reactome	0.687321
Gamma-carboxylation of protein precursors	R-HSA-159740	Reactome	0.687321
Organic anion transporters	R-HSA-428643	Reactome	0.687321
GP1b-IX-V activation signalling	R-HSA-430116	Reactome	0.687321
regulation of spermatogenesis by crem	crempathway	BioCarta	0.687321
regulation of transcriptional activity by pml	pmlpathway	BioCarta	0.687321
Removal of the Flap Intermediate from the C-strand	R-HSA-174437	Reactome	0.687321
Bicarbonate transporters	R-HSA-425381	Reactome	0.687321
Activation of the AP-1 family of transcription factors	R-HSA-450341	Reactome	0.687321
Insulin processing	R-HSA-264876	Reactome	0.687321
Ligand-independent caspase activation via DCC	R-HSA-418889	Reactome	0.687321
Adenylate cyclase activating pathway	R-HSA-170660	Reactome	0.687321
Signaling by FGFR3 fusions in cancer	R-HSA-8853334	Reactome	0.687321
Interleukin-27 signaling	R-HSA-9020956	Reactome	0.687321
Activation of PPARGC1A (PGC-1alpha) by phosphorylation	R-HSA-2151209	Reactome	0.687321
Gap junction degradation	R-HSA-190873	Reactome	0.687321
IL-13 signaling	None	INOH	0.687321
Degradation of AXIN	R-HSA-4641257	Reactome	0.687321
Urea cycle	R-HSA-70635	Reactome	0.687321
Amyotrophic lateral sclerosis (ALS)	WP2447	Wikipathways	0.687637
Smooth Muscle Contraction	R-HSA-445355	Reactome	0.687637
HGF	None	INOH	0.687637
Glucagon-like Peptide-1 (GLP1) regulates insulin secretion	R-HSA-381676	Reactome	0.687637
The phototransduction cascade	R-HSA-2514856	Reactome	0.687637
Signaling mediated by p38-alpha and p38-beta	p38alphabetadownstreampathway	PID	0.687637
Thyroid hormone signaling pathway	path:hsa04919	KEGG	0.688774
Hypertrophic cardiomyopathy (HCM)	path:hsa05410	KEGG	0.689334
Proteasome Degradation	WP183	Wikipathways	0.689949
Regulation of retinoblastoma protein	rb_1pathway	PID	0.689949
Signaling by FGFR3	R-HSA-5654741	Reactome	0.691568
mTOR signalling	R-HSA-165159	Reactome	0.691568
Calcium Regulation in the Cardiac Cell	WP536	Wikipathways	0.691647
Pyrimidine metabolism	Pyrimidine metabolism	EHMN	0.692442
Dual incision in TC-NER	R-HSA-6782135	Reactome	0.694984
miRNA regulation of prostate cancer signaling pathways	WP3981	Wikipathways	0.695672
Glycolysis Gluconeogenesis	None	INOH	0.695672
G-protein mediated events	R-HSA-112040	Reactome	0.695672
Sphingolipid de novo biosynthesis	R-HSA-1660661	Reactome	0.695672
Insulin Pathway	insulin_pathway	PID	0.695672
Photodynamic therapy-induced AP-1 survival signaling.	WP3611	Wikipathways	0.69985
Hepatitis C and Hepatocellular Carcinoma	WP3646	Wikipathways	0.69985
FoxO family signaling	foxopathway	PID	0.69985
Angiopoietin Like Protein 8 Regulatory Pathway	WP3915	Wikipathways	0.703509
Pathogenic Escherichia coli infection	path:hsa05130	KEGG	0.704044
ErbB Signaling Pathway	WP673	Wikipathways	0.704044
mRNA Splicing - Major Pathway	R-HSA-72163	Reactome	0.705135
DroToll-like	None	INOH	0.712352
Resolution of Sister Chromatid Cohesion	R-HSA-2500257	Reactome	0.713484
Endocytosis	path:hsa04144	KEGG	0.713829
Aromatase Inhibitor Pathway (Multiple Tissues), Pharmacodynamics	PA145011117	PharmGKB	0.715228
Pentose Phosphate Pathway (Erythrocyte)	PA165971634	PharmGKB	0.715228
Pyruvate Carboxylase Deficiency	SMP00350	SMPDB	0.715228
Primary Hyperoxaluria Type I	SMP00352	SMPDB	0.715228
Capecitabine Action Pathway	SMP00469	SMPDB	0.715228
Lactic Acidemia	SMP00313	SMPDB	0.715228
Adefovir Dipivoxil Metabolism Pathway	SMP00629	SMPDB	0.715228
Capecitabine Metabolism Pathway	SMP00607	SMPDB	0.715228
Alanine Metabolism	SMP00055	SMPDB	0.715228
Tenofovir Metabolism Pathway	SMP00630	SMPDB	0.715228
Succinyl CoA: 3-ketoacid CoA transferase deficiency	SMP00569	SMPDB	0.715228
Taurine and Hypotaurine Metabolism	SMP00021	SMPDB	0.715228
Ketone Body Metabolism	SMP00071	SMPDB	0.715228
Riboflavin Metabolism	SMP00070	SMPDB	0.715228
Mitotic G2-G2-M phases	WP1859	Wikipathways	0.715228
miRNA Biogenesis	WP2338	Wikipathways	0.715228
Gastric acid production	WP2596	Wikipathways	0.715228
Pre-NOTCH Expression and Processing	WP2786	Wikipathways	0.715228
RNA interference	WP2805	Wikipathways	0.715228
Transcriptional regulation of pluripotent stem cells	WP2821	Wikipathways	0.715228
Synthesis and Degradation of Ketone Bodies	WP311	Wikipathways	0.715228
role of ppar-gamma coactivators in obesity and thermogenesis	ppargpathway	BioCarta	0.715228
hiv-1 defeats host-mediated resistance by cem15	vifpathway	BioCarta	0.715228
PKA-mediated phosphorylation of key metabolic factors	R-HSA-163358	Reactome	0.715228
IRS activation	R-HSA-74713	Reactome	0.715228
Sulfide oxidation to sulfate	R-HSA-1614517	Reactome	0.715228
Vitamin B1 (thiamin) metabolism	R-HSA-196819	Reactome	0.715228
basic mechanism of action of ppara pparb(d) and pparg and effects on gene expression	pparpathway	BioCarta	0.715228
bupropion degradation	PWY66-241	HumanCyc	0.715228
UDP-N-acetyl-D-glucosamine biosynthesis II	UDPNACETYLGALSYN-PWY	HumanCyc	0.715228
Activation of NOXA and translocation to mitochondria	R-HSA-111448	Reactome	0.715228
Beta oxidation of octanoyl-CoA to hexanoyl-CoA	R-HSA-77348	Reactome	0.715228
Beta oxidation of hexanoyl-CoA to butanoyl-CoA	R-HSA-77350	Reactome	0.715228
Beta oxidation of butanoyl-CoA to acetyl-CoA	R-HSA-77352	Reactome	0.715228
Interleukin-9 signaling	R-HSA-8985947	Reactome	0.715228
Binding and entry of HIV virion	R-HSA-173107	Reactome	0.715228
4-hydroxy-2-nonenal detoxification	PWY-7112	HumanCyc	0.715228
Activation of caspases through apoptosome-mediated cleavage	R-HSA-111459	Reactome	0.715228
fructose 2,6-bisphosphate synthesis	PWY66-423	HumanCyc	0.715228
dermatan sulfate degradation (metazoa)	PWY-6576	HumanCyc	0.715228
citrulline-nitric oxide cycle	PWY-4983	HumanCyc	0.715228
The fatty acid cycling model	R-HSA-167826	Reactome	0.715228
The proton buffering model	R-HSA-167827	Reactome	0.715228
Mitochondrial Uncoupling Proteins	R-HSA-166187	Reactome	0.715228
pyruvate decarboxylation to acetyl CoA	PYRUVDEHYD-PWY	HumanCyc	0.715228
dTMP de novo biosynthesis (mitochondrial)	PWY66-385	HumanCyc	0.715228
Sodium-coupled sulphate, di- and tri-carboxylate transporters	R-HSA-433137	Reactome	0.715228
Electric Transmission Across Gap Junctions	R-HSA-112303	Reactome	0.715228
Transmission across Electrical Synapses	R-HSA-112307	Reactome	0.715228
Free fatty acid receptors	R-HSA-444209	Reactome	0.715228
tyrosine degradation	TYRFUMCAT-PWY	HumanCyc	0.715228
retinoate biosynthesis II	PWY-6875	HumanCyc	0.715228
Disinhibition of SNARE formation	R-HSA-114516	Reactome	0.715228
Synthesis of GDP-mannose	R-HSA-446205	Reactome	0.715228
Signalling to p38 via RIT and RIN	R-HSA-187706	Reactome	0.715228
Synthesis of PI	R-HSA-1483226	Reactome	0.715228
tRNA splicing	PWY-6689	HumanCyc	0.715228
Sperm:Oocyte Membrane Binding	R-HSA-1300652	Reactome	0.715228
Beta oxidation of lauroyl-CoA to decanoyl-CoA-CoA	R-HSA-77310	Reactome	0.715228
TFAP2 (AP-2) family regulates transcription of cell cycle factors	R-HSA-8866911	Reactome	0.715228
spermine and spermidine degradation I	PWY-6117	HumanCyc	0.715228
Fructose catabolism	R-HSA-70350	Reactome	0.715228
pyrimidine deoxyribonucleosides salvage	PWY-7199	HumanCyc	0.715228
Reelin signalling pathway	R-HSA-8866376	Reactome	0.715228
Cytochrome c-mediated apoptotic response	R-HSA-111461	Reactome	0.715228
Interleukin-37 signaling	R-HSA-9008059	Reactome	0.715228
Folate biosynthesis	path:hsa00790	KEGG	0.716126
Sphingolipid Metabolism	WP1422	Wikipathways	0.716126
Interleukin-7 signaling	R-HSA-1266695	Reactome	0.716126
A tetrasaccharide linker sequence is required for GAG synthesis	R-HSA-1971475	Reactome	0.716126
Caspase activation via extrinsic apoptotic signalling pathway	R-HSA-5357769	Reactome	0.716126
Formation of tubulin folding intermediates by CCT/TriC	R-HSA-389960	Reactome	0.716126
Calmodulin induced events	R-HSA-111933	Reactome	0.716126
CaM pathway	R-HSA-111997	Reactome	0.716126
RXR and RAR heterodimerization with other nuclear receptor	rxr_vdr_pathway	PID	0.716126
Sulfur amino acid metabolism	R-HSA-1614635	Reactome	0.716126
ALK1 signaling events	alk1pathway	PID	0.716126
Endogenous TLR signaling	toll_endogenous_pathway	PID	0.716126
Syndecan-3-mediated signaling events	syndecan_3_pathway	PID	0.716126
beta-Alanine metabolism	path:hsa00410	KEGG	0.716146
Toll-like Receptor Signaling	WP3858	Wikipathways	0.716146
Ethanol effects on histone modifications	WP3996	Wikipathways	0.716146
Tumor suppressor activity of SMARCB1	WP4204	Wikipathways	0.716146
Transferrin endocytosis and recycling	R-HSA-917977	Reactome	0.716146
Signal amplification	R-HSA-392518	Reactome	0.716146
Aurora A signaling	aurora_a_pathway	PID	0.716146
FGFR1 mutant receptor activation	R-HSA-1839124	Reactome	0.716146
amb2 Integrin signaling	amb2_neutrophils_pathway	PID	0.716146
Lissencephaly gene (LIS1) in neuronal migration and development	lis1pathway	PID	0.716146
B cell receptor signaling pathway	path:hsa04662	KEGG	0.716428
Glycolysis	R-HSA-70171	Reactome	0.716428
Starch and sucrose metabolism	path:hsa00500	KEGG	0.717379
Tyrosine metabolism	path:hsa00350	KEGG	0.717379
Busulfan Pathway, Pharmacodynamics	PA165374494	PharmGKB	0.717379
Detoxification of Reactive Oxygen Species	R-HSA-3299685	Reactome	0.717379
Arginine biosynthesis	path:hsa00220	KEGG	0.718195
downregulated of mta-3 in er-negative breast tumors	mta3pathway	BioCarta	0.718195
Unfolded Protein Response (UPR)	R-HSA-381119	Reactome	0.718195
Presynaptic function of Kainate receptors	R-HSA-500657	Reactome	0.718195
Downregulation of SMAD2/3:SMAD4 transcriptional activity	R-HSA-2173795	Reactome	0.718195
cell cycle: g2/m checkpoint	g2pathway	BioCarta	0.718195
Signaling by NODAL	R-HSA-1181150	Reactome	0.718195
Mono-unsaturated fatty acid beta-oxidation	Mono-unsaturated fatty acid beta-oxidation	EHMN	0.718195
Fructose and mannose metabolism	Fructose and mannose metabolism	EHMN	0.718195
NGF	None	INOH	0.718195
Mitochondrial tRNA aminoacylation	R-HSA-379726	Reactome	0.718195
VxPx cargo-targeting to cilium	R-HSA-5620916	Reactome	0.718195
p38 signaling mediated by MAPKAP kinases	p38_mk2pathway	PID	0.718195
Inositol phosphate metabolism	None	INOH	0.719355
Aurora B signaling	aurora_b_pathway	PID	0.719355
Transcriptional regulation by RUNX2	R-HSA-8878166	Reactome	0.720439
Type II diabetes mellitus	path:hsa04930	KEGG	0.721802
Hedgehog signaling pathway	path:hsa04340	KEGG	0.721802
ATM Signaling Network in Development and Disease	WP3878	Wikipathways	0.721802
RNA Polymerase II Promoter Escape	R-HSA-73776	Reactome	0.721802
Fanconi anemia pathway	fanconi_pathway	PID	0.721802
TNF receptor signaling pathway	tnfpathway	PID	0.721802
Phosphatidylinositol signaling system	path:hsa04070	KEGG	0.722187
Cellular response to heat stress	R-HSA-3371556	Reactome	0.722187
G2/M Transition	R-HSA-69275	Reactome	0.723338
IGF-Ncore	None	Signalink	0.724196
Osteoclast Signaling	WP12	Wikipathways	0.724196
pyrimidine deoxyribonucleotides de novo biosynthesis	PWY-7184	HumanCyc	0.724196
Defective CFTR causes cystic fibrosis	R-HSA-5678895	Reactome	0.724196
hypoxia-inducible factor in the cardivascular system	hifpathway	BioCarta	0.724196
Ligand-dependent caspase activation	R-HSA-140534	Reactome	0.724196
Omega-3 fatty acid metabolism	Omega-3 fatty acid metabolism	EHMN	0.724196
Recycling of bile acids and salts	R-HSA-159418	Reactome	0.724196
Phytanic acid peroxisomal oxidation	Phytanic acid peroxisomal oxidation	EHMN	0.724196
MAP3K8 (TPL2)-dependent MAPK1/3 activation	R-HSA-5684264	Reactome	0.724196
GRB2 events in ERBB2 signaling	R-HSA-1963640	Reactome	0.724196
pyrimidine deoxyribonucleotides biosynthesis from CTP	PWY-7210	HumanCyc	0.724196
Translesion synthesis by REV1	R-HSA-110312	Reactome	0.724196
chromatin remodeling by hswi/snf atp-dependent complexes	hswisnfpathway	BioCarta	0.724196
PI3K events in ERBB2 signaling	R-HSA-1963642	Reactome	0.724196
Elevation of cytosolic Ca2+ levels	R-HSA-139853	Reactome	0.724196
Regulation of nuclear beta catenin signaling and target gene transcription	betacatenin_nuc_pathway	PID	0.72438
Neurotransmitter release cycle	R-HSA-112310	Reactome	0.724553
IL3	Pathway_IL3	NetPath	0.724553
Pathogenic Escherichia coli infection	WP2272	Wikipathways	0.727501
MET in type 1 papillary renal cell carcinoma	WP4205	Wikipathways	0.727501
Apoptotic Signaling Pathway	WP3639	Wikipathways	0.728247
Oncogenic MAPK signaling	R-HSA-6802957	Reactome	0.730573
Neurotrophin signaling pathway	path:hsa04722	KEGG	0.737989
Glycosaminoglycan metabolism	R-HSA-1630316	Reactome	0.737989
Death Receptor Signalling	R-HSA-73887	Reactome	0.738076
Taurine and hypotaurine metabolism	path:hsa00430	KEGG	0.738788
Pantoprazole Action Pathway	SMP00228	SMPDB	0.738788
Rabeprazole Action Pathway	SMP00229	SMPDB	0.738788
Esomeprazole Action Pathway	SMP00225	SMPDB	0.738788
Omeprazole Action Pathway	SMP00226	SMPDB	0.738788
Lansoprazole Action Pathway	SMP00227	SMPDB	0.738788
Phenylalanine and Tyrosine Metabolism	SMP00008	SMPDB	0.738788
Vinblastine Action Pathway	SMP00436	SMPDB	0.738788
Vinorelbine Action Pathway	SMP00439	SMPDB	0.738788
Gastric Acid Production	SMP00589	SMPDB	0.738788
Nizatidine Action Pathway	SMP00233	SMPDB	0.738788
Cimetidine Action Pathway	SMP00232	SMPDB	0.738788
Famotidine Action Pathway	SMP00231	SMPDB	0.738788
Ranitidine Action Pathway	SMP00230	SMPDB	0.738788
Valproic Acid Metabolism Pathway	SMP00635	SMPDB	0.738788
Phenylketonuria	SMP00206	SMPDB	0.738788
Betazole Action Pathway	SMP00736	SMPDB	0.738788
Roxatidine acetate Action Pathway	SMP00734	SMPDB	0.738788
Metiamide Action Pathway	SMP00735	SMPDB	0.738788
Tyrosinemia Type 3 (TYRO3)	SMP00370	SMPDB	0.738788
Pirenzepine Action Pathway	SMP00246	SMPDB	0.738788
Tyrosinemia Type 2 (or Richner-Hanhart syndrome)	SMP00369	SMPDB	0.738788
Lactose Degradation	SMP00457	SMPDB	0.738788
Lactose Intolerance	SMP00458	SMPDB	0.738788
HDAC6 interactions	WP3987	Wikipathways	0.738788
il22 soluble receptor signaling pathway	il22bppathway	BioCarta	0.738788
insulin signaling pathway	insulinpathway	BioCarta	0.738788
CLEC7A (Dectin-1) induces NFAT activation	R-HSA-5607763	Reactome	0.738788
Phenylalanine and tyrosine catabolism	R-HSA-71182	Reactome	0.738788
Transcription of E2F targets under negative control by p107 (RBL1) and p130 (RBL2) in complex with HDAC1	R-HSA-1362300	Reactome	0.738788
regulation of eif2	eif2pathway	BioCarta	0.738788
Processive synthesis on the C-strand of the telomere	R-HSA-174414	Reactome	0.738788
Prolonged ERK activation events	R-HSA-169893	Reactome	0.738788
The role of GTSE1 in G2/M progression after G2 checkpoint	R-HSA-8852276	Reactome	0.738788
SeMet incorporation into proteins	R-HSA-2408517	Reactome	0.738788
Signaling by Leptin	R-HSA-2586552	Reactome	0.738788
Interleukin-6 signaling	R-HSA-1059683	Reactome	0.738788
Signaling mediated by p38-gamma and p38-delta	p38gammadeltapathway	PID	0.738788
Creatine metabolism	R-HSA-71288	Reactome	0.738788
Opioid Signalling	R-HSA-111885	Reactome	0.743323
Aldosterone-regulated sodium reabsorption	path:hsa04960	KEGG	0.74514
Purine Nucleoside Phosphorylase Deficiency	SMP00210	SMPDB	0.74514
Xanthine Dehydrogenase Deficiency (Xanthinuria)	SMP00220	SMPDB	0.74514
Adenylosuccinate Lyase Deficiency	SMP00167	SMPDB	0.74514
AICA-Ribosiduria	SMP00168	SMPDB	0.74514
Adenine phosphoribosyltransferase deficiency (APRT)	SMP00535	SMPDB	0.74514
Mitochondrial DNA depletion syndrome	SMP00536	SMPDB	0.74514
Myoadenylate deaminase deficiency	SMP00537	SMPDB	0.74514
Purine Metabolism	SMP00050	SMPDB	0.74514
Molybdenum Cofactor Deficiency	SMP00203	SMPDB	0.74514
Adenosine Deaminase Deficiency	SMP00144	SMPDB	0.74514
Gout or Kelley-Seegmiller Syndrome	SMP00365	SMPDB	0.74514
Lesch-Nyhan Syndrome (LNS)	SMP00364	SMPDB	0.74514
Xanthinuria type I	SMP00512	SMPDB	0.74514
Xanthinuria type II	SMP00513	SMPDB	0.74514
RHO GTPases Activate WASPs and WAVEs	R-HSA-5663213	Reactome	0.74514
Platelet Aggregation (Plug Formation)	R-HSA-76009	Reactome	0.74514
GMCSF-mediated signaling events	gmcsf_pathway	PID	0.74514
Regulation of lipid metabolism by Peroxisome proliferator-activated receptor alpha (PPARalpha)	WP2797	Wikipathways	0.745417
tRNA Aminoacylation	R-HSA-379724	Reactome	0.745417
Autophagy - other	path:hsa04136	KEGG	0.745919
Monoamine Transport	WP727	Wikipathways	0.745919
IL12 signaling mediated by STAT4	il12_stat4pathway	PID	0.745919
Thrombin signalling through proteinase activated receptors (PARs)	R-HSA-456926	Reactome	0.745919
Alpha-synuclein signaling	alphasynuclein_pathway	PID	0.745919
Energy Metabolism	WP1541	Wikipathways	0.746405
RNA Polymerase II HIV Promoter Escape	R-HSA-167162	Reactome	0.746405
RNA Polymerase II Transcription Initiation	R-HSA-75953	Reactome	0.746405
RNA Polymerase II Transcription Initiation And Promoter Clearance	R-HSA-76042	Reactome	0.746405
protein ubiquitylation	PWY-7511	HumanCyc	0.746405
HIV Transcription Initiation	R-HSA-167161	Reactome	0.746405
RNA Polymerase II Transcription Pre-Initiation And Promoter Opening	R-HSA-73779	Reactome	0.746405
Validated transcriptional targets of deltaNp63 isoforms	deltanp63pathway	PID	0.746405
IL6-mediated signaling events	il6_7pathway	PID	0.746405
Salmonella infection	path:hsa05132	KEGG	0.746516
Pathways in clear cell renal cell carcinoma	WP4018	Wikipathways	0.746516
RNA Polymerase II Pre-transcription Events	R-HSA-674695	Reactome	0.746516
Amino acid and oligopeptide SLC transporters	R-HSA-425374	Reactome	0.747885
Intra-Golgi and retrograde Golgi-to-ER traffic	R-HSA-6811442	Reactome	0.747991
Glycosphingolipid biosynthesis - lacto and neolacto series	path:hsa00601	KEGG	0.748333
Sorafenib Pharmacodynamics	PA165959584	PharmGKB	0.748333
The oncogenic action of 2-hydroxyglutarate	SMP02291	SMPDB	0.748333
Follicle Stimulating Hormone (FSH) signaling pathway	WP2035	Wikipathways	0.748333
Downstream signaling of activated FGFR4	R-HSA-5654716	Reactome	0.748333
role of erk5 in neuronal survival pathway	erk5pathway	BioCarta	0.748333
Interleukin receptor SHC signaling	R-HSA-912526	Reactome	0.748333
MET promotes cell motility	R-HSA-8875878	Reactome	0.748333
RNA Polymerase III Transcription Initiation From Type 2 Promoter	R-HSA-76066	Reactome	0.748333
VEGFR2 mediated vascular permeability	R-HSA-5218920	Reactome	0.748333
purine nucleotides de novo biosynthesis	PWY-841	HumanCyc	0.749712
Mitotic G2-G2/M phases	R-HSA-453274	Reactome	0.752326
p75 NTR receptor-mediated signalling	R-HSA-193704	Reactome	0.752829
Terpenoid backbone biosynthesis	path:hsa00900	KEGG	0.753421
Simvastatin Action Pathway	SMP00082	SMPDB	0.753421
Pravastatin Action Pathway	SMP00089	SMPDB	0.753421
Atorvastatin Action Pathway	SMP00131	SMPDB	0.753421
Hyper-IgD syndrome	SMP00509	SMPDB	0.753421
Cholesteryl ester storage disease	SMP00508	SMPDB	0.753421
Lysosomal Acid Lipase Deficiency (Wolman Disease)	SMP00319	SMPDB	0.753421
Alendronate Action Pathway	SMP00095	SMPDB	0.753421
Rosuvastatin Action Pathway	SMP00092	SMPDB	0.753421
Lovastatin Action Pathway	SMP00099	SMPDB	0.753421
Gluconeogenesis	SMP00128	SMPDB	0.753421
Glycogenosis, Type IA. Von gierke disease	SMP00581	SMPDB	0.753421
Glycogenosis, Type IC	SMP00574	SMPDB	0.753421
Inositol Metabolism	SMP00011	SMPDB	0.753421
Mevalonic aciduria	SMP00510	SMPDB	0.753421
Wolman disease	SMP00511	SMPDB	0.753421
Glycogen Storage Disease Type 1A (GSD1A) or Von Gierke Disease	SMP00374	SMPDB	0.753421
Risedronate Action Pathway	SMP00112	SMPDB	0.753421
Cerivastatin Action Pathway	SMP00111	SMPDB	0.753421
Pamidronate Action Pathway	SMP00117	SMPDB	0.753421
Fluvastatin Action Pathway	SMP00119	SMPDB	0.753421
Smith-Lemli-Opitz Syndrome (SLOS)	SMP00389	SMPDB	0.753421
Chondrodysplasia Punctata II, X Linked Dominant (CDPX2)	SMP00388	SMPDB	0.753421
CHILD Syndrome	SMP00387	SMPDB	0.753421
Desmosterolosis	SMP00386	SMPDB	0.753421
Triosephosphate isomerase	SMP00563	SMPDB	0.753421
Fructose-1,6-diphosphatase deficiency	SMP00562	SMPDB	0.753421
Phosphoenolpyruvate carboxykinase deficiency 1 (PEPCK1)	SMP00560	SMPDB	0.753421
Hypercholesterolemia	SMP00209	SMPDB	0.753421
Steroid Biosynthesis	SMP00023	SMPDB	0.753421
Zoledronate Action Pathway	SMP00107	SMPDB	0.753421
Glycogenosis, Type IB	SMP00573	SMPDB	0.753421
Ibandronate Action Pathway	SMP00079	SMPDB	0.753421
ras-independent pathway in nk cell-mediated cytotoxicity	nkcellspathway	BioCarta	0.753421
Citric acid cycle (TCA cycle)	R-HSA-71403	Reactome	0.753421
ADP signalling through P2Y purinoceptor 12	R-HSA-392170	Reactome	0.753421
ERK/MAPK targets	R-HSA-198753	Reactome	0.753421
Signal transduction by L1	R-HSA-445144	Reactome	0.753421
Fc epsilon RI signaling pathway	path:hsa04664	KEGG	0.754035
Cell Cycle Checkpoints	R-HSA-69620	Reactome	0.757866
Regulation of nuclear SMAD2/3 signaling	smad2_3nuclearpathway	PID	0.758877
Hepatocellular carcinoma	path:hsa05225	KEGG	0.759223
The citric acid (TCA) cycle and respiratory electron transport	R-HSA-1428517	Reactome	0.762478
Transcriptional Regulation by TP53	R-HSA-3700989	Reactome	0.762586
Asparagine N-linked glycosylation	R-HSA-446203	Reactome	0.762955
Nitrogen metabolism	path:hsa00910	KEGG	0.763271
Cyclophosphamide Pathway, Pharmacodynamics	PA2035	PharmGKB	0.763271
IL-9 Signaling Pathway	WP22	Wikipathways	0.763271
Leptin Insulin Overlap	WP3935	Wikipathways	0.763271
Sulfation Biotransformation Reaction	WP692	Wikipathways	0.763271
TCA Cycle	WP78	Wikipathways	0.763271
Disorders of transmembrane transporters	R-HSA-5619115	Reactome	0.763271
Assembly Of The HIV Virion	R-HSA-175474	Reactome	0.763271
Activated point mutants of FGFR2	R-HSA-2033519	Reactome	0.763271
PKA activation	R-HSA-163615	Reactome	0.763271
Activation of E2F1 target genes at G1/S	R-HSA-539107	Reactome	0.763271
G1/S-Specific Transcription	R-HSA-69205	Reactome	0.763271
FGFR2 mutant receptor activation	R-HSA-1839126	Reactome	0.763271
Translesion synthesis by POLK	R-HSA-5655862	Reactome	0.763271
Translesion synthesis by POLI	R-HSA-5656121	Reactome	0.763271
PKA activation in glucagon signalling	R-HSA-164378	Reactome	0.763271
the visual cycle I (vertebrates)	PWY-6861	HumanCyc	0.763271
ABC transporter disorders	R-HSA-5619084	Reactome	0.763271
Apoptosis	WP254	Wikipathways	0.763972
G Protein Signaling Pathways	WP35	Wikipathways	0.766563
Beta-catenin independent WNT signaling	R-HSA-3858494	Reactome	0.766563
Inflammatory mediator regulation of TRP channels	path:hsa04750	KEGG	0.769167
IL5	Pathway_IL5	NetPath	0.769467
Signaling by SCF-KIT	R-HSA-1433557	Reactome	0.769743
Formation of Incision Complex in GG-NER	R-HSA-5696395	Reactome	0.769743
LKB1 signaling events	lkb1_pathway	PID	0.769743
Apoptosis-related network due to altered Notch3 in ovarian cancer	WP2864	Wikipathways	0.769831
Signaling by PDGF	R-HSA-186797	Reactome	0.769831
Synthesis of PIPs at the plasma membrane	R-HSA-1660499	Reactome	0.769831
Notch signaling pathway	notch_pathway	PID	0.769831
Nuclear Receptors	WP170	Wikipathways	0.770912
Selenium Metabolism and Selenoproteins	WP28	Wikipathways	0.770912
tRNA charging	TRNA-CHARGING-PWY	HumanCyc	0.770912
Interleukin-2 family signaling	R-HSA-451927	Reactome	0.770912
Carboxyterminal post-translational modifications of tubulin	R-HSA-8955332	Reactome	0.770912
Hedgehog ,on, state	R-HSA-5632684	Reactome	0.770912
Triglyceride metabolism	R-HSA-8979227	Reactome	0.770912
Signaling events mediated by HDAC Class II	hdac_classii_pathway	PID	0.770912
Ovarian tumor domain proteases	R-HSA-5689896	Reactome	0.770912
Chagas disease (American trypanosomiasis)	path:hsa05142	KEGG	0.771773
Endometrial cancer	WP4155	Wikipathways	0.771841
Glycolysis / Gluconeogenesis	path:hsa00010	KEGG	0.773282
Fructose and mannose metabolism	path:hsa00051	KEGG	0.773366
Serotonin HTR1 Group and FOS Pathway	WP722	Wikipathways	0.773366
Glucagon-type ligand receptors	R-HSA-420092	Reactome	0.773366
Sialic acid metabolism	R-HSA-4085001	Reactome	0.773366
Negative regulation of FGFR1 signaling	R-HSA-5654726	Reactome	0.773366
Primary Focal Segmental Glomerulosclerosis FSGS	WP2572	Wikipathways	0.774921
Chromosomal and microsatellite instability in colorectal cancer	WP4216	Wikipathways	0.774921
Glyoxylate and dicarboxylate metabolism	path:hsa00630	KEGG	0.777741
Processing of Capped Intronless Pre-mRNA	R-HSA-75067	Reactome	0.777741
3-phosphoinositide biosynthesis	PWY-6352	HumanCyc	0.777741
Ca-dependent events	R-HSA-111996	Reactome	0.777741
Platelet calcium homeostasis	R-HSA-418360	Reactome	0.777741
RNA Polymerase III Transcription Initiation From Type 1 Promoter	R-HSA-76061	Reactome	0.777741
RNA Polymerase III Transcription Initiation From Type 3 Promoter	R-HSA-76071	Reactome	0.777741
IL8- and CXCR1-mediated signaling events	il8cxcr1_pathway	PID	0.777741
[truncated: 2,529 more rows]

## Sheet: CPDB_enrichment_de_rosmap_eno2
CPDB_pathway_DE_neuron_ROSMAP	external_id	source	pvalue
Synaptic vesicle cycle	path:hsa04721	KEGG	3.24151e-05
Synaptic Vesicle Pathway	WP2267	Wikipathways	0.00033004
Regulation of CDC42 activity	cdc42_reg_pathway	PID	0.000715403
MET in type 1 papillary renal cell carcinoma	WP4205	Wikipathways	0.00120869
Dopamine Neurotransmitter Release Cycle	R-HSA-212676	Reactome	0.00123895
EGF-EGFR Signaling Pathway	WP437	Wikipathways	0.00132515
Activation of RAC1	R-HSA-428540	Reactome	0.00158849
Renal cell carcinoma	path:hsa05211	KEGG	0.00249869
G alpha (12/13) signalling events	R-HSA-416482	Reactome	0.00455977
Neurotoxicity of clostridium toxins	R-HSA-168799	Reactome	0.00630932
Activation of kainate receptors upon glutamate binding	R-HSA-451326	Reactome	0.0070987
IRAK1 recruits IKK complex upon TLR7/8 or 9 stimulation	R-HSA-975144	Reactome	0.007487
IRAK1 recruits IKK complex	R-HSA-937039	Reactome	0.007487
Signaling by Hippo	R-HSA-2028269	Reactome	0.00866027
Serotonin Neurotransmitter Release Cycle	R-HSA-181429	Reactome	0.00871798
Rho GTPase cycle	R-HSA-194840	Reactome	0.00893494
HGF	None	INOH	0.0097303
Signaling events mediated by Hepatocyte Growth Factor Receptor (c-Met)	met_pathway	PID	0.0109575
Synthesis of substrates in N-glycan biosythesis	R-HSA-446219	Reactome	0.0132256
Intracellular Signalling Through Adenosine Receptor A2a and Adenosine	SMP00320	SMPDB	0.0133624
Regulation of RAC1 activity	rac1_reg_pathway	PID	0.0133624
MET activates RAP1 and RAC1	R-HSA-8875555	Reactome	0.014105
Insulin Pathway	insulin_pathway	PID	0.0147264
Signaling of Hepatocyte Growth Factor Receptor	WP313	Wikipathways	0.0157447
GABA synthesis, release, reuptake and degradation	R-HSA-888590	Reactome	0.0158935
EGF-Ncore	None	Signalink	0.0173588
miR-222 in Exercise-Induced Cardiac Growth	WP3938	Wikipathways	0.0174811
Common Pathways Underlying Drug Addiction	WP2636	Wikipathways	0.0175648
IGF1 pathway	igf1_pathway	PID	0.018489
EPO signaling pathway	epopathway	PID	0.0249959
Somatroph axis (GH) and its relationship to dietary restriction and aging	WP4186	Wikipathways	0.0265789
G beta:gamma signalling through PLC beta	R-HSA-418217	Reactome	0.0267433
Norepinephrine Neurotransmitter Release Cycle	R-HSA-181430	Reactome	0.0284643
Biosynthesis of the N-glycan precursor (dolichol lipid-linked oligosaccharide, LLO) and transfer to a nascent protein	R-HSA-446193	Reactome	0.028896
Intracellular Signalling Through Adenosine Receptor A2b and Adenosine	SMP00321	SMPDB	0.0293897
Rap1 signalling	R-HSA-392517	Reactome	0.0300693
Signaling by NTRK1 (TRKA)	R-HSA-187037	Reactome	0.0315843
rac1 cell motility signaling pathway	rac1pathway	BioCarta	0.0322496
Circadian Clock	WP1797	Wikipathways	0.0322949
Cohesin Loading onto Chromatin	R-HSA-2470946	Reactome	0.0322949
TNFalpha	Pathway_TNFalpha	NetPath	0.0341731
Signaling by NTRKs	R-HSA-166520	Reactome	0.0375644
Initiation of transcription and translation elongation at the HIV-1 LTR	WP3414	Wikipathways	0.0388837
DAG and IP3 signaling	R-HSA-1489509	Reactome	0.0388837
COPI-dependent Golgi-to-ER retrograde traffic	R-HSA-6811434	Reactome	0.0400539
BDNF	Pathway_BDNF	NetPath	0.0400745
Regulation of RhoA activity	rhoa_reg_pathway	PID	0.0400745
Transmission across Chemical Synapses	R-HSA-112315	Reactome	0.0419888
Presynaptic function of Kainate receptors	R-HSA-500657	Reactome	0.0420929
Downstream signaling events of B Cell Receptor (BCR)	R-HSA-1168372	Reactome	0.0427267
Retinoic acid receptors-mediated signaling	retinoic_acid_pathway	PID	0.0427267
Neurotrophic factor-mediated Trk receptor signaling	trkrpathway	PID	0.0435426
PDGF	None	INOH	0.0440865
Signaling events mediated by VEGFR1 and VEGFR2	vegfr1_2_pathway	PID	0.0451905
role of mal in rho-mediated activation of srf	malpathway	BioCarta	0.0457492
Hippo signaling pathway - multiple species	path:hsa04392	KEGG	0.0469733
NOTCH-Ncore	None	Signalink	0.0469733
TWEAK	Pathway_TWEAK	NetPath	0.0469733
Hedgehog ,off, state	WP3316	Wikipathways	0.0480841
The NLRP1 inflammasome	R-HSA-844455	Reactome	0.0480841
Toxicity of botulinum toxin type C (BoNT/C)	R-HSA-5250971	Reactome	0.0480841
Toxicity of botulinum toxin type G (BoNT/G)	R-HSA-5250989	Reactome	0.0480841
EGFR interacts with phospholipase C-gamma	R-HSA-212718	Reactome	0.0480841
MTF1 activates gene expression	R-HSA-5660489	Reactome	0.0480841
glutamate dependent acid resistance	PWY0-1305	HumanCyc	0.0480841
Toxicity of botulinum toxin type E (BoNT/E)	R-HSA-5250992	Reactome	0.0480841
Signaling by WNT in cancer	R-HSA-4791275	Reactome	0.0480841
IFN-gamma pathway	ifngpathway	PID	0.0485335
Hippo signaling pathway	path:hsa04390	KEGG	0.0490956
Cytoplasmic Ribosomal Proteins	WP477	Wikipathways	0.0492967
Regulation of Wnt-B-catenin Signaling by Small Molecule Compounds	WP3664	Wikipathways	0.0496011
Acetylcholine Neurotransmitter Release Cycle	R-HSA-264642	Reactome	0.0496011
Trafficking of GluR2-containing AMPA receptors	R-HSA-416993	Reactome	0.0496011
Cardiac Hypertrophic Response	WP2795	Wikipathways	0.0500906
CDC42 signaling events	cdc42_pathway	PID	0.0508762
Insulin receptor recycling	R-HSA-77387	Reactome	0.0516689
Chronic myeloid leukemia	path:hsa05220	KEGG	0.0520233
NRAGE signals death through JNK	R-HSA-193648	Reactome	0.0523227
il-7 signal transduction	il7pathway	BioCarta	0.0535794
Response to metal ions	R-HSA-5660526	Reactome	0.0535794
Signaling by EGFR in Cancer	R-HSA-1643713	Reactome	0.0535794
Constitutive Signaling by Ligand-Responsive EGFR Cancer Variants	R-HSA-1236382	Reactome	0.0535794
Signaling by Ligand-Responsive EGFR Variants in Cancer	R-HSA-5637815	Reactome	0.0535794
Prion disease pathway	WP3995	Wikipathways	0.0536394
PDGFR-beta signaling pathway	pdgfrbpathway	PID	0.0545388
Integrin-mediated Cell Adhesion	WP185	Wikipathways	0.0547977
ErbB1 downstream signaling	erbb1_downstream_pathway	PID	0.0549255
Glutamate Neurotransmitter Release Cycle	R-HSA-210500	Reactome	0.0568638
Hedgehog ,on, state	R-HSA-5632684	Reactome	0.0589552
Transcriptional activity of SMAD2/SMAD3:SMAD4 heterotrimer	R-HSA-2173793	Reactome	0.0589552
Signaling events mediated by focal adhesion kinase	fak_pathway	PID	0.0592892
Vibrio cholerae infection	path:hsa05110	KEGG	0.0604809
Long-term potentiation	path:hsa04720	KEGG	0.060797
Signaling by TGF-beta Receptor Complex	R-HSA-170834	Reactome	0.060797
CLEC7A (Dectin-1) induces NFAT activation	R-HSA-5607763	Reactome	0.0612416
Establishment of Sister Chromatid Cohesion	R-HSA-2468052	Reactome	0.0612416
Prolonged ERK activation events	R-HSA-169893	Reactome	0.0612416
acetylation and deacetylation of rela in nucleus	relapathway	BioCarta	0.0619873
Toxicity of botulinum toxin type D (BoNT/D)	R-HSA-5250955	Reactome	0.0619873
Toxicity of botulinum toxin type F (BoNT/F)	R-HSA-5250981	Reactome	0.0619873
Folate-Alcohol and Cancer Pathway Hypotheses	WP1589	Wikipathways	0.0641463
sonic hedgehog receptor ptc1 regulates cell cycle	ptc1pathway	BioCarta	0.0641463
Effects of Botulinum toxin	botulinumtoxinpathway	PID	0.0641463
YAP1- and WWTR1 (TAZ)-stimulated gene expression	R-HSA-2032785	Reactome	0.0641463
PTK6 Regulates RTKs and Their Effectors AKT1 and DOK1	R-HSA-8849469	Reactome	0.0641463
Frs2-mediated activation	R-HSA-170968	Reactome	0.0641463
Nef Mediated CD4 Down-regulation	R-HSA-167590	Reactome	0.0641463
N-cadherin signaling events	ncadherinpathway	PID	0.065063
E-cadherin signaling in the nascent adherens junction	ecadherin_nascentaj_pathway	PID	0.065063
RUNX3 regulates YAP1-mediated transcription	R-HSA-8951671	Reactome	0.0651979
Calcineurin activates NFAT	R-HSA-2025928	Reactome	0.0651979
glycoaminoglycan-protein linkage region biosynthesis	PWY-6557	HumanCyc	0.0651979
GLI proteins bind promoters of Hh responsive genes to promote transcription	R-HSA-5635851	Reactome	0.0651979
CREB phosphorylation through the activation of Adenylate Cyclase	R-HSA-442720	Reactome	0.0651979
ras signaling pathway	raspathway	BioCarta	0.0689786
EGF-Core	None	Signalink	0.0694862
TNF related weak inducer of apoptosis (TWEAK) Signaling Pathway	WP2036	Wikipathways	0.0696437
mRNA 3,-end processing	R-HSA-72187	Reactome	0.0711688
Proton Pump Inhibitor Pathway, Pharmacodynamics	PA152530845	PharmGKB	0.0731986
Epithelial cell signaling in Helicobacter pylori infection	path:hsa05120	KEGG	0.0738728
Neurotransmitter release cycle	R-HSA-112310	Reactome	0.0759357
Regulation of signaling by CBL	R-HSA-912631	Reactome	0.0760221
TAK1 activates NFkB by phosphorylation and activation of IKKs complex	R-HSA-445989	Reactome	0.0794897
SMAD2/SMAD3:SMAD4 heterotrimer regulates transcription	R-HSA-2173796	Reactome	0.0800354
IKK complex recruitment mediated by RIP1	R-HSA-937041	Reactome	0.0800354
Cyclin D associated events in G1	R-HSA-69231	Reactome	0.0806085
G1 Phase	R-HSA-69236	Reactome	0.0806085
IL2	Pathway_IL2	NetPath	0.0818825
Opioid Signalling	R-HSA-111885	Reactome	0.082093
BMAL1-CLOCK,NPAS2 activates circadian gene expression	WP3355	Wikipathways	0.0838066
Glycosphingolipid biosynthesis - neolactoseries	Glycosphingolipid biosynthesis - neolactoseries	EHMN	0.0838066
Circadian rhythm pathway	circadianpathway	PID	0.0838066
LPA4-mediated signaling events	lpa4_pathway	PID	0.0838066
RHO GTPases Activate WASPs and WAVEs	R-HSA-5663213	Reactome	0.084854
Extracellular vesicle-mediated signaling in recipient cells	WP2870	Wikipathways	0.0880201
Estrogen signaling pathway	WP712	Wikipathways	0.08874
Hair Follicle Development- Induction (Part 1 of 3)	WP2804	Wikipathways	0.0888347
TP53 Regulates Transcription of DNA Repair Genes	WP3808	Wikipathways	0.0923845
ERK Pathway in Huntington,s Disease	WP3853	Wikipathways	0.0923845
Retrograde neurotrophin signalling	R-HSA-177504	Reactome	0.0923845
Mitotic Telophase/Cytokinesis	R-HSA-68884	Reactome	0.0923845
LGI-ADAM interactions	R-HSA-5682910	Reactome	0.0923845
Circadian Clock	R-HSA-400253	Reactome	0.0938047
VEGFA-VEGFR2 Signaling Pathway	WP3888	Wikipathways	0.0942342
mapkinase signaling pathway	mapkpathway	BioCarta	0.0953139
influence of ras and rho proteins on g1 to s transition	raccycdpathway	BioCarta	0.0976029
Ca-dependent events	R-HSA-111996	Reactome	0.0976029
Prefoldin mediated transfer of substrate to CCT/TriC	R-HSA-389957	Reactome	0.0976029
TICAM1, RIP1-mediated IKK complex recruitment	R-HSA-168927	Reactome	0.0985529
Glycosphingolipid biosynthesis - ganglioseries	Glycosphingolipid biosynthesis - ganglioseries	EHMN	0.0985529
RHO GTPases activate PAKs	R-HSA-5627123	Reactome	0.0985529
Integrin-linked kinase signaling	ilk_pathway	PID	0.100954
NF-kB activation through FADD/RIP-1 pathway mediated by caspase-8 and -10	R-HSA-933543	Reactome	0.101777
Caspase-mediated cleavage of cytoskeletal proteins	R-HSA-264870	Reactome	0.101777
Activation of the TFAP2 (AP-2) family of transcription factors	R-HSA-8866907	Reactome	0.101777
Glucagon signaling in metabolic regulation	R-HSA-163359	Reactome	0.103819
Sialic acid metabolism	R-HSA-4085001	Reactome	0.103819
A tetrasaccharide linker sequence is required for GAG synthesis	R-HSA-1971475	Reactome	0.108402
TRAF6 mediated NF-kB activation	R-HSA-933542	Reactome	0.108402
Calmodulin induced events	R-HSA-111933	Reactome	0.108402
CaM pathway	R-HSA-111997	Reactome	0.108402
Activation of gene expression by SREBF (SREBP)	R-HSA-2426168	Reactome	0.108402
CD209 (DC-SIGN) signaling	R-HSA-5621575	Reactome	0.109659
Ephrin signaling	R-HSA-3928664	Reactome	0.109659
Kinesins	R-HSA-983189	Reactome	0.111145
Golgi-to-ER retrograde transport	R-HSA-8856688	Reactome	0.111316
Activation of Ca-permeable Kainate Receptor	R-HSA-451308	Reactome	0.111923
Ionotropic activity of kainate receptors	R-HSA-451306	Reactome	0.111923
Adenylate cyclase activating pathway	R-HSA-170660	Reactome	0.111923
Degradation of AXIN	R-HSA-4641257	Reactome	0.111923
Notch	None	INOH	0.113667
Transferrin endocytosis and recycling	R-HSA-917977	Reactome	0.115051
Trafficking of AMPA receptors	R-HSA-399719	Reactome	0.115051
Glutamate binding, activation of AMPA receptors and synaptic plasticity	R-HSA-399721	Reactome	0.115051
MECP2 and Associated Rett Syndrome	WP3584	Wikipathways	0.115086
TRIF(TICAM1)-mediated TLR4 signaling	R-HSA-937061	Reactome	0.116278
MyD88-independent TLR4 cascade	R-HSA-166166	Reactome	0.116278
p75 NTR receptor-mediated signalling	R-HSA-193704	Reactome	0.117849
GPCR Adenosine A2A receptor	None	INOH	0.119521
IGF signaling	None	INOH	0.119521
MAPK and NFkB Signalling Pathways Inhibited by Yersinia YopJ	WP3849	Wikipathways	0.122552
EPH-ephrin mediated repulsion of cells	R-HSA-3928665	Reactome	0.122552
Nef Mediated CD8 Down-regulation	R-HSA-182218	Reactome	0.122552
IL3	Pathway_IL3	NetPath	0.125257
The role of Nef in HIV-1 replication and disease pathogenesis	R-HSA-164952	Reactome	0.127684
MTF1 activates gene expression	WP4036	Wikipathways	0.132247
Hormonal control of Pubertal Growth Spurt	WP4194	Wikipathways	0.132247
anandamide degradation	PWY6666-1	HumanCyc	0.132247
Influenza Virus Induced Apoptosis	R-HSA-168277	Reactome	0.132247
Noncanonical activation of NOTCH3	R-HSA-9017802	Reactome	0.132247
Activation of Na-permeable kainate receptors	R-HSA-451307	Reactome	0.132247
epoxysqualene biosynthesis	PWY-5670	HumanCyc	0.132247
GDP-L-fucose biosynthesis I (from GDP-D-mannose)	PWY-66	HumanCyc	0.132247
creatine biosynthesis	GLYCGREAT-PWY	HumanCyc	0.132247
GABA synthesis	R-HSA-888568	Reactome	0.132247
Signalling to ERK5	R-HSA-198765	Reactome	0.132247
Inhibition of Signaling by Overexpressed EGFR	R-HSA-5638303	Reactome	0.132247
Signaling by Overexpressed Wild-Type EGFR in Cancer	R-HSA-5638302	Reactome	0.132247
XAV939 inhibits tankyrase, stabilizing AXIN	R-HSA-5545619	Reactome	0.132247
Phosphonate and phosphinate metabolism	path:hsa00440	KEGG	0.132804
Demo complete	WP3418	Wikipathways	0.132804
Purine metabolism	WP4224	Wikipathways	0.132804
GDP-fucose biosynthesis	R-HSA-6787639	Reactome	0.132804
Synthesis of Dolichyl-phosphate	R-HSA-446199	Reactome	0.132804
D-galactose degradation V (Leloir pathway)	PWY66-422	HumanCyc	0.132804
Galactose catabolism	R-HSA-70370	Reactome	0.132804
Glypican 3 network	glypican_3pathway	PID	0.132804
EPH-Ephrin signaling	R-HSA-2682334	Reactome	0.133641
Interleukin-3, 5 and GM-CSF signaling	R-HSA-512988	Reactome	0.136593
Kit receptor signaling pathway	WP304	Wikipathways	0.136883
IL-3 Signaling Pathway	WP286	Wikipathways	0.137288
IL-4 Signaling Pathway	WP395	Wikipathways	0.137331
RAC1 signaling pathway	rac1_pathway	PID	0.137331
MyD88 cascade initiated on plasma membrane	R-HSA-975871	Reactome	0.138998
Toll Like Receptor 10 (TLR10) Cascade	R-HSA-168142	Reactome	0.138998
Toll Like Receptor 5 (TLR5) Cascade	R-HSA-168176	Reactome	0.138998
Fosphenytoin (Antiarrhythmic) Metabolism Pathway	SMP00618	SMPDB	0.139893
serine biosynthesis (phosphorylated route)	SERSYN-PWY	HumanCyc	0.139893
Toxicity of botulinum toxin type A (BoNT/A)	R-HSA-5250968	Reactome	0.139893
Activation of AMPA receptors	R-HSA-399710	Reactome	0.139893
CMP-N-acetylneuraminate biosynthesis I (eukaryotes)	PWY-6138	HumanCyc	0.139893
trehalose degradation	PWY0-1182	HumanCyc	0.139893
PLCG1 events in ERBB2 signaling	R-HSA-1251932	Reactome	0.139893
Localization of the PINCH-ILK-PARVIN complex to focal adhesions	R-HSA-446343	Reactome	0.139893
Collecting duct acid secretion	path:hsa04966	KEGG	0.141936
Canonical and Non-canonical Notch signaling	WP3845	Wikipathways	0.141936
Neurotransmitter receptors and postsynaptic signal transmission	R-HSA-112314	Reactome	0.146047
ROS, RNS production in phagocytes	R-HSA-1222556	Reactome	0.146429
Osteopontin-mediated events	avb3_opn_pathway	PID	0.146429
Rac1-Pak1-p38-MMP-2 pathway	WP3303	Wikipathways	0.146575
Cleavage of Growing Transcript in the Termination Region	R-HSA-109688	Reactome	0.146575
RNA Polymerase II Transcription Termination	R-HSA-73856	Reactome	0.146575
Toll Like Receptor 7/8 (TLR7/8) Cascade	R-HSA-168181	Reactome	0.14746
MyD88 dependent cascade initiated on endosome	R-HSA-975155	Reactome	0.14746
Fc-epsilon receptor I signaling in mast cells	fcer1pathway	PID	0.148073
IL2 signaling events mediated by PI3K	il2_pi3kpathway	PID	0.148988
ATR signaling pathway	atr_pathway	PID	0.148988
Protein folding	R-HSA-391251	Reactome	0.15019
S-Adenosylhomocysteine (SAH) Hydrolase Deficiency	SMP00214	SMPDB	0.150339
Methionine Metabolism	SMP00033	SMPDB	0.150339
Methionine Adenosyltransferase Deficiency	SMP00221	SMPDB	0.150339
Glycine N-methyltransferase Deficiency	SMP00222	SMPDB	0.150339
Hypermethioninemia	SMP00341	SMPDB	0.150339
Methylenetetrahydrofolate Reductase Deficiency (MTHFRD)	SMP00340	SMPDB	0.150339
Homocystinuria-megaloblastic anemia due to defect in cobalamin metabolism, cblG complementation type	SMP00570	SMPDB	0.150339
Cystathionine Beta-Synthase Deficiency	SMP00177	SMPDB	0.150339
Activation of gene expression by SREBF (SREBP)	WP2706	Wikipathways	0.150339
egf signaling pathway	egfpathway	BioCarta	0.150339
B Cell Receptor Signaling Pathway	WP23	Wikipathways	0.153038
regulation of p27 phosphorylation during cell cycle progression	p27pathway	BioCarta	0.153378
Regulation of RUNX3 expression and activity	R-HSA-8941858	Reactome	0.153378
melanocyte development and pigmentation pathway	melanocytepathway	BioCarta	0.153378
multiple antiapoptotic pathways from igf-1r signaling lead to bad phosphorylation	igf1rpathway	BioCarta	0.153378
DEx/H-box helicases activate type I IFN and inflammatory cytokines production	R-HSA-3134963	Reactome	0.153378
Notch-HLH transcription pathway	R-HSA-350054	Reactome	0.153378
BMAL1:CLOCK,NPAS2 activates circadian gene expression	R-HSA-1368108	Reactome	0.153378
cholesterol biosynthesis III (via desmosterol)	PWY66-4	HumanCyc	0.153378
NICD traffics to nucleus	R-HSA-157052	Reactome	0.153378
cholesterol biosynthesis II (via 24,25-dihydrolanosterol)	PWY66-3	HumanCyc	0.153378
cholesterol biosynthesis I	PWY66-341	HumanCyc	0.153378
NF-kB is activated and signals survival	R-HSA-209560	Reactome	0.153378
Signaling by EGFRvIII in Cancer	R-HSA-5637812	Reactome	0.153378
Constitutive Signaling by EGFRvIII	R-HSA-5637810	Reactome	0.153378
Pancreatic cancer	path:hsa05212	KEGG	0.154738
B cell receptor signaling pathway	path:hsa04662	KEGG	0.157017
GABAergic synapse	path:hsa04727	KEGG	0.15879
TRAF6 mediated induction of NFkB and MAP kinases upon TLR7/8 or 9 activation	R-HSA-975138	Reactome	0.15879
Protein-protein interactions at synapses	R-HSA-6794362	Reactome	0.15879
Neurotrophin signaling pathway	path:hsa04722	KEGG	0.158844
Interleukin-17 signaling	R-HSA-448424	Reactome	0.159167
MAP kinase activation	R-HSA-450294	Reactome	0.159167
Circadian rhythm	path:hsa04710	KEGG	0.162389
Factors and pathways affecting insulin-like growth factor (IGF1)-Akt signaling	WP3850	Wikipathways	0.162389
Proteoglycan biosynthesis	Proteoglycan biosynthesis	EHMN	0.162389
fmlp induced chemokine gene expression in hmc-1 cells	fmlppathway	BioCarta	0.162389
Regulation of TP53 Activity through Acetylation	R-HSA-6804758	Reactome	0.162389
IL-1 signaling pathway	WP195	Wikipathways	0.16285
t cell receptor signaling pathway	tcrpathway	BioCarta	0.16285
Glucagon-like Peptide-1 (GLP1) regulates insulin secretion	R-HSA-381676	Reactome	0.164558
CLEC7A (Dectin-1) signaling	R-HSA-5607764	Reactome	0.165314
ErbB2/ErbB3 signaling events	erbb2erbb3pathway	PID	0.165314
Synthesis of glycosylphosphatidylinositol (GPI)	R-HSA-162710	Reactome	0.168553
Activation of NF-kappaB in B cells	R-HSA-1169091	Reactome	0.168553
PKA-mediated phosphorylation of CREB	R-HSA-111931	Reactome	0.168553
Death Receptor Signalling	R-HSA-73887	Reactome	0.172265
Phenylalanine and Tyrosine Metabolism	SMP00008	SMPDB	0.172741
Phenylketonuria	SMP00206	SMPDB	0.172741
Tyrosinemia Type 3 (TYRO3)	SMP00370	SMPDB	0.172741
Tyrosinemia Type 2 (or Richner-Hanhart syndrome)	SMP00369	SMPDB	0.172741
NAD metabolism, sirtuins and aging	WP3630	Wikipathways	0.172741
RHO GTPases activate KTN1	R-HSA-5625970	Reactome	0.172741
Dermatan sulfate biosynthesis	R-HSA-2022923	Reactome	0.172741
Transcription of E2F targets under negative control by p107 (RBL1) and p130 (RBL2) in complex with HDAC1	R-HSA-1362300	Reactome	0.172741
RHO GTPases activate IQGAPs	R-HSA-5626467	Reactome	0.172741
GAB1 signalosome	R-HSA-180292	Reactome	0.172741
Signaling by FGFR4 in disease	R-HSA-5655291	Reactome	0.172741
Creatine metabolism	R-HSA-71288	Reactome	0.172741
Toll Like Receptor 9 (TLR9) Cascade	R-HSA-168138	Reactome	0.176384
Thromboxane signalling through TP receptor	R-HSA-428930	Reactome	0.176432
Post-chaperonin tubulin folding pathway	R-HSA-389977	Reactome	0.176432
Nephrin family interactions	R-HSA-373753	Reactome	0.176432
RANKL	Pathway_RANKL	NetPath	0.176432
hiv-1 nef: negative effector of fas and tnf	hivnefpathway	BioCarta	0.177638
keratinocyte differentiation	keratinocytepathway	BioCarta	0.177638
GPCR GroupI metabotropic glutamate receptor	None	INOH	0.180358
EGF	None	INOH	0.180358
Reelin signaling pathway	reelinpathway	PID	0.180358
Alpha6Beta4Integrin	Pathway_Alpha6Beta4Integrin	NetPath	0.18099
Alpha 6 Beta 4 signaling pathway	WP244	Wikipathways	0.181938
ceramide signaling pathway	ceramidepathway	BioCarta	0.181938
Cooperation of Prefoldin and TriC/CCT in actin and tubulin folding	R-HSA-389958	Reactome	0.181938
Trk receptor signaling mediated by the MAPK pathway	mapktrkpathway	PID	0.181938
Intra-Golgi and retrograde Golgi-to-ER traffic	R-HSA-6811442	Reactome	0.184224
Signaling by ROBO receptors	R-HSA-376176	Reactome	0.184323
Toll Like Receptor 3 (TLR3) Cascade	R-HSA-168164	Reactome	0.185101
Brain-Derived Neurotrophic Factor (BDNF) signaling pathway	WP2380	Wikipathways	0.185522
Beta-catenin independent WNT signaling	R-HSA-3858494	Reactome	0.18923
IGF-Ncore	None	Signalink	0.18966
p75NTR signals via NF-kB	R-HSA-193639	Reactome	0.18966
human cytomegalovirus and map kinase pathways	hcmvpathway	BioCarta	0.18966
bone remodeling	ranklpathway	BioCarta	0.18966
Golgi Associated Vesicle Biogenesis	R-HSA-432722	Reactome	0.190771
IL6	Pathway_IL6	NetPath	0.191693
Ras Signaling	WP4223	Wikipathways	0.194185
Interleukin-1 Induced Activation of NF-kappa-B	WP3656	Wikipathways	0.195559
Tgif disruption of Shh signaling	WP3674	Wikipathways	0.195559
cd40l signaling pathway	cd40pathway	BioCarta	0.195559
retinoate biosynthesis I	PWY-6872	HumanCyc	0.195559
EGFR-dependent Endothelin signaling events	et_egfrpathway	PID	0.195559
Type II diabetes mellitus	path:hsa04930	KEGG	0.196516
TNF receptor signaling pathway	tnfpathway	PID	0.196516
Ectoderm Differentiation	WP2858	Wikipathways	0.196698
nf-kb signaling pathway	nfkbpathway	BioCarta	0.197417
phosphoinositides and their downstream targets	ptdinspathway	BioCarta	0.197417
igf-1 signaling pathway	igf1pathway	BioCarta	0.197417
activated TAK1 mediates p38 MAPK activation	R-HSA-450302	Reactome	0.197417
TSLP	Pathway_TSLP	NetPath	0.197417
links between pyk2 and map kinases	pyk2pathway	BioCarta	0.200653
Vitamin B9 (folate) metabolism	Vitamin B9 (folate) metabolism	EHMN	0.200653
p38 mapk signaling pathway	p38mapkpathway	BioCarta	0.201374
Regulation of cholesterol biosynthesis by SREBP (SREBF)	R-HSA-1655829	Reactome	0.201374
Nongenotropic Androgen signaling	ar_nongenomic_pathway	PID	0.201374
Selenocysteine synthesis	R-HSA-2408557	Reactome	0.202341
Cell cycle	path:hsa04110	KEGG	0.20382
TCR	Pathway_TCR	NetPath	0.204566
ErbB signaling pathway	path:hsa04012	KEGG	0.207702
Toll Like Receptor 4 (TLR4) Cascade	R-HSA-166016	Reactome	0.211344
Retrograde transport at the Trans-Golgi-Network	R-HSA-6811440	Reactome	0.211379
Benzodiazepine Pathway, Pharmacodynamics	PA165111376	PharmGKB	0.214372
RUNX3 regulates NOTCH signaling	R-HSA-8941856	Reactome	0.214372
transcription regulation by methyltransferase of carm1	carm1pathway	BioCarta	0.214372
phosphorylation of mek1 by cdk5/p35 down regulates the map kinase pathway	cdk5pathway	BioCarta	0.214372
PTK6 Regulates RHO GTPases, RAS GTPase and MAP kinases	R-HSA-8849471	Reactome	0.214372
Glutathione synthesis and recycling	R-HSA-174403	Reactome	0.214372
Signaling by NOTCH3	R-HSA-9012852	Reactome	0.215032
PLC beta mediated events	R-HSA-112043	Reactome	0.215032
Gap junction	path:hsa04540	KEGG	0.217469
Signaling events regulated by Ret tyrosine kinase	ret_pathway	PID	0.218372
Activation of NMDA receptor and postsynaptic events	R-HSA-442755	Reactome	0.218372
EGFR1	Pathway_EGFR1	NetPath	0.220477
Neurexins and neuroligins	R-HSA-6794361	Reactome	0.220932
p38 MAPK Signaling Pathway	WP400	Wikipathways	0.221194
Glycosaminoglycan degradation	path:hsa00531	KEGG	0.221559
Hematopoietic Stem Cell Gene Regulation by GABP alpha-beta Complex	WP3657	Wikipathways	0.221559
Serotonin Receptor 4-6-7 and NR3C Signaling	WP734	Wikipathways	0.221559
Processing of Intronless Pre-mRNAs	R-HSA-77595	Reactome	0.221559
LDL clearance	R-HSA-8964038	Reactome	0.221559
Prostacyclin signalling through prostacyclin receptor	R-HSA-392851	Reactome	0.221559
Nonsense-Mediated Decay (NMD)	R-HSA-927802	Reactome	0.222004
Nonsense Mediated Decay (NMD) enhanced by the Exon Junction Complex (EJC)	R-HSA-975957	Reactome	0.222004
Signaling Pathways in Glioblastoma	WP2261	Wikipathways	0.222872
overview of telomerase rna component gene hterc transcriptional regulation	tercpathway	BioCarta	0.222945
CREB phosphorylation	R-HSA-199920	Reactome	0.222945
serine and glycine biosynthesis	SER-GLYSYN-PWY	HumanCyc	0.222945
GRB2 events in EGFR signaling	R-HSA-179812	Reactome	0.222945
nfkb activation by nontypeable hemophilus influenzae	nthipathway	BioCarta	0.223156
Downstream signal transduction	R-HSA-186763	Reactome	0.223156
GABA receptor Signaling	WP4159	Wikipathways	0.22366
G alpha (z) signalling events	R-HSA-418597	Reactome	0.230581
Pathways in clear cell renal cell carcinoma	WP4018	Wikipathways	0.23294
Fc Epsilon Receptor I Signaling in Mast Cells	SMP00358	SMPDB	0.235332
Splicing factor NOVA regulated synaptic proteins	WP4148	Wikipathways	0.235332
Zinc homeostasis	WP3529	Wikipathways	0.239903
BCR signaling pathway	bcr_5pathway	PID	0.240321
Alanine and aspartate metabolism	WP106	Wikipathways	0.243706
RalA downstream regulated genes	WP2290	Wikipathways	0.243706
how does salmonella hijack a cell	salmonellapathway	BioCarta	0.243706
map kinase inactivation of smrt corepressor	smrtepathway	BioCarta	0.243706
CD28 dependent Vav1 pathway	R-HSA-389359	Reactome	0.243706
NOTCH2 intracellular domain regulates transcription	R-HSA-2197563	Reactome	0.243706
Degradation of DVL	R-HSA-4641258	Reactome	0.243706
Reduction of cytosolic Ca++ levels	R-HSA-418359	Reactome	0.243706
Metallothioneins bind metals	R-HSA-5661231	Reactome	0.243706
RUNX2 regulates bone development	R-HSA-8941326	Reactome	0.244108
rho cell motility signaling pathway	rhopathway	BioCarta	0.244108
TGF-beta receptor signaling activates SMADs	R-HSA-2173789	Reactome	0.244108
Prolactin Signaling Pathway	WP2037	Wikipathways	0.245353
Cell death signalling via NRAGE, NRIF and NADE	R-HSA-204998	Reactome	0.245353
Prostate cancer	path:hsa05215	KEGG	0.245944
Chaperonin-mediated protein folding	R-HSA-390466	Reactome	0.245944
MyD88:Mal cascade initiated on plasma membrane	R-HSA-166058	Reactome	0.245944
Toll Like Receptor TLR1:TLR2 Cascade	R-HSA-168179	Reactome	0.245944
Toll Like Receptor TLR6:TLR2 Cascade	R-HSA-168188	Reactome	0.245944
Toll Like Receptor 2 (TLR2) Cascade	R-HSA-181438	Reactome	0.245944
LPA receptor mediated events	lysophospholipid_pathway	PID	0.246594
FGFR2 alternative splicing	R-HSA-6803529	Reactome	0.247627
role of erk5 in neuronal survival pathway	erk5pathway	BioCarta	0.247627
Effects of PIP2 hydrolysis	R-HSA-114508	Reactome	0.247627
MET promotes cell motility	R-HSA-8875878	Reactome	0.247627
Nonsense Mediated Decay (NMD) independent of the Exon Junction Complex (EJC)	R-HSA-975956	Reactome	0.248468
Bisphosphonate Pathway, Pharmacodynamics	PA154423660	PharmGKB	0.249546
4-hydroxytamoxifen, Dexamethasone, and Retinoic Acids Regulation of p27 Expression	WP3879	Wikipathways	0.249546
Butyrate Response Factor 1 (BRF1) binds and destabilizes mRNA	R-HSA-450385	Reactome	0.249546
dermatan sulfate biosynthesis	PWY-6571	HumanCyc	0.249546
PKA activation	R-HSA-163615	Reactome	0.249546
PKA activation in glucagon signalling	R-HSA-164378	Reactome	0.249546
Type II diabetes mellitus	WP1584	Wikipathways	0.249854
inhibition of cellular proliferation by gleevec	gleevecpathway	BioCarta	0.249854
Nef-mediates down modulation of cell surface receptors by recruiting them to clathrin adapters	R-HSA-164938	Reactome	0.249854
Formation of a pool of free 40S subunits	R-HSA-72689	Reactome	0.250518
G-protein mediated events	R-HSA-112040	Reactome	0.251518
T-Cell antigen Receptor (TCR) Signaling Pathway	WP69	Wikipathways	0.252575
VEGFA-VEGFR2 Pathway	R-HSA-4420097	Reactome	0.252575
Notch	Pathway_Notch	NetPath	0.253118
Phenylalanine, tyrosine and tryptophan biosynthesis	path:hsa00400	KEGG	0.256752
TCA Cycle Nutrient Utilization and Invasiveness of Ovarian Cancer	WP2868	Wikipathways	0.256752
Hedgehog ,on, state	WP3313	Wikipathways	0.256752
RUNX2 regulates chondrocyte maturation	R-HSA-8941284	Reactome	0.256752
phospholipase c signaling pathway	plcpathway	BioCarta	0.256752
MET interacts with TNS proteins	R-HSA-8875513	Reactome	0.256752
Keratan sulfate degradation	R-HSA-2022857	Reactome	0.256752
NGF-independant TRKA activation	R-HSA-187024	Reactome	0.256752
LRR FLII-interacting protein 1 (LRRFIP1) activates type I IFN production	R-HSA-3134973	Reactome	0.256752
citrulline-nitric oxide cycle	PWY-4983	HumanCyc	0.256752
Tachykinin receptors bind tachykinins	R-HSA-380095	Reactome	0.256752
Synthesis of PI	R-HSA-1483226	Reactome	0.256752
MET activates PTPN11	R-HSA-8865999	Reactome	0.256752
Vasopressin regulates renal water homeostasis via Aquaporins	R-HSA-432040	Reactome	0.257589
Posttranslational regulation of adherens junction stability and dissassembly	ajdiss_2pathway	PID	0.259908
Bacterial invasion of epithelial cells	path:hsa05100	KEGG	0.263326
Fibroblast growth factor-1	Pathway_Fibroblast__growth__factor-1	NetPath	0.263326
angiotensin ii mediated activation of jnk pathway via pyk2 dependent signaling	at1rpathway	BioCarta	0.26367
EPHB-mediated forward signaling	R-HSA-3928662	Reactome	0.26367
Signaling mediated by p38-alpha and p38-beta	p38alphabetadownstreampathway	PID	0.26367
Eukaryotic Translation Termination	R-HSA-72764	Reactome	0.264224
Notch signaling pathway	path:hsa04330	KEGG	0.266977
agrin in postsynaptic differentiation	agrpathway	BioCarta	0.266977
Ceramide signaling pathway	ceramide_pathway	PID	0.266977
Focal adhesion	path:hsa04510	KEGG	0.268849
mcalpain and friends in cell motility	mcalpainpathway	BioCarta	0.269625
IL2 signaling events mediated by STAT5	il2_stat5pathway	PID	0.269625
JAK-STAT	WP2593	Wikipathways	0.273152
Role of Calcineurin-dependent NFAT signaling in lymphocytes	nfat_3pathway	PID	0.273744
Fas Ligand (FasL) pathway and Stress induction of Heat Shock Proteins (HSP) regulation	WP314	Wikipathways	0.274336
Signaling by EGFR	R-HSA-177929	Reactome	0.274336
Hedgehog ,off, state	R-HSA-5610787	Reactome	0.274336
PAR1-mediated thrombin signaling events	thrombin_par1_pathway	PID	0.274336
Glutamatergic synapse	path:hsa04724	KEGG	0.274371
Regulation of nuclear SMAD2/3 signaling	smad2_3nuclearpathway	PID	0.274405
Glycosylphosphatidylinositol (GPI)-anchor biosynthesis	path:hsa00563	KEGG	0.275191
Signal Transduction of S1P Receptor	WP26	Wikipathways	0.275191
Alanine Aspartate Asparagine metabolism	None	INOH	0.275191
Uptake and actions of bacterial toxins	R-HSA-5339562	Reactome	0.275191
Nuclear Events (kinase and transcription factor activation)	R-HSA-198725	Reactome	0.275191
NOTCH3 Activation and Transmission of Signal to the Nucleus	R-HSA-9013507	Reactome	0.275191
Cyclin A/B1/B2 associated events during G2/M transition	R-HSA-69273	Reactome	0.275191
Beta Oxidation of Very Long Chain Fatty Acids	SMP00052	SMPDB	0.279195
Adrenoleukodystrophy, X-linked	SMP00516	SMPDB	0.279195
Carnitine-acylcarnitine translocase deficiency	SMP00517	SMPDB	0.279195
RUNX3 regulates p14-ARF	R-HSA-8951936	Reactome	0.279195
Activation of SMO	R-HSA-5635838	Reactome	0.279195
Removal of the Flap Intermediate from the C-strand	R-HSA-174437	Reactome	0.279195
Signaling by FGFR3 fusions in cancer	R-HSA-8853334	Reactome	0.279195
HH-Ncore	None	Signalink	0.27983
Serotonin Receptor 2 and ELK-SRF-GATA4 signaling	WP732	Wikipathways	0.27983
fas signaling pathway (cd95)	faspathway	BioCarta	0.27983
NOTCH3 Intracellular Domain Regulates Transcription	R-HSA-9013508	Reactome	0.27983
tgf beta signaling pathway	tgfbpathway	BioCarta	0.27983
G-protein beta:gamma signalling	R-HSA-397795	Reactome	0.281759
Oncostatin_M	Pathway_Oncostatin_M	NetPath	0.281988
Glycosphingolipid biosynthesis - ganglio series	path:hsa00604	KEGG	0.282305
Transcriptional activation by NRF2	WP3	Wikipathways	0.282305
Regulation of sister chromatid separation at the metaphase-anaphase transition	WP4240	Wikipathways	0.282305
pten dependent cell cycle arrest and apoptosis	ptenpathway	BioCarta	0.282305
Inflammasomes	R-HSA-622312	Reactome	0.282305
Androgen Receptor Network in Prostate Cancer	WP2263	Wikipathways	0.282437
Clathrin derived vesicle budding	R-HSA-421837	Reactome	0.282437
trans-Golgi Network Vesicle Budding	R-HSA-199992	Reactome	0.282437
Hedgehog	None	INOH	0.282437
Regulation of actin cytoskeleton	path:hsa04810	KEGG	0.286461
Glucagon-type ligand receptors	R-HSA-420092	Reactome	0.289918
Netrin-mediated signaling events	netrin_pathway	PID	0.289918
EGFR Inhibitor Pathway, Pharmacodynamics	PA162356267	PharmGKB	0.290919
Gastric acid secretion	path:hsa04971	KEGG	0.293724
Heparan sulfate/heparin (HS-GAG) metabolism	R-HSA-1638091	Reactome	0.295909
Anti-diabetic Drug Potassium Channel Inhibitors Pathway, Pharmacodynamics	PA153627758	PharmGKB	0.298078
adp-ribosylation factor	arappathway	BioCarta	0.298078
Eukaryotic Translation Initiation	R-HSA-72613	Reactome	0.299072
Cap-dependent Translation Initiation	R-HSA-72737	Reactome	0.299072
Platelet activation	path:hsa04611	KEGG	0.299182
Netrin-1 signaling	R-HSA-373752	Reactome	0.299191
Biotin Metabolism	SMP00066	SMPDB	0.300572
Multiple carboxylase deficiency, neonatal or early onset form	SMP00564	SMPDB	0.300572
Biotinidase Deficiency	SMP00174	SMPDB	0.300572
Nanomaterial induced inflammasome activation	WP3890	Wikipathways	0.300572
RUNX3 regulates RUNX1-mediated transcription	R-HSA-8951911	Reactome	0.300572
opposing roles of aif in apoptosis and cell survival	aifpathway	BioCarta	0.300572
Activation of BMF and translocation to mitochondria	R-HSA-139910	Reactome	0.300572
asparagine biosynthesis	ASPARAGINE-BIOSYNTHESIS	HumanCyc	0.300572
CaMK IV-mediated phosphorylation of CREB	R-HSA-111932	Reactome	0.300572
c-src mediated regulation of Cx43 function and closure of gap junctions	R-HSA-191647	Reactome	0.300572
dolichol and dolichyl phosphate biosynthesis	PWY-6129	HumanCyc	0.300572
glutamine degradation/glutamate biosynthesis	GLUTAMINDEG-PWY	HumanCyc	0.300572
Inositol transporters	R-HSA-429593	Reactome	0.300572
glutathione biosynthesis	GLUTATHIONESYN-PWY	HumanCyc	0.300572
RHO GTPases regulate CFTR trafficking	R-HSA-5627083	Reactome	0.300572
Synthesis of dolichyl-phosphate mannose	R-HSA-162699	Reactome	0.300572
inhibition of huntingtons disease neurodegeneration by histone deacetylase inhibitors	huntingtonpathway	BioCarta	0.300572
Toxicity of botulinum toxin type B (BoNT/B)	R-HSA-5250958	Reactome	0.300572
Ephrin A reverse signaling	ephrinarevpathway	PID	0.300572
inosine-5,-phosphate biosynthesis	PWY-6124	HumanCyc	0.300572
Signaling by plasma membrane FGFR1 fusions	R-HSA-8853336	Reactome	0.300572
Regulation of gap junction activity	R-HSA-191650	Reactome	0.300572
Potassium transport channels	R-HSA-1296067	Reactome	0.300572
Interleukin-38 signaling	R-HSA-9007892	Reactome	0.300572
KitReceptor	Pathway_KitReceptor	NetPath	0.302729
Regulation of insulin secretion	R-HSA-422356	Reactome	0.302729
Aquaporin-mediated transport	R-HSA-445717	Reactome	0.305321
tnf/stress related signaling	stresspathway	BioCarta	0.306333
ctcf: first multivalent nuclear factor	ctcfpathway	BioCarta	0.306333
Regulation of RAS by GAPs	R-HSA-5658442	Reactome	0.306333
Adrenaline,noradrenaline inhibits insulin secretion	R-HSA-400042	Reactome	0.306333
RNA Polymerase III Transcription Termination	R-HSA-73980	Reactome	0.306333
RIP-mediated NFkB activation via ZBP1	R-HSA-1810476	Reactome	0.306333
Signaling events mediated by the Hedgehog family	hedgehog_2pathway	PID	0.306333
Elastic fibre formation	R-HSA-1566948	Reactome	0.308729
CRH	Pathway_CRH	NetPath	0.308729
IL1-mediated signaling events	il1pathway	PID	0.308729
Oncostatin M Signaling Pathway	WP2374	Wikipathways	0.312289
RAB geranylgeranylation	R-HSA-8873719	Reactome	0.312289
Signaling by NOTCH1	R-HSA-1980143	Reactome	0.314173
nerve growth factor pathway (ngf)	ngfpathway	BioCarta	0.31434
cdk regulation of dna replication	mcmpathway	BioCarta	0.31434
Glycosphingolipid biosynthesis - globoseries	Glycosphingolipid biosynthesis - globoseries	EHMN	0.31434
TP53 Regulates Transcription of Genes Involved in G2 Cell Cycle Arrest	R-HSA-6804114	Reactome	0.31434
EPHA2 forward signaling	epha2_fwdpathway	PID	0.31434
Vasopressin-regulated water reabsorption	path:hsa04962	KEGG	0.315393
Tacrolimus/Cyclosporine Pathway, Pharmacodynamics	PA165985892	PharmGKB	0.315393
Trans-sulfuration and one carbon metabolism	WP2525	Wikipathways	0.318917
Tumor suppressor activity of SMARCB1	WP4204	Wikipathways	0.318917
Folate metabolism	None	INOH	0.318917
Signaling events mediated by Stem cell factor receptor (c-Kit)	kitpathway	PID	0.319696
Retrograde endocannabinoid signaling	path:hsa04723	KEGG	0.320864
Osteopontin Signaling	WP1434	Wikipathways	0.32113
EDA Signalling in Hair Follicle Development	WP3930	Wikipathways	0.32113
Kennedy pathway from Sphingolipids	WP3933	Wikipathways	0.32113
stearate biosynthesis	PWY-5972	HumanCyc	0.32113
Inhibition of replication initiation of damaged DNA by RB1/E2F1	R-HSA-113501	Reactome	0.32113
TRAF6 mediated IRF7 activation in TLR7/8 or 9 signaling	R-HSA-975110	Reactome	0.32113
b cell survival pathway	bcellsurvivalpathway	BioCarta	0.32113
effects of calcineurin in keratinocyte differentiation	calcineurinpathway	BioCarta	0.32113
il 6 signaling pathway	il6pathway	BioCarta	0.32113
Receptor-ligand binding initiates the second proteolytic cleavage of Notch receptor	R-HSA-156988	Reactome	0.32113
TRAF3-dependent IRF activation pathway	R-HSA-918233	Reactome	0.32113
Platelet Adhesion to exposed collagen	R-HSA-75892	Reactome	0.32113
Presynaptic depolarization and calcium channel opening	R-HSA-112308	Reactome	0.32113
Signal regulatory protein family interactions	R-HSA-391160	Reactome	0.32113
Long-term depression	path:hsa04730	KEGG	0.322482
Excitatory Neural Signalling Through 5-HTR 4 and Serotonin	SMP00309	SMPDB	0.323338
Galactosemia III	SMP00496	SMPDB	0.323338
Galactosemia II (GALK)	SMP00495	SMPDB	0.323338
Betaine Metabolism	SMP00123	SMPDB	0.323338
Nucleotide Sugars Metabolism	SMP00010	SMPDB	0.323338
Oxidative Stress Induced Senescence	WP3404	Wikipathways	0.323338
ApoE and miR-146 in inflammation and atherosclerosis	WP3926	Wikipathways	0.323338
RUNX2 regulates genes involved in cell migration	R-HSA-8941332	Reactome	0.323338
stat3 signaling pathway	stat3pathway	BioCarta	0.323338
NIK-->noncanonical NF-kB signaling	R-HSA-5676590	Reactome	0.323338
fatty acid activation	PWY-5143	HumanCyc	0.323338
SHC1 events in EGFR signaling	R-HSA-180336	Reactome	0.323338
Dectin-1 mediated noncanonical NF-kB signaling	R-HSA-5607761	Reactome	0.323338
Phosphate bond hydrolysis by NTPDase proteins	R-HSA-8850843	Reactome	0.323338
Inactivation of CDC42 and RAC1	R-HSA-428543	Reactome	0.323338
Ligand-receptor interactions	R-HSA-5632681	Reactome	0.323338
Nef and signal transduction	R-HSA-164944	Reactome	0.323338
TRAIL signaling	R-HSA-75158	Reactome	0.323338
HuR (ELAVL1) binds and stabilizes mRNA	R-HSA-450520	Reactome	0.323338
ceramide de novo biosynthesis	PWY3DJ-12	HumanCyc	0.323338
Axonal growth inhibition (RHOA activation)	R-HSA-193634	Reactome	0.323338
DNA Damage Reversal	R-HSA-73942	Reactome	0.323338
sucrose degradation	PWY66-373	HumanCyc	0.323338
ca-calmodulin-dependent protein kinase activation	cacampathway	BioCarta	0.323338
Leptin signaling pathway	WP2034	Wikipathways	0.32527
Peptide chain elongation	R-HSA-156902	Reactome	0.325661
TGF-beta signaling pathway	path:hsa04350	KEGG	0.325767
MAPK6/MAPK4 signaling	R-HSA-5687128	Reactome	0.326242
Ghrelin	Pathway_Ghrelin	NetPath	0.326242
Regulation of Actin Cytoskeleton	WP51	Wikipathways	0.328034
Orc1 removal from chromatin	R-HSA-68949	Reactome	0.329852
Endocrine and other factor-regulated calcium reabsorption	path:hsa04961	KEGG	0.330695
Energy Metabolism	WP1541	Wikipathways	0.330695
Nucleotide-binding domain, leucine rich repeat containing receptor (NLR) signaling pathways	R-HSA-168643	Reactome	0.330695
NOTCH1 Intracellular Domain Regulates Transcription	R-HSA-2122947	Reactome	0.330695
RANKL-RANK (Receptor activator of NFKB (ligand)) Signaling Pathway	WP2018	Wikipathways	0.333405
ErbB Signaling Pathway	WP673	Wikipathways	0.333405
Signaling by high-kinase activity BRAF mutants	R-HSA-6802948	Reactome	0.338025
HS-GAG degradation	R-HSA-2024096	Reactome	0.341639
Downregulation of SMAD2/3:SMAD4 transcriptional activity	R-HSA-2173795	Reactome	0.341639
E-cadherin signaling in keratinocytes	ecadherin_keratinocyte_pathway	PID	0.341639
NGF	None	INOH	0.341639
Stabilization and expansion of the E-cadherin adherens junction	ecadherin_stabilization_pathway	PID	0.342614
Chondroitin sulfate/dermatan sulfate metabolism	R-HSA-1793185	Reactome	0.345182
Angiopoietin receptor Tie2-mediated signaling	angiopoietinreceptor_pathway	PID	0.345182
Insulin Signaling	WP481	Wikipathways	0.349005
CDO in myogenesis	R-HSA-375170	Reactome	0.350964
Myogenesis	R-HSA-525793	Reactome	0.350964
fc epsilon receptor i signaling in mast cells	fcer1pathway	BioCarta	0.350964
Nephrin/Neph1 signaling in the kidney podocyte	nephrin_neph1_pathway	PID	0.350964
Deregulation of Rab and Rab Effector Genes in Bladder Cancer	WP2291	Wikipathways	0.354363
NAD+ metabolism	WP3644	Wikipathways	0.354363
Hedgehog Signaling Pathway	WP47	Wikipathways	0.354363
Transcription of E2F targets under negative control by DREAM complex	R-HSA-1362277	Reactome	0.354363
Regulation of KIT signaling	R-HSA-1433559	Reactome	0.354363
MAP3K8 (TPL2)-dependent MAPK1/3 activation	R-HSA-5684264	Reactome	0.354363
Sema3A PAK dependent Axon repulsion	R-HSA-399954	Reactome	0.354363
Steroids metabolism	None	INOH	0.354363
Glycogen breakdown (glycogenolysis)	R-HSA-70221	Reactome	0.354363
signal transduction through il1r	il1rpathway	BioCarta	0.355655
Regulation of mRNA stability by proteins that bind AU-rich elements	R-HSA-450531	Reactome	0.355655
TGF-Ncore	None	Signalink	0.357977
Notch Signaling Pathway	WP268	Wikipathways	0.357977
Notch Signaling Pathway	WP4242	Wikipathways	0.357977
Ca2+ pathway	R-HSA-4086398	Reactome	0.358931
VEGF Signaling Pathway	PA2032	PharmGKB	0.359034
Angiogenesis overview	WP1993	Wikipathways	0.359034
Notch Signaling Pathway	WP61	Wikipathways	0.359034
Panitumumab Action Pathway	SMP00475	SMPDB	0.363678
Cetuximab Action Pathway	SMP00474	SMPDB	0.363678
Trastuzumab Action Pathway	SMP00476	SMPDB	0.363678
Fluorouracil Action Pathway	SMP00470	SMPDB	0.363678
Gefitinib Action Pathway	SMP00473	SMPDB	0.363678
Thioguanine Metabolism Pathway	SMP00647	SMPDB	0.363678
Fluorouracil Metabolism Pathway	SMP00608	SMPDB	0.363678
Interleukin-7 signaling	WP2673	Wikipathways	0.363678
RHO GTPases Activate Formins	WP3379	Wikipathways	0.363678
Synthesis, secretion, and deacylation of Ghrelin	WP3436	Wikipathways	0.363678
Gut-Liver Indole Metabolism	WP3627	Wikipathways	0.363678
Metabolism of Dichloroethylene by CYP450	WP3666	Wikipathways	0.363678
Regulation of TP53 Activity through Association with Co-factors	WP3798	Wikipathways	0.363678
Acrylamide Biotransformation and Exposure Biomarkers	WP4233	Wikipathways	0.363678
Defective ABCC8 can cause hypoglycemias and hyperglycemias	R-HSA-5683177	Reactome	0.363678
adenine and adenosine salvage I	P121-PWY	HumanCyc	0.363678
Synthesis and processing of ENV and VPU	R-HSA-171286	Reactome	0.363678
Agmatine biosynthesis	R-HSA-351143	Reactome	0.363678
homocarnosine biosynthesis	PWY66-421	HumanCyc	0.363678
Toxicity of tetanus toxin (TeNT)	R-HSA-5250982	Reactome	0.363678
Microtubule-dependent trafficking of connexons from Golgi to the plasma membrane	R-HSA-190840	Reactome	0.363678
D-mannose degradation	MANNCAT-PWY	HumanCyc	0.363678
glutamine biosynthesis	GLNSYN-PWY	HumanCyc	0.363678
L-serine degradation	SERDEG-PWY	HumanCyc	0.363678
Metabolism of ingested MeSeO2H into MeSeH	R-HSA-5263617	Reactome	0.363678
carnosine biosynthesis	PWY66-420	HumanCyc	0.363678
lanosterol biosynthesis	PWY-6132	HumanCyc	0.363678
S-methyl-5,-thioadenosine degradation	PWY-6756	HumanCyc	0.363678
Signaling by FGFR2 fusions	R-HSA-8853333	Reactome	0.363678
Vitamin E	R-HSA-8877627	Reactome	0.363678
MGMT-mediated DNA damage reversal	R-HSA-5657655	Reactome	0.363678
Signaling by FGFR1 amplification mutants	R-HSA-1839120	Reactome	0.363678
WNT ligand secretion is abrogated by the PORCN inhibitor LGK974	R-HSA-5340573	Reactome	0.363678
Signaling by FGFR2 amplification mutants	R-HSA-2023837	Reactome	0.363678
geranylgeranyldiphosphate biosynthesis	PWY-5120	HumanCyc	0.363678
Signaling by TGF-beta family members	R-HSA-9006936	Reactome	0.364682
Physiological and Pathological Hypertrophy of the Heart	WP1528	Wikipathways	0.365386
RUNX2 regulates osteoblast differentiation	R-HSA-8940973	Reactome	0.365386
Ephrin B reverse signaling	ephrinbrevpathway	PID	0.365386
Plexin-D1 Signaling	plexind1_pathway	PID	0.365386
L13a-mediated translational silencing of Ceruloplasmin expression	R-HSA-156827	Reactome	0.366945
Taurine and hypotaurine metabolism	path:hsa00430	KEGG	0.367907
Gamma-glutamyl-transpeptidase deficiency	SMP00501	SMPDB	0.367907
5-oxoprolinase deficiency	SMP00500	SMPDB	0.367907
Gamma-Glutamyltransferase Deficiency	SMP00183	SMPDB	0.367907
Glutathione Metabolism	SMP00015	SMPDB	0.367907
Glutathione Synthetase Deficiency	SMP00337	SMPDB	0.367907
5-Oxoprolinuria	SMP00143	SMPDB	0.367907
NOTCH-Core	None	Signalink	0.367907
Serotonin Transporter Activity	WP1455	Wikipathways	0.367907
insulin signaling pathway	insulinpathway	BioCarta	0.367907
Processive synthesis on the C-strand of the telomere	R-HSA-174414	Reactome	0.367907
Signaling mediated by p38-gamma and p38-delta	p38gammadeltapathway	PID	0.367907
ESC Pluripotency Pathways	WP3931	Wikipathways	0.369226
Adherens junction	path:hsa04520	KEGG	0.369731
Thrombin signalling through proteinase activated receptors (PARs)	R-HSA-456926	Reactome	0.370102
IL-1 NFkB	None	INOH	0.371043
Endothelins	endothelinpathway	PID	0.371043
Focal Adhesion	WP306	Wikipathways	0.3713
Exercise-induced Circadian Regulation	WP410	Wikipathways	0.37244
Rab regulation of trafficking	R-HSA-9007101	Reactome	0.374822
RAB GEFs exchange GTP for GDP on RABs	R-HSA-8876198	Reactome	0.376073
C-type lectin receptors (CLRs)	R-HSA-5621481	Reactome	0.378313
COPI-mediated anterograde transport	R-HSA-6807878	Reactome	0.378313
E2F transcription factor network	e2f_pathway	PID	0.380492
Glibenclamide Action Pathway	SMP00460	SMPDB	0.380701
Gliclazide Action Pathway	SMP00461	SMPDB	0.380701
Spermidine and Spermine Biosynthesis	SMP00445	SMPDB	0.380701
Pancreas Function	SMP00643	SMPDB	0.380701
Repaglinide Action Pathway	SMP00454	SMPDB	0.380701
Nateglinide Action Pathway	SMP00453	SMPDB	0.380701
NR1D1 (REV-ERBA) represses gene expression	WP3394	Wikipathways	0.380701
mir-124 predicted interactions with cell cycle and differentiation	WP3595	Wikipathways	0.380701
mRNA, protein, and metabolite inducation pathway by cyclosporin A	WP3953	Wikipathways	0.380701
Robo4 and VEGF Signaling Pathways Crosstalk	WP3943	Wikipathways	0.380701
Activation of TRKA receptors	R-HSA-187015	Reactome	0.380701
phosphatidylcholine biosynthesis	PWY3O-450	HumanCyc	0.380701
allopregnanolone biosynthesis	PWY-7455	HumanCyc	0.380701
Fibronectin matrix formation	R-HSA-1566977	Reactome	0.380701
PTK6 promotes HIF1A stabilization	R-HSA-8857538	Reactome	0.380701
&gamma;-glutamyl cycle	PWY-4041	HumanCyc	0.380701
GDP-glucose biosynthesis II	PWY-5661-1	HumanCyc	0.380701
Assembly of the ORC complex at the origin of replication	R-HSA-68616	Reactome	0.380701
MET activates PI3K/AKT signaling	R-HSA-8851907	Reactome	0.380701
RUNX1 regulates estrogen receptor mediated transcription	R-HSA-8931987	Reactome	0.380701
RUNX1 regulates transcription of genes involved in WNT signaling	R-HSA-8939256	Reactome	0.380701
Alternative NF-kappaB pathway	nfkappabalternativepathway	PID	0.380701
p75NTR negatively regulates cell cycle via SC1	R-HSA-193670	Reactome	0.380701
Steroid biosynthesis	path:hsa00100	KEGG	0.381817
Asymmetric localization of PCP proteins	R-HSA-4608870	Reactome	0.381817
Gastrin-CREB signalling pathway via PKC and MAPK	R-HSA-881907	Reactome	0.381817
Axon guidance	path:hsa04360	KEGG	0.382207
Integration of energy metabolism	R-HSA-163685	Reactome	0.385397
Regulation of Androgen receptor activity	ar_tf_pathway	PID	0.3861
Sorafenib Pharmacodynamics	PA165959584	PharmGKB	0.386382
ZBP1(DAI) mediated induction of type I IFNs	R-HSA-1606322	Reactome	0.386382
De novo fatty acid biosynthesis	De novo fatty acid biosynthesis	EHMN	0.387258
Lysosome Vesicle Biogenesis	R-HSA-432720	Reactome	0.387595
Post NMDA receptor activation events	R-HSA-438064	Reactome	0.387595
HIV-1 Nef: Negative effector of Fas and TNF-alpha	hivnefpathway	PID	0.387595
Class I PI3K signaling events mediated by Akt	pi3kciaktpathway	PID	0.387595
Eukaryotic Translation Elongation	R-HSA-156842	Reactome	0.391372
GTP hydrolysis and joining of the 60S ribosomal subunit	R-HSA-72706	Reactome	0.393271
Leptin	Pathway_Leptin	NetPath	0.396377
IL1	Pathway_IL1	NetPath	0.399036
Signaling by Hedgehog	R-HSA-5358351	Reactome	0.40093
Hypoacetylaspartia	SMP00192	SMPDB	0.401198
Aspartate Metabolism	SMP00067	SMPDB	0.401198
Canavan Disease	SMP00175	SMPDB	0.401198
Spry regulation of FGF signaling	R-HSA-1295596	Reactome	0.401198
sumoylation by ranbp2 regulates transcriptional repression	ranbp2pathway	BioCarta	0.401198
Repression of WNT target genes	R-HSA-4641265	Reactome	0.401198
Polymerase switching on the C-strand of the telomere	R-HSA-174411	Reactome	0.401198
Synthesis of bile acids and bile salts via 24-hydroxycholesterol	R-HSA-193775	Reactome	0.401198
Polymerase switching	R-HSA-69091	Reactome	0.401198
Leading Strand Synthesis	R-HSA-69109	Reactome	0.401198
Removal of the Flap Intermediate	R-HSA-69166	Reactome	0.401198
Adenylate cyclase inhibitory pathway	R-HSA-170670	Reactome	0.401198
Inhibition of adenylate cyclase pathway	R-HSA-997269	Reactome	0.401198
JNK signaling in the CD4+ TCR pathway	tcrjnkpathway	PID	0.401198
Mismatch repair (MMR) directed by MSH2:MSH6 (MutSalpha)	R-HSA-5358565	Reactome	0.401198
Regulation of Microtubule Cytoskeleton	WP2038	Wikipathways	0.401533
MAP2K and MAPK activation	R-HSA-5674135	Reactome	0.403699
Apoptotic cleavage of cellular proteins	R-HSA-111465	Reactome	0.403699
Signaling by moderate kinase activity BRAF mutants	R-HSA-6802946	Reactome	0.403699
Paradoxical activation of RAF signaling by kinase inactive BRAF	R-HSA-6802955	Reactome	0.403699
Primary Focal Segmental Glomerulosclerosis FSGS	WP2572	Wikipathways	0.4043
Simvastatin Action Pathway	SMP00082	SMPDB	0.405182
Pravastatin Action Pathway	SMP00089	SMPDB	0.405182
Sphingolipid Metabolism	SMP00034	SMPDB	0.405182
Atorvastatin Action Pathway	SMP00131	SMPDB	0.405182
Hyper-IgD syndrome	SMP00509	SMPDB	0.405182
Cholesteryl ester storage disease	SMP00508	SMPDB	0.405182
Lysosomal Acid Lipase Deficiency (Wolman Disease)	SMP00319	SMPDB	0.405182
Alendronate Action Pathway	SMP00095	SMPDB	0.405182
Rosuvastatin Action Pathway	SMP00092	SMPDB	0.405182
Lovastatin Action Pathway	SMP00099	SMPDB	0.405182
Gaucher Disease	SMP00349	SMPDB	0.405182
Globoid Cell Leukodystrophy	SMP00348	SMPDB	0.405182
Metachromatic Leukodystrophy (MLD)	SMP00347	SMPDB	0.405182
Gluconeogenesis	SMP00128	SMPDB	0.405182
Glycogenosis, Type IA. Von gierke disease	SMP00581	SMPDB	0.405182
Glycogenosis, Type IC	SMP00574	SMPDB	0.405182
Mevalonic aciduria	SMP00510	SMPDB	0.405182
Wolman disease	SMP00511	SMPDB	0.405182
Glycogen Storage Disease Type 1A (GSD1A) or Von Gierke Disease	SMP00374	SMPDB	0.405182
Fabry disease	SMP00525	SMPDB	0.405182
Risedronate Action Pathway	SMP00112	SMPDB	0.405182
Cerivastatin Action Pathway	SMP00111	SMPDB	0.405182
Pamidronate Action Pathway	SMP00117	SMPDB	0.405182
Fluvastatin Action Pathway	SMP00119	SMPDB	0.405182
Smith-Lemli-Opitz Syndrome (SLOS)	SMP00389	SMPDB	0.405182
Chondrodysplasia Punctata II, X Linked Dominant (CDPX2)	SMP00388	SMPDB	0.405182
CHILD Syndrome	SMP00387	SMPDB	0.405182
Desmosterolosis	SMP00386	SMPDB	0.405182
Triosephosphate isomerase	SMP00563	SMPDB	0.405182
Fructose-1,6-diphosphatase deficiency	SMP00562	SMPDB	0.405182
Phosphoenolpyruvate carboxykinase deficiency 1 (PEPCK1)	SMP00560	SMPDB	0.405182
Hypercholesterolemia	SMP00209	SMPDB	0.405182
Steroid Biosynthesis	SMP00023	SMPDB	0.405182
Krabbe disease	SMP00526	SMPDB	0.405182
Zoledronate Action Pathway	SMP00107	SMPDB	0.405182
Glycogenosis, Type IB	SMP00573	SMPDB	0.405182
Ibandronate Action Pathway	SMP00079	SMPDB	0.405182
ADP signalling through P2Y purinoceptor 12	R-HSA-392170	Reactome	0.405182
E2F mediated regulation of DNA replication	R-HSA-113510	Reactome	0.405182
Signal transduction by L1	R-HSA-445144	Reactome	0.405182
PI3K-AKT-mTOR signaling pathway and therapeutic opportunities	WP3844	Wikipathways	0.40519
Nectin adhesion pathway	nectin_pathway	PID	0.40519
G Protein Signaling Pathways	WP35	Wikipathways	0.406902
Shigellosis	path:hsa05131	KEGG	0.407764
p53 pathway	p53regulationpathway	PID	0.411319
Sterol Regulatory Element-Binding Proteins (SREBP) signalling	WP1982	Wikipathways	0.418676
G1 to S cell cycle control	WP45	Wikipathways	0.418676
Wnt	Pathway_Wnt	NetPath	0.418676
Myometrial Relaxation and Contraction Pathways	WP289	Wikipathways	0.422015
BDNF-TrkB Signaling	WP3676	Wikipathways	0.422222
Serotonin HTR1 Group and FOS Pathway	WP722	Wikipathways	0.422222
Regulation of Ras family activation	ras_pathway	PID	0.422222
integrin signaling pathway	integrinpathway	BioCarta	0.422222
CD28 co-stimulation	R-HSA-389356	Reactome	0.422222
Signaling by NOTCH2	R-HSA-1980145	Reactome	0.422222
GPVI-mediated activation cascade	R-HSA-114604	Reactome	0.422222
Alpha4 beta1 integrin signaling events	integrin_a4b1_pathway	PID	0.422222
EPHA forward signaling	epha_fwdpathway	PID	0.422222
Interleukin-1 signaling	R-HSA-9020702	Reactome	0.423009
IL-7 Signaling Pathway	WP205	Wikipathways	0.425516
cell cycle: g1/s check point	g1pathway	BioCarta	0.425516
skeletal muscle hypertrophy is regulated via akt-mtor pathway	igf1mtorpathway	BioCarta	0.425516
Hedgehog	Pathway_Hedgehog	NetPath	0.425516
G0 and Early G1	R-HSA-1538133	Reactome	0.425516
C-MYC pathway	myc_pathway	PID	0.425516
Deadenylation of mRNA	R-HSA-429947	Reactome	0.425516
TRAIL signaling pathway	trail_pathway	PID	0.425516
Caloric restriction and aging	WP4191	Wikipathways	0.425562
Mismatch repair	WP531	Wikipathways	0.425562
spliceosomal assembly	smpathway	BioCarta	0.425562
polyadenylation of mrna	cpsfpathway	BioCarta	0.425562
cycling of ran in nucleocytoplasmic transport	ranpathway	BioCarta	0.425562
glycogenolysis	PWY-5941	HumanCyc	0.425562
dolichyl-diphosphooligosaccharide biosynthesis	MANNOSYL-CHITO-DOLICHOL-BIOSYNTHESIS	HumanCyc	0.425562
AKT phosphorylates targets in the nucleus	R-HSA-198693	Reactome	0.425562
Erythrocytes take up oxygen and release carbon dioxide	R-HSA-1247673	Reactome	0.425562
p75NTR recruits signalling complexes	R-HSA-209543	Reactome	0.425562
p75NTR regulates axonogenesis	R-HSA-193697	Reactome	0.425562
SHC-related events triggered by IGF1R	R-HSA-2428933	Reactome	0.425562
TRIF-mediated programmed cell death	R-HSA-2562578	Reactome	0.425562
Formation of annular gap junctions	R-HSA-196025	Reactome	0.425562
Ion homeostasis	R-HSA-5578775	Reactome	0.427602
Sialuria or French Type Sialuria	SMP00217	SMPDB	0.427735
Sialuria or French Type Sialuria	SMP00216	SMPDB	0.427735
Amino Sugar Metabolism	SMP00045	SMPDB	0.427735
G(M2)-Gangliosidosis: Variant B, Tay-sachs disease	SMP00534	SMPDB	0.427735
Tay-Sachs Disease	SMP00390	SMPDB	0.427735
Salla Disease/Infantile Sialic Acid Storage Disease	SMP00240	SMPDB	0.427735
Canonical and Non-Canonical TGF-B signaling	WP3874	Wikipathways	0.427735
role of pi3k subunit p85 in regulation of actin organization and cell migration	cdc42racpathway	BioCarta	0.427735
ucalpain and friends in cell spread	ucalpainpathway	BioCarta	0.427735
y branching of actin filaments	actinypathway	BioCarta	0.427735
Tristetraprolin (TTP, ZFP36) binds and destabilizes mRNA	R-HSA-450513	Reactome	0.427735
Activation of E2F1 target genes at G1/S	R-HSA-539107	Reactome	0.427735
G1/S-Specific Transcription	R-HSA-69205	Reactome	0.427735
the igf-1 receptor and longevity	longevitypathway	BioCarta	0.427735
WNT-Core	None	Signalink	0.432506
Interleukin-11 Signaling Pathway	WP2332	Wikipathways	0.432506
T cell receptor signaling pathway	path:hsa04660	KEGG	0.433111
Transport of Mature Transcript to Cytoplasm	R-HSA-72202	Reactome	0.434026
Pathways Affected in Adenoid Cystic Carcinoma	WP3651	Wikipathways	0.434158
IL4	Pathway_IL4	NetPath	0.434158
Signaling by RAS mutants	R-HSA-6802949	Reactome	0.437783
TGF-beta Receptor Signaling	WP560	Wikipathways	0.439573
One Carbon Metabolism	WP241	Wikipathways	0.443519
Recycling pathway of L1	R-HSA-437239	Reactome	0.443519
role of erbb2 in signal transduction and oncology	her2pathway	BioCarta	0.443519
Processing of Capped Intronless Pre-mRNA	R-HSA-75067	Reactome	0.443519
Synthesis of PC	R-HSA-1483191	Reactome	0.443519
Platelet calcium homeostasis	R-HSA-418360	Reactome	0.443519
IL3-mediated signaling events	il3_pathway	PID	0.443519
Non-small cell lung cancer	path:hsa05223	KEGG	0.444813
Thymic Stromal LymphoPoietin (TSLP) Signaling Pathway	WP2203	Wikipathways	0.445501
Apelin signaling pathway	path:hsa04371	KEGG	0.448913
Glycosaminoglycan biosynthesis - chondroitin sulfate / dermatan sulfate	path:hsa00532	KEGG	0.449808
Hereditary Leiomyomatosis and Renal Cell Carcinoma Pathway	WP4206	Wikipathways	0.449808
sprouty regulation of tyrosine kinase signals	sprypathway	BioCarta	0.449808
Lagging Strand Synthesis	R-HSA-69186	Reactome	0.449808
JNK (c-Jun kinases) phosphorylation and activation mediated by activated human TAK1	R-HSA-450321	Reactome	0.449808
Signaling by NTRK2 (TRKB)	R-HSA-9006115	Reactome	0.449808
Receptor-type tyrosine-protein phosphatases	R-HSA-388844	Reactome	0.449808
Assembly of the pre-replicative complex	R-HSA-68867	Reactome	0.449808
Regulation of cytoplasmic and nuclear SMAD2/3 signaling	smad2_3pathway	PID	0.449808
Degradation of beta-catenin by the destruction complex	R-HSA-195253	Reactome	0.45211
Gamma carboxylation, hypusine formation and arylsulfatase activation	R-HSA-163841	Reactome	0.45211
Activation of GABAB receptors	R-HSA-991365	Reactome	0.45211
GABA B receptor activation	R-HSA-977444	Reactome	0.45211
EPHB forward signaling	ephbfwdpathway	PID	0.45211
TLR NFkB	None	INOH	0.455015
Trehalose Degradation	SMP00467	SMPDB	0.456622
Bone Morphogenic Protein (BMP) Signalling and Regulation	WP1425	Wikipathways	0.456622
carm1 and regulation of the estrogen receptor	carmerpathway	BioCarta	0.456622
Hyaluronan metabolism	R-HSA-2142845	Reactome	0.456622
Signaling by NOTCH4	R-HSA-1980150	Reactome	0.456622
mechanism of protein import into the nucleus	npcpathway	BioCarta	0.456622
PECAM1 interactions	R-HSA-210990	Reactome	0.456622
IL9	Pathway_IL9	NetPath	0.456622
erk and pi-3 kinase are necessary for collagen binding in corneal epithelia	ecmpathway	BioCarta	0.459678
Molecules associated with elastic fibres	R-HSA-2129379	Reactome	0.459678
ErbB4 signaling events	erbb4_pathway	PID	0.459678
MAPK targets/ Nuclear events mediated by MAP kinases	R-HSA-450282	Reactome	0.459678
Regulation of p38-alpha and p38-beta	p38alphabetapathway	PID	0.459678
Valine, leucine and isoleucine biosynthesis	path:hsa00290	KEGG	0.46125
Malate-Aspartate Shuttle	SMP00129	SMPDB	0.46125
Pilocytic astrocytoma	WP2253	Wikipathways	0.46125
Secretion of Hydrochloric Acid in Parietal Cells	WP2597	Wikipathways	0.46125
eIF5A regulation in response to inhibition of the nuclear export system	WP3302	Wikipathways	0.46125
Regulation of TP53 Expression and Degradation	WP3807	Wikipathways	0.46125
TET1,2,3 and TDG demethylate DNA	R-HSA-5221030	Reactome	0.46125
Ion influx/efflux at host-pathogen interface	R-HSA-6803544	Reactome	0.46125
phenylalanine degradation/tyrosine biosynthesis	PHENYLALANINE-DEG1-PWY	HumanCyc	0.46125
pyrimidine deoxyribonucleosides degradation	PWY-7181	HumanCyc	0.46125
Adenosine P1 receptors	R-HSA-417973	Reactome	0.46125
Invadopodia formation	R-HSA-8941237	Reactome	0.46125
SLIT2:ROBO1 increases RHOA activity	R-HSA-8985586	Reactome	0.46125
Transcriptional activation of cell cycle inhibitor p21	R-HSA-69895	Reactome	0.46125
Transcriptional activation of p53 responsive genes	R-HSA-69560	Reactome	0.46125
dermatan sulfate biosynthesis (late stages)	PWY-6568	HumanCyc	0.46125
RORA activates gene expression	R-HSA-1368082	Reactome	0.46125
Regulation of Apoptosis	R-HSA-169911	Reactome	0.46125
eumelanin biosynthesis	PWY-6498	HumanCyc	0.46125
PTK6 Activates STAT3	R-HSA-8849474	Reactome	0.46125
thioredoxin pathway	THIOREDOX-PWY	HumanCyc	0.46125
Axonal growth stimulation	R-HSA-209563	Reactome	0.46125
Cholesterol biosynthesis via desmosterol	R-HSA-6807047	Reactome	0.46125
TFAP2 (AP-2) family regulates transcription of other transcription factors	R-HSA-8866906	Reactome	0.46125
CREB phosphorylation through the activation of CaMKK	R-HSA-442717	Reactome	0.46125
Regulation of cortical dendrite branching	R-HSA-8985801	Reactome	0.46125
Cholesterol biosynthesis via lathosterol	R-HSA-6807062	Reactome	0.46125
ALKBH3 mediated reversal of alkylation damage	R-HSA-112126	Reactome	0.46125
Hypusine synthesis from eIF5A-lysine	R-HSA-204626	Reactome	0.46125
Mitochondrial ABC transporters	R-HSA-1369007	Reactome	0.46125
Regulation of beta-cell development	R-HSA-186712	Reactome	0.46125
AKT-mediated inactivation of FOXO1A	R-HSA-211163	Reactome	0.46125
Regulation of gene expression in beta cells	R-HSA-210745	Reactome	0.46125
Signaling by MET	R-HSA-6806834	Reactome	0.46173
TCR signaling	R-HSA-202403	Reactome	0.464798
IL-2 Signaling Pathway	WP49	Wikipathways	0.465386
Pyrimidine metabolism	Pyrimidine metabolism	EHMN	0.467937
Phosphatidylinositol Phosphate Metabolism	SMP00463	SMPDB	0.468728
Joubert syndrome	SMP00582	SMPDB	0.468728
EBV LMP1 signaling	WP262	Wikipathways	0.468728
cyclins and cell cycle regulation	cellcyclepathway	BioCarta	0.468728
mTORC1-mediated signalling	R-HSA-166208	Reactome	0.468728
Canonical NF-kappaB pathway	nfkappabcanonicalpathway	PID	0.468728
Signaling by Insulin receptor	R-HSA-74752	Reactome	0.474196
Type 2 papillary renal cell carcinoma	WP4241	Wikipathways	0.474343
Prostaglandin formation from arachidonate	Prostaglandin formation from arachidonate	EHMN	0.474343
IL8- and CXCR2-mediated signaling events	il8cxcr2_pathway	PID	0.474343
RNA Polymerase II Pre-transcription Events	R-HSA-674695	Reactome	0.475937
RAGE	Pathway_RAGE	NetPath	0.477756
a6b1 and a6b4 Integrin signaling	a6b1_a6b4_integrin_pathway	PID	0.477756
Class I PI3K signaling events	pi3kcipathway	PID	0.477756
Sphingolipid de novo biosynthesis	R-HSA-1660661	Reactome	0.477756
Wnt Canonical	None	INOH	0.479637
Wnt Mammals	None	INOH	0.479637
DDX58/IFIH1-mediated induction of interferon-alpha/beta	R-HSA-168928	Reactome	0.480111
Signaling events mediated by HDAC Class I	hdac_classi_pathway	PID	0.480111
Quercetin and Nf-kB- AP-1 Induced Cell Apoptosis	WP2435	Wikipathways	0.48046
GPR40 Pathway	WP3958	Wikipathways	0.48046
Mismatch Repair	R-HSA-5358508	Reactome	0.48046
gamma-aminobutyric acid receptor life cycle pathway	gabapathway	BioCarta	0.48046
Activation of BAD and translocation to mitochondria	R-HSA-111447	Reactome	0.48046
EPHA-mediated growth cone collapse	R-HSA-3928663	Reactome	0.48046
Biopterin metabolism	Biopterin metabolism	EHMN	0.48046
Processive synthesis on the lagging strand	R-HSA-69183	Reactome	0.48046
Degradation of GLI1 by the proteasome	R-HSA-5610780	Reactome	0.48046
DCC mediated attractive signaling	R-HSA-418885	Reactome	0.48046
WNT5A-dependent internalization of FZD4	R-HSA-5099900	Reactome	0.48046
Constitutive Signaling by NOTCH1 HD Domain Mutants	R-HSA-2691232	Reactome	0.48046
Signaling by NOTCH1 HD Domain Mutants in Cancer	R-HSA-2691230	Reactome	0.48046
Sumoylation by RanBP2 regulates transcriptional repression	ranbp2pathway	PID	0.48046
Arf6 downstream pathway	arf6downstreampathway	PID	0.48046
CD4 T cell receptor signaling	None	INOH	0.480548
Host Interactions of HIV factors	R-HSA-162909	Reactome	0.484347
Signaling by VEGF	R-HSA-194138	Reactome	0.485271
Other interleukin signaling	R-HSA-449836	Reactome	0.485306
signaling pathway from g-protein families	gpcrpathway	BioCarta	0.485306
ID	Pathway_ID	NetPath	0.485306
Glypican 1 network	glypican_1pathway	PID	0.485306
Interactions of Rev with host cellular proteins	R-HSA-177243	Reactome	0.487774
O-Glycan biosynthesis	O-Glycan biosynthesis	EHMN	0.487774
Hepatitis B	path:hsa05161	KEGG	0.487855
Nicotine Pathway (Dopaminergic Neuron), Pharmacodynamics	PA162355621	PharmGKB	0.489338
G beta:gamma signalling through PI3Kgamma	R-HSA-392451	Reactome	0.489338
Prolactin	Pathway_Prolactin	NetPath	0.49128
Cell Cycle	WP179	Wikipathways	0.49294
MAPK Signaling Pathway	WP382	Wikipathways	0.495781
Oxidative Stress Regulatory Pathway (Erythrocyte)	PA165980399	PharmGKB	0.499017
Glucocorticoid Pathway (HPA Axis), Pharmacodynamics	PA2026	PharmGKB	0.499017
DSCAM interactions	R-HSA-376172	Reactome	0.499017
metabolism of anandamide an endogenous cannabinoid	cb1rpathway	BioCarta	0.499017
PP2A-mediated dephosphorylation of key metabolic factors	R-HSA-163767	Reactome	0.499017
CS/DS degradation	R-HSA-2024101	Reactome	0.499017
chondroitin sulfate degradation (metazoa)	PWY-6573	HumanCyc	0.499017
SOS-mediated signalling	R-HSA-112412	Reactome	0.499017
inositol pyrophosphates biosynthesis	PWY-6369	HumanCyc	0.499017
ARMS-mediated activation	R-HSA-170984	Reactome	0.499017
IL-2 signaling	None	INOH	0.499017
POLB-Dependent Long Patch Base Excision Repair	R-HSA-110362	Reactome	0.499017
Clearance of Nuclear Envelope Membranes from Chromatin	R-HSA-2993913	Reactome	0.499017
TFAP2A acts as a transcriptional repressor during retinoic acid induced cell differentiation	R-HSA-8869496	Reactome	0.499017
Reversal of alkylation damage by DNA dioxygenases	R-HSA-73943	Reactome	0.499017
coenzyme A biosynthesis	COA-PWY-1	HumanCyc	0.499017
Interleukin-1 processing	R-HSA-448706	Reactome	0.499017
Simplified Interaction Map Between LOXL4 and Oxidative Stress Pathway	WP3670	Wikipathways	0.499895
internal ribosome entry pathway	irespathway	BioCarta	0.499895
RNA Polymerase III Chain Elongation	R-HSA-73780	Reactome	0.499895
PDGFR-beta pathway	WP3972	Wikipathways	0.500081
MAPK Cascade	WP422	Wikipathways	0.500081
Cyclin E associated events during G1/S transition	R-HSA-69202	Reactome	0.500081
Disassembly of the destruction complex and recruitment of AXIN to the membrane	R-HSA-4641262	Reactome	0.500081
Signalling to ERKs	R-HSA-187687	Reactome	0.500081
Insulin-mediated glucose transport	insulin_glucose_pathway	PID	0.500081
VEGFR1 specific signals	vegfr1_pathway	PID	0.500081
Integrated Lung Cancer Pathway	WP2512	Wikipathways	0.50017
Microglia Pathogen Phagocytosis Pathway	WP3937	Wikipathways	0.50017
Metabolism of polyamines	R-HSA-351202	Reactome	0.50017
mTOR signalling	R-HSA-165159	Reactome	0.50017
Negative regulation of MAPK pathway	R-HSA-5675221	Reactome	0.50017
Transcriptional regulation by the AP-2 (TFAP2) family of transcription factors	R-HSA-8864260	Reactome	0.50017
Transcriptional regulation by RUNX3	R-HSA-8878159	Reactome	0.500228
TP53 Regulates Transcription of Cell Cycle Genes	R-HSA-6791312	Reactome	0.500228
Cytosolic sensors of pathogen-associated DNA	R-HSA-1834949	Reactome	0.500228
Longevity regulating pathway - multiple species	path:hsa04213	KEGG	0.500272
Signaling by FGFR2	R-HSA-5654738	Reactome	0.500309
Transport of Mature mRNA derived from an Intron-Containing Transcript	R-HSA-159236	Reactome	0.500309
Selenoamino acid metabolism	R-HSA-2408522	Reactome	0.500439
mTOR signaling pathway	path:hsa04150	KEGG	0.50048
Regulation of TP53 Activity	R-HSA-5633007	Reactome	0.500499
Mesodermal Commitment Pathway	WP2857	Wikipathways	0.506609
FoxO signaling pathway	path:hsa04068	KEGG	0.507058
Interferon type I signaling pathways	WP585	Wikipathways	0.510507
IL-6 signaling pathway	WP364	Wikipathways	0.511684
Hedgehog Signaling Pathway	WP4249	Wikipathways	0.511684
Vitamin A and Carotenoid Metabolism	WP716	Wikipathways	0.511684
Signaling by SCF-KIT	R-HSA-1433557	Reactome	0.511684
LKB1 signaling events	lkb1_pathway	PID	0.511684
White fat cell differentiation	WP3946	Wikipathways	0.513424
White fat cell differentiation	WP4149	Wikipathways	0.513424
bcr signaling pathway	bcrpathway	BioCarta	0.513424
Noncanonical Wnt signaling pathway	wnt_noncanonical_pathway	PID	0.513424
SRP-dependent cotranslational protein targeting to membrane	R-HSA-1799339	Reactome	0.514074
Cholinergic synapse	path:hsa04725	KEGG	0.514699
Fc gamma R-mediated phagocytosis	path:hsa04666	KEGG	0.516286
Salivary secretion	path:hsa04970	KEGG	0.516286
Methionine De Novo and Salvage Pathway	WP3580	Wikipathways	0.516374
Imatinib and Chronic Myeloid Leukemia	WP3640	Wikipathways	0.516374
regulation of pgc-1a	pgc1apathway	BioCarta	0.516374
pkc-catalyzed phosphorylation of inhibitory phosphoprotein of myosin phosphatase	myosinpathway	BioCarta	0.516374
p38 signaling mediated by MAPKAP kinases	p38_mk2pathway	PID	0.516374
Hedgehog signaling pathway	path:hsa04340	KEGG	0.522438
RNA Polymerase II Promoter Escape	R-HSA-73776	Reactome	0.522438
C-type lectin receptor signaling pathway	path:hsa04625	KEGG	0.522628
Mitotic G1-G1/S phases	R-HSA-453279	Reactome	0.522628
Trans-sulfuration pathway	WP2333	Wikipathways	0.52314
Nanoparticle triggered regulated necrosis	WP2513	Wikipathways	0.52314
PDGF Pathway	WP2526	Wikipathways	0.52314
Liver X Receptor Pathway	WP2874	Wikipathways	0.52314
NLR Proteins	WP288	Wikipathways	0.52314
regulation of splicing through sam68	sam68pathway	BioCarta	0.52314
Hyaluronan uptake and degradation	R-HSA-2160916	Reactome	0.52314
The NLRP3 inflammasome	R-HSA-844456	Reactome	0.52314
Signal attenuation	R-HSA-74749	Reactome	0.52314
Removal of aminoterminal propeptides from gamma-carboxylated proteins	R-HSA-159782	Reactome	0.52314
Organic anion transporters	R-HSA-428643	Reactome	0.52314
Acetylcholine regulates insulin secretion	R-HSA-399997	Reactome	0.52314
GP1b-IX-V activation signalling	R-HSA-430116	Reactome	0.52314
regulation of spermatogenesis by crem	crempathway	BioCarta	0.52314
Bicarbonate transporters	R-HSA-425381	Reactome	0.52314
Netrin mediated repulsion signals	R-HSA-418886	Reactome	0.52314
Nef mediated downregulation of MHC class I complex cell surface expression	R-HSA-164940	Reactome	0.52314
FBXL7 down-regulates AURKA during mitotic entry and in early mitosis	R-HSA-8854050	Reactome	0.52314
LIF signaling	None	INOH	0.52314
RUNX1 and FOXP3 control the development of regulatory T lymphocytes (Tregs)	R-HSA-8877330	Reactome	0.52314
Gap junction degradation	R-HSA-190873	Reactome	0.52314
TNF alpha Signaling Pathway	WP231	Wikipathways	0.523869
Arf6 signaling events	arf6_pathway	PID	0.525603
FAS (CD95) signaling pathway	faspathway	PID	0.525603
Glycosaminoglycan biosynthesis - heparan sulfate / heparin	path:hsa00534	KEGG	0.530733
Synthesis of bile acids and bile salts via 7alpha-hydroxycholesterol	R-HSA-193368	Reactome	0.530733
DARPP-32 events	R-HSA-180024	Reactome	0.530733
ADP signalling through P2Y purinoceptor 1	R-HSA-418592	Reactome	0.530733
Cytosolic tRNA aminoacylation	R-HSA-379716	Reactome	0.530733
Toll-Like Receptors Cascades	R-HSA-168898	Reactome	0.530991
Circadian entrainment	path:hsa04713	KEGG	0.531214
Signaling events mediated by TCPTP	tcptp_pathway	PID	0.536818
DNA Damage Recognition in GG-NER	R-HSA-5696394	Reactome	0.536818
Endometrial cancer	WP4155	Wikipathways	0.538288
Endochondral Ossification	WP474	Wikipathways	0.538288
Formation of RNA Pol II elongation complex	R-HSA-112382	Reactome	0.538288
RNA Polymerase II Transcription Elongation	R-HSA-75955	Reactome	0.538288
Fatty acid biosynthesis	path:hsa00061	KEGG	0.541304
sarcosine oncometabolite pathway	SMP02313	SMPDB	0.541304
TFs Regulate miRNAs related to cardiac hypertrophy	WP1559	Wikipathways	0.541304
Senescence-Associated Secretory Phenotype (SASP)	WP3391	Wikipathways	0.541304
hemoglobins chaperone	ahsppathway	BioCarta	0.541304
trka receptor signaling pathway	trkapathway	BioCarta	0.541304
GABA A receptor activation	R-HSA-977441	Reactome	0.541304
The activation of arylsulfatases	R-HSA-1663150	Reactome	0.541304
O2/CO2 exchange in erythrocytes	R-HSA-1480926	Reactome	0.541304
ERKs are inactivated	R-HSA-202670	Reactome	0.541304
Erythrocytes take up carbon dioxide and release oxygen	R-HSA-1237044	Reactome	0.541304
Activation of IRF3/IRF7 mediated by TBK1/IKK epsilon	R-HSA-936964	Reactome	0.541304
Apoptotic execution phase	R-HSA-75153	Reactome	0.542043
3-Phosphoglycerate dehydrogenase deficiency	SMP00721	SMPDB	0.543497
Non Ketotic Hyperglycinemia	SMP00223	SMPDB	0.543497
Glycine and Serine Metabolism	SMP00004	SMPDB	0.543497
Dimethylglycine Dehydrogenase Deficiency	SMP00484	SMPDB	0.543497
Hyperglycinemia, non-ketotic	SMP00485	SMPDB	0.543497
Dimethylglycine Dehydrogenase Deficiency	SMP00242	SMPDB	0.543497
Sarcosinemia	SMP00244	SMPDB	0.543497
Dihydropyrimidine Dehydrogenase Deficiency (DHPD)	SMP00179	SMPDB	0.543497
alk in cardiac myocytes	alkpathway	BioCarta	0.543497
Integrin alphaIIb beta3 signaling	R-HSA-354192	Reactome	0.543497
Interleukin receptor SHC signaling	R-HSA-912526	Reactome	0.543497
Integrin signaling	R-HSA-9006921	Reactome	0.543497
VEGFR2 mediated vascular permeability	R-HSA-5218920	Reactome	0.543497
Calcium Regulation in the Cardiac Cell	WP536	Wikipathways	0.543854
Beta-agonist/Beta-blocker Pathway, Pharmacodynamics	PA2024	PharmGKB	0.546691
AGE-RAGE pathway	WP2324	Wikipathways	0.546691
HIF-1-alpha transcription factor network	hif1_tfpathway	PID	0.546691
BMP receptor signaling	bmppathway	PID	0.54722
Gastrin	Pathway_Gastrin	NetPath	0.54722
mRNA Processing	WP411	Wikipathways	0.547372
Thyroid hormone signaling pathway	path:hsa04919	KEGG	0.549498
Pathogenic Escherichia coli infection	path:hsa05130	KEGG	0.55104
GABA receptor activation	R-HSA-977443	Reactome	0.55104
T-Cell Receptor and Co-stimulatory Signaling	WP2583	Wikipathways	0.555017
DAP12 signaling	R-HSA-2424491	Reactome	0.555017
role of mef2d in t-cell apoptosis	mef2dpathway	BioCarta	0.555017
Pre-NOTCH Transcription and Translation	R-HSA-1912408	Reactome	0.555017
RNA Polymerase I Promoter Escape	R-HSA-73772	Reactome	0.555017
Regulation of Glucokinase by Glucokinase Regulatory Protein	R-HSA-170822	Reactome	0.555017
ISG15 antiviral mechanism	R-HSA-1169408	Reactome	0.555017
Antiviral mechanism by IFN-stimulated genes	R-HSA-1169410	Reactome	0.555017
Signaling by NOTCH	R-HSA-157118	Reactome	0.555779
TLR4 Signaling and Tolerance	WP3851	Wikipathways	0.556119
cadmium induces dna synthesis and proliferation in macrophages	cdmacpathway	BioCarta	0.556119
calcium signaling by hbx of hepatitis b virus	hbxpathway	BioCarta	0.556119
KSRP (KHSRP) binds and destabilizes mRNA	R-HSA-450604	Reactome	0.556119
Regulation of pyruvate dehydrogenase (PDH) complex	R-HSA-204174	Reactome	0.556119
eukaryotic protein translation	eifpathway	BioCarta	0.556119
Synthesis of PIPs at the early endosome membrane	R-HSA-1660516	Reactome	0.556119
Cell-extracellular matrix interactions	R-HSA-446353	Reactome	0.556119
nfat and hypertrophy of the heart	nfatpathway	BioCarta	0.556928
Resolution of Sister Chromatid Cohesion	R-HSA-2500257	Reactome	0.55847
Endometrial cancer	path:hsa05213	KEGG	0.559579
SHP2 signaling	shp2_pathway	PID	0.559579
Iron uptake and transport	R-HSA-917937	Reactome	0.559579
RHO GTPases Activate Formins	R-HSA-5663220	Reactome	0.561902
role of egf receptor transactivation by gpcrs in cardiac hypertrophy	cardiacegfpathway	BioCarta	0.565539
Rev-mediated nuclear export of HIV RNA	R-HSA-165054	Reactome	0.565539
NOD1/2 Signaling Pathway	R-HSA-168638	Reactome	0.565539
RNA Polymerase II HIV Promoter Escape	R-HSA-167162	Reactome	0.566035
RNA Polymerase II Transcription Initiation	R-HSA-75953	Reactome	0.566035
RNA Polymerase II Transcription Initiation And Promoter Clearance	R-HSA-76042	Reactome	0.566035
HIV Transcription Initiation	R-HSA-167161	Reactome	0.566035
RNA Polymerase II Transcription Pre-Initiation And Promoter Opening	R-HSA-73779	Reactome	0.566035
PCP/CE pathway	R-HSA-4086400	Reactome	0.566035
Arf6 trafficking events	arf6_traffickingpathway	PID	0.566035
mRNA Splicing	R-HSA-72172	Reactome	0.56702
HH-Core	None	Signalink	0.568775
Mitochondrial Gene Expression	WP391	Wikipathways	0.568775
Nucleotide Metabolism	WP404	Wikipathways	0.568775
prion pathway	prionpathway	BioCarta	0.568775
akt signaling pathway	aktpathway	BioCarta	0.568775
RHO GTPases Activate ROCKs	R-HSA-5627117	Reactome	0.568775
RHO GTPases activate CIT	R-HSA-5625900	Reactome	0.568775
S1P1 pathway	s1p_s1p1_pathway	PID	0.568775
VEGFR2 mediated cell proliferation	R-HSA-5218921	Reactome	0.568775
Dilated cardiomyopathy (DCM)	path:hsa05414	KEGG	0.572163
mRNA Splicing - Major Pathway	R-HSA-72163	Reactome	0.574061
S Phase	R-HSA-69242	Reactome	0.574565
Signaling by ERBB2	R-HSA-1227986	Reactome	0.574618
FoxO family signaling	foxopathway	PID	0.574618
adenosine ribonucleotides de novo biosynthesis	PWY-7219	HumanCyc	0.57524
Regulation of TP53 Degradation	R-HSA-6804757	Reactome	0.57524
Trk receptor signaling mediated by PI3K and PLC-gamma	pi3kplctrkpathway	PID	0.57524
Dopaminergic synapse	path:hsa04728	KEGG	0.57939
Terpenoid backbone biosynthesis	path:hsa00900	KEGG	0.579912
IGF-Core	None	Signalink	0.579912
SHC1 events in ERBB2 signaling	R-HSA-1250196	Reactome	0.579912
erk1/erk2 mapk signaling pathway	erkpathway	BioCarta	0.579912
CDP-diacylglycerol biosynthesis	PWY-5667	HumanCyc	0.579912
ERK/MAPK targets	R-HSA-198753	Reactome	0.579912
NOTCH2 Activation and Transmission of Signal to the Nucleus	R-HSA-2979096	Reactome	0.579912
PDGFR-alpha signaling pathway	pdgfrapathway	PID	0.579912
Glycogen metabolism	R-HSA-8982491	Reactome	0.579912
Phospholipase D signaling pathway	path:hsa04072	KEGG	0.581767
Notch signaling pathway	notch_pathway	PID	0.582737
Sudden Infant Death Syndrome (SIDS) Susceptibility Pathways	WP706	Wikipathways	0.584107
Vemurafenib Pathway, Pharmacodynamics	PA165980050	PharmGKB	0.589917
update your name in edit mode	PA165980050	PharmGKB	0.589917
RAF activation	R-HSA-5673000	Reactome	0.589917
mtor signaling pathway	mtorpathway	BioCarta	0.589917
regulation of eif-4e and p70s6 kinase	eif4pathway	BioCarta	0.589917
superpathway of cholesterol biosynthesis	PWY66-5	HumanCyc	0.589917
EGFR downregulation	R-HSA-182971	Reactome	0.589917
Inhibition of voltage gated Ca2+ channels via Gbeta/gamma subunits	R-HSA-997272	Reactome	0.589917
VEGFR3 signaling in lymphatic endothelium	lymphangiogenesis_pathway	PID	0.589917
Cholesterol biosynthesis	R-HSA-191273	Reactome	0.589917
Constitutive Signaling by AKT1 E17K in Cancer	R-HSA-5674400	Reactome	0.589917
Activation of G protein gated Potassium channels	R-HSA-1296041	Reactome	0.589917
G protein gated Potassium channels	R-HSA-1296059	Reactome	0.589917
S1P3 pathway	s1p_s1p3_pathway	PID	0.589917
Glycolysis	R-HSA-70171	Reactome	0.589981
Pathogenic Escherichia coli infection	WP2272	Wikipathways	0.590445
Thromboxane A2 receptor signaling	txa2pathway	PID	0.590445
FGF signaling pathway	fgf_pathway	PID	0.590445
TGF-Core	None	Signalink	0.592684
Processing of Capped Intron-Containing Pre-mRNA	R-HSA-72203	Reactome	0.593068
Chemokine signaling pathway	WP3929	Wikipathways	0.594162
Influenza A virus infection	WP1438	Wikipathways	0.59511
Felbamate Metabolism	WP2816	Wikipathways	0.59511
mir34a and TGIF2 in osteoclastogenesis	WP2866	Wikipathways	0.59511
Hypoxia-mediated EMT and Stemness	WP2943	Wikipathways	0.59511
Signaling by PTK6	WP3826	Wikipathways	0.59511
lactose degradation III	BGALACT-PWY	HumanCyc	0.59511
PAOs oxidise polyamines to amines	R-HSA-141334	Reactome	0.59511
Hyaluronan biosynthesis and export	R-HSA-2142850	Reactome	0.59511
choline degradation	CHOLINE-BETAINE-ANA-PWY	HumanCyc	0.59511
putrescine biosynthesis II	PWY-40	HumanCyc	0.59511
arachidonate biosynthesis III (metazoa)	PWY-7592	HumanCyc	0.59511
glycine/serine biosynthesis	GLYSYN-PWY	HumanCyc	0.59511
UDP-D-xylose and UDP-D-glucuronate biosynthesis	PWY-4821	HumanCyc	0.59511
D-myo-inositol (3,4,5,6)-tetrakisphosphate biosynthesis	PWY-6365	HumanCyc	0.59511
L-cysteine degradation II	PWY-5329	HumanCyc	0.59511
L-cysteine degradation I	CYSTEINE-DEG-PWY	HumanCyc	0.59511
protein O-[N-acetyl]-glucosylation	PWY-7437	HumanCyc	0.59511
Pyrophosphate hydrolysis	R-HSA-71737	Reactome	0.59511
Stimulation of the cell death response by PAK-2p34	R-HSA-211736	Reactome	0.59511
Regulation of PAK-2p34 activity by PS-GAP/RHG10	R-HSA-211728	Reactome	0.59511
aspartate biosynthesis	ASPARTATESYN-PWY	HumanCyc	0.59511
glycerol-3-phosphate shuttle	PWY-6118	HumanCyc	0.59511
guanine and guanosine salvage	PWY-6620	HumanCyc	0.59511
degradation of the rar and rxr by the proteasome	rarpathway	BioCarta	0.59511
Synthesis of dolichyl-phosphate-glucose	R-HSA-480985	Reactome	0.59511
lipoate biosynthesis and incorporation	PWY0-1275	HumanCyc	0.59511
Nef mediated downregulation of CD28 cell surface expression	R-HSA-164939	Reactome	0.59511
NFG and proNGF binds to p75NTR	R-HSA-205017	Reactome	0.59511
spermidine biosynthesis	BSUBPOLYAMSYN-PWY	HumanCyc	0.59511
Cytosolic iron-sulfur cluster assembly	R-HSA-2564830	Reactome	0.59511
histamine degradation	PWY-6181	HumanCyc	0.59511
Mitotic Metaphase/Anaphase Transition	R-HSA-68881	Reactome	0.59511
phospho-PLA2 pathway	R-HSA-111995	Reactome	0.59511
NAD phosphorylation and dephosphorylation	NADPHOS-DEPHOS-PWY-1	HumanCyc	0.59511
Activation of CaMK IV	R-HSA-442745	Reactome	0.59511
spermine biosynthesis	ARGSPECAT-PWY	HumanCyc	0.59511
Abasic sugar-phosphate removal via the single-nucleotide replacement pathway	R-HSA-73930	Reactome	0.59511
Interaction between PHLDA1 and AURKA	R-HSA-8854521	Reactome	0.59511
Transport of connexons to the plasma membrane	R-HSA-190872	Reactome	0.59511
TWIK-releated acid-sensitive K+ channel (TASK)	R-HSA-1299316	Reactome	0.59511
Aromatase Inhibitor Pathway (Multiple Tissues), Pharmacodynamics	PA145011117	PharmGKB	0.597582
Pyruvate Carboxylase Deficiency	SMP00350	SMPDB	0.597582
Primary Hyperoxaluria Type I	SMP00352	SMPDB	0.597582
Capecitabine Action Pathway	SMP00469	SMPDB	0.597582
Lactic Acidemia	SMP00313	SMPDB	0.597582
Capecitabine Metabolism Pathway	SMP00607	SMPDB	0.597582
Alanine Metabolism	SMP00055	SMPDB	0.597582
Transcriptional activity of SMAD2-SMAD3-SMAD4 heterotrimer	WP2755	Wikipathways	0.597582
Pre-NOTCH Expression and Processing	WP2786	Wikipathways	0.597582
RORA activates gene expression	WP3370	Wikipathways	0.597582
Degradation pathway of sphingolipids, including diseases	WP4153	Wikipathways	0.597582
RUNX3 regulates CDKN1A transcription	R-HSA-8941855	Reactome	0.597582
RUNX3 Regulates Immune Response and Cell Migration	R-HSA-8949275	Reactome	0.597582
ketolysis	PWY66-368	HumanCyc	0.597582
RUNX3 regulates BCL2L11 (BIM) transcription	R-HSA-8952158	Reactome	0.597582
pelp1 modulation of estrogen receptor activity	pelp1pathway	BioCarta	0.597582
IRS activation	R-HSA-74713	Reactome	0.597582
basic mechanism of action of ppara pparb(d) and pparg and effects on gene expression	pparpathway	BioCarta	0.597582
creatine-phosphate biosynthesis	PWY-6158	HumanCyc	0.597582
Activation of RAS in B cells	R-HSA-1169092	Reactome	0.597582
bupropion degradation	PWY66-241	HumanCyc	0.597582
malate-aspartate shuttle	MALATE-ASPARTATE-SHUTTLE-PWY	HumanCyc	0.597582
Activation of NOXA and translocation to mitochondria	R-HSA-111448	Reactome	0.597582
G2/M DNA replication checkpoint	R-HSA-69478	Reactome	0.597582
HDL clearance	R-HSA-8964011	Reactome	0.597582
Interleukin-9 signaling	R-HSA-8985947	Reactome	0.597582
Melanin biosynthesis	R-HSA-5662702	Reactome	0.597582
The fatty acid cycling model	R-HSA-167826	Reactome	0.597582
The proton buffering model	R-HSA-167827	Reactome	0.597582
Mitochondrial Uncoupling Proteins	R-HSA-166187	Reactome	0.597582
dTMP de novo biosynthesis (mitochondrial)	PWY66-385	HumanCyc	0.597582
PTK6 Regulates Proteins Involved in RNA Processing	R-HSA-8849468	Reactome	0.597582
Sodium-coupled sulphate, di- and tri-carboxylate transporters	R-HSA-433137	Reactome	0.597582
Muscarinic acetylcholine receptors	R-HSA-390648	Reactome	0.597582
Electric Transmission Across Gap Junctions	R-HSA-112303	Reactome	0.597582
Transmission across Electrical Synapses	R-HSA-112307	Reactome	0.597582
retinoate biosynthesis II	PWY-6875	HumanCyc	0.597582
G2 Phase	R-HSA-68911	Reactome	0.597582
Synthesis of GDP-mannose	R-HSA-446205	Reactome	0.597582
FasL/ CD95L signaling	R-HSA-75157	Reactome	0.597582
Extrinsic Pathway of Fibrin Clot Formation	R-HSA-140834	Reactome	0.597582
Synthesis of PIPs at the ER membrane	R-HSA-1483248	Reactome	0.597582
Arachidonate production from DAG	R-HSA-426048	Reactome	0.597582
TFAP2 (AP-2) family regulates transcription of cell cycle factors	R-HSA-8866911	Reactome	0.597582
Negative regulation of TCF-dependent signaling by DVL-interacting proteins	R-HSA-5368598	Reactome	0.597582
Fructose catabolism	R-HSA-70350	Reactome	0.597582
pyrimidine deoxyribonucleosides salvage	PWY-7199	HumanCyc	0.597582
RUNX1 regulates transcription of genes involved in interleukin signaling	R-HSA-8939247	Reactome	0.597582
RUNX1 regulates expression of components of tight junctions	R-HSA-8935964	Reactome	0.597582
Catabolism of glucuronate to xylulose-5-phosphate	R-HSA-5661270	Reactome	0.597582
Trafficking of myristoylated proteins to the cilium	R-HSA-5624138	Reactome	0.597582
tetrapyrrole biosynthesis	PWY-5189	HumanCyc	0.597582
TGF-beta super family signaling pathway canonical	None	INOH	0.598351
Phospholipid Biosynthesis	SMP00025	SMPDB	0.59904
multi-step regulation of transcription by pitx2	pitx2pathway	BioCarta	0.59904
G-protein activation	R-HSA-202040	Reactome	0.59904
Wnt signaling network	wnt_signaling_pathway	PID	0.59904
IL8- and CXCR1-mediated signaling events	il8cxcr1_pathway	PID	0.59904
Intra-Golgi traffic	R-HSA-6811438	Reactome	0.60061
Excitatory Neural Signalling Through 5-HTR 7 and Serotonin	SMP00311	SMPDB	0.604425
Excitatory Neural Signalling Through 5-HTR 6 and Serotonin	SMP00312	SMPDB	0.604425
Intracellular Signalling Through Histamine H2 Receptor and Histamine	SMP00335	SMPDB	0.604425
Nifedipine Activity	WP259	Wikipathways	0.604425
ATR Signaling	WP3875	Wikipathways	0.604425
Coenzyme A biosynthesis	R-HSA-196783	Reactome	0.604425
brca1 dependent ub ligase activity	bard1pathway	BioCarta	0.604425
HDL assembly	R-HSA-8963896	Reactome	0.604425
role of parkin in ubiquitin-proteasomal pathway	parkinpathway	BioCarta	0.604425
nuclear receptors coordinate the activities of chromatin remodeling complexes and coactivators to facilitate initiation of transcription in carcinoma cells	rarrxrpathway	BioCarta	0.604425
cbl mediated ligand-induced downregulation of egf receptors pathway	cblpathway	BioCarta	0.604425
Recycling of eIF2:GDP	R-HSA-72731	Reactome	0.604425
Histidine catabolism	R-HSA-70921	Reactome	0.604425
sphingomyelin metabolism/ceramide salvage	PWY3DJ-11281	HumanCyc	0.604425
Linoleic acid (LA) metabolism	R-HSA-2046105	Reactome	0.604425
acetone degradation I (to methylglyoxal)	PWY-5451	HumanCyc	0.604425
Synthesis of diphthamide-EEF2	R-HSA-5358493	Reactome	0.604425
Fatty Acids bound to GPR40 (FFAR1) regulate insulin secretion	R-HSA-434316	Reactome	0.604425
Recognition and association of DNA glycosylase with site containing an affected pyrimidine	R-HSA-110328	Reactome	0.604425
Free fatty acids regulate insulin secretion	R-HSA-400451	Reactome	0.604425
Cleavage of the damaged pyrimidine	R-HSA-110329	Reactome	0.604425
Depyrimidination	R-HSA-73928	Reactome	0.604425
Synthesis of Ketone Bodies	R-HSA-77111	Reactome	0.604425
Downregulation of ERBB4 signaling	R-HSA-1253288	Reactome	0.604425
cell to cell adhesion signaling	cell2cellpathway	BioCarta	0.604425
Synthesis of UDP-N-acetyl-glucosamine	R-HSA-446210	Reactome	0.604425
Sema4D mediated inhibition of cell attachment and migration	R-HSA-416550	Reactome	0.604425
GABA shunt	GLUDEG-I-PWY	HumanCyc	0.604425
MAP kinase cascade	PWY66-14	HumanCyc	0.604425
Synthesis of PG	R-HSA-1483148	Reactome	0.604425
CDC6 association with the ORC:origin complex	R-HSA-68689	Reactome	0.604425
Role of ABL in ROBO-SLIT signaling	R-HSA-428890	Reactome	0.604425
TLR JNK	None	INOH	0.604793
TGF-beta Signaling Pathway	WP366	Wikipathways	0.604838
RNA polymerase	path:hsa03020	KEGG	0.607454
IL17 signaling pathway	WP2112	Wikipathways	0.607454
Toll-like Receptor Signaling	WP3858	Wikipathways	0.607454
wnt signaling pathway	wntpathway	BioCarta	0.607454
RNA Polymerase I Transcription Termination	R-HSA-73863	Reactome	0.607454
Signal amplification	R-HSA-392518	Reactome	0.607454
Lissencephaly gene (LIS1) in neuronal migration and development	lis1pathway	PID	0.607454
Activated NOTCH1 Transmits Signal to the Nucleus	R-HSA-2122948	Reactome	0.607454
Amino sugar and nucleotide sugar metabolism	path:hsa00520	KEGG	0.608096
il-2 receptor beta chain in t cell activation	il2rbpathway	BioCarta	0.608096
IL5	Pathway_IL5	NetPath	0.608096
Notch-mediated HES/HEY network	hes_heypathway	PID	0.608096
Hedgehog signaling events mediated by Gli proteins	hedgehog_glipathway	PID	0.608096
Association Between Physico-Chemical Features and Toxicity Associated Pathways	WP3680	Wikipathways	0.611499
HDAC6 interactions	WP3987	Wikipathways	0.611844
Biotin transport and metabolism	R-HSA-196780	Reactome	0.611844
role of ran in mitotic spindle regulation	ranmspathway	BioCarta	0.611844
cxcr4 signaling pathway	cxcr4pathway	BioCarta	0.611844
Synthesis, secretion, and deacylation of Ghrelin	R-HSA-422085	Reactome	0.611844
Gamma-carboxylation, transport, and amino-terminal cleavage of proteins	R-HSA-159854	Reactome	0.611844
Phenylalanine and tyrosine catabolism	R-HSA-71182	Reactome	0.611844
epo signaling pathway	epopathway	BioCarta	0.611844
CMP phosphorylation	PWY-7205	HumanCyc	0.611844
Synthesis of pyrophosphates in the cytosol	R-HSA-1855167	Reactome	0.611844
Regulated proteolysis of p75NTR	R-HSA-193692	Reactome	0.611844
Synthesis of PIPs at the late endosome membrane	R-HSA-1660517	Reactome	0.611844
TRAF6-mediated induction of TAK1 complex within TLR4 complex	R-HSA-937072	Reactome	0.611844
ALK2 signaling events	alk2pathway	PID	0.611844
Glycogen synthesis	R-HSA-3322077	Reactome	0.611844
Aldosterone synthesis and secretion	path:hsa04925	KEGG	0.61477
ER to Golgi Anterograde Transport	R-HSA-199977	Reactome	0.615079
Wnt Signaling Pathway	WP363	Wikipathways	0.615194
Aminosugars metabolism	Aminosugars metabolism	EHMN	0.615194
Pyrimidine nucleotides nucleosides metabolism	None	INOH	0.615194
Melatonin metabolism and effects	WP3298	Wikipathways	0.615282
Synthesis of bile acids and bile salts	R-HSA-192105	Reactome	0.615282
Nuclear import of Rev protein	R-HSA-180746	Reactome	0.615282
BMP signaling Dro	None	INOH	0.615282
CD40/CD40L signaling	cd40_pathway	PID	0.615282
Amphetamine addiction	path:hsa05031	KEGG	0.617932
Regulation of Telomerase	telomerasepathway	PID	0.617932
TGF-B Signaling in Thyroid Cells for Epithelial-Mesenchymal Transition	WP3859	Wikipathways	0.61914
apoptotic signaling in response to dna damage	chemicalpathway	BioCarta	0.61914
Mismatch repair (MMR) directed by MSH2:MSH3 (MutSbeta)	R-HSA-5358606	Reactome	0.61914
il 2 signaling pathway	il2pathway	BioCarta	0.61914
stress induction of hsp regulation	hsp27pathway	BioCarta	0.61914
Membrane binding and targetting of GAG proteins	R-HSA-174490	Reactome	0.61914
Synthesis And Processing Of GAG, GAGPOL Polyproteins	R-HSA-174495	Reactome	0.61914
Triglyceride biosynthesis	R-HSA-75109	Reactome	0.61914
CDT1 association with the CDC6:ORC:origin complex	R-HSA-68827	Reactome	0.61914
bile acid biosynthesis, neutral pathway	PWY-6061	HumanCyc	0.61914
Gap junction trafficking and regulation	R-HSA-157858	Reactome	0.61914
S1P4 pathway	s1p_s1p4_pathway	PID	0.61914
Atypical NF-kappaB pathway	nfkappabatypicalpathway	PID	0.61914
Choline metabolism in cancer	path:hsa05231	KEGG	0.620393
AGE-RAGE signaling pathway in diabetic complications	path:hsa04933	KEGG	0.620393
Phosphatidylinositol signaling system	path:hsa04070	KEGG	0.620393
Signaling by PTK6	R-HSA-8848021	Reactome	0.621948
Signaling by Non-Receptor Tyrosine Kinases	R-HSA-9006927	Reactome	0.621948
Constitutive Signaling by NOTCH1 PEST Domain Mutants	R-HSA-2644606	Reactome	0.621948
Signaling by NOTCH1 PEST Domain Mutants in Cancer	R-HSA-2644602	Reactome	0.621948
Constitutive Signaling by NOTCH1 HD+PEST Domain Mutants	R-HSA-2894862	Reactome	0.621948
Signaling by NOTCH1 HD+PEST Domain Mutants in Cancer	R-HSA-2894858	Reactome	0.621948
Signaling by NOTCH1 in Cancer	R-HSA-2644603	Reactome	0.621948
Aldosterone-regulated sodium reabsorption	path:hsa04960	KEGG	0.622618
trefoil factors initiate mucosal healing	tffpathway	BioCarta	0.622618
Fatty acyl-CoA biosynthesis	R-HSA-75105	Reactome	0.622618
TNF signaling	R-HSA-75893	Reactome	0.622618
Regulation of TP53 Expression and Degradation	R-HSA-6806003	Reactome	0.622618
GMCSF-mediated signaling events	gmcsf_pathway	PID	0.622618
Glioma	path:hsa05214	KEGG	0.624113
MicroRNAs in cardiomyocyte hypertrophy	WP1544	Wikipathways	0.625852
Insulin Signalling	SMP00391	SMPDB	0.626147
Simplified Depiction of MYD88 Distinct Input-Output Pathway	WP3877	Wikipathways	0.626147
TNF receptor superfamily (TNFSF) members mediating non-canonical NF-kB pathway	R-HSA-5676594	Reactome	0.626147
Assembly Of The HIV Virion	R-HSA-175474	Reactome	0.626147
TRAF6 mediated IRF7 activation	R-HSA-933541	Reactome	0.626147
superpathway of pyrimidine deoxyribonucleoside salvage	PWY-7200	HumanCyc	0.626147
Beta-catenin phosphorylation cascade	R-HSA-196299	Reactome	0.626147
Unblocking of NMDA receptor, glutamate binding and activation	R-HSA-438066	Reactome	0.626147
Neuronal System	R-HSA-112316	Reactome	0.626251
Fanconi Anemia Pathway	R-HSA-6783310	Reactome	0.629531
Signaling by FGFR3	R-HSA-5654741	Reactome	0.629531
inactivation of gsk3 by akt causes accumulation of b-catenin in alveolar macrophages	gsk3pathway	BioCarta	0.629531
One carbon pool by folate	path:hsa00670	KEGG	0.632833
Angiogenesis	WP1539	Wikipathways	0.632833
Mitotic G1-G1-S phases	WP1858	Wikipathways	0.632833
Wnt-beta-catenin Signaling Pathway in Leukemia	WP3658	Wikipathways	0.632833
BMP Signaling Pathway in Eyelid Development	WP3927	Wikipathways	0.632833
Aminosugars metabolism	None	INOH	0.632833
lissencephaly gene (lis1) in neuronal migration and development	lis1pathway	BioCarta	0.632833
Regulation of lipid metabolism by Peroxisome proliferator-activated receptor alpha (PPARalpha)	R-HSA-400206	Reactome	0.632833
Phosphatidylinositol phosphate metabolism	Phosphatidylinositol phosphate metabolism	EHMN	0.632914
Cooperation of PDCL (PhLP1) and TRiC/CCT in G-protein beta folding	R-HSA-6814122	Reactome	0.636077
Ribosome	path:hsa03010	KEGG	0.638782
Mismatch repair	path:hsa03430	KEGG	0.63921
regulation of bad phosphorylation	badpathway	BioCarta	0.63921
TP53 regulates transcription of additional cell cycle genes whose exact role in the p53 pathway remain uncertain	R-HSA-6804115	Reactome	0.63921
IL11	Pathway_IL11	NetPath	0.63921
Regulation of TNFR1 signaling	R-HSA-5357905	Reactome	0.63921
BBSome-mediated cargo-targeting to cilium	R-HSA-5620922	Reactome	0.63921
Signaling events mediated by PRL	prlsignalingeventspathway	PID	0.63921
T-Cell antigen Receptor (TCR) pathway during Staphylococcus aureus infection	WP3863	Wikipathways	0.640478
Integrins in angiogenesis	avb3_integrin_pathway	PID	0.640478
Sphingolipid Metabolism	WP1422	Wikipathways	0.645299
Formation of tubulin folding intermediates by CCT/TriC	R-HSA-389960	Reactome	0.645299
Synthesis of IP3 and IP4 in the cytosol	R-HSA-1855204	Reactome	0.645299
Metal ion SLC transporters	R-HSA-425410	Reactome	0.645299
TSH	Pathway_TSH	NetPath	0.645299
Downregulation of TGF-beta receptor signaling	R-HSA-2173788	Reactome	0.645299
S1P2 pathway	s1p_s1p2_pathway	PID	0.645299
Human Thyroid Stimulating Hormone (TSH) signaling pathway	WP2032	Wikipathways	0.646164
TGF_beta_Receptor	Pathway_TGF_beta_Receptor	NetPath	0.647245
Proteoglycans in cancer	path:hsa05205	KEGG	0.64727
the information processing pathway at the ifn beta enhancer	pcafpathway	BioCarta	0.651124
Energy dependent regulation of mTOR by LKB1-AMPK	R-HSA-380972	Reactome	0.651124
heparan sulfate biosynthesis	PWY-6564	HumanCyc	0.651124
Cyclin A:Cdk2-associated events at S phase entry	R-HSA-69656	Reactome	0.651124
Calcium signaling in the CD4+ TCR pathway	tcrcalciumpathway	PID	0.651124
Glycosphingolipid metabolism	Glycosphingolipid metabolism	EHMN	0.651639
Ras signaling pathway	path:hsa04014	KEGG	0.651712
Membrane Trafficking	R-HSA-199991	Reactome	0.653253
One carbon metabolism and related pathways	WP3940	Wikipathways	0.653921
WNT-Ncore	None	Signalink	0.656708
Oncogene Induced Senescence	R-HSA-2559585	Reactome	0.656708
Endosomal Sorting Complex Required For Transport (ESCRT)	R-HSA-917729	Reactome	0.656708
DNA strand elongation	R-HSA-69190	Reactome	0.656708
Translocation of GLUT4 to the plasma membrane	R-HSA-1445148	Reactome	0.656708
Arrhythmogenic right ventricular cardiomyopathy (ARVC)	path:hsa05412	KEGG	0.65692
Copper homeostasis	WP3286	Wikipathways	0.659372
Complex I biogenesis	R-HSA-6799198	Reactome	0.659372
Hepatocellular carcinoma	path:hsa05225	KEGG	0.660154
toll-like receptor pathway	tollpathway	BioCarta	0.662072
Signaling by BRAF and RAF fusions	R-HSA-6802952	Reactome	0.664613
Asparagine N-linked glycosylation	R-HSA-446203	Reactome	0.666885
G13 Signaling Pathway	WP524	Wikipathways	0.667234
Glutathione conjugation	R-HSA-156590	Reactome	0.667234
Triglyceride metabolism	R-HSA-8979227	Reactome	0.667234
Ovarian tumor domain proteases	R-HSA-5689896	Reactome	0.667234
Cellular senescence	path:hsa04218	KEGG	0.669334
Oncogenic MAPK signaling	R-HSA-6802957	Reactome	0.669663
Eukaryotic Transcription Initiation	WP405	Wikipathways	0.67221
Signaling by FGFR4	R-HSA-5654743	Reactome	0.67221
Aurora B signaling	aurora_b_pathway	PID	0.67221
Syndecan-2-mediated signaling events	syndecan_2_pathway	PID	0.67221
Wnt Signaling Pathway and Pluripotency	WP399	Wikipathways	0.675606
Sphingolipid signaling pathway	path:hsa04071	KEGG	0.676064
Fc epsilon RI signaling pathway	path:hsa04664	KEGG	0.679247
Signaling by FGFR	R-HSA-190236	Reactome	0.68087
Insulin resistance	path:hsa04931	KEGG	0.684214
Oocyte meiosis	path:hsa04114	KEGG	0.684367
GPCR Dopamine D1like receptor	None	INOH	0.686165
Signaling by FGFR1	R-HSA-5654736	Reactome	0.686165
DNA Damage Response (only ATM dependent)	WP710	Wikipathways	0.688356
Glycolysis	SMP00040	SMPDB	0.68848
Glycogenosis, Type VII. Tarui disease	SMP00531	SMPDB	0.68848
Fanconi-bickel syndrome	SMP00572	SMPDB	0.68848
Sorafenib Metabolism Pathway	SMP00648	SMPDB	0.68848
Cholesterol Biosynthesis	WP197	Wikipathways	0.68848
Integrated Cancer Pathway	WP1971	Wikipathways	0.68848
double stranded rna induced gene expression	rnapathway	BioCarta	0.68848
GLI3 is processed to GLI3R by the proteasome	R-HSA-5610785	Reactome	0.68848
chaperones modulate interferon signaling pathway	tidpathway	BioCarta	0.68848
Regulation of innate immune responses to cytosolic DNA	R-HSA-3134975	Reactome	0.68848
1D-myo-inositol hexakisphosphate biosynthesis II (mammalian)	PWY-6362	HumanCyc	0.68848
GRB2:SOS provides linkage to MAPK signaling for Integrins	R-HSA-354194	Reactome	0.68848
p130Cas linkage to MAPK signaling for integrins	R-HSA-372708	Reactome	0.68848
Interleukin-20 family signaling	R-HSA-8854691	Reactome	0.68848
Synthesis of bile acids and bile salts via 27-hydroxycholesterol	R-HSA-193807	Reactome	0.68848
Degradation of GLI2 by the proteasome	R-HSA-5610783	Reactome	0.68848
Rap1 signaling pathway	path:hsa04015	KEGG	0.689134
Other glycan degradation	path:hsa00511	KEGG	0.689272
Pathway_PA165959425	PA165959425	PharmGKB	0.689272
Fructose intolerance, hereditary	SMP00725	SMPDB	0.689272
Fructose and Mannose Degradation	SMP00064	SMPDB	0.689272
Fructosuria	SMP00561	SMPDB	0.689272
SREBF and miR33 in cholesterol and lipid homeostasis	WP2011	Wikipathways	0.689272
Polycystic Kidney Disease Pathway	WP2571	Wikipathways	0.689272
miR-509-3p alteration of YAP1-ECM axis	WP3967	Wikipathways	0.689272
mets affect on macrophage differentiation	etspathway	BioCarta	0.689272
SCF(Skp2)-mediated degradation of p27/p21	R-HSA-187577	Reactome	0.689272
atm signaling pathway	atmpathway	BioCarta	0.689272
Tie2 Signaling	R-HSA-210993	Reactome	0.689272
Ammonia Recycling	SMP00009	SMPDB	0.689456
Oxidation of Branched Chain Fatty Acids	SMP00030	SMPDB	0.689456
tnfr2 signaling pathway	tnfr2pathway	BioCarta	0.689456
protein kinase a at the centrosome	akapcentrosomepathway	BioCarta	0.689456
Pyrimidine catabolism	R-HSA-73621	Reactome	0.689456
Host Interactions with Influenza Factors	R-HSA-168253	Reactome	0.689456
VLDLR internalisation and degradation	R-HSA-8866427	Reactome	0.689456
Pre-NOTCH Processing in Golgi	R-HSA-1912420	Reactome	0.689456
pyrimidine deoxyribonucleotide phosphorylation	PWY-7197	HumanCyc	0.689456
Interleukin-2 signaling	R-HSA-9020558	Reactome	0.689456
Gap junction trafficking	R-HSA-190828	Reactome	0.689456
Regulation of TP53 Activity through Phosphorylation	R-HSA-6804756	Reactome	0.689494
Signaling by PDGF	R-HSA-186797	Reactome	0.69053
Synthesis of PIPs at the plasma membrane	R-HSA-1660499	Reactome	0.69053
Nicotine Activity on Dopaminergic Neurons	WP1602	Wikipathways	0.691063
Oxygen-dependent proline hydroxylation of Hypoxia-inducible Factor Alpha	R-HSA-1234176	Reactome	0.691063
CTLA4 inhibitory signaling	R-HSA-389513	Reactome	0.691063
chondroitin sulfate biosynthesis	PWY-6569	HumanCyc	0.691063
Synaptic adhesion-like molecules	R-HSA-8849932	Reactome	0.691063
PCNA-Dependent Long Patch Base Excision Repair	R-HSA-5651801	Reactome	0.691063
Negative regulation of MET activity	R-HSA-6807004	Reactome	0.691063
VxPx cargo-targeting to cilium	R-HSA-5620916	Reactome	0.691063
G1/S Transition	R-HSA-69206	Reactome	0.692519
Resolution of AP sites via the multiple-nucleotide patch replacement pathway	R-HSA-110373	Reactome	0.693449
Telomere C-strand (Lagging Strand) Synthesis	R-HSA-174417	Reactome	0.693449
Triglyceride catabolism	R-HSA-163560	Reactome	0.693449
glycolysis	PWY66-400	HumanCyc	0.693449
Synthesis of very long-chain fatty acyl-CoAs	R-HSA-75876	Reactome	0.693449
Pancreatic secretion	path:hsa04972	KEGG	0.693633
Sepiapterin reductase deficiency	SMP00491	SMPDB	0.693856
Segawa syndrome	SMP00490	SMPDB	0.693856
Pterine Biosynthesis	SMP00005	SMPDB	0.693856
Dopa-responsive dystonia	SMP00486	SMPDB	0.693856
Hyperphenylalaniemia due to guanosine triphosphate cyclohydrolase deficiency	SMP00487	SMPDB	0.693856
Hyperphenylalaninemia due to 6-pyruvoyltetrahydropterin synthase deficiency (ptps)	SMP00488	SMPDB	0.693856
Hyperphenylalaninemia due to dhpr-deficiency	SMP00489	SMPDB	0.693856
TP53 Regulates Metabolic Genes	WP3349	Wikipathways	0.693856
Heme Biosynthesis	WP561	Wikipathways	0.693856
Benzo(a)pyrene metabolism	WP696	Wikipathways	0.693856
btg family proteins and cell cycle regulation	btg2pathway	BioCarta	0.693856
cyclin e destruction pathway	fbw7pathway	BioCarta	0.693856
regulation of map kinase pathways through dual specificity phosphatases	dsppathway	BioCarta	0.693856
signal dependent regulation of myogenesis by corepressor mitr	mitrpathway	BioCarta	0.693856
PI5P Regulates TP53 Acetylation	R-HSA-6811555	Reactome	0.693856
MAPK1 (ERK2) activation	R-HSA-112411	Reactome	0.693856
ROBO receptors bind AKAP5	R-HSA-9010642	Reactome	0.693856
sodd/tnfr1 signaling pathway	soddpathway	BioCarta	0.693856
PI3K/AKT activation	R-HSA-198203	Reactome	0.693856
E2F-enabled inhibition of pre-replication complex formation	R-HSA-113507	Reactome	0.693856
Transport of nucleotide sugars	R-HSA-727802	Reactome	0.693856
Displacement of DNA glycosylase by APEX1	R-HSA-110357	Reactome	0.693856
cysteine biosynthesis	PWY-6292	HumanCyc	0.693856
WNT mediated activation of DVL	R-HSA-201688	Reactome	0.693856
Serine biosynthesis	R-HSA-977347	Reactome	0.693856
heme biosynthesis	PWY-5920	HumanCyc	0.693856
Signaling by Receptor Tyrosine Kinases	R-HSA-9006934	Reactome	0.693921
BMP2 signaling TGF-beta MV	None	INOH	0.694767
Follicle Stimulating Hormone (FSH) signaling pathway	WP2035	Wikipathways	0.6962
RNA Pol II CTD phosphorylation and interaction with CE during HIV infection	R-HSA-167160	Reactome	0.6962
RNA Pol II CTD phosphorylation and interaction with CE	R-HSA-77075	Reactome	0.6962
pdgf signaling pathway	pdgfpathway	BioCarta	0.6962
CREB phosphorylation through the activation of Ras	R-HSA-442742	Reactome	0.6962
IL-7	Pathway_IL-7	NetPath	0.6962
VEGF signaling pathway	path:hsa04370	KEGG	0.698884
Dopaminergic Neurogenesis	WP2855	Wikipathways	0.699178
NEP/NS2 Interacts with the Cellular Export Machinery	R-HSA-168333	Reactome	0.699178
Activation of BH3-only proteins	R-HSA-114452	Reactome	0.699178
Deactivation of the beta-catenin transactivating complex	R-HSA-3769402	Reactome	0.699178
L1CAM interactions	R-HSA-373760	Reactome	0.701597
bioactive peptide induced signaling pathway	biopeptidespathway	BioCarta	0.702292
Keratan sulfate/keratin metabolism	R-HSA-1638074	Reactome	0.702292
Plasma lipoprotein clearance	R-HSA-8964043	Reactome	0.702292
IL-1 JNK	None	INOH	0.702889
Insulin secretion	path:hsa04911	KEGG	0.704687
DNA replication	path:hsa03030	KEGG	0.705487
Gene and protein expression by JAK-STAT signaling after Interleukin-12 stimulation	WP4100	Wikipathways	0.705487
Alpha Linolenic Acid and Linoleic Acid Metabolism	SMP00018	SMPDB	0.706023
Refsum Disease	SMP00451	SMPDB	0.706023
Phytanic Acid Peroxisomal Oxidation	SMP00450	SMPDB	0.706023
pyrimidine ribonucleosides degradation	PWY-7209	HumanCyc	0.706023
Lipid storage and perilipins in skeletal muscle	WP2887	Wikipathways	0.706023
Benzene metabolism	WP3891	Wikipathways	0.706023
mechanism of acetaminophen activity and toxicity	acetaminophenpathway	BioCarta	0.706023
proteolysis and signaling pathway of notch	notchpathway	BioCarta	0.706023
deregulation of cdk5 in alzheimers disease	p35alzheimerspathway	BioCarta	0.706023
tRNA modification in the mitochondrion	R-HSA-6787450	Reactome	0.706023
zymosterol biosynthesis	PWY-6074	HumanCyc	0.706023
Methionine salvage pathway	R-HSA-1237112	Reactome	0.706023
selenocysteine biosynthesis	PWY-6281	HumanCyc	0.706023
methionine degradation	METHIONINE-DEG1-PWY	HumanCyc	0.706023
Protein repair	R-HSA-5676934	Reactome	0.706023
Choline catabolism	R-HSA-6798163	Reactome	0.706023
RUNX1 regulates transcription of genes involved in BCR signaling	R-HSA-8939245	Reactome	0.706023
Negative feedback regulation of MAPK pathway	R-HSA-5674499	Reactome	0.706023
Biosynthesis of maresin-like SPMs	R-HSA-9027307	Reactome	0.706023
Pre-NOTCH Processing in the Endoplasmic Reticulum	R-HSA-1912399	Reactome	0.706023
PTK6 Regulates Cell Cycle	R-HSA-8849470	Reactome	0.706023
Proton-coupled monocarboxylate transport	R-HSA-433692	Reactome	0.706023
Endohydrolysis of 1,4-alpha-D-glucosidic linkages in polysaccharides by alpha-amylase	Endohydrolysis of 1,4-alpha-D-glucosidic linkages in polysaccharides by alpha-amylase	EHMN	0.706023
IRAK2 mediated activation of TAK1 complex upon TLR7/8 or 9 stimulation	R-HSA-975163	Reactome	0.706023
PDGF receptor signaling network	pdgf_pathway	PID	0.706023
Activated NTRK2 signals through CDK5	R-HSA-9032845	Reactome	0.706023
urea cycle	PWY-4984	HumanCyc	0.706023
d4gdi signaling pathway	d4gdipathway	BioCarta	0.706023
TLR3-mediated TICAM1-dependent programmed cell death	R-HSA-9013957	Reactome	0.706023
GDP-mannose biosynthesis	PWY-5659	HumanCyc	0.706023
Activated NTRK2 signals through FRS2 and FRS3	R-HSA-9028731	Reactome	0.706023
RSK activation	R-HSA-444257	Reactome	0.706023
RUNX1 regulates transcription of genes involved in differentiation of myeloid cells	R-HSA-8939246	Reactome	0.706023
MET Receptor Activation	R-HSA-6806942	Reactome	0.706023
SMAD2/3 Phosphorylation Motif Mutants in Cancer	R-HSA-3304356	Reactome	0.706023
SMAD2/3 MH2 Domain Mutants in Cancer	R-HSA-3315487	Reactome	0.706023
Loss of Function of SMAD2/3 in Cancer	R-HSA-3304349	Reactome	0.706023
IRAK2 mediated activation of TAK1 complex	R-HSA-937042	Reactome	0.706023
oleate biosynthesis	PWY-5996	HumanCyc	0.706023
RUNX1 interacts with co-factors whose precise effect on RUNX1 targets is not known	R-HSA-8939243	Reactome	0.708723
Association of TriC/CCT with target proteins during biosynthesis	R-HSA-390471	Reactome	0.708723
Internalization of ErbB1	erbb1_internalization_pathway	PID	0.708723
Signaling events mediated by HDAC Class III	hdac_classiii_pathway	PID	0.708723
Separation of Sister Chromatids	R-HSA-2467813	Reactome	0.711243
Signaling by Rho GTPases	R-HSA-194315	Reactome	0.711842
DNA Replication	WP466	Wikipathways	0.711974
tRNA Aminoacylation	R-HSA-379724	Reactome	0.711974
Viral Messenger RNA Synthesis	R-HSA-168325	Reactome	0.711974
Pre-NOTCH Expression and Processing	R-HSA-1912422	Reactome	0.711974
mRNA surveillance pathway	path:hsa03015	KEGG	0.712278
Sphingolipid metabolism	R-HSA-428157	Reactome	0.712278
Factors involved in megakaryocyte development and platelet production	R-HSA-983231	Reactome	0.714767
Cysteine and methionine metabolism	path:hsa00270	KEGG	0.71522
Basal transcription factors	path:hsa03022	KEGG	0.71522
Wnt Signaling Pathway	WP428	Wikipathways	0.716405
Arrhythmogenic Right Ventricular Cardiomyopathy	WP2118	Wikipathways	0.717905
RNA Polymerase I Transcription Initiation	R-HSA-73762	Reactome	0.718449
CD4 T cell receptor signaling-NFkB cascade	None	INOH	0.719504
Insulin signaling pathway	path:hsa04910	KEGG	0.721598
Cargo trafficking to the periciliary membrane	R-HSA-5620920	Reactome	0.721651
IL2-mediated signaling events	il2_1pathway	PID	0.724821
Mitotic Metaphase and Anaphase	R-HSA-2555396	Reactome	0.72491
Formation of TC-NER Pre-Incision Complex	R-HSA-6781823	Reactome	0.727953
cGMP-PKG signaling pathway	path:hsa04022	KEGG	0.730402
Colorectal cancer	path:hsa05210	KEGG	0.731551
TLR p38	None	INOH	0.734094
Longevity regulating pathway	path:hsa04211	KEGG	0.734778
Acute myeloid leukemia	path:hsa05221	KEGG	0.737099
Integrated Breast Cancer Pathway	WP1984	Wikipathways	0.737099
superpathway of inositol phosphate compounds	PWY-6371	HumanCyc	0.74006
Amplification of signal from unattached kinetochores via a MAD2 inhibitory signal	R-HSA-141444	Reactome	0.741032
Amplification of signal from the kinetochores	R-HSA-141424	Reactome	0.741032
Statin Pathway, Pharmacodynamics	PA2031	PharmGKB	0.74217
Differentiation of white and brown adipocyte	WP2895	Wikipathways	0.74217
Downstream signaling of activated FGFR3	R-HSA-5654708	Reactome	0.74217
Regulation of PTEN stability and activity	R-HSA-8948751	Reactome	0.74217
Methionine Cysteine metabolism	None	INOH	0.74217
tpo signaling pathway	tpopathway	BioCarta	0.74217
3-phosphoinositide biosynthesis	PWY-6352	HumanCyc	0.742224
RNA Polymerase III Transcription Initiation From Type 3 Promoter	R-HSA-76071	Reactome	0.742224
Amodiaquine Pathway, Pharmacokinetics	PA165815256	PharmGKB	0.742379
Rosiglitazone Pharmacokinetic Pathway	PA165816969	PharmGKB	0.742379
Biotin metabolism	path:hsa00780	KEGG	0.742379
Lipoic acid metabolism	path:hsa00785	KEGG	0.742379
Anti-diabetic Drug Repaglinide Pathway, Pharmacokinetics	PA153627759	PharmGKB	0.742379
Uric Acid-Lowering Drugs Pathway, Pharmacodynamics	PA165980774	PharmGKB	0.742379
Rosiglitazone Metabolism Pathway	SMP00653	SMPDB	0.742379
Bevacizumab Action Pathway	SMP00420	SMPDB	0.742379
Glycerol Phosphate Shuttle	SMP00124	SMPDB	0.742379
Erlotinib Action Pathway	SMP00472	SMPDB	0.742379
Felodipine Metabolism Pathway	SMP00619	SMPDB	0.742379
Homocysteine Degradation	SMP00455	SMPDB	0.742379
Gamma-cystathionase deficiency (CTH)	SMP00514	SMPDB	0.742379
Homocystinuria, cystathionine beta-synthase deficiency	SMP00515	SMPDB	0.742379
Glycine Metabolism	WP1495	Wikipathways	0.742379
Heroin metabolism	WP2645	Wikipathways	0.742379
DNA IR-Double Strand Breaks (DSBs) and cellular response via ATM	WP3959	Wikipathways	0.742379
RUNX2 regulates genes involved in differentiation of myeloid cells	R-HSA-8941333	Reactome	0.742379
PERK regulates gene expression	R-HSA-381042	Reactome	0.742379
tetrahydrobiopterin de novo biosynthesis	PWY-5663	HumanCyc	0.742379
Formation of the active cofactor, UDP-glucuronate	R-HSA-173599	Reactome	0.742379
Electron transport from NADPH to Ferredoxin	R-HSA-2395516	Reactome	0.742379
purine ribonucleosides degradation to ribose-1-phosphate	PWY0-1296	HumanCyc	0.742379
Vpr-mediated induction of apoptosis by mitochondrial outer membrane permeabilization	R-HSA-180897	Reactome	0.742379
PRPP biosynthesis	PWY0-662	HumanCyc	0.742379
Regulation of thyroid hormone activity	R-HSA-350864	Reactome	0.742379
Interconversion of polyamines	R-HSA-351200	Reactome	0.742379
5-Phosphoribose 1-diphosphate biosynthesis	R-HSA-73843	Reactome	0.742379
acetate conversion to acetyl-CoA	PWY0-1313	HumanCyc	0.742379
N-acetylglucosamine degradation I	GLUAMCAT-PWY	HumanCyc	0.742379
Activation of BIM and translocation to mitochondria	R-HSA-111446	Reactome	0.742379
cardiolipin biosynthesis	PWY-5269	HumanCyc	0.742379
Breakdown of the nuclear lamina	R-HSA-352238	Reactome	0.742379
STAT6-mediated induction of chemokines	R-HSA-3249367	Reactome	0.742379
Signaling by FGFR2 IIIa TM	R-HSA-8851708	Reactome	0.742379
methionine salvage	ADENOSYLHOMOCYSCAT-PWY	HumanCyc	0.742379
PTK6 Down-Regulation	R-HSA-8849472	Reactome	0.742379
uracil degradation	PWY-3982	HumanCyc	0.742379
Cysteine formation from homocysteine	R-HSA-1614603	Reactome	0.742379
phosphatidylcholine biosynthesis pathway	pcsynthesispathway	BioCarta	0.742379
pyrimidine ribonucleosides degradation	PWY0-1295	HumanCyc	0.742379
Phosphorylation of proteins involved in the G2/M transition by Cyclin A:Cdc2 complexes	R-HSA-170145	Reactome	0.742379
PLC-gamma1 signalling	R-HSA-167021	Reactome	0.742379
hydrogen sulfide biosynthesis (trans-sulfuration)	PWY66-426	HumanCyc	0.742379
acyl-CoA hydrolysis	PWY-5148	HumanCyc	0.742379
MET activates STAT3	R-HSA-8875791	Reactome	0.742379
biotin-carboxyl carrier protein assembly	PWY0-1264	HumanCyc	0.742379
thymine degradation	PWY-6430	HumanCyc	0.742379
D-myo-inositol (1,4,5,6)-tetrakisphosphate biosynthesis	PWY-6366	HumanCyc	0.742379
docosahexaenoate biosynthesis III (mammals)	PWY-7606	HumanCyc	0.742379
Ceramide signalling	R-HSA-193681	Reactome	0.742379
Enzymatic degradation of dopamine by COMT	R-HSA-379397	Reactome	0.742379
thyroid hormone metabolism I (via deiodination)	PWY-6260	HumanCyc	0.742379
S-adenosyl-L-methionine biosynthesis	SAM-PWY	HumanCyc	0.742379
thyronamine and iodothyronamine metabolism	PWY-6688	HumanCyc	0.742379
1D-myo-inositol hexakisphosphate biosynthesis V (from Ins(1,3,4)P3)	PWY-6554	HumanCyc	0.742379
cysteine biosynthesis/homocysteine degradation (trans-sulfuration)	HOMOCYSDEGR-PWY	HumanCyc	0.742379
Constitutive Signaling by NOTCH1 t(7;9)(NOTCH1:M1580_K2555) Translocation Mutant	R-HSA-2660826	Reactome	0.742379
Signaling by NOTCH1 t(7;9)(NOTCH1:M1580_K2555) Translocation Mutant	R-HSA-2660825	Reactome	0.742379
Hydrolysis of LPE	R-HSA-1483152	Reactome	0.742379
Transport of connexins along the secretory pathway	R-HSA-190827	Reactome	0.742379
Oligomerization of connexins into connexons	R-HSA-190704	Reactome	0.742379
Gap junction assembly	R-HSA-190861	Reactome	0.742379
glycine cleavage	GLYCLEAV-PWY	HumanCyc	0.742379
TWIK related potassium channel (TREK)	R-HSA-1299503	Reactome	0.742379
methylglyoxal degradation III	PWY-5453	HumanCyc	0.742379
FGFR1c and Klotho ligand binding and activation	R-HSA-190374	Reactome	0.742379
Integration of viral DNA into host genomic DNA	R-HSA-175567	Reactome	0.742379
Autointegration results in viral DNA circles	R-HSA-177539	Reactome	0.742379
ARL13B-mediated ciliary trafficking of INPP5E	R-HSA-5624958	Reactome	0.742379
adenine and adenosine salvage III	PWY-6609	HumanCyc	0.742379
Metabolism of vitamin K	R-HSA-6806664	Reactome	0.742379
Statin Pathway	WP430	Wikipathways	0.742855
Export of Viral Ribonucleoproteins from Nucleus	R-HSA-168274	Reactome	0.742855
Inwardly rectifying K+ channels	R-HSA-1296065	Reactome	0.742855
Transcription factor regulation in adipogenesis	WP3599	Wikipathways	0.742934
NAD+ biosynthetic pathways	WP3645	Wikipathways	0.742934
CD28 dependent PI3K/Akt signaling	R-HSA-389357	Reactome	0.742934
Pink/Parkin Mediated Mitophagy	R-HSA-5205685	Reactome	0.742934
Signaling by FGFR3 point mutants in cancer	R-HSA-8853338	Reactome	0.742934
Signaling by FGFR3 in disease	R-HSA-5655332	Reactome	0.742934
SNARE interactions in vesicular transport	path:hsa04130	KEGG	0.743906
COPI-independent Golgi-to-ER retrograde traffic	R-HSA-6811436	Reactome	0.743906
ATM pathway	atm_pathway	PID	0.743906
D-myo-inositol-5-phosphate metabolism	PWY-6367	HumanCyc	0.744887
Regulation of TP53 Activity through Methylation	R-HSA-6804760	Reactome	0.744887
Wnt Signaling in Kidney Disease	WP4150	Wikipathways	0.745265
Activation of ATR in response to replication stress	R-HSA-176187	Reactome	0.745265
Squalene and cholesterol biosynthesis	Squalene and cholesterol biosynthesis	EHMN	0.745265
Platelet Aggregation (Plug Formation)	R-HSA-76009	Reactome	0.745265
Transcriptional regulation by RUNX2	R-HSA-8878166	Reactome	0.745847
Nicotine addiction	path:hsa05033	KEGG	0.746853
Glycine, serine and threonine metabolism	path:hsa00260	KEGG	0.746853
IL-5 Signaling Pathway	WP127	Wikipathways	0.746853
Transport of Mature mRNA Derived from an Intronless Transcript	R-HSA-159231	Reactome	0.746853
Melanogenesis	path:hsa04916	KEGG	0.747037
cAMP signaling pathway	path:hsa04024	KEGG	0.747497
Integrin	None	INOH	0.748328
Osteoclast Signaling	WP12	Wikipathways	0.748644
Interactome of polycomb repressive complex 2 (PRC2)	WP2916	Wikipathways	0.748644
pyrimidine deoxyribonucleotides de novo biosynthesis	PWY-7184	HumanCyc	0.748644
Ligand-dependent caspase activation	R-HSA-140534	Reactome	0.748644
Recycling of bile acids and salts	R-HSA-159418	Reactome	0.748644
NRIF signals cell death from the nucleus	R-HSA-205043	Reactome	0.748644
GRB2 events in ERBB2 signaling	R-HSA-1963640	Reactome	0.748644
chromatin remodeling by hswi/snf atp-dependent complexes	hswisnfpathway	BioCarta	0.748644
PI3K events in ERBB2 signaling	R-HSA-1963642	Reactome	0.748644
Elevation of cytosolic Ca2+ levels	R-HSA-139853	Reactome	0.748644
mRNA decay by 3, to 5, exoribonuclease	R-HSA-429958	Reactome	0.748644
TGF-beta receptor signaling in EMT (epithelial to mesenchymal transition)	R-HSA-2173791	Reactome	0.748644
Switching of origins to a post-replicative state	R-HSA-69052	Reactome	0.750503
Presenilin action in Notch and Wnt signaling	ps1pathway	PID	0.750503
VEGF	None	INOH	0.753583
Relaxin signaling pathway	path:hsa04926	KEGG	0.754052
mechanism of gene regulation by peroxisome proliferators via ppara	pparapathway	BioCarta	0.754549
mRNA Splicing - Minor Pathway	R-HSA-72165	Reactome	0.754549
Tight junction	path:hsa04530	KEGG	0.754785
Antimetabolite Pathway - Folate Cycle, Pharmacodynamics	PA165291575	PharmGKB	0.755301
Argininemia	SMP00357	SMPDB	0.755301
Citrullinemia Type I	SMP00001	SMPDB	0.755301
Carbamoyl Phosphate Synthetase Deficiency	SMP00002	SMPDB	0.755301
Argininosuccinic Aciduria	SMP00003	SMPDB	0.755301
Urea Cycle	SMP00059	SMPDB	0.755301
Ornithine Transcarbamylase Deficiency (OTC Deficiency)	SMP00205	SMPDB	0.755301
Ganglio Sphingolipid Metabolism	WP1423	Wikipathways	0.755301
Cell-type Dependent Selectivity of CCK2R Signaling	WP3679	Wikipathways	0.755301
TP53 Regulates Transcription of Cell Cycle Genes	WP3804	Wikipathways	0.755301
UTP and CTP de novo biosynthesis	PWY-7176	HumanCyc	0.755301
role of mitochondria in apoptotic signaling	mitochondriapathway	BioCarta	0.755301
the 41bb-dependent immune response	41bbpathway	BioCarta	0.755301
ERBB2 Activates PTK6 Signaling	R-HSA-8847993	Reactome	0.755301
Signaling by Activin	R-HSA-1502540	Reactome	0.755301
purine deoxyribonucleosides salvage	PWY-7224	HumanCyc	0.755301
Chk1/Chk2(Cds1) mediated inactivation of Cyclin B:Cdk1 complex	R-HSA-75035	Reactome	0.755301
Import of palmitoyl-CoA into the mitochondrial matrix	R-HSA-200425	Reactome	0.755301
Mitochondrial iron-sulfur cluster biogenesis	R-HSA-1362409	Reactome	0.755301
RHO GTPases Activate NADPH Oxidases	R-HSA-5668599	Reactome	0.755301
p53 signaling pathway	p53pathway	BioCarta	0.755301
Purine salvage	R-HSA-74217	Reactome	0.755301
Initiation of Nuclear Envelope Reformation	R-HSA-2995383	Reactome	0.755301
Nuclear Envelope Reassembly	R-HSA-2995410	Reactome	0.755301
Advanced glycosylation endproduct receptor signaling	R-HSA-879415	Reactome	0.755301
Galactose metabolism	None	INOH	0.755301
Glucose metabolism	R-HSA-70326	Reactome	0.759546
Mitotic G2-G2/M phases	R-HSA-453274	Reactome	0.762252
Mitotic Anaphase	R-HSA-68882	Reactome	0.762252
Semaphorin interactions	R-HSA-373755	Reactome	0.76318
Regulation of retinoblastoma protein	rb_1pathway	PID	0.76318
Glycosaminoglycan metabolism	R-HSA-1630316	Reactome	0.763738
FGF	None	INOH	0.765382
TP53 Regulates Transcription of DNA Repair Genes	R-HSA-6796648	Reactome	0.765382
Fluoropyrimidine Pathway, Pharmacodynamics	PA165291507	PharmGKB	0.767021
Vincristine Action Pathway	SMP00437	SMPDB	0.767021
Vindesine Action Pathway	SMP00438	SMPDB	0.767021
Intracellular Signalling Through LHCGR Receptor and Luteinizing Hormone/Choriogonadotropin	SMP00338	SMPDB	0.767021
Intracellular Signalling Through FSH Receptor and Follicle Stimulating Hormone	SMP00333	SMPDB	0.767021
Vitamin D Metabolism	WP1531	Wikipathways	0.767021
Digestion of dietary carbohydrate	R-HSA-189085	Reactome	0.767021
Crosslinking of collagen fibrils	R-HSA-2243919	Reactome	0.767021
e2f1 destruction pathway	skp2e2fpathway	BioCarta	0.767021
overview of telomerase protein component gene htert transcriptional regulation	tertpathway	BioCarta	0.767021
MASTL Facilitates Mitotic Progression	R-HSA-2465910	Reactome	0.767021
Gamma-carboxylation of protein precursors	R-HSA-159740	Reactome	0.767021
Zinc influx into cells by the SLC39 gene family	R-HSA-442380	Reactome	0.767021
Uptake and function of anthrax toxins	R-HSA-5210891	Reactome	0.767021
Base-Excision Repair, AP Site Formation	R-HSA-73929	Reactome	0.767021
Ketone body metabolism	R-HSA-74182	Reactome	0.767021
regulation of transcriptional activity by pml	pmlpathway	BioCarta	0.767021
Insulin processing	R-HSA-264876	Reactome	0.767021
EGFR Transactivation by Gastrin	R-HSA-2179392	Reactome	0.767021
methionine salvage cycle III	PWY-7527	HumanCyc	0.767021
Negative regulation of activity of TFAP2 (AP-2) family transcription factors	R-HSA-8866904	Reactome	0.767021
SCF-beta-TrCP mediated degradation of Emi1	R-HSA-174113	Reactome	0.767021
Folding of actin by CCT/TriC	R-HSA-390450	Reactome	0.767021
Urea cycle	R-HSA-70635	Reactome	0.767021
Mitotic Prometaphase	R-HSA-68877	Reactome	0.767867
SUMOylation of DNA damage response and repair proteins	R-HSA-3108214	Reactome	0.771988
G2/M Transition	R-HSA-69275	Reactome	0.778762
tRNA charging	TRNA-CHARGING-PWY	HumanCyc	0.781279
Interleukin-2 family signaling	R-HSA-451927	Reactome	0.781279
Carboxyterminal post-translational modifications of tubulin	R-HSA-8955332	Reactome	0.781279
Signaling events mediated by HDAC Class II	hdac_classii_pathway	PID	0.781279
Signaling by FGFR1 in disease	R-HSA-5655302	Reactome	0.781279
Smooth Muscle Contraction	R-HSA-445355	Reactome	0.781413
HIF-2-alpha transcription factor network	hif2pathway	PID	0.781413
RET signaling	R-HSA-8853659	Reactome	0.781413
Interactions of Vpr with host cellular proteins	R-HSA-176033	Reactome	0.781413
Homologous recombination	path:hsa03440	KEGG	0.781508
Glycine Serine metabolism	None	INOH	0.781508
Transport of Mature mRNAs Derived from Intronless Transcripts	R-HSA-159234	Reactome	0.781508
RNA Polymerase III Abortive And Retractive Initiation	R-HSA-749476	Reactome	0.781508
RNA Polymerase III Transcription	R-HSA-74158	Reactome	0.781508
Intraflagellar transport	R-HSA-5620924	Reactome	0.781508
Heroin Action Pathway	SMP00407	SMPDB	0.782013
Vpr-mediated nuclear import of PICs	R-HSA-180910	Reactome	0.782013
Syndecan-4-mediated signaling events	syndecan_4_pathway	PID	0.782013
Influenza Viral RNA Transcription and Replication	R-HSA-168273	Reactome	0.782025
Signaling by ERBB4	R-HSA-1236394	Reactome	0.782025
Sphingolipid metabolism	path:hsa00600	KEGG	0.782771
Transcriptional regulation of white adipocyte differentiation	R-HSA-381340	Reactome	0.782771
IL6-mediated signaling events	il6_7pathway	PID	0.782771
Levomethadyl Acetate Action Action Pathway	SMP00677	SMPDB	0.783218
Escitalopram Action Pathway	SMP00425	SMPDB	0.783218
Levallorphan Action Pathway	SMP00683	SMPDB	0.783218
Dimethylthiambutene Action Pathway	SMP00680	SMPDB	0.783218
Ethylmorphine Action Pathway	SMP00681	SMPDB	0.783218
Pentazocine Action Pathway	SMP00686	SMPDB	0.783218
Naltrexone Action Pathway	SMP00687	SMPDB	0.783218
Buprenorphine Action Pathway	SMP00684	SMPDB	0.783218
Alvimopan Action Pathway	SMP00685	SMPDB	0.783218
Naloxone Action Pathway	SMP00688	SMPDB	0.783218
Dihydromorphine Action Pathway	SMP00689	SMPDB	0.783218
Ketobemidone Action Pathway	SMP00690	SMPDB	0.783218
Mepivacaine Action Pathway	SMP00399	SMPDB	0.783218
Chloroprocaine Action Pathway	SMP00394	SMPDB	0.783218
Cocaine Action Pathway	SMP00395	SMPDB	0.783218
Dibucaine Action Pathway	SMP00396	SMPDB	0.783218
Levobupivacaine Action Pathway	SMP00397	SMPDB	0.783218
Benzocaine Action Pathway	SMP00392	SMPDB	0.783218
Bupivacaine Action Pathway	SMP00393	SMPDB	0.783218
Levorphanol Action Pathway	SMP00673	SMPDB	0.783218
Propoxyphene Action Pathway	SMP00672	SMPDB	0.783218
Tramadol Action Action Pathway	SMP00671	SMPDB	0.783218
Diphenoxylate Action Pathway	SMP00675	SMPDB	0.783218
Anileridine Action Pathway	SMP00674	SMPDB	0.783218
Oxycodone Action Pathway	SMP00409	SMPDB	0.783218
Oxybuprocaine Action Pathway	SMP00400	SMPDB	0.783218
Prilocaine Action Pathway	SMP00401	SMPDB	0.783218
Procaine Action Pathway	SMP00402	SMPDB	0.783218
Proparacaine Action Pathway	SMP00403	SMPDB	0.783218
Ropivacaine Action Pathway	SMP00404	SMPDB	0.783218
Alfentanil Action Pathway	SMP00413	SMPDB	0.783218
Oxymorphone Action Pathway	SMP00412	SMPDB	0.783218
Hydrocodone Action Pathway	SMP00411	SMPDB	0.783218
Hydromorphone Action Pathway	SMP00410	SMPDB	0.783218
Sufentanil Action Pathway	SMP00417	SMPDB	0.783218
Remifentanil Action Pathway	SMP00416	SMPDB	0.783218
Fentanyl Action Pathway	SMP00415	SMPDB	0.783218
Carfentanil Action Pathway	SMP00414	SMPDB	0.783218
3-Methylthiofentanyl Action Pathway	SMP00679	SMPDB	0.783218
Methadyl Acetate Action Pathway	SMP00678	SMPDB	0.783218
Dezocine Action Pathway	SMP00676	SMPDB	0.783218
Negative regulation of FGFR3 signaling	R-HSA-5654732	Reactome	0.783218
Peroxisomal lipid metabolism	R-HSA-390918	Reactome	0.783218
mRNA Capping	R-HSA-72086	Reactome	0.783218
p38 MAPK signaling pathway	p38_mkk3_6pathway	PID	0.783218
Translation Factors	WP107	Wikipathways	0.783701
Hepatitis C and Hepatocellular Carcinoma	WP3646	Wikipathways	0.783701
Apoptosis-related network due to altered Notch3 in ovarian cancer	WP2864	Wikipathways	0.78478
Signaling events mediated by PTP1B	ptp1bpathway	PID	0.78478
Interleukin-7 signaling	R-HSA-1266695	Reactome	0.785224
TNFR1-induced NFkappaB signaling pathway	R-HSA-5357956	Reactome	0.785224
RXR and RAR heterodimerization with other nuclear receptor	rxr_vdr_pathway	PID	0.785224
Signaling by BMP	R-HSA-201451	Reactome	0.785224
ALK1 signaling events	alk1pathway	PID	0.785224
Deadenylation-dependent mRNA decay	R-HSA-429914	Reactome	0.785979
Lysosome	path:hsa04142	KEGG	0.786193
Inflammatory mediator regulation of TRP channels	path:hsa04750	KEGG	0.786996
MHC class II antigen presentation	R-HSA-2132295	Reactome	0.787276
E3 ubiquitin ligases ubiquitinate target proteins	R-HSA-8866654	Reactome	0.787276
Biosynthesis of unsaturated fatty acids	path:hsa01040	KEGG	0.788313
Proximal tubule bicarbonate reclamation	path:hsa04964	KEGG	0.788313
Pyrimidine Metabolism	SMP00046	SMPDB	0.788313
UMP Synthase Deiciency (Orotic Aciduria)	SMP00219	SMPDB	0.788313
MNGIE (Mitochondrial Neurogastrointestinal Encephalopathy)	SMP00202	SMPDB	0.788313
Beta Ureidopropionase Deficiency	SMP00172	SMPDB	0.788313
Dihydropyrimidinase Deficiency	SMP00178	SMPDB	0.788313
Regulation of Hypoxia-inducible Factor (HIF) by oxygen	R-HSA-1234174	Reactome	0.788313
Cellular response to hypoxia	R-HSA-2262749	Reactome	0.788313
caspase cascade in apoptosis	caspasepathway	BioCarta	0.788313
induction of apoptosis through dr3 and dr4/5 death receptors	deathpathway	BioCarta	0.788313
Nucleotide salvage	R-HSA-8956321	Reactome	0.788313
RAF-independent MAPK1/3 activation	R-HSA-112409	Reactome	0.788313
Tenofovir/Adefovir Pathway, Pharmacodynamics	PA155028030	PharmGKB	0.788826
Ifosfamide Pathway, Pharmacokinetics	PA2037	PharmGKB	0.788826
Sulfate/Sulfite Metabolism	SMP00041	SMPDB	0.788826
Docetaxel Action Pathway	SMP00435	SMPDB	0.788826
Paclitaxel Action Pathway	SMP00434	SMPDB	0.788826
Sulfite oxidase deficiency	SMP00532	SMPDB	0.788826
Caffeine Metabolism	SMP00028	SMPDB	0.788826
ATF4 activates genes	WP2753	Wikipathways	0.788826
Hfe effect on hepcidin production	WP3924	Wikipathways	0.788826
RUNX1 and FOXP3 control the development of regulatory T lymphocytes (Tregs)	WP4079	Wikipathways	0.788826
Acetylcholine Synthesis	WP528	Wikipathways	0.788826
Arachidonate Epoxygenase - Epoxide Hydrolase	WP678	Wikipathways	0.788826
Glycosphingolipid biosynthesis - lactoseries	Glycosphingolipid biosynthesis - lactoseries	EHMN	0.788826
Cation-coupled Chloride cotransporters	R-HSA-426117	Reactome	0.788826
IL-3 signaling	None	INOH	0.788826
Aryl hydrocarbon receptor signalling	R-HSA-8937144	Reactome	0.788826
cdc25 and chk1 regulatory pathway in response to dna damage	cdc25pathway	BioCarta	0.788826
Fructose metabolism	R-HSA-5652084	Reactome	0.788826
wnt lrp6 signalling	wntlrp6pathway	BioCarta	0.788826
Attachment of GPI anchor to uPAR	R-HSA-162791	Reactome	0.788826
Highly sodium permeable acetylcholine nicotinic receptors	R-HSA-629587	Reactome	0.788826
Synthesis of 12-eicosatetraenoic acid derivatives	R-HSA-2142712	Reactome	0.788826
oxidative ethanol degradation III	PWY66-161	HumanCyc	0.788826
NrCAM interactions	R-HSA-447038	Reactome	0.788826
Anchoring fibril formation	R-HSA-2214320	Reactome	0.788826
superpathway of choline degradation to L-serine	PWY66-414	HumanCyc	0.788826
Lipoate metabolism	Lipoate metabolism	EHMN	0.788826
Neurofascin interactions	R-HSA-447043	Reactome	0.788826
ubiquinol-10 biosynthesis	PWY-5872	HumanCyc	0.788826
Porphyrin metabolism	None	INOH	0.788826
Zinc efflux and compartmentalization by the SLC30 family	R-HSA-435368	Reactome	0.788826
androgen biosynthesis	PWY66-378	HumanCyc	0.788826
Signaling by TGF-beta Receptor Complex in Cancer	R-HSA-3304351	Reactome	0.788826
Vpu mediated degradation of CD4	R-HSA-180534	Reactome	0.788826
TICAM1,TRAF6-dependent induction of TAK1 complex	R-HSA-9014325	Reactome	0.788826
HIF-1 signaling pathway	path:hsa04066	KEGG	0.789069
Central carbon metabolism in cancer	path:hsa05230	KEGG	0.790095
Mitophagy - animal	path:hsa04137	KEGG	0.790095
[truncated: 2,529 more rows]
