# Supplementary material for: Predictive network analysis identifies JMJD6 and other potential key drivers in Alzheimer’s disease
Source: Commun Biol. 2023 May 15;6:503. doi: 10.1038/s42003-023-04791-5 (PMC10185548; doi:10.1038/s42003-023-04791-5)
Supplement: Supplementary file 5 — Supplementary Data 3 [file 42003_2023_4791_MOESM5_ESM.xlsx]

## Sheet: Sheet1
FDR	EX	IN	AST	OLI	OPC	MIC
EX	0	1.24e-25	0.00226	0.000269	0.0136	0.575
IN		0	0.0383	9.3e-07	1	1
AST			0	7.05e-05	0.194	0.217
OLI				0	1	0.000176
OPC					0	0.00868
MIC						0
