# Supplementary material for: Predictive network analysis identifies JMJD6 and other potential key drivers in Alzheimer’s disease
Source: Commun Biol. 2023 May 15;6:503. doi: 10.1038/s42003-023-04791-5 (PMC10185548; doi:10.1038/s42003-023-04791-5)
Supplement: Supplementary file 6 — Supplementary Data 4 [file 42003_2023_4791_MOESM6_ESM.xlsx]

## Sheet: Sheet1
FDR	EX	IN	AST	OLI	OPC	MIC
MAYO_Neuron-specific DE	3.41e-10	0.0285	9.48e-07	7.42e-06	0.567	0.89
ROSMAP_Neuron-specific DE	3.56e-17	0.00429	7.42e-06	3.84e-06	0.107	0.3
