# Supplementary material for: Predictive network analysis identifies JMJD6 and other potential key drivers in Alzheimer’s disease
Source: Commun Biol. 2023 May 15;6:503. doi: 10.1038/s42003-023-04791-5 (PMC10185548; doi:10.1038/s42003-023-04791-5)
Supplement: Supplementary file 7 — Supplementary Data 5 [file 42003_2023_4791_MOESM7_ESM.xlsx]

## Sheet: MAYO_cis-eQTL
ENSG00000226686
ENSG00000197728
ENSG00000236682
ENSG00000164308
ENSG00000234171
ENSG00000261770
ENSG00000229043
ENSG00000266489
ENSG00000214401
ENSG00000237651
ENSG00000140873
ENSG00000142856
ENSG00000260065
ENSG00000215237
ENSG00000163682
ENSG00000203722
ENSG00000013573
ENSG00000177236
ENSG00000128944
ENSG00000268533
ENSG00000180481
ENSG00000221923
ENSG00000111788
ENSG00000188002
ENSG00000196735
ENSG00000227191
ENSG00000221947
ENSG00000176998
ENSG00000169684
ENSG00000261377
ENSG00000196756
ENSG00000100376
ENSG00000226278
ENSG00000223534
ENSG00000270228
ENSG00000166435
ENSG00000204792
ENSG00000241287
ENSG00000273295
ENSG00000216901
ENSG00000226752
ENSG00000246375
ENSG00000226824
ENSG00000163576
ENSG00000198468
ENSG00000198496
ENSG00000270605
ENSG00000261701
ENSG00000125618
ENSG00000111671
ENSG00000189223
ENSG00000196126
ENSG00000254682
ENSG00000166682
ENSG00000144115
ENSG00000223768
ENSG00000159339
ENSG00000234719
ENSG00000224272
ENSG00000184984
ENSG00000189350
ENSG00000142794
ENSG00000198502
ENSG00000157578
ENSG00000247903
ENSG00000241231
ENSG00000181126
ENSG00000226864
ENSG00000165171
ENSG00000261338
ENSG00000179344
ENSG00000272668
ENSG00000084628
ENSG00000257017
ENSG00000272079
ENSG00000106733
ENSG00000136982
ENSG00000225138
ENSG00000101639
ENSG00000224848
ENSG00000270301
ENSG00000204525
ENSG00000071894
ENSG00000108379
ENSG00000187010
ENSG00000155542
ENSG00000253716
ENSG00000117226
ENSG00000261186
ENSG00000237975
ENSG00000109047
ENSG00000232229
ENSG00000224557
ENSG00000228252
ENSG00000147813
ENSG00000175611
ENSG00000214776
ENSG00000133433
ENSG00000119888
ENSG00000255284
ENSG00000271581
ENSG00000164346
ENSG00000223855
ENSG00000259715
ENSG00000236624
ENSG00000110900
ENSG00000213640
ENSG00000013725
ENSG00000255537
ENSG00000174652
ENSG00000218510
ENSG00000172404
ENSG00000228962
ENSG00000269501
ENSG00000255050
ENSG00000188321
ENSG00000168038
ENSG00000175643
ENSG00000270127
ENSG00000272955
ENSG00000121716
ENSG00000183666
ENSG00000260372
ENSG00000106610
ENSG00000065268
ENSG00000146707
ENSG00000099984
ENSG00000134962
ENSG00000273164
ENSG00000272010
ENSG00000196365
ENSG00000254184
ENSG00000181798
ENSG00000169402
ENSG00000228793
ENSG00000134201
ENSG00000066230
ENSG00000197345
ENSG00000211689
ENSG00000273492
ENSG00000213462
ENSG00000167984
ENSG00000188372
ENSG00000120675
ENSG00000037474
ENSG00000115604
ENSG00000205809
ENSG00000259954
ENSG00000248275
ENSG00000149089
ENSG00000204520
ENSG00000255545
ENSG00000188732
ENSG00000233016
ENSG00000152117
ENSG00000085514
ENSG00000143631
ENSG00000125804
ENSG00000272977
ENSG00000196071
ENSG00000204338
ENSG00000270011
ENSG00000229391
ENSG00000186230
ENSG00000215146
ENSG00000064012
ENSG00000227533
ENSG00000183605
ENSG00000241720
ENSG00000177084
ENSG00000244879
ENSG00000215190
ENSG00000166896
ENSG00000260708
ENSG00000170509
ENSG00000204540
ENSG00000214087
ENSG00000235903
ENSG00000184674
ENSG00000212283
ENSG00000120669
ENSG00000180185
ENSG00000262879
ENSG00000257800
ENSG00000131401
ENSG00000229801
ENSG00000187624
ENSG00000227354
ENSG00000235098
ENSG00000006282
ENSG00000224086
ENSG00000214425
ENSG00000237438
ENSG00000244119
ENSG00000188629
ENSG00000261126
ENSG00000177984
ENSG00000197083
ENSG00000263006
ENSG00000254860
ENSG00000249109
ENSG00000203875
ENSG00000165929
ENSG00000134202
ENSG00000124713
ENSG00000136104
ENSG00000230795
ENSG00000237753
ENSG00000236397
ENSG00000104899
ENSG00000159712
ENSG00000267552
ENSG00000118961
ENSG00000103550
ENSG00000137513
ENSG00000137944
ENSG00000179979
ENSG00000240356
ENSG00000259065
ENSG00000204428
ENSG00000148290
ENSG00000240344
ENSG00000196653
ENSG00000233327
ENSG00000197417
ENSG00000196584
ENSG00000162929
ENSG00000182600
ENSG00000267645
ENSG00000162782
ENSG00000163138
ENSG00000136824
ENSG00000236782
ENSG00000113396
ENSG00000067533
ENSG00000122548
ENSG00000254507
ENSG00000130348
ENSG00000182362
ENSG00000230373
ENSG00000231437
ENSG00000254614
ENSG00000228049
ENSG00000223745
ENSG00000114547
ENSG00000260947
ENSG00000112619
ENSG00000242593
ENSG00000267838
ENSG00000162383
ENSG00000176681
ENSG00000188690
ENSG00000166558
ENSG00000178078
ENSG00000125734
ENSG00000272097
ENSG00000261312
ENSG00000102858
ENSG00000034239
ENSG00000115523
ENSG00000241525
ENSG00000177042
ENSG00000182919
ENSG00000075131
ENSG00000183793
ENSG00000228389
ENSG00000149292
ENSG00000273253
ENSG00000233527
ENSG00000267454
ENSG00000095539
ENSG00000214826
ENSG00000149084
ENSG00000168803
ENSG00000249849
ENSG00000186529
ENSG00000012223
ENSG00000092094
ENSG00000005156
ENSG00000257218
ENSG00000256069
ENSG00000216133
ENSG00000269486
ENSG00000229164
ENSG00000182986
ENSG00000142684
ENSG00000141560
ENSG00000173226
ENSG00000164122
ENSG00000267368
ENSG00000261159
ENSG00000218672
ENSG00000228716
ENSG00000059122
ENSG00000176209
ENSG00000141519
ENSG00000198633
ENSG00000226124
ENSG00000229921
ENSG00000250709
ENSG00000123427
ENSG00000230438
ENSG00000125337
ENSG00000203666
ENSG00000118004
ENSG00000172346
ENSG00000197134
ENSG00000169826
ENSG00000181404
ENSG00000127578
ENSG00000205464
ENSG00000235448
ENSG00000037757
ENSG00000224318
ENSG00000196655
ENSG00000103168
ENSG00000165271
ENSG00000233184
ENSG00000270020
ENSG00000115602
ENSG00000269696
ENSG00000041802
ENSG00000139197
ENSG00000120322
ENSG00000184385
ENSG00000228775
ENSG00000247572
ENSG00000271670
ENSG00000214946
ENSG00000226232
ENSG00000138381
ENSG00000230839
ENSG00000126790
ENSG00000148655
ENSG00000161692
ENSG00000271875
ENSG00000108592
ENSG00000136425
ENSG00000118514
ENSG00000183604
ENSG00000215447
ENSG00000254427
ENSG00000187824
ENSG00000196418
ENSG00000242294
ENSG00000022556
ENSG00000270081
ENSG00000271967
ENSG00000213780
ENSG00000138031
ENSG00000136235
ENSG00000251226
ENSG00000150893
ENSG00000128891
ENSG00000214870
ENSG00000227603
ENSG00000205611
ENSG00000188234
ENSG00000183682
ENSG00000114744
ENSG00000171806
ENSG00000162836
ENSG00000197362
ENSG00000142102
ENSG00000104783
ENSG00000166582
ENSG00000175164
ENSG00000103522
ENSG00000122375
ENSG00000173210
ENSG00000272462
ENSG00000183628
ENSG00000269235
ENSG00000166788
ENSG00000177868
ENSG00000119411
ENSG00000181240
ENSG00000125450
ENSG00000257949
ENSG00000235333
ENSG00000136108
ENSG00000188820
ENSG00000213221
ENSG00000241258
ENSG00000263335
ENSG00000145692
ENSG00000185269
ENSG00000100987
ENSG00000272752
ENSG00000105136
ENSG00000233024
ENSG00000255641
ENSG00000197165
ENSG00000164307
ENSG00000231389
ENSG00000148572
ENSG00000112599
ENSG00000132436
ENSG00000186567
ENSG00000216775
ENSG00000117834
ENSG00000171055
ENSG00000170074
ENSG00000224769
ENSG00000215018
ENSG00000065457
ENSG00000180902
ENSG00000116874
ENSG00000267633
ENSG00000178226
ENSG00000269237
ENSG00000123975
ENSG00000233927
ENSG00000138722
ENSG00000166275
ENSG00000214941
ENSG00000256576
ENSG00000268592
ENSG00000128699
ENSG00000171298
ENSG00000129946
ENSG00000065621
ENSG00000182118
ENSG00000100197
ENSG00000270171
ENSG00000136243
ENSG00000203734
ENSG00000214435
ENSG00000225706
ENSG00000269983
ENSG00000242110
ENSG00000144559
ENSG00000250565
ENSG00000260426
ENSG00000136908
ENSG00000254415
ENSG00000230555
ENSG00000225449
ENSG00000008283
ENSG00000146205
ENSG00000270316
ENSG00000142632
ENSG00000223496
ENSG00000267581
ENSG00000156990
ENSG00000170089
ENSG00000226314
ENSG00000272936
ENSG00000196295
ENSG00000188659
ENSG00000177707
ENSG00000186468
ENSG00000196172
ENSG00000113734
ENSG00000235109
ENSG00000105928
ENSG00000197020
ENSG00000173535
ENSG00000117748
ENSG00000148604
ENSG00000183476
ENSG00000177666
ENSG00000010626
ENSG00000166347
ENSG00000116830
ENSG00000260565
ENSG00000157111
ENSG00000090432
ENSG00000163382
ENSG00000269163
ENSG00000169914
ENSG00000213402
ENSG00000215256
ENSG00000270670
ENSG00000133805
ENSG00000167695
ENSG00000080166
ENSG00000245498
ENSG00000164615
ENSG00000162461
ENSG00000138744
ENSG00000186470
ENSG00000267795
ENSG00000187688
ENSG00000157379
ENSG00000145287
ENSG00000196932
ENSG00000230091
ENSG00000070371
ENSG00000211643
ENSG00000237491
ENSG00000273240
ENSG00000262061
ENSG00000214491
ENSG00000132507
ENSG00000183346
ENSG00000254634
ENSG00000204463
ENSG00000161618
ENSG00000104980
ENSG00000095485
ENSG00000244480
ENSG00000148600
ENSG00000120008
ENSG00000233621
ENSG00000189366
ENSG00000169689
ENSG00000248738
ENSG00000229178
ENSG00000262877
ENSG00000261613
ENSG00000020922
ENSG00000163959
ENSG00000261428
ENSG00000099866
ENSG00000176020
ENSG00000160321
ENSG00000104804
ENSG00000273448
ENSG00000143318
ENSG00000152749
ENSG00000185163
ENSG00000213689
ENSG00000031691
ENSG00000135823
ENSG00000198912
ENSG00000120451
ENSG00000156253
ENSG00000160828
ENSG00000202532
ENSG00000255108
ENSG00000214293
ENSG00000198892
ENSG00000227766
ENSG00000108384
ENSG00000243422
ENSG00000196381
ENSG00000254420
ENSG00000197915
ENSG00000127399
ENSG00000224596
ENSG00000255020
ENSG00000051596
ENSG00000153714
ENSG00000273294
ENSG00000167670
ENSG00000123297
ENSG00000188986
ENSG00000184227
ENSG00000228376
ENSG00000269990
ENSG00000148690
ENSG00000189129
ENSG00000238083
ENSG00000176945
ENSG00000168405
ENSG00000258289
ENSG00000197226
ENSG00000164669
ENSG00000267058
ENSG00000161798
ENSG00000170430
ENSG00000130332
ENSG00000268297
ENSG00000136457
ENSG00000272600
ENSG00000163364
ENSG00000229212
ENSG00000250878
ENSG00000163749
ENSG00000123965
ENSG00000155393
ENSG00000188269
ENSG00000153495
ENSG00000125877
ENSG00000248593
ENSG00000223865
ENSG00000221290
ENSG00000180398
ENSG00000272947
ENSG00000175170
ENSG00000228170
ENSG00000182670
ENSG00000160999
ENSG00000158887
ENSG00000244291
ENSG00000197563
ENSG00000187815
ENSG00000198182
ENSG00000135213
ENSG00000162994
ENSG00000099817
ENSG00000196284
ENSG00000167136
ENSG00000183891
ENSG00000153291
ENSG00000115138
ENSG00000134285
ENSG00000271786
ENSG00000182117
ENSG00000234084
ENSG00000171928
ENSG00000180953
ENSG00000135778
ENSG00000196355
ENSG00000238142
ENSG00000169371
ENSG00000139899
ENSG00000272782
ENSG00000261408
ENSG00000163281
ENSG00000122674
ENSG00000267317
ENSG00000234177
ENSG00000123179
ENSG00000241316
ENSG00000267755
ENSG00000219435
ENSG00000214659
ENSG00000273018
ENSG00000003056
ENSG00000256806
ENSG00000129451
ENSG00000250786
ENSG00000213523
ENSG00000156795
ENSG00000203797
ENSG00000029639
ENSG00000203710
ENSG00000204622
ENSG00000228802
ENSG00000251372
ENSG00000205571
ENSG00000161653
ENSG00000185149
ENSG00000152208
ENSG00000159445
ENSG00000099977
ENSG00000006744
ENSG00000240253
ENSG00000186715
ENSG00000163933
ENSG00000152439
ENSG00000205810
ENSG00000146574
ENSG00000271743
ENSG00000268362
ENSG00000219392
ENSG00000107959
ENSG00000026103
ENSG00000241015
ENSG00000178201
ENSG00000232903
ENSG00000142675
ENSG00000173715
ENSG00000245958
ENSG00000137804
ENSG00000177683
ENSG00000074410
ENSG00000222041
ENSG00000038002
ENSG00000065060
ENSG00000240288
ENSG00000243155
ENSG00000066379
ENSG00000213753
ENSG00000212734
ENSG00000160284
ENSG00000084636
ENSG00000163389
ENSG00000188707
ENSG00000271892
ENSG00000167720
ENSG00000198721
ENSG00000203343
ENSG00000161036
ENSG00000113318
ENSG00000253549
ENSG00000136932
ENSG00000137806
ENSG00000163956
ENSG00000237248
ENSG00000259905
ENSG00000258702
ENSG00000204257
ENSG00000134809
ENSG00000231365
ENSG00000186792
ENSG00000162669
ENSG00000264247
ENSG00000206341
ENSG00000144895
ENSG00000159247
ENSG00000249106
ENSG00000171763
ENSG00000185187
ENSG00000257764
ENSG00000139405
ENSG00000111254
ENSG00000265381
ENSG00000141698
ENSG00000085491
ENSG00000187676
ENSG00000136881
ENSG00000137274
ENSG00000198467
ENSG00000135898
ENSG00000197775
ENSG00000176593
ENSG00000225265
ENSG00000261061
ENSG00000099290
ENSG00000135437
ENSG00000196696
ENSG00000104497
ENSG00000232022
ENSG00000205669
ENSG00000103245
ENSG00000166750
ENSG00000180113
ENSG00000086619
ENSG00000141127
ENSG00000015475
ENSG00000163597
ENSG00000189306
ENSG00000223508
ENSG00000204920
ENSG00000225880
ENSG00000206344
ENSG00000188385
ENSG00000266398
ENSG00000239665
ENSG00000196922
ENSG00000259038
ENSG00000197181
ENSG00000272512
ENSG00000241764
ENSG00000240370
ENSG00000269614
ENSG00000254081
ENSG00000247157
ENSG00000186446
ENSG00000228451
ENSG00000235241
ENSG00000173540
ENSG00000273372
ENSG00000169752
ENSG00000261543
ENSG00000171103
ENSG00000130518
ENSG00000068654
ENSG00000272501
ENSG00000172250
ENSG00000225234
ENSG00000222014
ENSG00000243709
ENSG00000223353
ENSG00000136856
ENSG00000263715
ENSG00000090382
ENSG00000138316
ENSG00000204650
ENSG00000253251
ENSG00000148814
ENSG00000124587
ENSG00000196204
ENSG00000272686
ENSG00000141959
ENSG00000103485
ENSG00000036448
ENSG00000015592
ENSG00000243284
ENSG00000214279
ENSG00000183207
ENSG00000242612
ENSG00000270696
ENSG00000147439
ENSG00000141013
ENSG00000237977
ENSG00000176222
ENSG00000230453
ENSG00000206503
ENSG00000270164
ENSG00000180104
ENSG00000267871
ENSG00000170954
ENSG00000269893
ENSG00000261455
ENSG00000235790
ENSG00000215692
ENSG00000180914
ENSG00000197958
ENSG00000258733
ENSG00000258515
ENSG00000160953
ENSG00000183091
ENSG00000242086
ENSG00000160886
ENSG00000117983
ENSG00000186891
ENSG00000122507
ENSG00000143322
ENSG00000234793
ENSG00000129055
ENSG00000173409
ENSG00000139629
ENSG00000260855
ENSG00000261478
ENSG00000183474
ENSG00000263072
ENSG00000152778
ENSG00000272983
ENSG00000258603
ENSG00000157017
ENSG00000227492
ENSG00000251580
ENSG00000133661
ENSG00000159210
ENSG00000134014
ENSG00000231007
ENSG00000186340
ENSG00000090612
ENSG00000272143
ENSG00000088053
ENSG00000107521
ENSG00000186716
ENSG00000254064
ENSG00000163938
ENSG00000153044
ENSG00000262165
ENSG00000105750
ENSG00000166260
ENSG00000127463
ENSG00000166529
ENSG00000225490
ENSG00000234336
ENSG00000271133
ENSG00000260350
ENSG00000198951
ENSG00000118197
ENSG00000167553
ENSG00000161643
ENSG00000263603
ENSG00000119979
ENSG00000168491
ENSG00000271853
ENSG00000160695
ENSG00000141965
ENSG00000154262
ENSG00000166971
ENSG00000124588
ENSG00000167384
ENSG00000179855
ENSG00000021488
ENSG00000145354
ENSG00000008838
ENSG00000255052
ENSG00000145781
ENSG00000115761
ENSG00000146834
ENSG00000240057
ENSG00000187796
ENSG00000087365
ENSG00000148362
ENSG00000169918
ENSG00000152926
ENSG00000111364
ENSG00000183336
ENSG00000136059
ENSG00000161542
ENSG00000250312
ENSG00000254536
ENSG00000260778
ENSG00000259865
ENSG00000269469
ENSG00000184619
ENSG00000165646
ENSG00000152726
ENSG00000165272
ENSG00000188312
ENSG00000163219
ENSG00000154529
ENSG00000233820
ENSG00000134463
ENSG00000099330
ENSG00000273290
ENSG00000110074
ENSG00000162391
ENSG00000145736
ENSG00000206145
ENSG00000266921
ENSG00000198150
ENSG00000196470
ENSG00000233006
ENSG00000231500
ENSG00000243501
ENSG00000228144
ENSG00000227165
ENSG00000120324
ENSG00000261288
ENSG00000235296
ENSG00000136872
ENSG00000185684
ENSG00000185627
ENSG00000140511
ENSG00000259132
ENSG00000092036
ENSG00000131885
ENSG00000125388
ENSG00000164344
ENSG00000149231
ENSG00000164488
ENSG00000213937
ENSG00000111752
ENSG00000198755
ENSG00000096872
ENSG00000223519
ENSG00000105287
ENSG00000122696
ENSG00000260630
ENSG00000228408
ENSG00000205181
ENSG00000174177
ENSG00000232677
ENSG00000139187
ENSG00000227953
ENSG00000157851
ENSG00000183688
ENSG00000262246
ENSG00000242686
ENSG00000136783
ENSG00000164347
ENSG00000261924
ENSG00000243244
ENSG00000175221
ENSG00000205485
ENSG00000205696
ENSG00000116221
ENSG00000197568
ENSG00000157927
ENSG00000188171
ENSG00000109534
ENSG00000085117
ENSG00000117593
ENSG00000134077
ENSG00000053372
ENSG00000163945
ENSG00000078246
ENSG00000259295
ENSG00000237310
ENSG00000042429
ENSG00000182093
ENSG00000131591
ENSG00000055955
ENSG00000189045
ENSG00000162039
ENSG00000198580
ENSG00000084207
ENSG00000000457
ENSG00000177398
ENSG00000103351
ENSG00000108587
ENSG00000111664
ENSG00000058453
ENSG00000119673
ENSG00000235010
ENSG00000234912
ENSG00000133704
ENSG00000231305
ENSG00000186204
ENSG00000255185
ENSG00000233930
ENSG00000126217
ENSG00000228510
ENSG00000083535
ENSG00000136514
ENSG00000204516
ENSG00000241043
ENSG00000119878
ENSG00000105127
ENSG00000248049
ENSG00000188295
ENSG00000183066
ENSG00000267769
ENSG00000096093
ENSG00000147804
ENSG00000137103
ENSG00000197943
ENSG00000254693
ENSG00000165055
ENSG00000232995
ENSG00000253741
ENSG00000231784
ENSG00000042317
ENSG00000272755
ENSG00000104979
ENSG00000185730
ENSG00000106392
ENSG00000267251
ENSG00000158825
ENSG00000113812
ENSG00000187134
ENSG00000143891
ENSG00000184497
ENSG00000110811
ENSG00000225151
ENSG00000239213
ENSG00000149295
ENSG00000268225
ENSG00000265749
ENSG00000100726
ENSG00000125630
ENSG00000181163
ENSG00000124523
ENSG00000123453
ENSG00000235501
ENSG00000186056
ENSG00000122359
ENSG00000255819
ENSG00000231769
ENSG00000187715
ENSG00000145476
ENSG00000178297
ENSG00000088756
ENSG00000089101
ENSG00000057468
ENSG00000099800
ENSG00000239961
ENSG00000225872
ENSG00000090920
ENSG00000258789
ENSG00000242779
ENSG00000144648
ENSG00000108474
ENSG00000176531
ENSG00000243335
ENSG00000083099
ENSG00000185829
ENSG00000214796
ENSG00000267323
ENSG00000255455
ENSG00000226413
ENSG00000273038
ENSG00000213015
ENSG00000113273
ENSG00000134184
ENSG00000137411
ENSG00000271975
ENSG00000110455
ENSG00000164880
ENSG00000188004
ENSG00000122481
ENSG00000159904
ENSG00000149531
ENSG00000205659
ENSG00000166770
ENSG00000197766
ENSG00000070731
ENSG00000134324
ENSG00000142252
ENSG00000143537
ENSG00000170638
ENSG00000177406
ENSG00000225924
ENSG00000185483
ENSG00000067601
ENSG00000267053
ENSG00000011260
ENSG00000135747
ENSG00000145936
ENSG00000270466
ENSG00000253559
ENSG00000144362
ENSG00000234327
ENSG00000261366
ENSG00000109519
ENSG00000204219
ENSG00000256143
ENSG00000140043
ENSG00000245149
ENSG00000260269
ENSG00000181322
ENSG00000267260
ENSG00000118322
ENSG00000256885
ENSG00000256577
ENSG00000172613
ENSG00000112796
ENSG00000264920
ENSG00000178222
ENSG00000148377
ENSG00000261015
ENSG00000261033
ENSG00000268163
ENSG00000174775
ENSG00000198046
ENSG00000160867
ENSG00000099974
ENSG00000268750
ENSG00000272941
ENSG00000269867
ENSG00000177663
ENSG00000159307
ENSG00000237440
ENSG00000184470
ENSG00000171943
ENSG00000257286
ENSG00000126005
ENSG00000245975
ENSG00000267390
ENSG00000132740
ENSG00000081277
ENSG00000257033
ENSG00000100336
ENSG00000132744
ENSG00000145113
ENSG00000185519
ENSG00000148795
ENSG00000092020
ENSG00000237133
ENSG00000127080
ENSG00000166881
ENSG00000225177
ENSG00000155026
ENSG00000100156
ENSG00000106153
ENSG00000107951
ENSG00000124813
ENSG00000112378
ENSG00000100299
ENSG00000135951
ENSG00000156171
ENSG00000273226
ENSG00000113272
ENSG00000184985
ENSG00000271948
ENSG00000272989
ENSG00000163431
ENSG00000138092
ENSG00000149257
ENSG00000228696
ENSG00000110435
ENSG00000182534
ENSG00000204623
ENSG00000139537
ENSG00000250443
ENSG00000164106
ENSG00000233542
ENSG00000126870
ENSG00000161265
ENSG00000226102
ENSG00000205853
ENSG00000112110
ENSG00000270015
ENSG00000132832
ENSG00000063438
ENSG00000135828
ENSG00000270237
ENSG00000103426
ENSG00000119943
ENSG00000078487
ENSG00000010282
ENSG00000251022
ENSG00000006625
ENSG00000162510
ENSG00000205918
ENSG00000173156
ENSG00000160282
ENSG00000111665
ENSG00000246089
ENSG00000213965
ENSG00000101198
ENSG00000164647
ENSG00000260246
ENSG00000092203
ENSG00000205236
ENSG00000168374
ENSG00000205209
ENSG00000171084
ENSG00000197062
ENSG00000089335
ENSG00000196209
ENSG00000115255
ENSG00000267466
ENSG00000250989
ENSG00000260213
ENSG00000229334
ENSG00000164989
ENSG00000112852
ENSG00000129347
ENSG00000224818
ENSG00000198756
ENSG00000187987
ENSG00000271553
ENSG00000247828
ENSG00000167711
ENSG00000196268
ENSG00000144026
ENSG00000184441
ENSG00000272904
ENSG00000272123
ENSG00000267353
ENSG00000196683
ENSG00000226055
ENSG00000100239
ENSG00000167523
ENSG00000269473
ENSG00000270346
ENSG00000151806
ENSG00000248124
ENSG00000162384
ENSG00000136238
ENSG00000232300
ENSG00000164008
ENSG00000196151
ENSG00000111077
ENSG00000171045
ENSG00000072952
ENSG00000130653
ENSG00000175322
ENSG00000136197
ENSG00000180096
ENSG00000232559
ENSG00000267506
ENSG00000244607
ENSG00000152582
ENSG00000118096
ENSG00000121101
ENSG00000205035
ENSG00000196196
ENSG00000117242
ENSG00000161281
ENSG00000103852
ENSG00000102910
ENSG00000168661
ENSG00000226524
ENSG00000103227
ENSG00000065325
ENSG00000205022
ENSG00000271122
ENSG00000181061
ENSG00000204138
ENSG00000269604
ENSG00000171160
ENSG00000272195
ENSG00000101751
ENSG00000127337
ENSG00000154079
ENSG00000143036
ENSG00000128928
ENSG00000006459
ENSG00000163827
ENSG00000141994
ENSG00000265369
ENSG00000154736
ENSG00000197124
ENSG00000214078
ENSG00000197937
ENSG00000214402
ENSG00000170889
ENSG00000164048
ENSG00000051128
ENSG00000268496
ENSG00000264207
ENSG00000256594
ENSG00000214872
ENSG00000180071
ENSG00000184206
ENSG00000272750
ENSG00000130669
ENSG00000145217
ENSG00000272790
ENSG00000272960
ENSG00000239556
ENSG00000143437
ENSG00000271361
ENSG00000255468
ENSG00000254539
ENSG00000159674
ENSG00000239998
ENSG00000184925
ENSG00000151470
ENSG00000221953
ENSG00000089063
ENSG00000219626
ENSG00000239930
ENSG00000154781
ENSG00000101282
ENSG00000105186
ENSG00000079101
ENSG00000185904
ENSG00000004468
ENSG00000174194
ENSG00000103148
ENSG00000076662
ENSG00000155085
ENSG00000117597
ENSG00000180376
ENSG00000103479
ENSG00000164111
ENSG00000271830
ENSG00000223774
ENSG00000163486
ENSG00000183542
ENSG00000198547
ENSG00000241528
ENSG00000158683
ENSG00000212127
ENSG00000224597
ENSG00000273281
ENSG00000189298
ENSG00000170175
ENSG00000260552
ENSG00000237798
ENSG00000177963
ENSG00000236939
ENSG00000177465
ENSG00000189157
ENSG00000110080
ENSG00000165948
ENSG00000259898
ENSG00000128039
ENSG00000188672
ENSG00000203499
ENSG00000214889
ENSG00000109771
ENSG00000183828
ENSG00000266918
ENSG00000166341
ENSG00000055950
ENSG00000160226
ENSG00000249937
ENSG00000125885
ENSG00000272949
ENSG00000204618
ENSG00000264538
ENSG00000246982
ENSG00000105976
ENSG00000254685
ENSG00000261643
ENSG00000144455
ENSG00000106066
ENSG00000136144
ENSG00000196208
ENSG00000204947
ENSG00000130592
ENSG00000120647
ENSG00000270154
ENSG00000136546
ENSG00000164182
ENSG00000203999
ENSG00000128463
ENSG00000261063
ENSG00000256092
ENSG00000000460
ENSG00000131558
ENSG00000178162
ENSG00000228452
ENSG00000258985
ENSG00000223779
ENSG00000152240
ENSG00000272934
ENSG00000243753
ENSG00000188242
ENSG00000178722
ENSG00000261195
ENSG00000213809
ENSG00000234818
ENSG00000101290
ENSG00000104972
ENSG00000245067
ENSG00000197599
ENSG00000122783
ENSG00000262304
ENSG00000112584
ENSG00000064666
ENSG00000167280
ENSG00000242852
ENSG00000223356
ENSG00000047617
ENSG00000259953
ENSG00000257279
ENSG00000141854
ENSG00000163131
ENSG00000111215
ENSG00000164088
ENSG00000159063
ENSG00000184983
ENSG00000204860
ENSG00000231259
ENSG00000007080
ENSG00000117335
ENSG00000109576
ENSG00000261790
ENSG00000141956
ENSG00000162869
ENSG00000159231
ENSG00000013306
ENSG00000253982
ENSG00000235398
ENSG00000182004
ENSG00000203886
ENSG00000151632
ENSG00000177000
ENSG00000119147
ENSG00000085721
ENSG00000255389
ENSG00000115935
ENSG00000001460
ENSG00000140522
ENSG00000011376
ENSG00000261740
ENSG00000180921
ENSG00000133706
ENSG00000113205
ENSG00000146453
ENSG00000255495
ENSG00000237940
ENSG00000215845
ENSG00000205078
ENSG00000226029
ENSG00000084072
ENSG00000122678
ENSG00000158234
ENSG00000091831
ENSG00000241170
ENSG00000133519
ENSG00000232224
ENSG00000140832
ENSG00000042832
ENSG00000141076
ENSG00000196792
ENSG00000243667
ENSG00000185105
ENSG00000266718
ENSG00000148824
ENSG00000270681
ENSG00000204653
ENSG00000269883
ENSG00000130035
ENSG00000186184
ENSG00000108559
ENSG00000197893
ENSG00000168958
ENSG00000141569
ENSG00000166130
ENSG00000047188
ENSG00000269609
ENSG00000234684
ENSG00000121406
ENSG00000150316
ENSG00000267623
ENSG00000101363
ENSG00000260401
ENSG00000261019
ENSG00000249898
ENSG00000224905
ENSG00000007541
ENSG00000166928
ENSG00000171574
ENSG00000273170
ENSG00000186523
ENSG00000227741
ENSG00000146243
ENSG00000214113
ENSG00000104518
ENSG00000120910
ENSG00000250410
ENSG00000175591
ENSG00000115310
ENSG00000007516
ENSG00000087008
ENSG00000141562
ENSG00000198018
ENSG00000240207
ENSG00000139508
ENSG00000269837
ENSG00000246250
ENSG00000063854
ENSG00000100304
ENSG00000266490
ENSG00000260077
ENSG00000267372
ENSG00000162722
ENSG00000196247
ENSG00000188404
ENSG00000088992
ENSG00000133606
ENSG00000077348
ENSG00000152056
ENSG00000129422
ENSG00000127952
ENSG00000042286
ENSG00000225345
ENSG00000229980
ENSG00000204301
ENSG00000127957
ENSG00000163046
ENSG00000223756
ENSG00000196502
ENSG00000176927
ENSG00000215915
ENSG00000146070
ENSG00000227695
ENSG00000253641
ENSG00000196378
ENSG00000239257
ENSG00000169442
ENSG00000267023
ENSG00000105479
ENSG00000137824
ENSG00000226445
ENSG00000175575
ENSG00000135390
ENSG00000120071
ENSG00000189339
ENSG00000123454
ENSG00000089250
ENSG00000168291
ENSG00000120370
ENSG00000230521
ENSG00000110628
ENSG00000245648
ENSG00000152219
ENSG00000100058
ENSG00000112981
ENSG00000170745
ENSG00000240024
ENSG00000243696
ENSG00000169925
ENSG00000105971
ENSG00000204869
ENSG00000145198
ENSG00000226562
ENSG00000124491
ENSG00000148384
ENSG00000268784
ENSG00000214447
ENSG00000186088
ENSG00000142207
ENSG00000100350
ENSG00000111300
ENSG00000144792
ENSG00000183287
ENSG00000269982
ENSG00000120693
ENSG00000124098
ENSG00000137310
ENSG00000107099
ENSG00000205106
ENSG00000106526
ENSG00000205403
ENSG00000169299
ENSG00000259660
ENSG00000108448
ENSG00000014164
ENSG00000009413
ENSG00000164494
ENSG00000261584
ENSG00000239626
ENSG00000112118
ENSG00000168385
ENSG00000120820
ENSG00000176473
ENSG00000233739
ENSG00000156239
ENSG00000233799
ENSG00000112339
ENSG00000272558
ENSG00000244242
ENSG00000167131
ENSG00000213938
ENSG00000204044
ENSG00000077616
ENSG00000168275
ENSG00000239713
ENSG00000163702
ENSG00000124784
ENSG00000230163
ENSG00000224243
ENSG00000086232
ENSG00000272688
ENSG00000269930
ENSG00000271780
ENSG00000261556
ENSG00000141338
ENSG00000227827
ENSG00000100626
ENSG00000183060
ENSG00000267868
ENSG00000104213
ENSG00000271092
ENSG00000043591
ENSG00000215156
ENSG00000153113
ENSG00000135637
ENSG00000271452
ENSG00000156787
ENSG00000183260
ENSG00000165863
ENSG00000186732
ENSG00000140030
ENSG00000198315
ENSG00000250506
ENSG00000032742
ENSG00000240707
ENSG00000257335
ENSG00000237399
ENSG00000232859
ENSG00000228782
ENSG00000101181
ENSG00000164414
ENSG00000099785
ENSG00000269945
ENSG00000232388
ENSG00000197841
ENSG00000235663
ENSG00000248455
ENSG00000197360
ENSG00000111802
ENSG00000133313
ENSG00000273014
ENSG00000111554
ENSG00000156414
ENSG00000078070
ENSG00000133597
ENSG00000233954
ENSG00000231160
ENSG00000154319
ENSG00000270021
ENSG00000229970
ENSG00000185324
ENSG00000224911
ENSG00000273344
ENSG00000185347
ENSG00000177697
ENSG00000105499
ENSG00000181444
ENSG00000168255
ENSG00000259030
ENSG00000143466
ENSG00000267984
ENSG00000102547
ENSG00000230189
ENSG00000054392
ENSG00000007062
ENSG00000265139
ENSG00000106948
ENSG00000105607
ENSG00000160948
ENSG00000124562
ENSG00000147576
ENSG00000140830
ENSG00000158828
ENSG00000166831
ENSG00000164039
ENSG00000215452
ENSG00000263859
ENSG00000132470
ENSG00000247317
ENSG00000137106
ENSG00000171115
ENSG00000218739
ENSG00000266904
ENSG00000185065
ENSG00000135622
ENSG00000186153
ENSG00000170802
ENSG00000130540
ENSG00000116791
ENSG00000187630
ENSG00000154898
ENSG00000198231
ENSG00000125912
ENSG00000087157
ENSG00000054611
ENSG00000263753
ENSG00000260523
ENSG00000179241
ENSG00000140650
ENSG00000172167
ENSG00000033122
ENSG00000272100
ENSG00000258405
ENSG00000237765
ENSG00000123545
ENSG00000008018
ENSG00000171202
ENSG00000106305
ENSG00000157978
ENSG00000215861
ENSG00000263142
ENSG00000188997
ENSG00000230970
ENSG00000164323
ENSG00000100889
ENSG00000251034
ENSG00000215424
ENSG00000040531
ENSG00000271855
ENSG00000259577
ENSG00000273064
ENSG00000157326
ENSG00000272106
ENSG00000132623
ENSG00000273203
ENSG00000257815
ENSG00000173480
ENSG00000130762
ENSG00000150076
ENSG00000093144
ENSG00000055483
ENSG00000261069
ENSG00000100151
ENSG00000259726
ENSG00000236882
ENSG00000186301
ENSG00000169515
ENSG00000222044
ENSG00000175029
ENSG00000163235
ENSG00000141198
ENSG00000144182
ENSG00000164978
ENSG00000135698
ENSG00000255905
ENSG00000164758
ENSG00000163803
ENSG00000266118
ENSG00000168778
ENSG00000124275
ENSG00000259627
ENSG00000262155
ENSG00000063245
ENSG00000219665
ENSG00000232533
ENSG00000100997
ENSG00000204822
ENSG00000224097
ENSG00000170262
ENSG00000136371
ENSG00000105248
ENSG00000164946
ENSG00000235565
ENSG00000111707
ENSG00000222040
ENSG00000216197
ENSG00000143194
ENSG00000135547
ENSG00000233885
ENSG00000264515
ENSG00000161513
ENSG00000114650
ENSG00000272505
ENSG00000138363
ENSG00000269445
ENSG00000204624
ENSG00000056558
ENSG00000122025
ENSG00000128805
ENSG00000197747
ENSG00000159110
ENSG00000064999
ENSG00000273036
ENSG00000272568
ENSG00000105875
ENSG00000244270
ENSG00000105501
ENSG00000149743
ENSG00000083067
ENSG00000106868
ENSG00000181104
ENSG00000185290
ENSG00000140400
ENSG00000134917
ENSG00000132603
ENSG00000162409
ENSG00000124205
ENSG00000124164
ENSG00000171451
ENSG00000215022
ENSG00000173960
ENSG00000106624
ENSG00000132205
ENSG00000197558
ENSG00000148832
ENSG00000168792
ENSG00000185689
ENSG00000172785
ENSG00000231663
ENSG00000244239
ENSG00000112562
ENSG00000124299
ENSG00000260276
ENSG00000213639
ENSG00000230513
ENSG00000185669
ENSG00000255104
ENSG00000130299
ENSG00000101574
ENSG00000182109
ENSG00000185485
ENSG00000114405
ENSG00000089351
ENSG00000074219
ENSG00000163162
ENSG00000255422
ENSG00000163453
ENSG00000163106
ENSG00000136819
ENSG00000154710
ENSG00000174292
ENSG00000142583
ENSG00000182366
ENSG00000167394
ENSG00000151348
ENSG00000183172
ENSG00000160323
ENSG00000263412
ENSG00000186272
ENSG00000256269
ENSG00000181619
ENSG00000243317
ENSG00000107719
ENSG00000176700
ENSG00000141101
ENSG00000113048
ENSG00000163918
ENSG00000220563
ENSG00000163319
ENSG00000253771
ENSG00000273329
ENSG00000271778
ENSG00000242485
ENSG00000250241
ENSG00000117640
ENSG00000236814
ENSG00000241728
ENSG00000159640
ENSG00000139193
ENSG00000105185
ENSG00000234056
ENSG00000157540
ENSG00000203993
ENSG00000162882
ENSG00000145808
ENSG00000241353
ENSG00000124357
ENSG00000133067
ENSG00000128268
ENSG00000109794
ENSG00000087301
ENSG00000185619
ENSG00000145002
ENSG00000160917
ENSG00000175606
ENSG00000095303
ENSG00000181291
ENSG00000109775
ENSG00000166938
ENSG00000203791
ENSG00000244731
ENSG00000223799
ENSG00000112530
ENSG00000231770
ENSG00000110079
ENSG00000158747
ENSG00000271538
ENSG00000110871
ENSG00000243725
ENSG00000164879
ENSG00000169398
ENSG00000049239
ENSG00000007171
ENSG00000151849
ENSG00000196912
ENSG00000251079
ENSG00000262484
ENSG00000256725
ENSG00000177112
ENSG00000242150
ENSG00000267049
ENSG00000169692
ENSG00000137713
ENSG00000229891
ENSG00000150361
ENSG00000167555
ENSG00000104613
ENSG00000231533
ENSG00000068781
ENSG00000135773
ENSG00000204172
ENSG00000204351
ENSG00000107404
ENSG00000255693
ENSG00000261286
ENSG00000184792
ENSG00000241057
ENSG00000198373
ENSG00000103248
ENSG00000251474
ENSG00000250132
ENSG00000110660
ENSG00000234203
ENSG00000265399
ENSG00000140876
ENSG00000187607
ENSG00000103642
ENSG00000167077
ENSG00000111850
ENSG00000050628
ENSG00000104332
ENSG00000131435
ENSG00000116783
ENSG00000272733
ENSG00000120802
ENSG00000108509
ENSG00000167766
ENSG00000122705
ENSG00000231419
ENSG00000228404
ENSG00000143552
ENSG00000180875
ENSG00000173338
ENSG00000164764
ENSG00000050393
ENSG00000138400
ENSG00000273487
ENSG00000177082
ENSG00000119414
ENSG00000261707
ENSG00000183778
ENSG00000075886
ENSG00000128791
ENSG00000120709
ENSG00000237950
ENSG00000250742
ENSG00000165966
ENSG00000175106
ENSG00000103472
ENSG00000124783
ENSG00000206535
ENSG00000233368
ENSG00000187135
ENSG00000152256
ENSG00000023909
ENSG00000155749
ENSG00000213699
ENSG00000122952
ENSG00000129965
ENSG00000244026
ENSG00000122483
ENSG00000136383
ENSG00000236829
ENSG00000259820
ENSG00000174007
ENSG00000079257
ENSG00000234585
ENSG00000167491
ENSG00000169955
ENSG00000186889
ENSG00000074527
ENSG00000254459
ENSG00000166002
ENSG00000133466
ENSG00000150459
ENSG00000247775
ENSG00000259775
ENSG00000196826
ENSG00000109270
ENSG00000214455
ENSG00000235954
ENSG00000101190
ENSG00000263958
ENSG00000182551
ENSG00000235106
ENSG00000125445
ENSG00000168071
ENSG00000090273
ENSG00000177951
ENSG00000095261
ENSG00000249240
ENSG00000231205
ENSG00000170037
ENSG00000055211
ENSG00000060558
ENSG00000178602
ENSG00000255503
ENSG00000151640
ENSG00000153132
ENSG00000178922
ENSG00000030110
ENSG00000183856
ENSG00000263878
ENSG00000122477
ENSG00000102763
ENSG00000257176
ENSG00000218416
ENSG00000163161
ENSG00000168852
[truncated: 1,331 more rows]

## Sheet: ROSMAP_cis-eQTL
ENSG00000226278
ENSG00000013573
ENSG00000263503
ENSG00000262500
ENSG00000197728
ENSG00000164308
ENSG00000226752
ENSG00000262539
ENSG00000237651
ENSG00000226686
ENSG00000111788
ENSG00000266489
ENSG00000180481
ENSG00000236682
ENSG00000188002
ENSG00000260065
ENSG00000260861
ENSG00000236624
ENSG00000163576
ENSG00000159339
ENSG00000121716
ENSG00000261701
ENSG00000187010
ENSG00000221947
ENSG00000267594
ENSG00000198496
ENSG00000221767
ENSG00000229450
ENSG00000204632
ENSG00000214401
ENSG00000189350
ENSG00000223745
ENSG00000230795
ENSG00000149089
ENSG00000224525
ENSG00000264070
ENSG00000246375
ENSG00000179344
ENSG00000247903
ENSG00000166435
ENSG00000234171
ENSG00000188372
ENSG00000242142
ENSG00000260671
ENSG00000183605
ENSG00000228389
ENSG00000214425
ENSG00000141519
ENSG00000196756
ENSG00000233327
ENSG00000174652
ENSG00000142794
ENSG00000223768
ENSG00000008283
ENSG00000223534
ENSG00000261338
ENSG00000085514
ENSG00000177236
ENSG00000230521
ENSG00000184227
ENSG00000198467
ENSG00000228775
ENSG00000237438
ENSG00000261312
ENSG00000128944
ENSG00000254682
ENSG00000100376
ENSG00000228716
ENSG00000241287
ENSG00000185829
ENSG00000037474
ENSG00000152726
ENSG00000147813
ENSG00000103550
ENSG00000215237
ENSG00000034239
ENSG00000227191
ENSG00000157578
ENSG00000122548
ENSG00000259520
ENSG00000261770
ENSG00000214826
ENSG00000214870
ENSG00000203875
ENSG00000106733
ENSG00000136982
ENSG00000241231
ENSG00000154479
ENSG00000124713
ENSG00000238083
ENSG00000263715
ENSG00000255050
ENSG00000166682
ENSG00000254851
ENSG00000144115
ENSG00000198502
ENSG00000202042
ENSG00000064012
ENSG00000259205
ENSG00000176998
ENSG00000203722
ENSG00000205809
ENSG00000187688
ENSG00000244026
ENSG00000103168
ENSG00000240356
ENSG00000013725
ENSG00000198468
ENSG00000162383
ENSG00000132681
ENSG00000205464
ENSG00000176681
ENSG00000156253
ENSG00000229391
ENSG00000226864
ENSG00000148655
ENSG00000232629
ENSG00000182698
ENSG00000134201
ENSG00000084628
ENSG00000100197
ENSG00000226232
ENSG00000101307
ENSG00000235231
ENSG00000189223
ENSG00000255545
ENSG00000196696
ENSG00000125618
ENSG00000175643
ENSG00000162877
ENSG00000184674
ENSG00000189269
ENSG00000224848
ENSG00000189366
ENSG00000134962
ENSG00000261126
ENSG00000248527
ENSG00000256850
ENSG00000066427
ENSG00000144895
ENSG00000120784
ENSG00000134202
ENSG00000234719
ENSG00000213640
ENSG00000147439
ENSG00000112619
ENSG00000177084
ENSG00000164346
ENSG00000237636
ENSG00000204622
ENSG00000153291
ENSG00000224086
ENSG00000259954
ENSG00000247572
ENSG00000260708
ENSG00000162929
ENSG00000238278
ENSG00000108379
ENSG00000239959
ENSG00000257017
ENSG00000133433
ENSG00000165171
ENSG00000144559
ENSG00000163492
ENSG00000261584
ENSG00000196295
ENSG00000236397
ENSG00000242110
ENSG00000155542
ENSG00000227827
ENSG00000114547
ENSG00000041802
ENSG00000117748
ENSG00000183476
ENSG00000099984
ENSG00000148290
ENSG00000152117
ENSG00000229178
ENSG00000133398
ENSG00000106610
ENSG00000136457
ENSG00000181126
ENSG00000206341
ENSG00000010219
ENSG00000182117
ENSG00000182362
ENSG00000139899
ENSG00000118514
ENSG00000251226
ENSG00000127463
ENSG00000186468
ENSG00000162461
ENSG00000255310
ENSG00000255284
ENSG00000266918
ENSG00000215447
ENSG00000216901
ENSG00000166275
ENSG00000182534
ENSG00000234133
ENSG00000149292
ENSG00000177984
ENSG00000148690
ENSG00000152926
ENSG00000119888
ENSG00000248044
ENSG00000255537
ENSG00000135898
ENSG00000215190
ENSG00000235333
ENSG00000254184
ENSG00000232229
ENSG00000228696
ENSG00000165271
ENSG00000125804
ENSG00000170509
ENSG00000231259
ENSG00000137411
ENSG00000151806
ENSG00000213197
ENSG00000182118
ENSG00000225527
ENSG00000162836
ENSG00000260372
ENSG00000229921
ENSG00000166558
ENSG00000267167
ENSG00000182600
ENSG00000161040
ENSG00000163364
ENSG00000224712
ENSG00000136925
ENSG00000243646
ENSG00000204428
ENSG00000197417
ENSG00000006625
ENSG00000241720
ENSG00000218510
ENSG00000214946
ENSG00000136425
ENSG00000255641
ENSG00000173209
ENSG00000071894
ENSG00000244291
ENSG00000249849
ENSG00000260836
ENSG00000116874
ENSG00000066230
ENSG00000111671
ENSG00000143674
ENSG00000244119
ENSG00000173210
ENSG00000242086
ENSG00000228252
ENSG00000112031
ENSG00000222169
ENSG00000242686
ENSG00000165929
ENSG00000101639
ENSG00000231023
ENSG00000197111
ENSG00000225151
ENSG00000243566
ENSG00000157851
ENSG00000166896
ENSG00000197083
ENSG00000248275
ENSG00000148814
ENSG00000127804
ENSG00000213780
ENSG00000177868
ENSG00000197362
ENSG00000164615
ENSG00000250906
ENSG00000146707
ENSG00000204520
ENSG00000148600
ENSG00000142675
ENSG00000223701
ENSG00000196418
ENSG00000170502
ENSG00000186017
ENSG00000189316
ENSG00000146205
ENSG00000154079
ENSG00000139624
ENSG00000236953
ENSG00000168803
ENSG00000064309
ENSG00000203279
ENSG00000160072
ENSG00000186529
ENSG00000225138
ENSG00000226049
ENSG00000259785
ENSG00000006282
ENSG00000267681
ENSG00000095485
ENSG00000239653
ENSG00000254860
ENSG00000261159
ENSG00000151247
ENSG00000174839
ENSG00000100814
ENSG00000266490
ENSG00000262879
ENSG00000141560
ENSG00000261069
ENSG00000253210
ENSG00000172346
ENSG00000235098
ENSG00000268297
ENSG00000110900
ENSG00000241057
ENSG00000218739
ENSG00000242294
ENSG00000244480
ENSG00000259065
ENSG00000184385
ENSG00000117226
ENSG00000115604
ENSG00000183309
ENSG00000185437
ENSG00000101255
ENSG00000219435
ENSG00000197345
ENSG00000197165
ENSG00000214435
ENSG00000168038
ENSG00000103522
ENSG00000203666
ENSG00000181798
ENSG00000138744
ENSG00000180953
ENSG00000234336
ENSG00000240200
ENSG00000159247
ENSG00000101162
ENSG00000240207
ENSG00000126067
ENSG00000227888
ENSG00000133706
ENSG00000261924
ENSG00000266497
ENSG00000176945
ENSG00000128891
ENSG00000255158
ENSG00000212283
ENSG00000042317
ENSG00000180398
ENSG00000204338
ENSG00000110628
ENSG00000267152
ENSG00000144713
ENSG00000143194
ENSG00000173226
ENSG00000250535
ENSG00000070371
ENSG00000228376
ENSG00000250937
ENSG00000213938
ENSG00000153495
ENSG00000261478
ENSG00000165512
ENSG00000250422
ENSG00000157379
ENSG00000255556
ENSG00000135537
ENSG00000197978
ENSG00000227370
ENSG00000204257
ENSG00000134184
ENSG00000129204
ENSG00000211689
ENSG00000133805
ENSG00000185290
ENSG00000263335
ENSG00000160695
ENSG00000131469
ENSG00000263350
ENSG00000204219
ENSG00000197498
ENSG00000242551
ENSG00000185149
ENSG00000237977
ENSG00000161265
ENSG00000241170
ENSG00000130764
ENSG00000255389
ENSG00000113456
ENSG00000256761
ENSG00000167711
ENSG00000171806
ENSG00000226824
ENSG00000178381
ENSG00000145113
ENSG00000136682
ENSG00000231437
ENSG00000237975
ENSG00000238206
ENSG00000142856
ENSG00000203734
ENSG00000260088
ENSG00000234585
ENSG00000229043
ENSG00000129187
ENSG00000128965
ENSG00000084207
ENSG00000235370
ENSG00000154723
ENSG00000151632
ENSG00000156171
ENSG00000115484
ENSG00000169914
ENSG00000256306
ENSG00000148187
ENSG00000122375
ENSG00000112339
ENSG00000177042
ENSG00000259243
ENSG00000177885
ENSG00000165660
ENSG00000255819
ENSG00000123427
ENSG00000188227
ENSG00000132436
ENSG00000260246
ENSG00000250786
ENSG00000248666
ENSG00000119411
ENSG00000138326
ENSG00000165934
ENSG00000177398
ENSG00000112110
ENSG00000243628
ENSG00000188388
ENSG00000106868
ENSG00000188690
ENSG00000172785
ENSG00000124587
ENSG00000179296
ENSG00000138316
ENSG00000250286
ENSG00000256269
ENSG00000231887
ENSG00000171084
ENSG00000175414
ENSG00000240289
ENSG00000004478
ENSG00000251580
ENSG00000112599
ENSG00000157601
ENSG00000213462
ENSG00000215861
ENSG00000257479
ENSG00000227627
ENSG00000187815
ENSG00000248126
ENSG00000214736
ENSG00000196476
ENSG00000205021
ENSG00000233177
ENSG00000151655
ENSG00000178464
ENSG00000082196
ENSG00000240859
ENSG00000167695
ENSG00000115523
ENSG00000115602
ENSG00000253716
ENSG00000214872
ENSG00000169689
ENSG00000170430
ENSG00000184809
ENSG00000235109
ENSG00000108384
ENSG00000158825
ENSG00000163798
ENSG00000232300
ENSG00000164048
ENSG00000120647
ENSG00000177225
ENSG00000254960
ENSG00000261141
ENSG00000143891
ENSG00000232022
ENSG00000258283
ENSG00000126259
ENSG00000179979
ENSG00000134809
ENSG00000238923
ENSG00000254353
ENSG00000243284
ENSG00000108001
ENSG00000145979
ENSG00000204650
ENSG00000137806
ENSG00000228192
ENSG00000144381
ENSG00000140395
ENSG00000137996
ENSG00000112378
ENSG00000096384
ENSG00000138381
ENSG00000112996
ENSG00000162419
ENSG00000130348
ENSG00000237406
ENSG00000231050
ENSG00000136942
ENSG00000122359
ENSG00000189306
ENSG00000231365
ENSG00000105993
ENSG00000198625
ENSG00000261543
ENSG00000214293
ENSG00000111786
ENSG00000159674
ENSG00000264538
ENSG00000117523
ENSG00000136824
ENSG00000181061
ENSG00000171469
ENSG00000120451
ENSG00000141127
ENSG00000235615
ENSG00000196653
ENSG00000215156
ENSG00000150459
ENSG00000188385
ENSG00000254852
ENSG00000267108
ENSG00000260879
ENSG00000111052
ENSG00000232224
ENSG00000065621
ENSG00000146215
ENSG00000236814
ENSG00000154124
ENSG00000101190
ENSG00000230839
ENSG00000205810
ENSG00000111850
ENSG00000010626
ENSG00000164975
ENSG00000230453
ENSG00000217075
ENSG00000205078
ENSG00000183010
ENSG00000038002
ENSG00000143318
ENSG00000254081
ENSG00000113971
ENSG00000119508
ENSG00000165275
ENSG00000160602
ENSG00000244202
ENSG00000152223
ENSG00000256576
ENSG00000187608
ENSG00000141013
ENSG00000206344
ENSG00000160284
ENSG00000136872
ENSG00000177954
ENSG00000126790
ENSG00000197780
ENSG00000187630
ENSG00000100865
ENSG00000197958
ENSG00000112335
ENSG00000053900
ENSG00000240344
ENSG00000107902
ENSG00000100987
ENSG00000153714
ENSG00000243193
ENSG00000105750
ENSG00000169826
ENSG00000163807
ENSG00000255098
ENSG00000202093
ENSG00000183726
ENSG00000258325
ENSG00000189045
ENSG00000261195
ENSG00000118322
ENSG00000166268
ENSG00000166529
ENSG00000145949
ENSG00000170074
ENSG00000164707
ENSG00000213402
ENSG00000174944
ENSG00000255487
ENSG00000256486
ENSG00000100191
ENSG00000186470
ENSG00000004534
ENSG00000258695
ENSG00000237753
ENSG00000225978
ENSG00000075188
ENSG00000122406
ENSG00000187134
ENSG00000137413
ENSG00000204623
ENSG00000268858
ENSG00000164597
ENSG00000120088
ENSG00000140451
ENSG00000215193
ENSG00000140403
ENSG00000196126
ENSG00000180921
ENSG00000261819
ENSG00000075131
ENSG00000148604
ENSG00000244371
ENSG00000260018
ENSG00000182774
ENSG00000167136
ENSG00000258092
ENSG00000092094
ENSG00000100290
ENSG00000196071
ENSG00000189164
ENSG00000259132
ENSG00000104442
ENSG00000165943
ENSG00000170315
ENSG00000158796
ENSG00000108592
ENSG00000265168
ENSG00000255142
ENSG00000230076
ENSG00000261373
ENSG00000221290
ENSG00000248469
ENSG00000139631
ENSG00000234603
ENSG00000185532
ENSG00000116830
ENSG00000166831
ENSG00000198937
ENSG00000123992
ENSG00000135077
ENSG00000214796
ENSG00000119227
ENSG00000185808
ENSG00000206145
ENSG00000177406
ENSG00000178685
ENSG00000214783
ENSG00000185015
ENSG00000177879
ENSG00000265411
ENSG00000261408
ENSG00000186715
ENSG00000100350
ENSG00000241525
ENSG00000161692
ENSG00000103160
ENSG00000188295
ENSG00000074410
ENSG00000196735
ENSG00000213896
ENSG00000166439
ENSG00000164344
ENSG00000265401
ENSG00000184465
ENSG00000215256
ENSG00000230847
ENSG00000149231
ENSG00000241316
ENSG00000125337
ENSG00000169752
ENSG00000211643
ENSG00000213689
ENSG00000122692
ENSG00000245958
ENSG00000233930
ENSG00000139537
ENSG00000228318
ENSG00000261402
ENSG00000171204
ENSG00000166822
ENSG00000102967
ENSG00000183346
ENSG00000132740
ENSG00000127526
ENSG00000171298
ENSG00000163682
ENSG00000247950
ENSG00000019102
ENSG00000176209
ENSG00000100029
ENSG00000110786
ENSG00000245149
ENSG00000260306
ENSG00000215837
ENSG00000069974
ENSG00000164106
ENSG00000179902
ENSG00000206199
ENSG00000113621
ENSG00000268362
ENSG00000204287
ENSG00000239519
ENSG00000264433
ENSG00000096872
ENSG00000100196
ENSG00000227533
ENSG00000154262
ENSG00000099246
ENSG00000258701
ENSG00000182109
ENSG00000166788
ENSG00000224489
ENSG00000263963
ENSG00000005156
ENSG00000183260
ENSG00000112584
ENSG00000079101
ENSG00000176390
ENSG00000241556
ENSG00000213965
ENSG00000130772
ENSG00000204351
ENSG00000144893
ENSG00000261556
ENSG00000142156
ENSG00000163125
ENSG00000101361
ENSG00000233330
ENSG00000225177
ENSG00000180777
ENSG00000137804
ENSG00000080824
ENSG00000146477
ENSG00000232677
ENSG00000227354
ENSG00000234127
ENSG00000117407
ENSG00000052841
ENSG00000229980
ENSG00000233542
ENSG00000230528
ENSG00000228016
ENSG00000141027
ENSG00000152582
ENSG00000248738
ENSG00000147548
ENSG00000251372
ENSG00000266910
ENSG00000184414
ENSG00000205702
ENSG00000120158
ENSG00000179010
ENSG00000224831
ENSG00000259133
ENSG00000223522
ENSG00000116198
ENSG00000261810
ENSG00000248544
ENSG00000163933
ENSG00000110074
ENSG00000144026
ENSG00000240024
ENSG00000204531
ENSG00000256061
ENSG00000236650
ENSG00000139719
ENSG00000233621
ENSG00000206814
ENSG00000158023
ENSG00000160282
ENSG00000255104
ENSG00000074319
ENSG00000015592
ENSG00000245667
ENSG00000198755
ENSG00000137876
ENSG00000265073
ENSG00000116237
ENSG00000135119
ENSG00000215196
ENSG00000229206
ENSG00000231367
ENSG00000259755
ENSG00000154727
ENSG00000164669
ENSG00000111364
ENSG00000163162
ENSG00000269107
ENSG00000152778
ENSG00000213809
ENSG00000109854
ENSG00000114473
ENSG00000225706
ENSG00000164089
ENSG00000101365
ENSG00000260735
ENSG00000264546
ENSG00000187624
ENSG00000227081
ENSG00000188997
ENSG00000241043
ENSG00000269815
ENSG00000141552
ENSG00000118004
ENSG00000146223
ENSG00000042286
ENSG00000129167
ENSG00000173409
ENSG00000215695
ENSG00000144712
ENSG00000118849
ENSG00000078699
ENSG00000151929
ENSG00000181322
ENSG00000204169
ENSG00000139154
ENSG00000205609
ENSG00000027001
ENSG00000186792
ENSG00000124134
ENSG00000137364
ENSG00000152689
ENSG00000137944
ENSG00000170075
ENSG00000117834
ENSG00000234231
ENSG00000261374
ENSG00000267065
ENSG00000107959
ENSG00000115935
ENSG00000165806
ENSG00000145736
ENSG00000090612
ENSG00000263724
ENSG00000165181
ENSG00000132002
ENSG00000023318
ENSG00000225764
ENSG00000215621
ENSG00000127337
ENSG00000253106
ENSG00000106397
ENSG00000168827
ENSG00000186716
ENSG00000225234
ENSG00000203301
ENSG00000078319
ENSG00000236498
ENSG00000141447
ENSG00000268120
ENSG00000161011
ENSG00000039139
ENSG00000255052
ENSG00000250264
ENSG00000205853
ENSG00000026103
ENSG00000261015
ENSG00000075975
ENSG00000136813
ENSG00000196655
ENSG00000207765
ENSG00000215915
ENSG00000260772
ENSG00000225449
ENSG00000225663
ENSG00000169918
ENSG00000166965
ENSG00000233927
ENSG00000111906
ENSG00000116299
ENSG00000239247
ENSG00000182858
ENSG00000236943
ENSG00000166582
ENSG00000224318
ENSG00000214078
ENSG00000164466
ENSG00000185904
ENSG00000223496
ENSG00000111783
ENSG00000164074
ENSG00000161010
ENSG00000250900
ENSG00000134463
ENSG00000135148
ENSG00000236699
ENSG00000222014
ENSG00000181404
ENSG00000262304
ENSG00000253982
ENSG00000268059
ENSG00000125450
ENSG00000188846
ENSG00000259001
ENSG00000128604
ENSG00000114021
ENSG00000188612
ENSG00000205822
ENSG00000254827
ENSG00000172782
ENSG00000254614
ENSG00000230955
ENSG00000214367
ENSG00000229127
ENSG00000094963
ENSG00000241956
ENSG00000229334
ENSG00000110700
ENSG00000231741
ENSG00000244150
ENSG00000162881
ENSG00000111752
ENSG00000238890
ENSG00000136938
ENSG00000125630
ENSG00000138031
ENSG00000259163
ENSG00000116497
ENSG00000151065
ENSG00000169499
ENSG00000235859
ENSG00000259580
ENSG00000050628
ENSG00000158482
ENSG00000086619
ENSG00000242150
ENSG00000124532
ENSG00000244731
ENSG00000257086
ENSG00000169925
ENSG00000147421
ENSG00000015133
ENSG00000198868
ENSG00000253893
ENSG00000092853
ENSG00000137124
ENSG00000254004
ENSG00000235314
ENSG00000166750
ENSG00000168071
ENSG00000213971
ENSG00000099290
ENSG00000173567
ENSG00000100028
ENSG00000143569
ENSG00000137936
ENSG00000250565
ENSG00000171295
ENSG00000180304
ENSG00000115085
ENSG00000155621
ENSG00000224769
ENSG00000221926
ENSG00000269609
ENSG00000143119
ENSG00000112773
ENSG00000185933
ENSG00000166347
ENSG00000005801
ENSG00000021488
ENSG00000226562
ENSG00000200170
ENSG00000197226
ENSG00000198826
ENSG00000136261
ENSG00000143224
ENSG00000185737
ENSG00000234456
ENSG00000230373
ENSG00000228214
ENSG00000263585
ENSG00000255343
ENSG00000255831
ENSG00000142632
ENSG00000113734
ENSG00000123607
ENSG00000245888
ENSG00000183323
ENSG00000092108
ENSG00000113013
ENSG00000177383
ENSG00000213077
ENSG00000164187
ENSG00000260114
ENSG00000232024
ENSG00000254549
ENSG00000183569
ENSG00000135390
ENSG00000174840
ENSG00000129691
ENSG00000201136
ENSG00000226937
ENSG00000100225
ENSG00000262580
ENSG00000092010
ENSG00000267633
ENSG00000099994
ENSG00000135698
ENSG00000151611
ENSG00000134086
ENSG00000175787
ENSG00000255503
ENSG00000163041
ENSG00000161542
ENSG00000074054
ENSG00000170142
ENSG00000237096
ENSG00000163006
ENSG00000249188
ENSG00000221990
ENSG00000108823
ENSG00000095383
ENSG00000205696
ENSG00000108651
ENSG00000268119
ENSG00000087495
ENSG00000084693
ENSG00000113194
ENSG00000197013
ENSG00000259599
ENSG00000126247
ENSG00000099999
ENSG00000123901
ENSG00000183780
ENSG00000168374
ENSG00000259568
ENSG00000095539
ENSG00000197808
ENSG00000142444
ENSG00000221953
ENSG00000166557
ENSG00000243709
ENSG00000232018
ENSG00000239791
ENSG00000184110
ENSG00000155287
ENSG00000204084
ENSG00000241962
ENSG00000253389
ENSG00000205659
ENSG00000230606
ENSG00000166938
ENSG00000254855
ENSG00000225721
ENSG00000108963
ENSG00000267410
ENSG00000065978
ENSG00000085063
ENSG00000175611
ENSG00000255185
ENSG00000166317
ENSG00000106066
ENSG00000245498
ENSG00000100395
ENSG00000188312
ENSG00000204516
ENSG00000232388
ENSG00000185745
ENSG00000234003
ENSG00000268178
ENSG00000133114
ENSG00000237075
ENSG00000133816
ENSG00000164284
ENSG00000083444
ENSG00000176261
ENSG00000147408
ENSG00000228395
ENSG00000231419
ENSG00000259472
ENSG00000238142
ENSG00000204463
ENSG00000124224
ENSG00000226314
ENSG00000269737
ENSG00000262165
ENSG00000156052
ENSG00000168872
ENSG00000066379
ENSG00000172171
ENSG00000147669
ENSG00000257815
ENSG00000101003
ENSG00000006451
ENSG00000158296
ENSG00000071082
ENSG00000011376
ENSG00000183793
ENSG00000165630
ENSG00000267512
ENSG00000169442
ENSG00000205035
ENSG00000169220
ENSG00000235954
ENSG00000138092
ENSG00000230677
ENSG00000205959
ENSG00000116977
ENSG00000262557
ENSG00000182902
ENSG00000156990
ENSG00000159479
ENSG00000156510
ENSG00000157978
ENSG00000228172
ENSG00000225383
ENSG00000177990
ENSG00000203780
ENSG00000070159
ENSG00000160401
ENSG00000171115
ENSG00000166928
ENSG00000178623
ENSG00000143155
ENSG00000257285
ENSG00000264514
ENSG00000223396
ENSG00000100479
ENSG00000139908
ENSG00000206503
ENSG00000181896
ENSG00000196981
ENSG00000137824
ENSG00000183891
ENSG00000254744
ENSG00000227671
ENSG00000138617
ENSG00000119397
ENSG00000226416
ENSG00000213029
ENSG00000260947
ENSG00000213702
ENSG00000126861
ENSG00000155744
ENSG00000107362
ENSG00000130713
ENSG00000254307
ENSG00000138735
ENSG00000260872
ENSG00000134014
ENSG00000159712
ENSG00000261050
ENSG00000136381
ENSG00000233110
ENSG00000105640
ENSG00000170616
ENSG00000239789
ENSG00000132825
ENSG00000260261
ENSG00000110619
ENSG00000223779
ENSG00000180801
ENSG00000120008
ENSG00000260075
ENSG00000156232
ENSG00000261903
ENSG00000009724
ENSG00000185900
ENSG00000255495
ENSG00000197162
ENSG00000120802
ENSG00000130303
ENSG00000156795
ENSG00000225376
ENSG00000198892
ENSG00000184925
ENSG00000185485
ENSG00000095739
ENSG00000171823
ENSG00000103544
ENSG00000252464
ENSG00000109270
ENSG00000245067
ENSG00000116350
ENSG00000267368
ENSG00000168395
ENSG00000249937
ENSG00000231443
ENSG00000183648
ENSG00000103485
ENSG00000260111
ENSG00000163382
ENSG00000163584
ENSG00000227879
ENSG00000170734
ENSG00000121764
ENSG00000180113
ENSG00000260077
ENSG00000171160
ENSG00000164946
ENSG00000124299
ENSG00000082146
ENSG00000138363
ENSG00000188659
ENSG00000183066
ENSG00000257918
ENSG00000170324
ENSG00000135436
ENSG00000130714
ENSG00000161513
ENSG00000262529
ENSG00000129055
ENSG00000164603
ENSG00000244179
ENSG00000176974
ENSG00000110696
ENSG00000196312
ENSG00000122965
ENSG00000214659
ENSG00000163453
ENSG00000188384
ENSG00000247556
ENSG00000233974
ENSG00000143921
ENSG00000108587
ENSG00000108264
ENSG00000198169
ENSG00000228474
ENSG00000196118
ENSG00000159248
ENSG00000267645
ENSG00000117480
ENSG00000133063
ENSG00000163959
ENSG00000077616
ENSG00000268632
ENSG00000100380
ENSG00000265139
ENSG00000231133
ENSG00000214279
ENSG00000197775
ENSG00000185414
ENSG00000267328
ENSG00000260814
ENSG00000234793
ENSG00000267120
ENSG00000114784
ENSG00000233820
ENSG00000269837
ENSG00000111215
ENSG00000114805
ENSG00000183666
ENSG00000162391
ENSG00000235655
ENSG00000259575
ENSG00000221819
ENSG00000137310
ENSG00000203667
ENSG00000174194
ENSG00000197062
ENSG00000164970
ENSG00000080854
ENSG00000130517
ENSG00000240731
ENSG00000133193
ENSG00000154710
ENSG00000165506
ENSG00000097046
ENSG00000257073
ENSG00000197943
ENSG00000206120
ENSG00000213928
ENSG00000224251
ENSG00000149050
ENSG00000143801
ENSG00000241061
ENSG00000181444
ENSG00000131885
ENSG00000196381
ENSG00000157823
ENSG00000214433
ENSG00000259529
ENSG00000260426
ENSG00000135679
ENSG00000101158
ENSG00000151892
ENSG00000162783
ENSG00000111077
ENSG00000254333
ENSG00000170425
ENSG00000224479
ENSG00000037757
ENSG00000135090
ENSG00000184979
ENSG00000152760
ENSG00000175203
ENSG00000225921
ENSG00000255686
ENSG00000177839
ENSG00000235010
ENSG00000144455
ENSG00000253250
ENSG00000167595
ENSG00000145198
ENSG00000175305
ENSG00000250610
ENSG00000164610
ENSG00000136731
ENSG00000135298
ENSG00000163827
ENSG00000163964
ENSG00000103479
ENSG00000117335
ENSG00000108984
ENSG00000168765
ENSG00000156486
ENSG00000137513
ENSG00000265636
ENSG00000112319
ENSG00000267009
ENSG00000141404
ENSG00000036448
ENSG00000101290
ENSG00000023041
ENSG00000141569
ENSG00000226198
ENSG00000268869
ENSG00000104228
ENSG00000172244
ENSG00000198182
ENSG00000228487
ENSG00000169609
ENSG00000228989
ENSG00000188038
ENSG00000119917
ENSG00000255824
ENSG00000221625
ENSG00000253559
ENSG00000156787
ENSG00000235241
ENSG00000006607
ENSG00000154889
ENSG00000173641
ENSG00000163683
ENSG00000255020
ENSG00000260894
ENSG00000214026
ENSG00000261428
ENSG00000130766
ENSG00000164733
ENSG00000250012
ENSG00000161653
ENSG00000250506
ENSG00000254459
ENSG00000079246
ENSG00000260934
ENSG00000253352
ENSG00000168411
ENSG00000020922
ENSG00000225630
ENSG00000141101
ENSG00000188958
ENSG00000128050
ENSG00000113407
ENSG00000214076
ENSG00000198431
ENSG00000139726
ENSG00000213923
ENSG00000115541
ENSG00000119673
ENSG00000227253
ENSG00000142798
ENSG00000240889
ENSG00000168938
ENSG00000232456
ENSG00000178187
ENSG00000234222
ENSG00000147894
ENSG00000205707
ENSG00000240429
ENSG00000133863
ENSG00000025039
ENSG00000188672
ENSG00000182851
ENSG00000139767
ENSG00000118181
ENSG00000178184
ENSG00000118961
ENSG00000257110
ENSG00000198453
ENSG00000203727
ENSG00000184949
ENSG00000113569
ENSG00000106484
ENSG00000155393
ENSG00000106211
ENSG00000250132
ENSG00000115685
ENSG00000266930
ENSG00000090487
ENSG00000101004
ENSG00000248724
ENSG00000206535
ENSG00000109794
ENSG00000176194
ENSG00000226647
ENSG00000226445
ENSG00000160325
ENSG00000183486
ENSG00000129422
ENSG00000257594
ENSG00000204381
ENSG00000162959
ENSG00000184752
ENSG00000264920
ENSG00000198700
ENSG00000163684
ENSG00000186001
ENSG00000196218
ENSG00000253549
ENSG00000173145
ENSG00000206673
ENSG00000255156
ENSG00000100401
ENSG00000185917
ENSG00000115540
ENSG00000171604
ENSG00000225972
ENSG00000120519
ENSG00000089876
ENSG00000178015
ENSG00000165443
ENSG00000152292
ENSG00000070614
ENSG00000160321
ENSG00000215347
ENSG00000259206
ENSG00000132603
ENSG00000259945
ENSG00000095203
ENSG00000233059
ENSG00000233627
ENSG00000148344
ENSG00000232637
ENSG00000120071
ENSG00000165733
ENSG00000187607
ENSG00000138303
ENSG00000165119
ENSG00000092036
ENSG00000243335
ENSG00000263015
ENSG00000257000
ENSG00000072210
ENSG00000134709
ENSG00000170946
ENSG00000122477
ENSG00000125877
ENSG00000106853
ENSG00000133519
ENSG00000226259
ENSG00000111261
ENSG00000197063
ENSG00000147677
ENSG00000112167
ENSG00000118263
ENSG00000169021
ENSG00000115486
ENSG00000163354
ENSG00000047579
ENSG00000184517
ENSG00000196072
ENSG00000128276
ENSG00000125991
ENSG00000124222
ENSG00000141219
ENSG00000228962
ENSG00000176953
ENSG00000176623
ENSG00000112309
ENSG00000213553
ENSG00000245856
ENSG00000263435
ENSG00000233056
ENSG00000092020
ENSG00000189143
ENSG00000263218
ENSG00000240692
ENSG00000132832
ENSG00000118507
ENSG00000185818
ENSG00000107554
ENSG00000231074
ENSG00000198331
ENSG00000163879
ENSG00000216133
ENSG00000158805
ENSG00000108846
ENSG00000006695
ENSG00000215717
ENSG00000126001
ENSG00000243970
ENSG00000178252
ENSG00000243302
ENSG00000106624
ENSG00000185436
ENSG00000105185
ENSG00000240409
ENSG00000100106
ENSG00000148384
ENSG00000100101
ENSG00000263603
ENSG00000224115
ENSG00000158882
ENSG00000125388
ENSG00000260855
ENSG00000164111
ENSG00000184575
ENSG00000107371
ENSG00000103091
ENSG00000100038
ENSG00000185040
ENSG00000260108
ENSG00000163389
ENSG00000067167
ENSG00000232903
ENSG00000141696
ENSG00000197753
ENSG00000232495
ENSG00000157570
ENSG00000083099
ENSG00000146411
ENSG00000234149
ENSG00000204758
ENSG00000151474
ENSG00000213380
ENSG00000251070
ENSG00000267228
ENSG00000261560
ENSG00000136827
ENSG00000042088
ENSG00000228330
ENSG00000149474
ENSG00000182667
ENSG00000129480
ENSG00000164647
ENSG00000197020
ENSG00000077147
ENSG00000260581
ENSG00000260006
ENSG00000196739
ENSG00000230289
ENSG00000226852
ENSG00000242384
ENSG00000198853
ENSG00000196668
ENSG00000107551
ENSG00000150773
ENSG00000216042
ENSG00000152669
ENSG00000118194
ENSG00000234543
ENSG00000269243
ENSG00000163956
ENSG00000100664
ENSG00000112290
ENSG00000188725
ENSG00000204173
ENSG00000158161
ENSG00000265037
ENSG00000125375
ENSG00000261649
ENSG00000198035
ENSG00000269190
ENSG00000101198
ENSG00000261669
ENSG00000229186
ENSG00000117395
ENSG00000130544
ENSG00000106018
ENSG00000198547
ENSG00000136783
ENSG00000220515
ENSG00000215910
ENSG00000231979
ENSG00000169905
ENSG00000263667
ENSG00000203843
ENSG00000152580
ENSG00000119899
ENSG00000133661
ENSG00000138835
ENSG00000264469
ENSG00000179097
ENSG00000171466
ENSG00000129472
ENSG00000203394
ENSG00000116489
ENSG00000111897
ENSG00000017260
ENSG00000260800
ENSG00000255154
ENSG00000197568
ENSG00000253406
ENSG00000224093
ENSG00000109576
ENSG00000135213
ENSG00000138400
ENSG00000126775
ENSG00000227492
ENSG00000103274
ENSG00000078674
ENSG00000214046
ENSG00000131381
ENSG00000235398
ENSG00000216090
ENSG00000237240
ENSG00000188199
ENSG00000163029
ENSG00000249700
ENSG00000161912
ENSG00000140905
ENSG00000162616
ENSG00000127191
ENSG00000108474
ENSG00000121083
ENSG00000159166
ENSG00000170632
ENSG00000226659
ENSG00000160408
ENSG00000174564
ENSG00000236782
ENSG00000142684
ENSG00000223553
ENSG00000167881
ENSG00000229727
ENSG00000133313
ENSG00000163898
ENSG00000104731
ENSG00000177697
ENSG00000268397
ENSG00000214029
ENSG00000100889
ENSG00000259075
ENSG00000255202
ENSG00000215712
ENSG00000176148
ENSG00000157500
ENSG00000260163
ENSG00000198721
ENSG00000254559
ENSG00000104980
ENSG00000174945
ENSG00000227766
ENSG00000159164
ENSG00000267251
ENSG00000089177
ENSG00000241528
ENSG00000184787
ENSG00000239149
ENSG00000163281
ENSG00000049541
ENSG00000198429
ENSG00000138796
ENSG00000055130
ENSG00000257359
ENSG00000239203
ENSG00000240962
ENSG00000150753
ENSG00000261546
ENSG00000256393
ENSG00000228144
ENSG00000232959
ENSG00000134917
ENSG00000159921
ENSG00000075213
ENSG00000137312
ENSG00000164411
ENSG00000260345
ENSG00000150316
ENSG00000124839
ENSG00000226029
ENSG00000203403
ENSG00000266940
ENSG00000164307
ENSG00000248409
ENSG00000177300
ENSG00000105708
ENSG00000138433
ENSG00000243422
ENSG00000185736
ENSG00000183682
ENSG00000144218
ENSG00000162623
ENSG00000151366
ENSG00000203499
ENSG00000111450
ENSG00000143776
ENSG00000116701
ENSG00000136928
ENSG00000227248
ENSG00000075790
ENSG00000115844
ENSG00000198492
ENSG00000055955
ENSG00000255200
ENSG00000227921
ENSG00000227775
ENSG00000166526
ENSG00000248774
ENSG00000139629
ENSG00000258428
ENSG00000198912
ENSG00000137692
ENSG00000234789
ENSG00000245534
ENSG00000183977
ENSG00000267198
ENSG00000150991
ENSG00000140968
ENSG00000268983
ENSG00000163597
ENSG00000261088
ENSG00000145781
ENSG00000226124
ENSG00000177337
ENSG00000094914
ENSG00000204377
ENSG00000031691
ENSG00000240288
ENSG00000138182
ENSG00000176485
ENSG00000142621
ENSG00000171451
ENSG00000141424
ENSG00000258240
ENSG00000123612
ENSG00000169019
ENSG00000244270
ENSG00000257303
ENSG00000174238
ENSG00000170854
ENSG00000082515
ENSG00000105270
ENSG00000070476
ENSG00000256845
ENSG00000175730
ENSG00000229776
ENSG00000180855
ENSG00000099810
ENSG00000224223
ENSG00000253771
ENSG00000099783
ENSG00000205560
ENSG00000185324
ENSG00000104408
ENSG00000162520
ENSG00000246451
ENSG00000122696
ENSG00000188206
ENSG00000261276
ENSG00000101104
ENSG00000142207
ENSG00000108055
ENSG00000164070
ENSG00000149633
ENSG00000250135
ENSG00000178222
ENSG00000139910
ENSG00000213995
ENSG00000063978
ENSG00000120438
ENSG00000197860
ENSG00000121022
ENSG00000264329
ENSG00000261062
ENSG00000234160
ENSG00000129518
ENSG00000225889
ENSG00000249252
ENSG00000261670
ENSG00000105514
ENSG00000162174
ENSG00000246067
ENSG00000267419
ENSG00000134419
ENSG00000129007
ENSG00000167280
ENSG00000173614
ENSG00000214087
ENSG00000166986
ENSG00000163214
ENSG00000181690
ENSG00000162408
ENSG00000137563
ENSG00000230989
ENSG00000254999
ENSG00000107147
ENSG00000265287
ENSG00000010803
ENSG00000235174
ENSG00000204556
ENSG00000185518
ENSG00000250327
ENSG00000113272
ENSG00000241852
ENSG00000174021
ENSG00000131242
ENSG00000197296
ENSG00000222448
ENSG00000198838
ENSG00000100281
ENSG00000229116
ENSG00000157326
ENSG00000234177
ENSG00000175782
ENSG00000259031
ENSG00000152409
ENSG00000266904
ENSG00000258444
ENSG00000196268
ENSG00000235979
ENSG00000174136
ENSG00000260277
ENSG00000118217
ENSG00000262814
ENSG00000119820
ENSG00000234478
ENSG00000144791
ENSG00000100266
ENSG00000100058
ENSG00000136059
ENSG00000162722
ENSG00000198155
ENSG00000205763
ENSG00000133739
ENSG00000180610
ENSG00000124615
ENSG00000137185
ENSG00000229111
ENSG00000229728
ENSG00000196150
ENSG00000259970
ENSG00000128581
ENSG00000233165
ENSG00000186523
ENSG00000159377
ENSG00000214696
ENSG00000120910
ENSG00000078124
ENSG00000152503
ENSG00000013810
ENSG00000204569
ENSG00000163161
ENSG00000138777
ENSG00000213002
ENSG00000122025
ENSG00000196648
ENSG00000147533
ENSG00000112530
ENSG00000132911
ENSG00000267165
ENSG00000130702
ENSG00000244115
ENSG00000144815
ENSG00000187024
ENSG00000269621
ENSG00000267008
ENSG00000196704
ENSG00000175206
ENSG00000078487
ENSG00000205559
ENSG00000187860
ENSG00000108306
ENSG00000221988
ENSG00000074695
ENSG00000137494
ENSG00000224727
ENSG00000269832
ENSG00000065427
ENSG00000006116
ENSG00000070886
ENSG00000150760
ENSG00000226450
ENSG00000129197
ENSG00000185163
ENSG00000163950
ENSG00000198744
ENSG00000260432
ENSG00000265735
ENSG00000086189
ENSG00000170088
ENSG00000168612
ENSG00000250045
ENSG00000085231
ENSG00000221857
ENSG00000246560
ENSG00000168405
ENSG00000117593
ENSG00000205271
ENSG00000269640
ENSG00000186235
ENSG00000114450
ENSG00000100271
ENSG00000196155
ENSG00000235903
ENSG00000158987
ENSG00000231249
ENSG00000235751
ENSG00000178460
ENSG00000134897
ENSG00000135334
ENSG00000111254
ENSG00000230583
ENSG00000187840
ENSG00000197429
ENSG00000223361
ENSG00000244137
ENSG00000215908
ENSG00000110274
ENSG00000198089
ENSG00000106245
ENSG00000006459
ENSG00000207650
ENSG00000241468
ENSG00000261113
ENSG00000048140
ENSG00000185122
ENSG00000146834
ENSG00000131437
ENSG00000139155
ENSG00000185630
ENSG00000257467
ENSG00000266050
ENSG00000188906
ENSG00000126243
ENSG00000259946
ENSG00000224287
ENSG00000089351
ENSG00000259799
ENSG00000251011
ENSG00000142687
ENSG00000162992
ENSG00000125885
ENSG00000118096
ENSG00000134333
ENSG00000254470
ENSG00000135040
ENSG00000225951
ENSG00000021574
ENSG00000249109
ENSG00000262700
ENSG00000229122
ENSG00000082898
ENSG00000261574
ENSG00000181877
ENSG00000183117
ENSG00000264455
ENSG00000266504
ENSG00000117598
ENSG00000002933
ENSG00000148291
ENSG00000176915
ENSG00000125484
ENSG00000147316
ENSG00000185668
ENSG00000110436
ENSG00000178295
ENSG00000259953
ENSG00000165502
ENSG00000116771
ENSG00000156931
ENSG00000188559
ENSG00000197142
ENSG00000260495
ENSG00000162191
ENSG00000119912
ENSG00000215302
ENSG00000249042
ENSG00000182557
ENSG00000171435
ENSG00000089597
ENSG00000183199
ENSG00000239650
ENSG00000106785
ENSG00000173156
ENSG00000152348
ENSG00000106477
ENSG00000253816
ENSG00000135900
ENSG00000104763
ENSG00000224838
ENSG00000032742
ENSG00000105401
ENSG00000235436
ENSG00000260276
ENSG00000256092
ENSG00000216937
ENSG00000128254
ENSG00000160999
ENSG00000257923
ENSG00000225490
[truncated: 3,059 more rows]
