# Supplementary material for: Predictive network analysis identifies JMJD6 and other potential key drivers in Alzheimer’s disease
Source: Commun Biol. 2023 May 15;6:503. doi: 10.1038/s42003-023-04791-5 (PMC10185548; doi:10.1038/s42003-023-04791-5)
Supplement: Supplementary file 10 — Supplementary Data 8 [file 42003_2023_4791_MOESM10_ESM.xlsx]

## Sheet: Sheet1
MAYO, 10 Targets	geneSymbol	logFC	AveExpr	t	P.Value	adj.P.Val	B	DE_Sig	DE_rank	cis_eQTL
ENSG00000070495	JMJD6	0.303375	11.3709	2.84656	0.00476541	0.0340864	-2.26801	Y	2780	N
ENSG00000073969	NSF	-0.221868	7.60557	-1.96005	0.0510389	0.143673	-4.24409	N	7063	N
ENSG00000164978	NUDT2	-0.173185	5.17794	-4.02944	7.31e-05	0.00536653	1.41497	Y	270	Y
ENSG00000198876	DCAF12	0.149398	4.81105	3.21459	0.00146833	0.0184431	-1.24651	Y	1583	N
ENSG00000173933	RBM4	0.176734	9.03168	3.3635	0.00088341	0.0144344	-0.800702	Y	1217	N
ENSG00000164924	YWHAZ	-0.136086	8.58705	-2.59837	0.0098915	0.0518704	-2.89116	N	3792	N
ENSG00000103034	NDRG4	-0.200405	6.97784	-2.34095	0.0199773	0.079212	-3.48047	N	5015	N
ENSG00000172500	FIBP	-0.187157	4.37336	-3.38979	0.0008061	0.0140165	-0.720076	Y	1143	N
ENSG00000143153	ATP1B1	-0.261351	9.1063	-2.35888	0.0190571	0.0769026	-3.44133	N	4927	N
ENSG00000136854	STXBP1	-0.194544	8.16131	-1.68168	0.0938108	0.212367	-4.71908	N	8784	N
