# Supplementary material for: Predictive network analysis identifies JMJD6 and other potential key drivers in Alzheimer’s disease
Source: Commun Biol. 2023 May 15;6:503. doi: 10.1038/s42003-023-04791-5 (PMC10185548; doi:10.1038/s42003-023-04791-5)
Supplement: Supplementary file 11 — Supplementary Data 9 [file 42003_2023_4791_MOESM11_ESM.xlsx]

## Sheet: Sheet1
ROSMAP, 10 Targets	geneSymbol	logFC	AveExpr	t	P.Value	adj.P.Val	B	DE_Sig	DE_rank	cis_eQTL
ENSG00000070495	JMJD6	0.164074	6.53433	3.41824	0.00067233	0.00594769	-0.673011	Y	2292	Y
ENSG00000073969	NSF	-0.171625	6.48848	-3.02487	0.00259221	0.0142015	-1.87559	Y	3701	N
ENSG00000164978	NUDT2	-0.165031	4.11328	-5.45988	6.95e-08	1.98e-05	7.78173	Y	71	Y
ENSG00000198876	DCAF12	0.14353	2.57365	3.81185	0.00015195	0.00231652	0.671236	Y	1330	N
ENSG00000173933	RBM4	0.0823259	6.77321	2.7696	0.00578361	0.0245499	-2.57979	Y	4775	N
ENSG00000164924	YWHAZ	-0.112283	8.67565	-3.36565	0.00081167	0.006671	-0.841982	Y	2467	N
ENSG00000103034	NDRG4	-0.106822	8.0417	-2.75138	0.00611107	0.0255112	-2.62774	Y	4857	Y
ENSG00000172500	FIBP	-0.147903	4.99957	-3.74005	0.00020135	0.00275157	0.415582	Y	1483	N
ENSG00000143153	ATP1B1	-0.144452	7.75264	-2.40496	0.0164715	0.0502523	-3.4806	N	6646	N
ENSG00000136854	STXBP1	-0.169082	8.30691	-3.38495	0.00075768	0.00642254	-0.780272	Y	2392	N
