# Supplementary material for: Predictive network analysis identifies JMJD6 and other potential key drivers in Alzheimer’s disease
Source: Commun Biol. 2023 May 15;6:503. doi: 10.1038/s42003-023-04791-5 (PMC10185548; doi:10.1038/s42003-023-04791-5)
Supplement: Supplementary file 12 — Supplementary Data 10 [file 42003_2023_4791_MOESM12_ESM.xlsx]

## Sheet: JMJD6
	Discovery?	P value	Mean of all controls	Mean of JMJD6	Difference	SE of difference	t ratio	df	q value
RBMS1	Yes	<0.000001	6.921	7.345	-0.4237	0.03183	13.31	12	0.000235
MAP3K3	Yes	<0.000001	5.39	5.748	-0.3582	0.02903	12.34	12	0.000276
CACNA2D1	Yes	<0.000001	7.476	7.948	-0.4715	0.04177	11.29	12	0.000495
CHAF1B	Yes	<0.000001	3.513	2.335	1.177	0.1126	10.46	12	0.000571
SOCS5	Yes	<0.000001	4.647	5.062	-0.4149	0.0393	10.56	12	0.000571
TMEM167A	Yes	<0.000001	7.991	8.4	-0.409	0.0385	10.62	12	0.000571
ZNFX1	Yes	<0.000001	4.708	5.06	-0.3529	0.03526	10.01	12	0.000614
RAB5A	Yes	<0.000001	6.366	6.69	-0.3249	0.03219	10.09	12	0.000614
SVOP	Yes	<0.000001	7.01	6.84	0.1696	0.01686	10.06	12	0.000614
CPXM1	Yes	<0.000001	6.061	5.145	0.9158	0.09296	9.852	12	0.000656
CALHM5	Yes	<0.000001	1.119	0.1848	0.934	0.09743	9.587	12	0.000799
C20orf194	Yes	<0.000001	6.843	6.311	0.5326	0.05691	9.358	12	0.00091
FAM98A	Yes	<0.000001	5.557	5.939	-0.3819	0.04151	9.199	12	0.00091
CPAMD8	Yes	<0.000001	2.537	1.711	0.8258	0.08925	9.252	12	0.00091
EMID1	Yes	<0.000001	3.904	2.997	0.9069	0.09774	9.278	12	0.00091
PTP4A1	Yes	1e-06	7.822	8.235	-0.4126	0.04551	9.065	12	0.000974
PIP4K2C	Yes	1e-06	5.421	5.993	-0.5727	0.0634	9.033	12	0.000974
PIP4P2	Yes	1e-06	5.637	6.169	-0.5326	0.05959	8.937	12	0.00103
RALA	Yes	2e-06	6.953	7.245	-0.2914	0.03337	8.733	12	0.001128
MAOB	Yes	1e-06	0.4801	-1.091	1.571	0.1795	8.751	12	0.001128
PFKL	Yes	2e-06	6.353	5.881	0.472	0.05407	8.73	12	0.001128
TBC1D19	Yes	2e-06	4.048	4.431	-0.3833	0.04411	8.689	12	0.001132
COL4A3BP	Yes	2e-06	5.711	6.072	-0.3611	0.04213	8.571	12	0.001249
STMN2	Yes	2e-06	10.78	11.16	-0.3793	0.04461	8.502	12	0.001302
NDRG4	Yes	2e-06	9.038	9.432	-0.3941	0.0467	8.439	12	0.001308
MAP1LC3B	Yes	2e-06	7.928	8.258	-0.3299	0.03912	8.433	12	0.001308
FHOD1	Yes	2e-06	3.79	3.152	0.6375	0.07639	8.345	12	0.001405
CLDN12	Yes	3e-06	5.573	5.837	-0.2644	0.03182	8.307	12	0.00142
LAPTM4A	Yes	3e-06	6.819	7.193	-0.3744	0.04547	8.235	12	0.00145
FUOM	Yes	3e-06	0.2101	-1.271	1.481	0.1793	8.262	12	0.00145
CALCRL	Yes	4e-06	4.724	5.312	-0.5885	0.07391	7.963	12	0.001921
SUGT1	Yes	4e-06	6.34	6.624	-0.2833	0.03548	7.985	12	0.001921
COL4A2	Yes	5e-06	6.549	5.908	0.6406	0.08152	7.858	12	0.002132
SAPCD2	Yes	5e-06	3.942	3.461	0.4812	0.06183	7.782	12	0.002283
AACS	Yes	5e-06	5.913	6.241	-0.328	0.04235	7.744	12	0.002317
FAM53A	Yes	5e-06	0.1605	-0.6501	0.8106	0.1049	7.728	12	0.002317
PHTF2	Yes	7e-06	4.821	5.215	-0.3948	0.05221	7.563	12	0.002355
FKBP1A	Yes	6e-06	7.768	8.03	-0.2618	0.0341	7.678	12	0.002355
RARRES2	Yes	7e-06	1.78	0.4903	1.29	0.1704	7.57	12	0.002355
DNAJC16	Yes	6e-06	5.385	5.773	-0.388	0.05095	7.616	12	0.002355
DYNC1LI1	Yes	7e-06	7.029	7.322	-0.2925	0.03861	7.577	12	0.002355
DPH3	Yes	6e-06	5.671	5.952	-0.2808	0.03694	7.602	12	0.002355
PTPN1	Yes	6e-06	7.443	7.721	-0.2779	0.03647	7.62	12	0.002355
SVIP	Yes	6e-06	6.725	7.2	-0.4752	0.06218	7.642	12	0.002355
VSX2	Yes	7e-06	2.144	1.199	0.9445	0.1256	7.521	12	0.002383
ZNRF1	Yes	7e-06	6.452	6.107	0.3443	0.04578	7.521	12	0.002383
TASOR2	Yes	7e-06	6.044	6.351	-0.3064	0.04094	7.484	12	0.002449
MIS18A	Yes	8e-06	3.469	2.91	0.5589	0.07483	7.468	12	0.002451
DPP8	Yes	8e-06	5.562	5.965	-0.4036	0.05444	7.413	12	0.002576
SORBS3	Yes	8e-06	4.223	3.641	0.5814	0.07856	7.401	12	0.002576
GNAT3	Yes	9e-06	1.904	2.984	-1.08	0.1467	7.364	12	0.002653
SHROOM1	Yes	9e-06	3.155	2.564	0.5909	0.08056	7.335	12	0.002708
ELOVL5	Yes	1e-05	6.933	7.31	-0.3765	0.05181	7.267	12	0.002758
ZBTB11	Yes	9e-06	4.808	5.051	-0.2429	0.03326	7.302	12	0.002758
CHST10	Yes	1e-05	5.43	5.205	0.2245	0.03078	7.293	12	0.002758
NAXE	Yes	1e-05	4.879	4.471	0.407	0.05597	7.273	12	0.002758
CLDND1	Yes	1.1e-05	6.273	6.555	-0.2812	0.03904	7.203	12	0.002952
ZFR2	Yes	1.2e-05	3.752	3.409	0.3428	0.04822	7.109	12	0.002952
CORO2A	Yes	1.2e-05	5.526	5.212	0.3146	0.04405	7.142	12	0.002952
RNF141	Yes	1.2e-05	5.524	5.926	-0.4024	0.05637	7.139	12	0.002952
SERP1	Yes	1.2e-05	6.236	6.607	-0.3715	0.05203	7.14	12	0.002952
FGF11	Yes	1.2e-05	3.732	4.066	-0.3345	0.04711	7.1	12	0.002952
ATG16L2	Yes	1.3e-05	2.846	2.2	0.6458	0.09098	7.099	12	0.002952
CES2	Yes	1.1e-05	6.128	5.842	0.2861	0.03995	7.16	12	0.002952
ZNF395	Yes	1.2e-05	4.14	3.595	0.5456	0.07668	7.115	12	0.002952
SH3BGRL2	Yes	1.1e-05	6.317	6.799	-0.4817	0.06705	7.185	12	0.002952
ACLY	Yes	1.3e-05	9.08	9.375	-0.2951	0.04181	7.058	12	0.003078
TTC37	Yes	1.4e-05	7.156	7.431	-0.2751	0.03907	7.042	12	0.003099
TM2D2	Yes	1.4e-05	5.3	5.596	-0.2967	0.04228	7.018	12	0.003157
RHOBTB1	Yes	1.4e-05	4.821	5.229	-0.4084	0.05837	6.998	12	0.003165
44082	Yes	1.4e-05	6.153	5.922	0.2314	0.03307	6.996	12	0.003165
VTA1	Yes	1.6e-05	6.063	6.351	-0.2872	0.04137	6.943	12	0.0032
EIF3J	Yes	1.6e-05	6.24	6.419	-0.1786	0.02584	6.912	12	0.0032
MOB3B	Yes	1.5e-05	3.67	2.781	0.8894	0.1277	6.964	12	0.0032
CENPV	Yes	1.5e-05	6.195	5.846	0.349	0.05022	6.949	12	0.0032
NMD3	Yes	1.6e-05	5.663	5.936	-0.273	0.03946	6.919	12	0.0032
KLHL28	Yes	1.6e-05	5.06	5.763	-0.7022	0.1016	6.909	12	0.0032
PSAP	Yes	1.6e-05	9.815	10.05	-0.2377	0.03443	6.904	12	0.0032
STYX	Yes	1.6e-05	4.432	4.927	-0.4949	0.07141	6.93	12	0.0032
KIF1BP	Yes	1.6e-05	5.759	5.995	-0.2369	0.03422	6.921	12	0.0032
FANCF	Yes	1.7e-05	4.799	5.221	-0.4223	0.06136	6.882	12	0.003259
SYNJ1	Yes	1.8e-05	6.036	6.517	-0.4806	0.07019	6.848	12	0.00338
MORN4	Yes	1.8e-05	5.943	6.265	-0.3217	0.04704	6.838	12	0.003387
TCOF1	Yes	1.9e-05	6.703	6.489	0.2137	0.03139	6.81	12	0.00346
SYNPR	Yes	1.9e-05	3.104	3.765	-0.6616	0.09721	6.806	12	0.00346
RANBP6	Yes	1.9e-05	6.129	6.441	-0.3119	0.04589	6.796	12	0.00347
TMEM192	Yes	2e-05	4.963	5.368	-0.4054	0.0599	6.768	12	0.003566
SRPRA	Yes	2e-05	6.392	6.613	-0.2206	0.03263	6.76	12	0.003566
RUFY3	Yes	2.1e-05	8.645	8.923	-0.2775	0.04125	6.726	12	0.003579
RASGRF1	Yes	2.1e-05	3.129	4.364	-1.234	0.1835	6.727	12	0.003579
RAP1B	Yes	2.1e-05	5.655	6.114	-0.459	0.06826	6.724	12	0.003579
CERCAM	Yes	2.1e-05	5.107	4.642	0.4644	0.06903	6.728	12	0.003579
ATF7	Yes	2.1e-05	5.543	5.86	-0.3168	0.04715	6.719	12	0.003579
PSTPIP2	Yes	2.2e-05	2.606	1.868	0.7385	0.1104	6.689	12	0.003697
ERBB2	Yes	2.3e-05	5.468	5.057	0.4108	0.06175	6.654	12	0.003811
GFRA2	Yes	2.3e-05	6.204	6.502	-0.2974	0.04469	6.656	12	0.003811
APP	Yes	2.4e-05	10.27	10.65	-0.3808	0.05737	6.638	12	0.003821
IFT140	Yes	2.4e-05	5.644	5.385	0.2587	0.03896	6.641	12	0.003821
AC018647.2	Yes	2.5e-05	4.678	4.478	0.2004	0.0303	6.612	12	0.003924
KLHL22	Yes	2.5e-05	5.169	4.92	0.2491	0.03771	6.605	12	0.003927
CANT1	Yes	2.6e-05	6.071	5.562	0.5083	0.07708	6.594	12	0.00395
KLF6	Yes	2.6e-05	6.309	6.589	-0.2801	0.0426	6.576	12	0.003957
ASAP3	Yes	2.6e-05	5.408	5.065	0.3422	0.05197	6.584	12	0.003957
WIPF3	Yes	2.6e-05	2.584	1.701	0.8834	0.1344	6.573	12	0.003957
ATP6V1A	Yes	2.7e-05	8.185	8.533	-0.3483	0.0532	6.547	12	0.004067
TBC1D1	Yes	2.8e-05	5.674	5.383	0.291	0.04455	6.531	12	0.004084
UBE2D3	Yes	2.9e-05	8.212	8.449	-0.2367	0.0363	6.52	12	0.004084
CAP2	Yes	2.9e-05	5.712	6.061	-0.3483	0.05348	6.513	12	0.004084
ACTR2	Yes	3e-05	8.465	8.743	-0.2785	0.04287	6.495	12	0.004084
BEND7	Yes	2.9e-05	4.064	3.699	0.3654	0.05619	6.503	12	0.004084
SGTB	Yes	2.8e-05	5.307	5.582	-0.2758	0.0422	6.535	12	0.004084
SLC48A1	Yes	3e-05	4.249	4.524	-0.2747	0.0423	6.494	12	0.004084
PPP3R1	Yes	2.9e-05	6.491	6.743	-0.2519	0.0387	6.509	12	0.004084
CYP27B1	Yes	3e-05	1.402	2.093	-0.6916	0.1067	6.484	12	0.004112
DNAJB9	Yes	3.2e-05	4.915	5.271	-0.356	0.05519	6.451	12	0.004238
FAM3C	Yes	3.1e-05	5.582	5.978	-0.3962	0.0614	6.453	12	0.004238
ARF3	Yes	3.4e-05	8.487	8.727	-0.2398	0.03743	6.406	12	0.004491
NLGN2	Yes	3.4e-05	7.933	7.464	0.4683	0.07321	6.397	12	0.004513
HPS1	Yes	3.5e-05	4.968	4.391	0.5767	0.09031	6.386	12	0.004552
CCNI	Yes	3.6e-05	9.653	10.03	-0.3807	0.05983	6.363	12	0.004666
SPOPL	Yes	3.6e-05	4.506	5.046	-0.5401	0.08496	6.357	12	0.004671
#N/A	Yes	3.7e-05	1.062	2.078	-1.016	0.1601	6.348	12	0.004698
EMILIN3	Yes	3.7e-05	1.044	-0.4252	1.469	0.2318	6.338	12	0.004728
PAFAH1B1	Yes	3.8e-05	8.928	9.211	-0.2832	0.04479	6.324	12	0.004749
UTP15	Yes	3.8e-05	4.031	4.434	-0.4035	0.06375	6.329	12	0.004749
ATG2B	Yes	3.9e-05	5.788	6.168	-0.3794	0.06007	6.317	12	0.004763
MFAP3	Yes	3.9e-05	6.647	6.944	-0.2964	0.04702	6.304	12	0.004818
OTUD6B-AS1	Yes	4e-05	5.234	5.532	-0.2975	0.04727	6.294	12	0.00485
LRP12	Yes	4.1e-05	6.103	6.417	-0.3139	0.04998	6.28	12	0.004917
PHF20	Yes	4.1e-05	6.042	6.277	-0.2348	0.03745	6.269	12	0.004961
EFHD1	Yes	4.3e-05	1.674	0.7622	0.9115	0.1459	6.248	12	0.00508
FTSJ3	Yes	4.4e-05	6.228	6.05	0.1783	0.02859	6.235	12	0.005137
RTN4	Yes	4.4e-05	9.946	10.3	-0.3494	0.0561	6.227	12	0.005161
WDR47	Yes	4.5e-05	7.029	7.354	-0.3247	0.05223	6.217	12	0.005196
TPST1	Yes	4.7e-05	5.002	5.298	-0.2964	0.04788	6.19	12	0.005375
AC004540.2	Yes	4.7e-05	3.124	2.8	0.3243	0.05243	6.185	12	0.005377
NRP1	Yes	4.9e-05	7.625	8.097	-0.4716	0.07663	6.154	12	0.005474
ACTR3B	Yes	4.8e-05	4.504	4.761	-0.2564	0.04157	6.168	12	0.005474
BAG5	Yes	4.9e-05	6.128	6.361	-0.2326	0.0378	6.155	12	0.005474
ATP2A2	Yes	4.9e-05	9.003	9.23	-0.2263	0.03673	6.161	12	0.005474
ST8SIA3	Yes	5e-05	6.986	7.422	-0.436	0.071	6.142	12	0.005536
PODXL	Yes	5.1e-05	5.755	4.904	0.8502	0.1386	6.134	12	0.005563
SNX12	Yes	5.2e-05	6.608	6.864	-0.2558	0.04178	6.121	12	0.005631
PKMYT1	Yes	5.4e-05	3.138	2.577	0.5616	0.09219	6.092	12	0.005802
PGPEP1	Yes	5.4e-05	5.624	5.278	0.3463	0.05681	6.096	12	0.005802
SOBP	Yes	5.5e-05	6.445	5.771	0.6737	0.1108	6.078	12	0.005888
EXOC5	Yes	5.6e-05	6.978	7.262	-0.2833	0.04669	6.069	12	0.005935
CYLD	Yes	5.7e-05	5.667	6.112	-0.445	0.07344	6.06	12	0.005973
NEIL2	Yes	5.7e-05	5.118	5.416	-0.2975	0.04914	6.055	12	0.005979
SNCAIP	Yes	5.8e-05	3.947	3.389	0.5579	0.09225	6.048	12	0.006005
AC090152.1	Yes	6.1e-05	1.825	1.24	0.585	0.09738	6.008	12	0.006341
SRF	Yes	6.3e-05	6.225	5.919	0.3061	0.05105	5.996	12	0.006417
NTN4	Yes	6.4e-05	1.18	0.3903	0.7896	0.1321	5.976	12	0.006441
MCM6	Yes	6.3e-05	5.824	5.204	0.6206	0.1036	5.989	12	0.006441
LDLR	Yes	6.4e-05	7.028	7.36	-0.3318	0.05551	5.977	12	0.006441
SLC35G2	Yes	6.4e-05	4.39	4.863	-0.4734	0.07917	5.98	12	0.006441
ADIPOR2	Yes	6.6e-05	6.433	6.541	-0.1078	0.01809	5.96	12	0.006561
GRSF1	Yes	6.7e-05	6.863	7.139	-0.2758	0.04633	5.953	12	0.006562
JAM3	Yes	6.7e-05	6.748	7.013	-0.2648	0.04449	5.952	12	0.006562
RIMBP2	Yes	6.8e-05	6.715	7.146	-0.4308	0.07251	5.942	12	0.006593
MAPK6	Yes	6.9e-05	7.676	7.942	-0.2663	0.04485	5.937	12	0.006593
STAT5B	Yes	6.8e-05	6.382	6.142	0.2402	0.04043	5.94	12	0.006593
TIPIN	Yes	7.1e-05	2.486	2.01	0.4768	0.08066	5.911	12	0.006733
NAPA	Yes	7.3e-05	7.369	7.596	-0.2265	0.03839	5.899	12	0.006733
DDX5	Yes	7.3e-05	9.155	9.369	-0.2142	0.0363	5.9	12	0.006733
ARMC8	Yes	7.3e-05	5.833	6.106	-0.2731	0.04634	5.892	12	0.006733
LMBR1L	Yes	7.2e-05	7.082	7.36	-0.2781	0.04712	5.901	12	0.006733
PELI2	Yes	7.2e-05	7.292	7.694	-0.4026	0.06821	5.902	12	0.006733
SLC25A32	Yes	7.2e-05	4.943	5.272	-0.3291	0.0557	5.909	12	0.006733
RAD51D	Yes	7.3e-05	3.535	3.297	0.2373	0.04027	5.894	12	0.006733
SNCA	Yes	7.5e-05	5.381	5.885	-0.5048	0.08586	5.879	12	0.006824
PIK3CB	Yes	7.6e-05	4.312	4.677	-0.365	0.06218	5.87	12	0.006832
TNRC6A	Yes	7.6e-05	7.105	7.456	-0.351	0.05982	5.868	12	0.006832
TMEM19	Yes	7.6e-05	5.15	4.703	0.4468	0.07609	5.872	12	0.006832
ERICH1	Yes	8e-05	4.652	4.877	-0.2252	0.03857	5.839	12	0.00694
HBP1	Yes	8e-05	4.848	5.158	-0.3099	0.05307	5.84	12	0.00694
ELP2	Yes	7.9e-05	6.616	6.887	-0.2713	0.04639	5.849	12	0.00694
MFSD14B	Yes	8e-05	5.164	5.328	-0.1643	0.02813	5.84	12	0.00694
NPIPB12	Yes	7.9e-05	1.045	1.594	-0.5492	0.09397	5.845	12	0.00694
NDUFS1	Yes	8.4e-05	7.227	7.435	-0.2089	0.03597	5.809	12	0.007005
PECR	Yes	8.3e-05	2.839	3.268	-0.4286	0.07376	5.81	12	0.007005
SELENOI	Yes	8.1e-05	7.137	7.484	-0.3473	0.05958	5.829	12	0.007005
TSPAN7	Yes	8.2e-05	7.376	7.591	-0.2158	0.03707	5.822	12	0.007005
PARM1	Yes	8.3e-05	7.393	8.038	-0.6445	0.1109	5.81	12	0.007005
CD47	Yes	8.3e-05	7.597	8.1	-0.503	0.08647	5.817	12	0.007005
SELENOT	Yes	8.4e-05	6.135	6.413	-0.2776	0.04778	5.809	12	0.007005
ALDH3A2	Yes	8.6e-05	5.976	6.182	-0.2059	0.03556	5.79	12	0.007023
NSF	Yes	8.5e-05	7.033	7.287	-0.2538	0.04375	5.8	12	0.007023
HSPA8	Yes	8.6e-05	10.14	10.48	-0.3423	0.05911	5.791	12	0.007023
NDFIP1	Yes	8.5e-05	7.837	8.128	-0.2902	0.05004	5.799	12	0.007023
B3GALT2	Yes	8.6e-05	5.387	5.81	-0.4228	0.073	5.791	12	0.007023
EAPP	Yes	8.8e-05	4.726	4.442	0.284	0.04917	5.775	12	0.007045
ANKRD52	Yes	8.7e-05	7.239	7.813	-0.5746	0.09937	5.782	12	0.007045
INPP5E	Yes	8.8e-05	5.453	5.149	0.3041	0.05266	5.775	12	0.007045
NLRX1	Yes	8.8e-05	0.9075	0.1333	0.7742	0.1341	5.775	12	0.007045
ITFG1	Yes	8.9e-05	7.031	7.27	-0.2394	0.0415	5.769	12	0.007068
TTC38	Yes	9.1e-05	4.054	3.672	0.3817	0.06637	5.751	12	0.007126
UBFD1	Yes	9.1e-05	7.506	7.707	-0.2016	0.03502	5.756	12	0.007126
SMN1	Yes	9.1e-05	2.476	2.854	-0.3771	0.06553	5.754	12	0.007126
RAB6A	Yes	9.1e-05	8.22	8.471	-0.2515	0.04368	5.758	12	0.007126
TTLL7	Yes	9.4e-05	7.102	7.65	-0.5482	0.09557	5.736	12	0.007191
CDS1	Yes	9.4e-05	2.454	3.081	-0.6272	0.1093	5.736	12	0.007191
LIMS1	Yes	9.3e-05	4.642	4.875	-0.2336	0.04072	5.737	12	0.007191
ZDHHC9	Yes	9.5e-05	6.454	6.648	-0.1935	0.0338	5.724	12	0.007287
RSU1	Yes	9.7e-05	5.753	6.014	-0.2607	0.04559	5.717	12	0.00734
CAST	Yes	9.9e-05	4.801	5.225	-0.424	0.07434	5.703	12	0.007466
PUS7	Yes	0.0001	4.909	5.138	-0.2286	0.04013	5.695	12	0.007518
NUFIP2	Yes	0.000101	6.921	7.315	-0.3944	0.06932	5.69	12	0.007542
INPP4A	Yes	0.000102	6.613	6.8	-0.1871	0.03292	5.683	12	0.007576
CORO1A	Yes	0.000102	5.587	4.954	0.6333	0.1115	5.681	12	0.007576
AARS2	Yes	0.000104	5.172	4.882	0.2901	0.05117	5.669	12	0.007657
IDH2	Yes	0.000104	6.604	6.203	0.4006	0.07066	5.669	12	0.007657
TSPAN6	Yes	0.000105	4.862	4.488	0.3741	0.06603	5.665	12	0.007665
FGD4	Yes	0.000105	6.235	6.566	-0.3309	0.05845	5.662	12	0.00767
PLXDC1	Yes	0.000106	0.2745	-0.8366	1.111	0.1964	5.657	12	0.00769
SLC2A4	Yes	0.000107	0.4329	-0.4862	0.919	0.1626	5.653	12	0.007704
NUTF2	Yes	0.000107	7.032	7.334	-0.3018	0.05343	5.649	12	0.007716
FGD1	Yes	0.000109	5.963	5.636	0.3277	0.0581	5.641	12	0.007732
ANKRD27	Yes	0.000109	4.721	5.043	-0.3224	0.05718	5.639	12	0.007732
N4BP2L2	Yes	0.000109	5.965	6.18	-0.215	0.03813	5.64	12	0.007732
H2AFY2	Yes	0.00011	6.987	6.525	0.462	0.08199	5.634	12	0.007756
PCYOX1	Yes	0.000111	6.776	7.122	-0.3459	0.06146	5.629	12	0.007789
RNF38	Yes	0.000115	7.104	7.555	-0.4513	0.08048	5.608	12	0.008018
DHCR7	Yes	0.000117	6.806	7.247	-0.4414	0.07889	5.595	12	0.008147
BCAP29	Yes	0.000118	5.084	5.465	-0.381	0.06816	5.59	12	0.00818
NOS1AP	Yes	0.000119	4.39	4.879	-0.4894	0.08762	5.585	12	0.008203
JMJD6	Yes	0.000121	5.784	5.394	0.39	0.06995	5.576	12	0.00829
ATXN3	Yes	0.000122	5.006	5.296	-0.2901	0.05208	5.571	12	0.008315
AL157895.1	Yes	0.000123	0.3571	1.351	-0.9942	0.1787	5.563	12	0.008385
AKAP6	Yes	0.000125	7.594	8.036	-0.4422	0.07963	5.554	12	0.008472
SYAP1	Yes	0.000127	6.416	6.617	-0.2007	0.03621	5.544	12	0.008567
TRAPPC1	Yes	0.000128	6.692	6.85	-0.1585	0.02861	5.541	12	0.008567
FCHO2	Yes	0.000132	4.096	4.395	-0.2992	0.0542	5.521	12	0.008818
NFE2L1	Yes	0.000133	8.323	8.559	-0.2354	0.04269	5.515	12	0.00886
IRF2	Yes	0.000134	3.527	4.04	-0.5122	0.09295	5.51	12	0.008893
TMEM237	Yes	0.000136	5.519	5.772	-0.2532	0.04601	5.503	12	0.008962
EPB41L3	Yes	0.000138	7.941	8.296	-0.3551	0.06467	5.492	12	0.009082
RRP12	Yes	0.00014	6.24	6.504	-0.2641	0.04817	5.482	12	0.009104
PPAT	Yes	0.000141	5.488	5.827	-0.3386	0.06179	5.48	12	0.009104
CD164	Yes	0.00014	5.524	5.915	-0.3904	0.07119	5.484	12	0.009104
LCLAT1	Yes	0.000141	4.365	4.847	-0.4817	0.08794	5.477	12	0.009104
PXMP2	Yes	0.000141	3.833	3.372	0.4609	0.08415	5.477	12	0.009104
NIPA2	Yes	0.000142	5.695	5.951	-0.2556	0.04671	5.472	12	0.009136
LSM4	Yes	0.000144	6.647	6.321	0.3257	0.05961	5.464	12	0.009139
LPCAT1	Yes	0.000144	7.318	7.524	-0.2059	0.03766	5.467	12	0.009139
CUL5	Yes	0.000144	5.965	6.179	-0.2136	0.03908	5.467	12	0.009139
CIPC	Yes	0.000145	5.538	5.791	-0.2528	0.04628	5.462	12	0.009139
GNG3	Yes	0.000145	6.3	6.636	-0.3359	0.06153	5.459	12	0.009142
LRPPRC	Yes	0.000148	7.743	7.973	-0.2306	0.04231	5.45	12	0.009236
FYN	Yes	0.000151	7.851	8.038	-0.187	0.03441	5.434	12	0.009391
MAP4	Yes	0.000151	8.708	8.876	-0.168	0.03091	5.436	12	0.009391
TAP2	Yes	0.000152	4.256	4.715	-0.4587	0.08444	5.433	12	0.009391
SLC2A3	Yes	0.000155	6.977	7.583	-0.6062	0.1118	5.421	12	0.009488
THBS3	Yes	0.000155	6.881	7.223	-0.3417	0.06303	5.421	12	0.009488
PLEKHG4B	Yes	0.000158	2.87	1.642	1.228	0.2271	5.406	12	0.009676
ATXN1L	Yes	0.000159	5.958	6.273	-0.3148	0.05825	5.404	12	0.009676
FGFR3	Yes	0.00016	5.58	4.421	1.159	0.2148	5.399	12	0.009691
TRIP11	Yes	0.000164	5.11	5.367	-0.2566	0.04764	5.386	12	0.009691
CPEB3	Yes	0.000161	5.291	5.775	-0.4837	0.08967	5.395	12	0.009691
NAA25	Yes	0.000164	5.46	5.703	-0.2426	0.04506	5.383	12	0.009691
TTL	Yes	0.000165	6.588	6.295	0.2927	0.05439	5.382	12	0.009691
SAR1B	Yes	0.000164	5.467	5.851	-0.3837	0.07124	5.387	12	0.009691
SIVA1	Yes	0.000163	4.071	3.722	0.3482	0.06461	5.389	12	0.009691
HEXIM1	Yes	0.000161	5.341	5.104	0.2372	0.04393	5.398	12	0.009691
AC091138.1	Yes	0.000163	0.3414	-0.5177	0.8591	0.1595	5.387	12	0.009691
FECH	Yes	0.000167	4.418	3.823	0.5955	0.1108	5.374	12	0.009779
ARPIN	Yes	0.000168	4.352	3.935	0.4165	0.07758	5.369	12	0.009819
CREBRF	Yes	0.000171	3.838	4.297	-0.4589	0.08562	5.36	12	0.009932
MAP4K3	Yes	0.000172	5.519	5.754	-0.2346	0.04381	5.355	12	0.009975
ACTL6B	Yes	0.000175	6.16	5.843	0.3175	0.0594	5.345	12	0.01
ZNF330	Yes	0.000175	4.633	4.886	-0.2537	0.04747	5.344	12	0.01
PIF1	Yes	0.000175	3.128	2.399	0.729	0.1364	5.345	12	0.01
SLC25A25	Yes	0.000174	5.438	5.666	-0.2278	0.0426	5.347	12	0.01
HERC6	Yes	0.000177	1.06	0.172	0.8885	0.1665	5.337	12	0.010078
MTMR9	Yes	0.000179	6.971	7.304	-0.3328	0.06243	5.331	12	0.010105
TXNDC15	Yes	0.000179	5.995	6.291	-0.2964	0.05558	5.332	12	0.010105
ATF2	Yes	0.00018	6.576	6.841	-0.2652	0.04979	5.327	12	0.010124
LYSMD3	Yes	0.000181	3.599	3.936	-0.3369	0.06327	5.326	12	0.010124
IL17D	Yes	0.000182	3.903	3.459	0.4442	0.08347	5.322	12	0.01015
LINS1	Yes	0.000184	4.115	4.41	-0.2949	0.0555	5.314	12	0.01025
RABGAP1	Yes	0.000189	7.028	7.275	-0.2463	0.04647	5.299	12	0.01038
EPDR1	Yes	0.000191	2.26	3.093	-0.8334	0.1575	5.293	12	0.01038
SLC4A3	Yes	0.000192	5.29	4.86	0.4294	0.08118	5.289	12	0.01038
THADA	Yes	0.000191	4.589	4.762	-0.1736	0.03281	5.291	12	0.01038
DENND1A	Yes	0.000192	5.154	4.868	0.2855	0.05397	5.29	12	0.01038
PIK3CA	Yes	0.00019	5.619	5.863	-0.2439	0.04606	5.294	12	0.01038
AIF1L	Yes	0.000188	4.738	3.71	1.027	0.1938	5.302	12	0.01038
YME1L1	Yes	0.000188	7.416	7.581	-0.1647	0.03108	5.3	12	0.01038
LRRC75B	Yes	0.000194	4.022	3.513	0.5088	0.09633	5.282	12	0.010428
PPTC7	Yes	0.000194	5.189	5.605	-0.4151	0.07858	5.283	12	0.010428
SOS1	Yes	0.000196	6.293	6.566	-0.2735	0.05183	5.276	12	0.010486
SCN1B	Yes	0.000199	1.716	2.61	-0.8946	0.1698	5.268	12	0.010546
TMEM169	Yes	0.000198	6.645	6.936	-0.2909	0.05521	5.27	12	0.010546
CDC25A	Yes	0.000199	5.538	5.17	0.3677	0.06982	5.267	12	0.010546
CDH6	Yes	0.000201	6.585	7.015	-0.4305	0.08185	5.26	12	0.010557
RTCA	Yes	0.000201	5.94	6.191	-0.2518	0.04786	5.26	12	0.010557
PIGK	Yes	0.000201	4.634	4.943	-0.3091	0.05875	5.261	12	0.010557
TACC1	Yes	0.000202	4.995	5.553	-0.5576	0.1061	5.256	12	0.01058
#N/A	Yes	0.000203	5.002	4.73	0.2719	0.05177	5.253	12	0.010597
SLC20A2	Yes	0.000204	5.374	5.682	-0.3084	0.05874	5.25	12	0.01061
UBE2B	Yes	0.000205	5.489	5.777	-0.2882	0.05493	5.247	12	0.010639
MAFG	Yes	0.000208	6.251	6.58	-0.3297	0.06294	5.239	12	0.010728
FZD10-AS1	Yes	0.000209	2.509	1.688	0.8205	0.1567	5.238	12	0.010728
LSR	Yes	0.000212	2.672	1.732	0.9397	0.1798	5.227	12	0.01088
WDR76	Yes	0.000216	2.515	1.713	0.8025	0.1538	5.217	12	0.011034
RHOQ	Yes	0.000217	5.889	6.307	-0.4185	0.08029	5.213	12	0.01107
NFATC2IP	Yes	0.000219	5.919	5.638	0.2806	0.05386	5.209	12	0.011102
ZNF385B	Yes	0.000222	-0.1026	0.5531	-0.6558	0.1261	5.201	12	0.011217
MAT2A	Yes	0.000223	8.339	8.571	-0.2314	0.04453	5.198	12	0.011237
XRCC1	Yes	0.000228	5.711	5.504	0.2068	0.03988	5.185	12	0.011441
JKAMP	Yes	0.000229	5.504	5.77	-0.2658	0.0513	5.182	12	0.011448
STX6	Yes	0.00023	5.832	6.177	-0.3452	0.06666	5.178	12	0.011448
ATP10D	Yes	0.000231	3.29	3.78	-0.4897	0.09459	5.177	12	0.011448
ILK	Yes	0.000231	6.483	6.244	0.239	0.04618	5.176	12	0.011448
RFLNA	Yes	0.000231	4.207	3.432	0.7754	0.1499	5.175	12	0.011448
YES1	Yes	0.000234	5.009	4.717	0.2916	0.05641	5.169	12	0.01152
CUL3	Yes	0.000236	6.777	7.026	-0.2496	0.04834	5.163	12	0.011521
R3HDM2	Yes	0.000235	6.855	6.546	0.3093	0.05987	5.166	12	0.011521
ZNF493	Yes	0.000235	5.176	5.48	-0.3035	0.05876	5.165	12	0.011521
NLK	Yes	0.000238	6.663	6.925	-0.2617	0.05074	5.157	12	0.011602
PLCB3	Yes	0.00024	5.101	4.52	0.5808	0.1127	5.154	12	0.011632
FRMPD1	Yes	0.000243	4.444	4.871	-0.4274	0.08307	5.145	12	0.011766
#N/A	Yes	0.000246	6.149	5.767	0.3816	0.07428	5.137	12	0.011875
KPNA6	Yes	0.000252	6.981	7.174	-0.1936	0.03779	5.123	12	0.012108
PPP2R1B	Yes	0.000252	6.137	6.607	-0.4691	0.09159	5.122	12	0.012108
PRPH	Yes	0.000254	7.886	8.438	-0.552	0.1078	5.118	12	0.012143
CDC123	Yes	0.000258	6.104	5.793	0.3112	0.0609	5.109	12	0.012285
UTP20	Yes	0.00026	5.101	5.432	-0.3306	0.06478	5.104	12	0.012364
AOC2	Yes	0.000262	3.05	3.504	-0.4542	0.08908	5.099	12	0.012428
ZNF506	Yes	0.000266	4.834	5.097	-0.2638	0.05183	5.09	12	0.012541
BRMS1L	Yes	0.000266	4.618	4.962	-0.3443	0.06764	5.091	12	0.012541
CELF1	Yes	0.000268	8.154	8.335	-0.1811	0.0356	5.086	12	0.012582
TPM4	Yes	0.000271	8.33	8.098	0.2317	0.04561	5.08	12	0.012673
PCNP	Yes	0.000273	6.75	6.92	-0.1695	0.03339	5.076	12	0.012716
OPA3	Yes	0.000274	5.334	5.561	-0.2272	0.04479	5.072	12	0.012768
COP1	Yes	0.000276	5.736	5.496	0.2403	0.04741	5.068	12	0.012798
YIPF2	Yes	0.00028	4.832	4.502	0.3297	0.06518	5.059	12	0.012957
SEH1L	Yes	0.000282	5.708	5.924	-0.2158	0.04269	5.055	12	0.012964
MPV17L2	Yes	0.000282	4.335	4.581	-0.2464	0.04873	5.056	12	0.012964
PLEKHA4	Yes	0.000284	3.082	2.423	0.659	0.1305	5.052	12	0.012968
SLC37A3	Yes	0.000283	6.218	6.403	-0.1859	0.03679	5.052	12	0.012968
H3F3A	Yes	0.000286	8.764	8.403	0.361	0.07153	5.047	12	0.013033
PPP1R1B	Yes	0.00029	1.283	0.02135	1.261	0.2503	5.038	12	0.013161
TUNAR	Yes	0.00029	4.906	4.334	0.5721	0.1136	5.038	12	0.013161
JAKMIP2	Yes	0.000292	6.389	6.75	-0.3617	0.07185	5.034	12	0.013191
PNPLA8	Yes	0.000294	6.035	6.316	-0.2813	0.05592	5.031	12	0.013207
AC078795.1	Yes	0.000294	0.4227	1.052	-0.6289	0.125	5.03	12	0.013207
NUP93	Yes	0.000296	6.465	6.272	0.1929	0.03838	5.026	12	0.013234
USP15	Yes	0.000296	5.812	6.031	-0.2183	0.04343	5.027	12	0.013234
ABHD14A	Yes	0.000298	4.081	4.365	-0.2841	0.05658	5.022	12	0.013286
PPP6C	Yes	0.000302	6.598	6.817	-0.2189	0.04367	5.014	12	0.013424
ATP8B3	Yes	0.000303	1.627	0.8593	0.7677	0.1532	5.012	12	0.013428
ECI1	Yes	0.00031	4.47	4.24	0.23	0.04602	4.999	12	0.013683
CCDC102B	Yes	0.000316	3.033	3.439	-0.4065	0.08149	4.988	12	0.013899
UBXN2B	Yes	0.000317	6.711	6.972	-0.2613	0.05241	4.985	12	0.01392
PPARGC1A	Yes	0.000323	2.557	3.243	-0.6862	0.138	4.974	12	0.014087
PTGIS	Yes	0.000326	1.887	0.8464	1.04	0.2094	4.968	12	0.014087
TM9SF2	Yes	0.000326	7.294	7.514	-0.22	0.04426	4.97	12	0.014087
NAPG	Yes	0.000326	5.753	6.103	-0.3501	0.07045	4.969	12	0.014087
MEIS1	Yes	0.000326	3.665	3.13	0.5356	0.1078	4.969	12	0.014087
NPIPB6	Yes	0.000325	0.07481	0.8341	-0.7592	0.1528	4.97	12	0.014087
RB1CC1	Yes	0.000328	6.78	7.094	-0.3147	0.06339	4.965	12	0.014114
CHORDC1	Yes	0.00033	5.103	5.378	-0.2751	0.05545	4.962	12	0.014126
SLC35A4	Yes	0.00033	6.093	6.349	-0.2557	0.05154	4.962	12	0.014126
CTNNAL1	Yes	0.000332	3.906	3.383	0.523	0.1055	4.958	12	0.014131
NREP	Yes	0.000332	10.04	10.26	-0.2169	0.04374	4.958	12	0.014131
NCK1	Yes	0.000334	4.288	4.55	-0.2627	0.05304	4.953	12	0.014204
MOSPD2	Yes	0.000338	3.885	4.298	-0.4124	0.08337	4.946	12	0.014332
CLCN3	Yes	0.000344	7.215	7.549	-0.3343	0.06772	4.937	12	0.01452
DHX29	Yes	0.000346	5.983	6.164	-0.1811	0.03672	4.933	12	0.014574
RALBP1	Yes	0.000361	5.994	5.659	0.3356	0.06839	4.908	12	0.015039
DNPH1	Yes	0.000359	3.173	2.59	0.5835	0.1188	4.912	12	0.015039
SERINC3	Yes	0.000361	7.309	7.53	-0.2212	0.04507	4.909	12	0.015039
SLC7A3	Yes	0.000359	2.404	1.651	0.7534	0.1534	4.911	12	0.015039
TOX	Yes	0.000362	3.789	3.176	0.6131	0.125	4.907	12	0.015039
CD83	Yes	0.000366	2.774	2.324	0.4498	0.09179	4.9	12	0.015167
IDS	Yes	0.000376	6.579	7.102	-0.5236	0.1072	4.884	12	0.015339
GSR	Yes	0.000377	5.773	5.564	0.2094	0.04289	4.882	12	0.015339
RSRP1	Yes	0.000374	6.114	6.324	-0.2101	0.043	4.887	12	0.015339
MLST8	Yes	0.000373	5.305	5.115	0.1894	0.03875	4.889	12	0.015339
MOB1B	Yes	0.000376	5.745	5.969	-0.2244	0.04596	4.883	12	0.015339
FHIT	Yes	0.000378	2.538	2.001	0.5371	0.11	4.881	12	0.015339
SYCE1L	Yes	0.000377	2.308	1.715	0.5936	0.1216	4.883	12	0.015339
TOLLIP-AS1	Yes	0.000377	0.166	-0.7566	0.9226	0.189	4.882	12	0.015339
ANO8	Yes	0.000385	6.722	6.274	0.4486	0.09212	4.87	12	0.01536
BBX	Yes	0.000387	5.879	6.297	-0.4177	0.08584	4.867	12	0.01536
PAPOLG	Yes	0.000381	5.284	5.469	-0.1851	0.03796	4.877	12	0.01536
PPP1R8	Yes	0.000387	6.151	5.963	0.1885	0.03872	4.867	12	0.01536
IMPA1	Yes	0.000387	5.183	5.444	-0.2606	0.05356	4.866	12	0.01536
CYP2U1	Yes	0.000381	3.904	4.399	-0.4952	0.1015	4.877	12	0.01536
ALPL	Yes	0.000387	3.27	1.573	1.697	0.3486	4.867	12	0.01536
NAA15	Yes	0.000383	6.17	6.417	-0.2469	0.05068	4.872	12	0.01536
AC006978.1	Yes	0.000387	2.56	2.196	0.3641	0.07481	4.867	12	0.01536
PDLIM5	Yes	0.000393	4.73	4.96	-0.2305	0.04744	4.858	12	0.015528
DNM2	Yes	0.000398	6.806	7.094	-0.2884	0.05946	4.85	12	0.015665
ATXN7	Yes	0.000397	4.93	5.154	-0.2242	0.04621	4.851	12	0.015665
MCM10	Yes	0.0004	3.778	2.923	0.8545	0.1763	4.847	12	0.015674
STX12	Yes	0.0004	6.91	7.094	-0.1834	0.03783	4.847	12	0.015674
TPP1	Yes	0.000406	5.782	6.148	-0.3654	0.07551	4.839	12	0.015847
GSDME	Yes	0.000411	4.682	4.243	0.4389	0.09084	4.831	12	0.015963
C6orf62	Yes	0.000411	7.877	8.159	-0.2819	0.05834	4.831	12	0.015963
AL445228.2	Yes	0.000412	-0.2415	-1.041	0.7992	0.1655	4.83	12	0.015963
HMMR	Yes	0.000416	3.435	2.888	0.547	0.1134	4.824	12	0.015983
OTUB2	Yes	0.000413	2.878	2.382	0.4961	0.1027	4.828	12	0.015983
DCAF17	Yes	0.000416	4.803	5.06	-0.2563	0.05313	4.825	12	0.015983
DHCR24	Yes	0.000416	8.761	9.18	-0.4186	0.08676	4.825	12	0.015983
TSPAN3	Yes	0.00042	7.916	8.157	-0.2403	0.04986	4.819	12	0.016074
CDC7	Yes	0.000428	4.886	4.436	0.4501	0.09364	4.807	12	0.016167
PRKAG2	Yes	0.000427	4.215	4.681	-0.4658	0.09686	4.809	12	0.016167
SSR1	Yes	0.000428	6.802	6.995	-0.1929	0.04011	4.808	12	0.016167
PLEKHA2	Yes	0.000425	2.429	1.574	0.8555	0.1778	4.811	12	0.016167
CMTM4	Yes	0.000427	4.049	3.623	0.4263	0.08864	4.809	12	0.016167
VKORC1L1	Yes	0.000425	6.513	6.739	-0.2258	0.04693	4.812	12	0.016167
VEGFC	Yes	0.000434	1.797	1.148	0.6495	0.1353	4.8	12	0.016289
SOX21-AS1	Yes	0.000433	2.703	1.48	1.223	0.2548	4.801	12	0.016289
CDC37L1	Yes	0.000438	4.84	5.146	-0.3051	0.06365	4.794	12	0.016399
KIAA1586	Yes	0.00044	4.649	4.901	-0.252	0.05259	4.791	12	0.016402
PRIMA1	Yes	0.000439	1.242	0.3198	0.9226	0.1925	4.792	12	0.016402
FOXN2	Yes	0.000441	5.047	5.348	-0.3007	0.06278	4.789	12	0.016418
AC008808.2	Yes	0.000443	3.456	3.02	0.436	0.09106	4.787	12	0.016435
ACBD3	Yes	0.000453	5.777	6.008	-0.2317	0.04853	4.774	12	0.016768
EPHB6	Yes	0.000454	3.99	3.306	0.6843	0.1434	4.773	12	0.016771
GTF3C3	Yes	0.000456	5.617	5.83	-0.2126	0.04456	4.771	12	0.016792
ASCC3	Yes	0.00046	5.641	5.95	-0.3096	0.06496	4.766	12	0.016826
SYBU	Yes	0.00046	6.295	6.721	-0.4257	0.08932	4.766	12	0.016826
ZFPM2	Yes	0.00046	3.897	4.197	-0.2999	0.06293	4.765	12	0.016826
OIP5	Yes	0.000461	1.393	0.7311	0.6615	0.1389	4.764	12	0.016829
ATAD1	Yes	0.000465	7.09	7.266	-0.1759	0.03697	4.758	12	0.01687
GIT2	Yes	0.000464	5.869	6.199	-0.33	0.06933	4.76	12	0.01687
MTMR6	Yes	0.000465	6.758	7.151	-0.3931	0.0826	4.76	12	0.01687
GRB2	Yes	0.000468	7.447	7.634	-0.1876	0.03946	4.755	12	0.016916
LIMD1	Yes	0.000471	4.152	3.682	0.4691	0.09871	4.752	12	0.016982
HIRIP3	Yes	0.000473	4.435	4.076	0.3592	0.07564	4.748	12	0.01704
SMTN	Yes	0.000477	4.132	3.582	0.5506	0.1161	4.744	12	0.017136
RNASEH2A	Yes	0.00048	4.352	3.928	0.4241	0.08947	4.74	12	0.017141
COPS2	Yes	0.000481	6.384	6.628	-0.2443	0.05155	4.74	12	0.017141
ANKRD28	Yes	0.000479	6.068	6.306	-0.2379	0.05016	4.742	12	0.017141
EBAG9	Yes	0.000486	4.208	4.409	-0.2008	0.04241	4.733	12	0.017267
MAPK1IP1L	Yes	0.000486	7.615	7.823	-0.2072	0.04378	4.733	12	0.017267
ALDH18A1	Yes	0.000492	6.339	6.074	0.2652	0.05611	4.726	12	0.017414
PLEKHJ1	Yes	0.000496	6.11	5.848	0.262	0.05548	4.721	12	0.017465
CDKN2A	Yes	0.000496	2.535	1.95	0.5852	0.1239	4.721	12	0.017465
MAB21L1	Yes	0.000496	7.242	7.607	-0.3653	0.07739	4.721	12	0.017465
FAM129B	Yes	0.000502	5.32	5.594	-0.274	0.05812	4.714	12	0.017621
CCDC71	Yes	0.000504	4.534	4.272	0.2619	0.05557	4.712	12	0.017635
SAP18	Yes	0.000508	6.67	6.907	-0.237	0.05035	4.707	12	0.017674
GXYLT1	Yes	0.000507	4.27	4.659	-0.3897	0.08277	4.708	12	0.017674
TMEM170A	Yes	0.000507	5.408	5.579	-0.171	0.03631	4.709	12	0.017674
RGP1	Yes	0.000515	6.289	5.914	0.3744	0.07967	4.7	12	0.01786
C5orf22	Yes	0.000517	5.513	5.719	-0.2063	0.04393	4.696	12	0.017921
MLLT10	Yes	0.000527	5.734	5.993	-0.259	0.05528	4.686	12	0.017952
GNAS	Yes	0.000528	10.83	11.02	-0.1867	0.03986	4.685	12	0.017952
POLR1B	Yes	0.000526	5.174	5.487	-0.3133	0.06685	4.687	12	0.017952
HNRNPA1L2	Yes	0.000526	4.511	4.794	-0.2828	0.06034	4.687	12	0.017952
PCYOX1L	Yes	0.000527	5.197	5.5	-0.3031	0.06468	4.686	12	0.017952
SMIM14	Yes	0.000526	6.305	6.661	-0.3567	0.07609	4.687	12	0.017952
KLC2	Yes	0.000525	7.466	7.685	-0.2193	0.04679	4.688	12	0.017952
TM2D3	Yes	0.000524	5.677	5.831	-0.1544	0.03294	4.689	12	0.017952
LIN52	Yes	0.000531	4.335	4.691	-0.3559	0.07602	4.682	12	0.01802
SLC6A15	Yes	0.000535	6.672	7.058	-0.386	0.08254	4.677	12	0.018104
CLCC1	Yes	0.000536	4.894	5.228	-0.3342	0.07147	4.676	12	0.018104
TUBA3FP	Yes	0.000537	2.832	3.203	-0.3707	0.07929	4.675	12	0.018104
AHR	Yes	0.000544	1.87	2.429	-0.5595	0.1199	4.667	12	0.018311
SLC39A9	Yes	0.000552	6.58	6.805	-0.2249	0.04827	4.659	12	0.018353
ZNF268	Yes	0.000552	5.56	5.22	0.3401	0.07299	4.659	12	0.018353
TNKS2	Yes	0.00055	6.903	7.225	-0.3214	0.06897	4.661	12	0.018353
BCL7A	Yes	0.00055	6.98	7.243	-0.263	0.05642	4.661	12	0.018353
YWHAH	Yes	0.000547	8.067	8.396	-0.3288	0.07049	4.664	12	0.018353
POLR1D	Yes	0.00055	6.109	6.328	-0.219	0.04698	4.661	12	0.018353
CNNM1	Yes	0.000564	2.907	2.387	0.5203	0.112	4.646	12	0.018712
SH3GLB1	Yes	0.000569	7.634	7.843	-0.2091	0.04506	4.641	12	0.018748
PLCB4	Yes	0.00057	5.824	6.113	-0.2895	0.06239	4.64	12	0.018748
FXR1	Yes	0.000568	7.186	7.4	-0.2147	0.04625	4.642	12	0.018748
TICRR	Yes	0.000569	3.708	3.166	0.5419	0.1168	4.641	12	0.018748
PEX13	Yes	0.000573	4.862	5.033	-0.1708	0.03684	4.637	12	0.018767
RAB12	Yes	0.000572	5.032	5.322	-0.29	0.06254	4.638	12	0.018767
HSPH1	Yes	0.00058	7.321	7.716	-0.3958	0.08548	4.631	12	0.018937
STC1	Yes	0.000587	3.566	4.963	-1.397	0.3021	4.623	12	0.019145
CCDC69	Yes	0.000591	2.954	2.181	0.7731	0.1674	4.619	12	0.019227
UBE2G1	Yes	0.000599	6.929	7.144	-0.2148	0.04658	4.611	12	0.019395
NMT1	Yes	0.000602	7.193	7.328	-0.1351	0.02932	4.609	12	0.019395
FAM219A	Yes	0.000603	8.663	8.837	-0.1732	0.03758	4.607	12	0.019395
ANKRD49	Yes	0.000604	3.679	3.901	-0.2212	0.04802	4.607	12	0.019395
ROBO1	Yes	0.000599	8.721	9.029	-0.3087	0.06694	4.612	12	0.019395
PRIM1	Yes	0.000602	3.01	2.471	0.5397	0.1171	4.608	12	0.019395
NUP58	Yes	0.000606	6.536	6.719	-0.1827	0.03967	4.605	12	0.019436
MBTPS2	Yes	0.000612	5.87	6.11	-0.2404	0.05227	4.599	12	0.019492
ALG2	Yes	0.00061	4.333	4.621	-0.2874	0.06246	4.601	12	0.019492
FAM189A2	Yes	0.000611	1.881	1.332	0.5495	0.1195	4.6	12	0.019492
GPAT4	Yes	0.000615	6.954	7.097	-0.1431	0.03113	4.596	12	0.019551
SYT7	Yes	0.00062	7.216	7.525	-0.309	0.06731	4.591	12	0.019606
HERC4	Yes	0.000618	5.507	5.717	-0.21	0.04573	4.594	12	0.019606
POGLUT1	Yes	0.00062	4.671	4.958	-0.2874	0.0626	4.592	12	0.019606
CYBC1	Yes	0.000625	6.057	5.799	0.2572	0.05607	4.587	12	0.019718
PTCD2	Yes	0.000629	2.686	2.954	-0.268	0.05848	4.583	12	0.019734
EIF2B1	Yes	0.000629	5.881	6.106	-0.225	0.04909	4.583	12	0.019734
BOC	Yes	0.000627	3.379	2.301	1.078	0.2351	4.585	12	0.019734
PDE2A	Yes	0.000631	5.857	6.297	-0.4395	0.09595	4.581	12	0.019756
STRAP	Yes	0.000638	8.106	8.206	-0.09947	0.02174	4.575	12	0.019827
PABPC1L	Yes	0.000636	4.638	4.317	0.3218	0.0703	4.577	12	0.019827
IFT57	Yes	0.000641	5.01	5.257	-0.2463	0.05388	4.572	12	0.019827
MTG1	Yes	0.000639	5.328	5.103	0.2252	0.04923	4.574	12	0.019827
TBCEL	Yes	0.000641	4.805	5.073	-0.2684	0.05871	4.572	12	0.019827
ZNF148	Yes	0.000637	5.387	5.712	-0.3242	0.07084	4.576	12	0.019827
PDCD7	Yes	0.000644	4.798	4.481	0.3172	0.06941	4.569	12	0.019847
MDFIC	Yes	0.000644	2.258	1.694	0.564	0.1234	4.569	12	0.019847
DUSP23	Yes	0.000646	2.356	1.897	0.4586	0.1004	4.568	12	0.019851
PI4KA	Yes	0.000647	7.579	7.786	-0.207	0.04533	4.566	12	0.019864
RPS6KB1	Yes	0.000651	5.681	5.876	-0.1949	0.04271	4.563	12	0.019904
SNRNP27	Yes	0.000652	5.178	5.345	-0.1678	0.03677	4.563	12	0.019904
TMEM106C	Yes	0.000653	5.025	4.603	0.4227	0.09267	4.561	12	0.019904
FHOD3	Yes	0.000655	6.024	5.719	0.3052	0.06693	4.56	12	0.019904
HSD17B12	Yes	0.000654	5.958	6.18	-0.2225	0.04878	4.561	12	0.019904
PDIA6	Yes	0.000664	6.947	6.579	0.3681	0.08087	4.552	12	0.020142
GPR155	Yes	0.000673	5.606	6.12	-0.5146	0.1132	4.544	12	0.020377
WDFY3	Yes	0.000677	6.99	7.419	-0.4288	0.09443	4.541	12	0.020433
TMC7	Yes	0.00068	2.337	1.876	0.4603	0.1014	4.539	12	0.020466
PARD6G	Yes	0.00068	4.466	4.09	0.3765	0.08297	4.538	12	0.020466
PPP1R16B	Yes	0.000691	4.663	4.455	0.2082	0.04596	4.529	12	0.020589
DBT	Yes	0.00069	4.997	5.391	-0.3941	0.087	4.53	12	0.020589
HARS	Yes	0.00069	6.853	7.074	-0.2205	0.04867	4.53	12	0.020589
RMI2	Yes	0.000691	2.909	2.361	0.5483	0.1211	4.529	12	0.020589
COPB2	Yes	0.00069	7.213	7.414	-0.2017	0.04453	4.53	12	0.020589
SMOX	Yes	0.000697	3.9	3.439	0.4605	0.1018	4.524	12	0.02073
OGFR	Yes	0.000704	5.758	5.374	0.3839	0.08496	4.518	12	0.020795
BIRC5	Yes	0.000701	4.663	3.885	0.7781	0.1721	4.52	12	0.020795
DUOX1	Yes	0.000703	3.255	3.609	-0.3536	0.07826	4.519	12	0.020795
SMARCC1	Yes	0.000704	8.234	7.688	0.5462	0.1209	4.518	12	0.020795
PRR5	Yes	0.000707	3.279	2.788	0.4911	0.1088	4.516	12	0.020829
TBC1D25	Yes	0.000718	2.816	3.19	-0.3741	0.08301	4.507	12	0.021113
MAP6	Yes	0.00072	8.638	8.871	-0.2332	0.05176	4.505	12	0.021145
TFB1M	Yes	0.000723	3.327	3.62	-0.2934	0.06516	4.503	12	0.021189
ACAP2-IT1	Yes	0.000725	1.331	1.948	-0.6175	0.1372	4.502	12	0.021191
GCH1	Yes	0.00073	3.539	3.969	-0.4303	0.09569	4.497	12	0.021302
VAV3	Yes	0.000732	5.203	5.496	-0.2928	0.06514	4.495	12	0.021335
ESYT1	Yes	0.000738	6.362	6.586	-0.2239	0.04985	4.491	12	0.021453
ZNF649	Yes	0.000739	4.398	4.202	0.196	0.04364	4.49	12	0.021453
TRAF1	Yes	0.000741	2.366	1.974	0.3921	0.08735	4.489	12	0.021454
RBL1	Yes	0.00075	3.277	2.952	0.3251	0.07253	4.482	12	0.021544
POLDIP3	Yes	0.000749	6.906	6.736	0.1697	0.03785	4.483	12	0.021544
LIG1	Yes	0.00075	5.424	5.013	0.4108	0.09166	4.482	12	0.021544
CHRNA5	Yes	0.000751	3.978	4.272	-0.2948	0.06578	4.481	12	0.021544
KIAA1671	Yes	0.000748	4.814	5.169	-0.3552	0.07921	4.484	12	0.021544
FOXP4	Yes	0.000759	6.53	5.945	0.5852	0.1308	4.475	12	0.021718
FAM131A	Yes	0.000759	5.549	5.39	0.1591	0.03556	4.475	12	0.021718
SLC17A5	Yes	0.000771	4.22	4.553	-0.3331	0.07459	4.466	12	0.02196
CPEB1	Yes	0.00077	2.774	3.401	-0.6273	0.1405	4.466	12	0.02196
KCNK4	Yes	0.000772	0.5805	-0.3091	0.8895	0.1992	4.465	12	0.021963
KIF7	Yes	0.000776	4.399	4.057	0.3425	0.07676	4.462	12	0.021987
MPLKIP	Yes	0.000777	4.878	4.716	0.162	0.03631	4.461	12	0.021987
LRRC8D	Yes	0.000775	5.824	6.044	-0.2198	0.04925	4.463	12	0.021987
PDE12	Yes	0.000779	4.971	5.204	-0.2331	0.05226	4.46	12	0.022008
GSG1L	Yes	0.000793	0.5411	-0.3416	0.8827	0.1984	4.45	12	0.022363
AP3S2	Yes	0.000795	6.614	6.798	-0.1832	0.04119	4.448	12	0.022369
POLA1	Yes	0.000808	4.664	4.366	0.299	0.06735	4.439	12	0.022644
C10orf88	Yes	0.000808	4.285	4.477	-0.1921	0.04327	4.439	12	0.022644
NSMAF	Yes	0.000815	4.789	4.504	0.285	0.06426	4.434	12	0.02276
GPR162	Yes	0.000814	4.536	4.982	-0.4454	0.1004	4.435	12	0.02276
AL133517.1	Yes	0.000818	0.3964	0.9407	-0.5443	0.1228	4.432	12	0.022795
SYT1	Yes	0.000822	8.641	8.991	-0.3495	0.07892	4.429	12	0.02289
PANK3	Yes	0.000827	7.789	8.139	-0.3502	0.07914	4.426	12	0.022986
PAXIP1-AS1	Yes	0.00083	3.823	3.57	0.2531	0.05722	4.424	12	0.02301
UNG	Yes	0.000845	5.54	5.092	0.4484	0.1016	4.414	12	0.023158
SEC23B	Yes	0.000842	6.21	6.375	-0.1654	0.03745	4.416	12	0.023158
RSPH3	Yes	0.000841	3.853	4.22	-0.3676	0.08324	4.416	12	0.023158
CMPK1	Yes	0.000845	6.452	6.822	-0.3694	0.0837	4.413	12	0.023158
C1orf52	Yes	0.00084	5.646	5.833	-0.1866	0.04225	4.417	12	0.023158
TOM1L2	Yes	0.000838	6.899	7.119	-0.22	0.04978	4.419	12	0.023158
FITM2	Yes	0.000845	4.676	4.856	-0.1802	0.04083	4.413	12	0.023158
CROT	Yes	0.000853	3.548	3.992	-0.444	0.1007	4.408	12	0.023273
CERKL	Yes	0.000854	4.142	4.558	-0.4167	0.09454	4.408	12	0.023273
OGDHL	Yes	0.000854	4.197	3.674	0.5233	0.1187	4.407	12	0.023273
BID	Yes	0.000859	4.158	3.787	0.3715	0.08434	4.405	12	0.023294
TADA2B	Yes	0.000857	5.303	5.543	-0.2392	0.0543	4.405	12	0.023294
YRDC	Yes	0.000859	4.542	4.775	-0.2336	0.05304	4.404	12	0.023294
AIM2	Yes	0.000875	0.8563	0.1798	0.6765	0.154	4.394	12	0.023681
TRAK2	Yes	0.00088	6.361	6.751	-0.3902	0.08887	4.39	12	0.023779
PCMT1	Yes	0.000883	6.903	7.197	-0.2946	0.06712	4.388	12	0.023818
FBXO10	Yes	0.000897	6.205	6.422	-0.2169	0.04952	4.38	12	0.024124
C6orf120	Yes	0.000898	5.358	5.657	-0.2987	0.06821	4.379	12	0.024124
PIGG	Yes	0.0009	4.961	5.156	-0.1956	0.04469	4.377	12	0.024155
SNRPD1	Yes	0.00091	6.047	5.826	0.2213	0.05063	4.371	12	0.024239
PTPN9	Yes	0.000911	6.708	6.975	-0.2668	0.06104	4.371	12	0.024239
ABHD16B	Yes	0.000908	1.832	0.9989	0.8336	0.1906	4.373	12	0.024239
SIPA1	Yes	0.00091	3.039	2.509	0.5302	0.1213	4.371	12	0.024239
TMEM150C	Yes	0.000909	2.752	1.907	0.8447	0.1932	4.372	12	0.024239
LCORL	Yes	0.000914	5.064	5.324	-0.2595	0.0594	4.369	12	0.024272
ABHD2	Yes	0.000918	6.767	7.09	-0.3233	0.07405	4.367	12	0.024326
CARD10	Yes	0.000933	2.966	2.354	0.6124	0.1405	4.357	12	0.024683
VMO1	Yes	0.000937	-0.07931	-0.6845	0.6052	0.139	4.355	12	0.024738
SSR3	Yes	0.000945	6.379	6.602	-0.223	0.05127	4.35	12	0.02484
DOCK11	Yes	0.000944	5.659	5.955	-0.2967	0.0682	4.35	12	0.02484
VPS26C	Yes	0.000943	5.668	5.878	-0.2101	0.04828	4.351	12	0.02484
AKT1	Yes	0.000947	7.289	7.107	0.1826	0.04199	4.349	12	0.024855
ZNF326	Yes	0.000952	6.399	6.591	-0.1922	0.04423	4.346	12	0.024938
ELOB	Yes	0.000954	6.954	6.771	0.1823	0.04197	4.345	12	0.024939
RAC1	Yes	0.000957	7.853	8.087	-0.2344	0.05398	4.343	12	0.024939
HMGN2	Yes	0.000957	7.69	7.351	0.3387	0.078	4.343	12	0.024939
CDK5RAP2	Yes	0.00096	5.951	5.779	0.1714	0.03948	4.341	12	0.024987
CENPBD1P1	Yes	0.000964	5.444	5.64	-0.1959	0.04516	4.338	12	0.025048
ZBTB17	Yes	0.00097	5.749	5.455	0.2947	0.06797	4.335	12	0.025113
ZNF131	Yes	0.00097	5.344	5.508	-0.1633	0.03767	4.335	12	0.025113
POP4	Yes	0.00098	4.308	3.95	0.3582	0.08274	4.33	12	0.025163
CNDP2	Yes	0.00098	6.963	7.106	-0.1429	0.03302	4.329	12	0.025163
EFHD2	Yes	0.000974	4.518	4.248	0.2697	0.06224	4.333	12	0.025163
CNIH3	Yes	0.00098	2.602	2.312	0.2903	0.06706	4.329	12	0.025163
MBNL1	Yes	0.000978	4.863	5.089	-0.2267	0.05235	4.33	12	0.025163
MMP25-AS1	Yes	0.000982	2.874	2.444	0.4293	0.09919	4.328	12	0.025163
DZIP1L	Yes	0.000987	1.655	1.13	0.5249	0.1214	4.325	12	0.02525
RAB15	Yes	0.000992	6.546	6.204	0.342	0.07912	4.323	12	0.025293
CNPY1	Yes	0.00099	2.451	1.453	0.9985	0.231	4.323	12	0.025293
NCALD	Yes	0.001003	6.673	6.966	-0.2924	0.06774	4.316	12	0.025474
PRUNE2	Yes	0.001003	5.161	5.548	-0.3871	0.08968	4.316	12	0.025474
RNF135	Yes	0.001004	0.2792	-0.4473	0.7266	0.1683	4.316	12	0.025474
SHF	Yes	0.001007	6.778	6.946	-0.1675	0.03882	4.314	12	0.025519
AC114947.2	Yes	0.001009	4.674	5.131	-0.4578	0.1061	4.313	12	0.025528
ALG9	Yes	0.001013	4.815	5.059	-0.2438	0.05657	4.31	12	0.025598
CYB5B	Yes	0.001022	6.557	6.716	-0.1594	0.03702	4.305	12	0.025778
TDRD7	Yes	0.001024	2.905	2.654	0.2515	0.05844	4.304	12	0.025787
DCAF6	Yes	0.00103	5.339	5.731	-0.3919	0.09112	4.301	12	0.025899
RGS17	Yes	0.001034	4.782	5.215	-0.4337	0.1009	4.299	12	0.025951
IL11	Yes	0.001038	1.857	1.228	0.6294	0.1465	4.297	12	0.026016
E2F2	Yes	0.001045	3.576	2.784	0.7912	0.1843	4.293	12	0.026105
PCDHA2	Yes	0.001044	-0.023	0.5655	-0.5885	0.1371	4.293	12	0.026105
FRMD8	Yes	0.001049	3.955	4.237	-0.2816	0.06563	4.291	12	0.026123
EIF3F	Yes	0.001049	7.554	7.372	0.1823	0.04248	4.291	12	0.026123
RAB7A	Yes	0.001062	8.368	8.594	-0.2256	0.05266	4.284	12	0.026262
HADHA	Yes	0.001059	6.692	6.944	-0.252	0.0588	4.285	12	0.026262
CALM1	Yes	0.001061	9.643	9.835	-0.1922	0.04487	4.284	12	0.026262
NEURL1B	Yes	0.001057	4.667	4.346	0.3205	0.07478	4.287	12	0.026262
ATL1	Yes	0.001068	5.937	6.228	-0.2905	0.06785	4.281	12	0.026375
COA1	Yes	0.001074	5.616	5.388	0.2286	0.05345	4.277	12	0.026429
TFAM	Yes	0.001075	5.719	5.518	0.2006	0.04691	4.277	12	0.026429
FAM181A	Yes	0.001079	1.608	0.3092	1.299	0.3038	4.275	12	0.026429
SHANK2	Yes	0.001079	1.427	1.983	-0.5555	0.13	4.275	12	0.026429
CHUK	Yes	0.00108	5.346	5.57	-0.2243	0.05247	4.274	12	0.026429
AP002495.1	Yes	0.001073	0.235	-0.2405	0.4755	0.1112	4.278	12	0.026429
RFPL1S	Yes	0.001086	4.483	4.272	0.2106	0.04931	4.271	12	0.026539
TMEM63C	Yes	0.001089	5.052	5.415	-0.3639	0.08524	4.27	12	0.026556
RIOK3	Yes	0.0011	7.158	7.319	-0.161	0.03775	4.264	12	0.026754
PTK2	Yes	0.0011	7.386	7.518	-0.1315	0.03084	4.264	12	0.026754
PRMT2	Yes	0.001111	7.206	6.962	0.2441	0.05732	4.258	12	0.026973
AC011632.1	Yes	0.001113	3.056	3.427	-0.3712	0.08719	4.257	12	0.026979
SMARCB1	Yes	0.001115	7.162	6.962	0.1993	0.04684	4.256	12	0.026994
LYNX1	Yes	0.001121	3.858	4.251	-0.3934	0.0925	4.253	12	0.027086
NUDT4	Yes	0.001132	5.206	5.434	-0.2272	0.0535	4.248	12	0.027301
PPP1R12A	Yes	0.001143	6.286	6.509	-0.223	0.05256	4.242	12	0.027357
EIF2AK1	Yes	0.001136	7.064	7.191	-0.1266	0.02981	4.246	12	0.027357
HAUS4	Yes	0.001142	2.829	2.122	0.7071	0.1667	4.243	12	0.027357
TENT4B	Yes	0.001143	4.756	4.934	-0.178	0.04195	4.242	12	0.027357
RGS6	Yes	0.001142	0.3804	1.372	-0.9916	0.2337	4.242	12	0.027357
VPS26B	Yes	0.001148	7.32	7.461	-0.1409	0.03324	4.24	12	0.027378
ATP2B2	Yes	0.001148	3.868	4.381	-0.5131	0.121	4.24	12	0.027378
SLC25A46	Yes	0.001149	6.369	6.646	-0.2765	0.06523	4.239	12	0.027378
IRF4	Yes	0.001153	0.2082	-0.528	0.7362	0.1737	4.237	12	0.027439
CDC42SE2	Yes	0.001155	5.285	5.479	-0.1942	0.04584	4.236	12	0.027446
SPIDR	Yes	0.00116	5.362	5.065	0.297	0.07015	4.234	12	0.02751
GNG2	Yes	0.001165	9.246	9.48	-0.2345	0.05541	4.232	12	0.027587
PNMA2	Yes	0.001167	7.905	8.196	-0.2907	0.06871	4.231	12	0.027596
ZFYVE16	Yes	0.001169	5.78	6.014	-0.2349	0.05555	4.229	12	0.027613
#N/A	Yes	0.001173	0.4938	1.057	-0.5637	0.1333	4.228	12	0.027649
SLC12A2	Yes	0.001177	5.848	6.238	-0.3896	0.09219	4.226	12	0.027702
SCOC	Yes	0.001182	6.688	7.017	-0.3297	0.07806	4.223	12	0.027782
CCDC186	Yes	0.001185	4.873	5.19	-0.3178	0.07527	4.222	12	0.027814
TM6SF1	Yes	0.001191	3.185	2.762	0.4236	0.1004	4.219	12	0.027913
CPE	Yes	0.001194	8.459	8.841	-0.382	0.09058	4.217	12	0.027948
UBE2T	Yes	0.001201	4.369	4.048	0.3213	0.07623	4.214	12	0.027954
HBEGF	Yes	0.0012	3.172	3.648	-0.4764	0.113	4.215	12	0.027954
PRRG3	Yes	0.001199	2.52	1.849	0.6705	0.1591	4.215	12	0.027954
TMEM50B	Yes	0.001202	3.466	3.891	-0.4246	0.1008	4.214	12	0.027954
C9orf72	Yes	0.001208	5.503	5.664	-0.1602	0.03805	4.211	12	0.028015
#N/A	Yes	0.001208	0.1902	0.9389	-0.7487	0.1778	4.211	12	0.028015
SELENOM	Yes	0.001221	2.016	1.119	0.8968	0.2133	4.205	12	0.028236
LINC01128	Yes	0.001221	6.42	6.627	-0.2073	0.04929	4.205	12	0.028236
NUMB	Yes	0.001237	5.204	5.401	-0.1973	0.04701	4.197	12	0.028572
GTPBP10	Yes	0.001245	4.171	4.49	-0.3193	0.07612	4.194	12	0.028695
AP2B1	Yes	0.001251	8.3	8.592	-0.2923	0.06974	4.191	12	0.028697
PPP2CA	Yes	0.001251	7.892	8.043	-0.1502	0.03584	4.191	12	0.028697
PFKM	Yes	0.001251	7.671	7.822	-0.1509	0.036	4.192	12	0.028697
RELA	Yes	0.001252	5.882	6.031	-0.149	0.03556	4.191	12	0.028697
ARSB	Yes	0.001256	5.106	5.467	-0.3602	0.08599	4.189	12	0.028739
FAM83D	Yes	0.001261	3.213	2.734	0.4784	0.1143	4.187	12	0.028783
TRAPPC10	Yes	0.00126	6.054	6.213	-0.1589	0.03795	4.187	12	0.028783
PIMREG	Yes	0.001269	4.511	3.872	0.6391	0.1528	4.184	12	0.028903
MEIS3P2	Yes	0.001275	1.906	1.3	0.6069	0.1452	4.181	12	0.029001
ELL	Yes	0.001288	3.913	4.21	-0.2968	0.0711	4.175	12	0.029243
KCNK5	Yes	0.001289	1.925	1.251	0.6739	0.1614	4.175	12	0.029243
TTC30A	Yes	0.001292	3.249	2.958	0.2912	0.06978	4.173	12	0.029273
NR1H2	Yes	0.001298	4.02	4.284	-0.2635	0.06317	4.171	12	0.029292
KIAA1143	Yes	0.001299	5.37	5.625	-0.2555	0.06126	4.17	12	0.029292
PLRG1	Yes	0.001295	6.092	5.901	0.1914	0.04589	4.172	12	0.029292
AGFG1	Yes	0.001311	6.408	6.624	-0.2161	0.05189	4.165	12	0.029531
IGFBP5	Yes	0.001316	6.997	6.43	0.5674	0.1363	4.163	12	0.029545
CNPY2	Yes	0.001314	5.918	5.722	0.1959	0.04704	4.164	12	0.029545
ZNF85	Yes	0.001322	1.564	2.051	-0.4875	0.1172	4.16	12	0.029597
TMEM155	Yes	0.00132	2.495	1.199	1.296	0.3114	4.161	12	0.029597
STX4	Yes	0.001348	4.576	4.32	0.2551	0.06149	4.15	12	0.030062
ADRA1A	Yes	0.001347	-0.5104	0.3826	-0.893	0.2152	4.15	12	0.030062
TSC22D3	Yes	0.001348	7.189	7.381	-0.1926	0.04642	4.149	12	0.030062
TMEM104	Yes	0.001355	5.066	4.886	0.18	0.04341	4.147	12	0.030143
TRAPPC6B	Yes	0.001356	6.47	6.027	0.4435	0.107	4.146	12	0.030143
ZWINT	Yes	0.001359	4.717	4.248	0.4693	0.1132	4.145	12	0.030171
NUP50	Yes	0.001369	6.529	6.739	-0.21	0.05071	4.141	12	0.030339
NUDT21	Yes	0.001371	7.819	8.012	-0.1933	0.0467	4.14	12	0.030349
ALS2CL	Yes	0.001377	3.241	2.682	0.5594	0.1352	4.137	12	0.030442
DCLK3	Yes	0.001382	1.428	0.7316	0.6961	0.1683	4.136	12	0.0305
H2AFY	Yes	0.001388	7.958	7.851	0.1071	0.02591	4.133	12	0.030604
DVL2	Yes	0.001395	5.882	5.648	0.2338	0.05662	4.13	12	0.030677
AC005261.1	Yes	0.001396	5.185	5.329	-0.1443	0.03495	4.13	12	0.030677
YBX2	Yes	0.001414	0.8142	0.2666	0.5476	0.1328	4.123	12	0.030958
RAB21	Yes	0.001424	6.32	6.628	-0.3086	0.07492	4.119	12	0.030958
MAGI3	Yes	0.001422	5.206	5.493	-0.287	0.06967	4.119	12	0.030958
NAPB	Yes	0.001423	8.225	8.43	-0.2052	0.04982	4.119	12	0.030958
PRDX2	Yes	0.001414	8.222	8.034	0.1886	0.04575	4.123	12	0.030958
ARAP1	Yes	0.001424	3.848	3.396	0.4519	0.1097	4.119	12	0.030958
CDC42SE1	Yes	0.001423	6.715	6.844	-0.1291	0.03134	4.119	12	0.030958
#N/A	Yes	0.001418	4.206	3.793	0.4138	0.1004	4.121	12	0.030958
FAM160B1	Yes	0.001428	5.789	5.993	-0.204	0.04955	4.117	12	0.030963
CLASP2	Yes	0.001428	8.747	9.006	-0.2592	0.06297	4.117	12	0.030963
UBXN4	Yes	0.001435	6.935	6.813	0.1218	0.0296	4.114	12	0.031065
ATP13A2	Yes	0.00144	7.279	6.958	0.3209	0.07804	4.112	12	0.031091
STOX1	Yes	0.001438	1.174	0.4254	0.7489	0.1821	4.113	12	0.031091
HADHB	Yes	0.001443	5.432	5.962	-0.5303	0.129	4.111	12	0.031101
LEPROT	Yes	0.001456	5.728	5.996	-0.2679	0.06524	4.106	12	0.031343
POLE	Yes	0.001461	6.021	5.736	0.2849	0.06942	4.104	12	0.031407
PNCK	Yes	0.00147	1.91	1.279	0.6311	0.1539	4.101	12	0.031566
ALDH2	Yes	0.001475	6.272	6.083	0.1887	0.04604	4.099	12	0.031626
AC007620.2	Yes	0.00148	2.359	2.646	-0.2869	0.07003	4.097	12	0.031686
TIGAR	Yes	0.001483	3.352	3.659	-0.3073	0.07502	4.096	12	0.031694
DPM3	Yes	0.001486	2.731	2.323	0.4079	0.09961	4.095	12	0.031717
ELMO1	Yes	0.00149	4.412	4.857	-0.445	0.1087	4.093	12	0.031772
ANKIB1	Yes	0.001505	6.069	6.427	-0.3579	0.08756	4.088	12	0.032043
ANK2	Yes	0.00151	9.045	9.49	-0.4448	0.1089	4.086	12	0.032109
ABCF1	Yes	0.001514	6.312	6.494	-0.1825	0.04469	4.084	12	0.032155
NLRP11	Yes	0.001517	1.501	2.066	-0.5651	0.1384	4.083	12	0.032171
FZR1	Yes	0.001526	6.638	6.422	0.2162	0.053	4.08	12	0.032317
MPHOSPH10	Yes	0.00153	5.727	5.878	-0.1506	0.03692	4.079	12	0.032352
MCM5	Yes	0.001533	5.256	4.885	0.3708	0.09093	4.077	12	0.032379
DHRS3	Yes	0.001538	0.1451	-1.232	1.377	0.3379	4.076	12	0.032425
SEZ6L	Yes	0.001544	7.724	8.066	-0.3419	0.08394	4.073	12	0.032524
AKR7A2	Yes	0.001551	4.882	4.655	0.2269	0.05573	4.071	12	0.032631
VAMP3	Yes	0.001555	4.863	5.367	-0.5044	0.1239	4.069	12	0.032657
PPP2CB	Yes	0.001557	7.054	7.237	-0.1827	0.0449	4.069	12	0.032657
H2AFX	Yes	0.001559	5.539	4.832	0.7074	0.1739	4.068	12	0.032663
TMEM33	Yes	0.001572	6.414	6.789	-0.375	0.09229	4.063	12	0.03284
CRIPT	Yes	0.001576	4.091	4.291	-0.2007	0.04941	4.062	12	0.03284
DTX1	Yes	0.00157	5.941	5.489	0.4515	0.1111	4.064	12	0.03284
RBM26	Yes	0.001576	6.477	6.642	-0.1649	0.04059	4.062	12	0.03284
FZD5	Yes	0.001584	2.796	2.18	0.6159	0.1517	4.059	12	0.032957
GLI3	Yes	0.001591	5.267	4.71	0.5571	0.1373	4.057	12	0.033027
AP5B1	Yes	0.00159	2.616	2.209	0.4074	0.1004	4.057	12	0.033027
HEATR5B	Yes	0.001601	6.348	6.554	-0.2066	0.05097	4.053	12	0.033031
FUZ	Yes	0.001601	3.529	3.303	0.2256	0.05565	4.053	12	0.033031
INPP5A	Yes	0.001595	5.075	5.388	-0.3129	0.07716	4.055	12	0.033031
EMC2	Yes	0.001601	4.353	4.579	-0.2254	0.05561	4.053	12	0.033031
C11orf58	Yes	0.001603	7.195	7.409	-0.2134	0.05265	4.052	12	0.033031
ATP6V0D1	Yes	0.001604	7.223	7.445	-0.2222	0.05484	4.052	12	0.033031
USPL1	Yes	0.001615	5.537	5.705	-0.1676	0.0414	4.048	12	0.033123
RPP14	Yes	0.001612	5.565	5.721	-0.1556	0.03842	4.049	12	0.033123
TAP1	Yes	0.001615	1.622	2.379	-0.7573	0.1871	4.049	12	0.033123
EIF4A2	Yes	0.001627	8.892	9.162	-0.2702	0.06681	4.044	12	0.033315
FAM214B	Yes	0.001634	6	6.379	-0.3792	0.09382	4.042	12	0.033372
BLZF1	Yes	0.001633	3.925	4.227	-0.302	0.0747	4.042	12	0.033372
FAM222B	Yes	0.001636	6.434	6.688	-0.2548	0.06305	4.041	12	0.033372
HSP90AB1	Yes	0.001658	10.75	11	-0.2512	0.06227	4.034	12	0.033474
44077	Yes	0.001662	9.165	9.35	-0.1845	0.04576	4.032	12	0.033474
AC034102.1	Yes	0.001661	6.155	6.428	-0.2727	0.06763	4.033	12	0.033474
CHTF18	Yes	0.001654	4.586	4.207	0.379	0.09392	4.035	12	0.033474
KCNJ4	Yes	0.001654	1.78	1.108	0.672	0.1665	4.035	12	0.033474
EFCAB5	Yes	0.001662	0.2072	0.9325	-0.7253	0.1799	4.032	12	0.033474
MAP6D1	Yes	0.001657	2.468	1.975	0.4929	0.1222	4.034	12	0.033474
ASB13	Yes	0.001649	4.486	4.168	0.3173	0.07861	4.037	12	0.033474
CTNND1	Yes	0.001656	8.618	8.82	-0.2021	0.05008	4.034	12	0.033474
AC073912.1	Yes	0.001654	-0.01747	0.4789	-0.4964	0.123	4.035	12	0.033474
TVP23B	Yes	0.001665	3.796	3.968	-0.1713	0.04249	4.031	12	0.033484
BX284668.2	Yes	0.001669	1.434	0.8542	0.58	0.1439	4.03	12	0.033519
CS	Yes	0.001686	8.217	8.37	-0.1529	0.038	4.024	12	0.033775
PPP2R5D	Yes	0.001685	6.749	6.579	0.1707	0.04242	4.025	12	0.033775
EPB41L4B	Yes	0.001696	4.193	4.578	-0.3856	0.09589	4.021	12	0.033905
USP8	Yes	0.001697	5.535	5.699	-0.1639	0.04076	4.021	12	0.033905
SKP1	Yes	0.001705	8.17	8.358	-0.1886	0.04694	4.018	12	0.03403
IKZF4	Yes	0.001712	6.073	6.285	-0.2116	0.05269	4.016	12	0.034112
CYP4V2	Yes	0.001717	4.487	4.782	-0.2946	0.07339	4.014	12	0.034179
TSPAN17	Yes	0.001747	6.458	6.663	-0.2053	0.05126	4.005	12	0.034725
IPO7	Yes	0.001749	7.607	7.8	-0.1931	0.04822	4.004	12	0.034725
DDX54	Yes	0.001767	5.527	5.226	0.301	0.07529	3.998	12	0.035035
GAP43	Yes	0.001769	10.01	10.26	-0.2536	0.06343	3.998	12	0.035035
HMG20A	Yes	0.001773	6.722	6.502	0.2201	0.05506	3.997	12	0.035061
KPNB1	Yes	0.001779	8.672	8.86	-0.188	0.04707	3.994	12	0.035146
KCTD11	Yes	0.001785	3.661	3.396	0.2653	0.06644	3.993	12	0.03521
IFI44	Yes	0.00179	-0.2966	0.5028	-0.7994	0.2003	3.991	12	0.035231
ANKRD9	Yes	0.00179	2.126	1.475	0.6512	0.1632	3.991	12	0.035231
TROAP	Yes	0.001796	4.176	3.666	0.5097	0.1278	3.989	12	0.035254
HAUS2	Yes	0.001796	5.381	5.53	-0.149	0.03736	3.989	12	0.035254
ATR	Yes	0.001816	4.847	5.128	-0.2804	0.07039	3.983	12	0.035557
AC010615.1	Yes	0.001821	2.078	2.577	-0.4987	0.1252	3.982	12	0.035557
AC018653.3	Yes	0.001819	1.038	1.425	-0.3872	0.09723	3.982	12	0.035557
LINC00664	Yes	0.001818	0.05413	-0.7215	0.7756	0.1948	3.982	12	0.035557
PSRC1	Yes	0.001832	4.918	4.378	0.5408	0.1359	3.978	12	0.035726
SERINC1	Yes	0.001839	9.355	9.622	-0.2663	0.06697	3.976	12	0.035768
RABGAP1L	Yes	0.001841	6.622	6.88	-0.2586	0.06504	3.976	12	0.035768
MOAP1	Yes	0.001839	7.265	7.441	-0.1764	0.04437	3.976	12	0.035768
SEPSECS	Yes	0.001858	3.537	3.691	-0.1545	0.03892	3.97	12	0.03606
SCML4	Yes	0.001862	1.609	1.018	0.5912	0.1489	3.969	12	0.036097
PPIL6	Yes	0.001865	1.343	1.761	-0.4182	0.1054	3.968	12	0.036102
SNRNP40	Yes	0.001867	5.569	5.148	0.4207	0.106	3.968	12	0.036106
MTX2	Yes	0.001874	5.935	6.099	-0.1641	0.04137	3.966	12	0.036188
DNM1L	Yes	0.001887	7.319	7.462	-0.1432	0.03614	3.962	12	0.036216
SIX4	Yes	0.001878	5.146	5.415	-0.2692	0.06789	3.964	12	0.036216
INSIG2	Yes	0.001886	4.511	4.746	-0.2353	0.05939	3.962	12	0.036216
SARAF	Yes	0.001886	8.55	8.82	-0.2696	0.06805	3.962	12	0.036216
INPP5F	Yes	0.00188	7.962	8.248	-0.286	0.07216	3.964	12	0.036216
NEUROD2	Yes	0.001893	1.811	2.613	-0.802	0.2025	3.96	12	0.03628
NOXA1	Yes	0.001897	0.9086	0.1109	0.7977	0.2015	3.959	12	0.036319
FCF1	Yes	0.0019	5.424	5.624	-0.1997	0.05046	3.958	12	0.036335
MESP1	Yes	0.001905	0.5325	-0.4582	0.9907	0.2504	3.957	12	0.036356
#N/A	Yes	0.001906	3.508	2.887	0.6214	0.1571	3.956	12	0.036356
EYA1	Yes	0.001919	6.067	6.373	-0.3062	0.07746	3.953	12	0.036553
KCNJ14	Yes	0.001924	1.083	1.463	-0.38	0.09619	3.951	12	0.036621
PRKAA1	Yes	0.00193	5.773	6.082	-0.3085	0.0781	3.949	12	0.03668
SPRYD4	Yes	0.001941	3.583	3.333	0.2501	0.06337	3.946	12	0.036845
BCAP31	Yes	0.00196	6.013	6.221	-0.2072	0.05258	3.941	12	0.037165
SNAP91	Yes	0.001965	7.117	7.343	-0.2261	0.05739	3.939	12	0.037221
GINS2	Yes	0.001969	3.947	3.488	0.4592	0.1166	3.938	12	0.037237
CCNF	Yes	0.001974	5.533	5.231	0.3018	0.07666	3.937	12	0.037284
TSPAN13	Yes	0.001986	7.204	7.449	-0.2448	0.06223	3.934	12	0.037418
TTC9C	Yes	0.001984	4.27	4.451	-0.1807	0.04594	3.934	12	0.037418
ABHD6	Yes	0.001989	4.872	5.195	-0.3226	0.08204	3.933	12	0.037439
DCTN1	Yes	0.001993	9.589	9.737	-0.1482	0.03769	3.932	12	0.037467
MFSD11	Yes	0.001999	4.612	4.778	-0.1655	0.04211	3.93	12	0.037526
HACD2	Yes	0.002001	4.808	5.087	-0.2795	0.07112	3.929	12	0.037526
NDUFAB1	Yes	0.002013	5.62	5.368	0.2519	0.06417	3.926	12	0.037615
TMEM100	Yes	0.002012	0.7707	1.52	-0.7494	0.1909	3.926	12	0.037615
HACD4	Yes	0.002008	0.5613	1.009	-0.4477	0.114	3.927	12	0.037615
ZNF451	Yes	0.002023	5.793	5.984	-0.1909	0.04865	3.923	12	0.037737
TPK1	Yes	0.002024	1.517	1.819	-0.3014	0.07684	3.923	12	0.037737
DTD2	Yes	0.002031	3.902	3.522	0.38	0.09692	3.921	12	0.03782
EIF1	Yes	0.002036	9.164	9.399	-0.235	0.05996	3.92	12	0.037863
RGS20	Yes	0.002051	2.193	1.449	0.7434	0.1899	3.916	12	0.038043
ADAM9	Yes	0.002053	4.642	5.152	-0.5093	0.1301	3.915	12	0.038043
AC019069.1	Yes	0.002049	0.4525	-0.1882	0.6408	0.1636	3.916	12	0.038043
TCERG1L	Yes	0.002057	3.227	2.705	0.5215	0.1332	3.914	12	0.038068
TMEM87B	Yes	0.002061	3.814	4.099	-0.2854	0.07293	3.913	12	0.038095
MXD4	Yes	0.002064	7.167	6.94	0.2271	0.05805	3.912	12	0.038105
DET1	Yes	0.002084	3.75	3.567	0.1828	0.04678	3.907	12	0.038445
NCAPH2	Yes	0.002091	5.857	5.678	0.1797	0.04602	3.905	12	0.038473
BCDIN3D-AS1	Yes	0.002091	2.083	2.506	-0.4225	0.1082	3.905	12	0.038473
KIF5C	Yes	0.002095	9.911	10.2	-0.2942	0.07536	3.904	12	0.038508
MMP15	Yes	0.002099	7.355	7.657	-0.3013	0.07719	3.903	12	0.038524
TEDC1	Yes	0.002103	1.706	0.9962	0.7099	0.1819	3.902	12	0.038554
LRRC7	Yes	0.002114	4.362	4.69	-0.3283	0.08419	3.899	12	0.038687
SF3B2	Yes	0.002115	8.017	7.8	0.2167	0.05557	3.899	12	0.038687
CEP120	Yes	0.002126	4.949	5.169	-0.2197	0.05639	3.896	12	0.038801
YTHDF3	Yes	0.002126	6.784	6.981	-0.1971	0.05059	3.896	12	0.038801
KLHL24	Yes	0.002139	6.787	7.075	-0.288	0.074	3.892	12	0.038944
ATP6V0E2-AS1	Yes	0.002137	3.055	2.624	0.4305	0.1106	3.893	12	0.038944
SNX21	Yes	0.002149	3.97	3.541	0.4293	0.1104	3.89	12	0.039074
TMX3	Yes	0.002153	5.624	5.875	-0.2514	0.06464	3.889	12	0.039113
LTBP4	Yes	0.002163	6.32	5.863	0.4578	0.1178	3.886	12	0.039252
POLR2E	Yes	0.002182	6.957	6.708	0.2487	0.06407	3.882	12	0.039535
CXorf56	Yes	0.002198	4.9	4.642	0.2584	0.06664	3.877	12	0.039783
LMNB2	Yes	0.002207	7.336	7.068	0.268	0.06917	3.875	12	0.039912
PDK4	Yes	0.002221	0.7013	-0.03593	0.7372	0.1904	3.872	12	0.039929
POLD1	Yes	0.002226	4.882	4.463	0.4189	0.1082	3.87	12	0.039929
EFS	Yes	0.002217	5.162	4.598	0.5641	0.1457	3.873	12	0.039929
EMC1	Yes	0.002212	6.735	6.884	-0.1482	0.03825	3.874	12	0.039929
RBM39	Yes	0.00222	8.042	8.188	-0.1463	0.03779	3.872	12	0.039929
IFNAR1	Yes	0.002226	5.696	5.465	0.2316	0.05984	3.87	12	0.039929
TRIM13	Yes	0.00222	5.981	5.789	0.1926	0.04975	3.872	12	0.039929
MTRF1L	Yes	0.002237	4.29	4.504	-0.2141	0.05535	3.868	12	0.04008
EXOC8	Yes	0.002252	4.838	4.959	-0.1208	0.03125	3.864	12	0.040202
SLC16A4	Yes	0.002252	0.9712	1.576	-0.6047	0.1565	3.864	12	0.040202
IKZF1	Yes	0.002249	0.3075	-0.8366	1.144	0.296	3.865	12	0.040202
KCNT2	Yes	0.002271	4.657	5.015	-0.3582	0.09282	3.859	12	0.040491
RNASET2	Yes	0.002298	2.826	2.21	0.6155	0.1597	3.853	12	0.040937
DHX40	Yes	0.002315	6.137	6.311	-0.1744	0.04531	3.849	12	0.041192
ADNP2	Yes	0.002327	5.835	5.647	0.1886	0.04905	3.846	12	0.04135
HTR1B	Yes	0.00235	1.477	2.046	-0.5687	0.1481	3.841	12	0.041615
SMCO4	Yes	0.002351	0.6418	-0.2238	0.8656	0.2254	3.84	12	0.041615
#N/A	Yes	0.002352	2.625	2.321	0.3037	0.0791	3.84	12	0.041615
TMEM271	Yes	0.002349	1.505	1.976	-0.4707	0.1225	3.841	12	0.041615
LARS2	Yes	0.002366	5.659	5.83	-0.1711	0.04461	3.837	12	0.041689
MPDU1	Yes	0.00238	5.755	5.373	0.382	0.09964	3.834	12	0.041689
SYT4	Yes	0.002369	9.368	9.65	-0.2823	0.07358	3.836	12	0.041689
MKRN1	Yes	0.002379	6.989	7.125	-0.1355	0.03534	3.834	12	0.041689
ASCL1	Yes	0.002361	1.607	0.5276	1.079	0.2812	3.838	12	0.041689
NLRC3	Yes	0.002368	1.35	0.9678	0.3819	0.09954	3.836	12	0.041689
COL22A1	Yes	0.002375	1.516	1.058	0.4585	0.1196	3.835	12	0.041689
RABL6	Yes	0.002376	7.278	7.03	0.2483	0.06476	3.834	12	0.041689
DDX42	Yes	0.002381	7.582	7.695	-0.1124	0.02932	3.833	12	0.041689
RNF8	Yes	0.002393	4.963	4.729	0.2339	0.06107	3.831	12	0.041817
PPOX	Yes	0.002391	5.067	4.828	0.2394	0.06248	3.831	12	0.041817
RANBP1	Yes	0.002396	6.49	6.226	0.2638	0.06889	3.83	12	0.041823
VSTM2B	Yes	0.0024	3.187	2.715	0.4723	0.1233	3.829	12	0.041833
BSCL2	Yes	0.00241	7.942	8.204	-0.2625	0.0686	3.827	12	0.041968
ZNF260	Yes	0.002416	5.921	6.118	-0.1972	0.05155	3.825	12	0.042018
SEC22A	Yes	0.002426	3.889	4.178	-0.2891	0.07561	3.823	12	0.042109
PHF20L1	Yes	0.002424	5.805	5.988	-0.183	0.04786	3.824	12	0.042109
NCOA2	Yes	0.002433	7.123	7.464	-0.3413	0.0893	3.822	12	0.042115
MAML1	Yes	0.002435	6.133	6.039	0.09328	0.02441	3.821	12	0.042115
PHAX	Yes	0.00243	5.995	6.144	-0.1485	0.03885	3.822	12	0.042115
HYAL2	Yes	0.002444	3.045	2.703	0.3418	0.0895	3.819	12	0.042184
CDC5L	Yes	0.002443	6.172	6.025	0.1473	0.03857	3.819	12	0.042184
AL359091.1	Yes	0.002463	2.125	1.11	1.015	0.2661	3.815	12	0.042464
UNC79	Yes	0.002475	5.924	6.133	-0.209	0.05482	3.812	12	0.042614
CPT1A	Yes	0.002498	1.67	0.7908	0.8788	0.2308	3.807	12	0.042727
KNSTRN	Yes	0.002495	5.181	5.03	0.1507	0.03957	3.808	12	0.042727
SH3BGRL	Yes	0.002494	6.761	6.563	0.1985	0.05213	3.808	12	0.042727
RELCH	Yes	0.002494	6.001	6.262	-0.2605	0.0684	3.808	12	0.042727
PPP1R2	Yes	0.002489	5.752	5.895	-0.1437	0.03774	3.809	12	0.042727
TOMM7	Yes	0.0025	5.675	5.273	0.4017	0.1055	3.806	12	0.042727
VPS9D1-AS1	Yes	0.002486	2.677	2.314	0.3627	0.09519	3.81	12	0.042727
CDC42	Yes	0.002514	8.234	8.382	-0.1478	0.03886	3.803	12	0.042915
ENPP5	Yes	0.002531	0.5992	1.314	-0.7145	0.188	3.8	12	0.043149
PDCD10	Yes	0.002547	4.147	4.369	-0.2211	0.05824	3.796	12	0.043149
RAP1GDS1	Yes	0.002544	6.728	6.967	-0.2393	0.06302	3.797	12	0.043149
UBE2E2	Yes	0.002541	5.019	4.571	0.4485	0.1181	3.798	12	0.043149
UBOX5	Yes	0.002542	3.892	3.65	0.242	0.06373	3.797	12	0.043149
FNIP1	Yes	0.002546	5.025	5.266	-0.2414	0.06359	3.796	12	0.043149
#N/A	Yes	0.002539	6.194	6.361	-0.167	0.04396	3.798	12	0.043149
IKZF5	Yes	0.002557	4.666	4.912	-0.2457	0.06475	3.794	12	0.043273
SLC6A16	Yes	0.002565	1.43	1.726	-0.2957	0.07797	3.792	12	0.043357
ARFIP1	Yes	0.002571	4.294	4.575	-0.2814	0.07424	3.791	12	0.043373
HDHD2	Yes	0.002571	5.682	5.256	0.4258	0.1123	3.791	12	0.043373
MYNN	Yes	0.002582	4.24	4.414	-0.174	0.04592	3.789	12	0.043511
PLEKHA6	Yes	0.002591	7.573	7.862	-0.2892	0.07636	3.787	12	0.043562
S1PR2	Yes	0.002591	2.172	1.547	0.6243	0.1649	3.787	12	0.043562
THSD7B	Yes	0.002609	8.197	8.564	-0.3668	0.09696	3.783	12	0.043762
DST	Yes	0.002613	8.06	8.375	-0.3148	0.08324	3.782	12	0.043762
UBE2F	Yes	0.002607	5.242	5.053	0.1894	0.05006	3.784	12	0.043762
AC087163.2	Yes	0.002614	0.4468	1.052	-0.6053	0.16	3.782	12	0.043762
ITGA3	Yes	0.00262	5.481	5.802	-0.3206	0.0848	3.781	12	0.04378
PHKA2	Yes	0.002626	4.506	4.307	0.1991	0.05267	3.779	12	0.04378
DDX59	Yes	0.002629	3.661	3.851	-0.19	0.05029	3.779	12	0.04378
DNAJC13	Yes	0.002625	5.838	6.056	-0.2179	0.05766	3.78	12	0.04378
C6orf226	Yes	0.002629	1.92	1.568	0.3524	0.09325	3.779	12	0.04378
EGR2	Yes	0.002645	0.3249	-0.9072	1.232	0.3263	3.776	12	0.043951
THNSL2	Yes	0.002645	0.2429	-0.4845	0.7274	0.1927	3.775	12	0.043951
SNW1	Yes	0.002656	5.975	5.735	0.2396	0.0635	3.773	12	0.044078
KLF11	Yes	0.002667	5.21	5.469	-0.2591	0.0687	3.771	12	0.044122
LINC02106	Yes	0.002665	2.624	2.286	0.3373	0.08944	3.771	12	0.044122
#N/A	Yes	0.002665	5.565	5.166	0.3994	0.1059	3.771	12	0.044122
SYDE1	Yes	0.00267	2.039	1.315	0.7235	0.1919	3.77	12	0.044129
SLC36A4	Yes	0.002674	4.953	4.683	0.2697	0.07156	3.77	12	0.044145
WASHC4	Yes	0.002678	5.923	6.277	-0.3535	0.0938	3.769	12	0.044164
AGTPBP1	Yes	0.002684	6.966	7.191	-0.2244	0.05957	3.768	12	0.04421
LAMP2	Yes	0.002692	5.925	6.27	-0.3455	0.09174	3.766	12	0.044261
RAMP2	Yes	0.002692	1.604	0.9982	0.6055	0.1608	3.766	12	0.044261
GAMT	Yes	0.002702	3.692	3.324	0.3679	0.09775	3.764	12	0.044373
DCPS	Yes	0.002706	3.006	2.637	0.3691	0.09808	3.763	12	0.044399
NHLH2	Yes	0.002714	7.302	7.735	-0.4331	0.1151	3.761	12	0.044473
MSANTD4	Yes	0.00272	6.228	6.424	-0.1959	0.0521	3.76	12	0.044499
SHMT1	Yes	0.002721	3.43	3.007	0.4236	0.1127	3.76	12	0.044499
CHRNA3	Yes	0.002755	6.733	7.048	-0.3151	0.08395	3.753	12	0.044526
CYB5R3	Yes	0.002765	7.293	6.89	0.403	0.1074	3.751	12	0.044526
SUSD6	Yes	0.002743	5.398	5.653	-0.2551	0.06791	3.756	12	0.044526
DHRS2	Yes	0.00277	3.002	3.891	-0.8892	0.2371	3.75	12	0.044526
CDC37	Yes	0.002741	7.218	7.096	0.1217	0.0324	3.756	12	0.044526
CCSER2	Yes	0.002761	6.45	6.719	-0.2692	0.07175	3.752	12	0.044526
CMTR1	Yes	0.002755	6.188	6.05	0.1386	0.03694	3.753	12	0.044526
FRMD6	Yes	0.002772	4.71	4.903	-0.1927	0.05139	3.75	12	0.044526
PLOD2	Yes	0.002765	3.98	4.408	-0.4285	0.1142	3.751	12	0.044526
KBTBD8	Yes	0.002748	3.317	3.736	-0.4188	0.1115	3.755	12	0.044526
CDT1	Yes	0.002769	3.71	3.104	0.6059	0.1616	3.75	12	0.044526
CASKIN1	Yes	0.002768	5.77	5.234	0.5363	0.143	3.751	12	0.044526
EGFL7	Yes	0.002742	1.066	0.1278	0.9381	0.2498	3.756	12	0.044526
CASKIN2	Yes	0.002736	4.667	4.287	0.3808	0.1013	3.757	12	0.044526
HIST3H2A	Yes	0.002735	3.119	2.633	0.4864	0.1295	3.757	12	0.044526
LRRC26	Yes	0.002738	0.7634	-0.2752	1.039	0.2765	3.757	12	0.044526
ZNF420	Yes	0.002774	4.323	4.046	0.2762	0.07367	3.749	12	0.044526
KANK2	Yes	0.002743	4.259	3.805	0.4545	0.121	3.756	12	0.044526
RIMS4	Yes	0.00278	7.615	7.797	-0.1811	0.04831	3.748	12	0.044527
HCFC2	Yes	0.002778	4.459	4.799	-0.3406	0.09085	3.749	12	0.044527
PDE4A	Yes	0.0028	4.134	4.381	-0.247	0.06597	3.744	12	0.044799
MTPN	Yes	0.002806	7.103	7.432	-0.3298	0.08811	3.743	12	0.044858
JMJD4	Yes	0.002811	3.733	3.284	0.4489	0.12	3.742	12	0.044881
PCSK2	Yes	0.002818	4.728	5.006	-0.2774	0.07415	3.741	12	0.044881
TBCD	Yes	0.002814	6.983	6.817	0.1666	0.04452	3.742	12	0.044881
SENP3	Yes	0.002819	6.321	6.191	0.1298	0.0347	3.741	12	0.044881
PCED1A	Yes	0.002828	6.028	5.82	0.2085	0.05576	3.739	12	0.04498
RASGRP2	Yes	0.00285	3.948	3.617	0.3309	0.08861	3.735	12	0.045276
CEP290	Yes	0.002853	5.449	5.741	-0.2912	0.07798	3.734	12	0.045279
BCAM	Yes	0.002864	5.613	5.035	0.5785	0.155	3.732	12	0.045407
CUL2	Yes	0.00288	6.209	6.349	-0.1393	0.03736	3.729	12	0.045617
SMO	Yes	0.002889	4.742	4.203	0.5395	0.1447	3.727	12	0.04565
ARL6IP5	Yes	0.002885	6.604	6.783	-0.1784	0.04785	3.728	12	0.04565
PLEKHG5	Yes	0.002891	5.769	5.429	0.3404	0.09134	3.727	12	0.04565
MAP2	Yes	0.002896	9.688	10.01	-0.3196	0.08579	3.726	12	0.045681
TRIM9	Yes	0.002906	6.526	6.885	-0.3593	0.09649	3.724	12	0.045796
SOX13	Yes	0.00291	5.247	4.703	0.5435	0.146	3.723	12	0.045815
GLS	Yes	0.002923	6.89	7.227	-0.337	0.09057	3.721	12	0.045963
TTLL5	Yes	0.002927	4.866	4.993	-0.1269	0.0341	3.72	12	0.045984
LYRM1	Yes	0.002939	4.641	4.201	0.4402	0.1184	3.718	12	0.04608
NPAS1	Yes	0.002939	1.134	0.167	0.9666	0.26	3.718	12	0.04608
AC125611.4	Yes	0.002942	3.744	4.24	-0.4958	0.1334	3.717	12	0.04608
BCKDK	Yes	0.002959	5.203	4.872	0.3315	0.08924	3.714	12	0.046299
TEAD2	Yes	0.002971	5.873	5.534	0.3389	0.09131	3.712	12	0.046389
NDUFAF4	Yes	0.002974	4.914	5.213	-0.2993	0.08063	3.711	12	0.046389
SAMD14	Yes	0.002972	6.216	5.81	0.4065	0.1095	3.712	12	0.046389
CHERP	Yes	0.002993	6.485	6.208	0.2769	0.07467	3.708	12	0.046546
RXYLT1	Yes	0.002987	3.314	3.519	-0.2048	0.05522	3.709	12	0.046546
PAQR3	Yes	0.002992	5.94	6.229	-0.2882	0.07773	3.708	12	0.046546
MAP2K4	Yes	0.003011	6.408	6.638	-0.2299	0.06206	3.704	12	0.046772
WSCD2	Yes	0.003013	3.603	4.059	-0.4562	0.1232	3.704	12	0.046772
PROX1	Yes	0.003024	5.752	6.278	-0.5258	0.142	3.702	12	0.0469
ME3	Yes	0.003035	3.277	2.946	0.3312	0.08952	3.7	12	0.046986
ZNF398	Yes	0.003036	4.806	4.579	0.2269	0.06133	3.7	12	0.046986
WDPCP	Yes	0.003048	2.247	2.681	-0.4336	0.1173	3.698	12	0.04712
FERMT2	Yes	0.003052	5.809	6.065	-0.2555	0.0691	3.697	12	0.047137
AP1AR	Yes	0.003055	5.136	5.351	-0.2157	0.05834	3.697	12	0.047137
B4GALT2	Yes	0.003071	6.479	6.28	0.1995	0.05402	3.694	12	0.047302
MBOAT1	Yes	0.003071	1.989	0.9579	1.032	0.2793	3.694	12	0.047302
SMARCA5	Yes	0.003077	7.991	8.196	-0.2053	0.0556	3.693	12	0.047313
APLF	Yes	0.003081	1.125	1.505	-0.3796	0.1028	3.692	12	0.047313
DNER	Yes	0.003084	7.721	8.077	-0.3566	0.09661	3.691	12	0.047313
AC139530.2	Yes	0.003083	2.756	2.388	0.3683	0.09977	3.692	12	0.047313
FAM104A	Yes	0.003098	3.96	3.762	0.1978	0.05363	3.689	12	0.047472
IRX3	Yes	0.003101	5.474	4.851	0.623	0.1689	3.688	12	0.047472
OTUD4	Yes	0.003121	5.595	6.073	-0.4779	0.1297	3.685	12	0.047722
PLK1	Yes	0.003123	5.119	4.604	0.5142	0.1395	3.684	12	0.047722
SUZ12	Yes	0.00313	5.347	5.483	-0.136	0.03693	3.683	12	0.047746
IFNLR1	Yes	0.003134	0.02917	-0.6832	0.7124	0.1935	3.683	12	0.047746
TMPRSS6	Yes	0.003133	1.199	1.633	-0.4341	0.1179	3.683	12	0.047746
NUP188	Yes	0.003141	6.621	6.416	0.2057	0.05586	3.681	12	0.047808
NECAB2	Yes	0.003157	5.372	4.977	0.3953	0.1074	3.679	12	0.047922
R3HCC1	Yes	0.003158	5.772	5.547	0.2255	0.0613	3.678	12	0.047922
TMSB15A	Yes	0.003152	4.666	4.311	0.3548	0.09642	3.679	12	0.047922
CCNG2	Yes	0.003161	6.507	6.794	-0.2869	0.07801	3.678	12	0.047925
CRYBG3	Yes	0.003172	4.337	4.657	-0.3199	0.08702	3.676	12	0.048042
EPB41L4A	Yes	0.003178	4.808	5.062	-0.2539	0.06909	3.675	12	0.048044
OGFOD3	Yes	0.003179	4.758	4.547	0.2108	0.05737	3.675	12	0.048044
BACE2	Yes	0.003184	0.9819	0.000306	0.9816	0.2672	3.674	12	0.048044
TXNRD1	Yes	0.003183	6.972	7.232	-0.2598	0.0707	3.674	12	0.048044
CD151	Yes	0.00319	6.402	6.656	-0.2548	0.06938	3.673	12	0.048085
AL589935.1	Yes	0.003203	-0.4705	0.4133	-0.8838	0.2408	3.671	12	0.048224
CDK17	Yes	0.003212	6.24	6.355	-0.1148	0.03129	3.669	12	0.048276
MALSU1	Yes	0.003211	3.727	3.513	0.214	0.05832	3.669	12	0.048276
CNTN4	Yes	0.003237	3.598	3.955	-0.3569	0.09738	3.665	12	0.04842
ADGRL3	Yes	0.003231	7.397	7.663	-0.2659	0.07253	3.666	12	0.04842
INO80C	Yes	0.003236	3.722	4.004	-0.2818	0.07689	3.665	12	0.04842
SLC13A3	Yes	0.003236	3.687	4.071	-0.3841	0.1048	3.665	12	0.04842
POC1A	Yes	0.003231	2.796	2.531	0.2648	0.07222	3.666	12	0.04842
GALNT13	Yes	0.003254	5.681	6.026	-0.3445	0.09408	3.662	12	0.048627
FRZB	Yes	0.00326	1.51	2.087	-0.5773	0.1577	3.661	12	0.048671
SPATA2	Yes	0.003276	4.744	5.065	-0.3211	0.08777	3.658	12	0.048856
TRIM3	Yes	0.003281	5.693	5.86	-0.1676	0.04581	3.657	12	0.048892
CX3CL1	Yes	0.003295	0.3066	-0.9001	1.207	0.3301	3.655	12	0.049051
ROBO2	Yes	0.003299	7.306	7.69	-0.3837	0.105	3.655	12	0.049054
AHCYL1	Yes	0.003303	6.967	6.842	0.1252	0.03427	3.654	12	0.049072
DAAM1	Yes	0.003308	7.44	7.722	-0.2821	0.07721	3.653	12	0.049101
SERPINI1	Yes	0.003318	5.634	5.937	-0.3034	0.08309	3.651	12	0.049203
LTBP1	Yes	0.003325	3.272	2.55	0.7228	0.198	3.65	12	0.049265
EDC4	Yes	0.003331	7.134	6.971	0.1622	0.04445	3.649	12	0.049305
FAM160B2	Yes	0.003336	4.984	4.754	0.23	0.06305	3.649	12	0.049324
PER3	Yes	0.003356	2.717	3.019	-0.3018	0.0828	3.645	12	0.049388
PLPP2	Yes	0.003346	0.3174	-0.3717	0.6892	0.189	3.647	12	0.049388
MOV10	Yes	0.003359	4.065	3.68	0.3844	0.1055	3.645	12	0.049388
BDH1	Yes	0.003348	3.524	3.207	0.3166	0.08682	3.647	12	0.049388
FXYD7	Yes	0.003354	5.949	6.324	-0.3756	0.103	3.645	12	0.049388
FAM133B	Yes	0.003358	4.093	4.248	-0.1549	0.04251	3.645	12	0.049388
CDC20	Yes	0.003369	4.969	4.265	0.704	0.1932	3.643	12	0.049438
LIG4	Yes	0.003366	5.378	5.637	-0.2597	0.07127	3.644	12	0.049438
CDO1	Yes	0.003372	6.655	6.944	-0.2889	0.07931	3.643	12	0.049439
CCDC96	Yes	0.003403	1.519	1.121	0.3985	0.1095	3.638	12	0.0498
MHENCR	Yes	0.003401	3.336	2.963	0.3727	0.1024	3.638	12	0.0498
CTPS2	Yes	0.00343	6.29	6.091	0.1986	0.05465	3.633	12	0.049825
ARHGEF2	Yes	0.003425	6.374	5.895	0.4794	0.1319	3.634	12	0.049825
ZCCHC10	Yes	0.003421	3.841	3.555	0.2864	0.07878	3.635	12	0.049825
C2CD2	Yes	0.003428	3.599	3.154	0.445	0.1225	3.634	12	0.049825
DDX21	Yes	0.003425	6.941	7.159	-0.2187	0.06017	3.634	12	0.049825
NR1D2	Yes	0.003423	4.622	4.816	-0.1939	0.05335	3.634	12	0.049825
SOX2	Yes	0.003425	5.682	5.031	0.6513	0.1792	3.634	12	0.049825
GPRIN3	Yes	0.003423	6.684	7.076	-0.3927	0.1081	3.634	12	0.049825
PKN1	Yes	0.003449	6.964	6.67	0.294	0.08098	3.63	12	0.049998
C1orf35	Yes	0.003446	4.659	4.425	0.2342	0.0645	3.631	12	0.049998
COG4	No	0.003457	6.278	6.133	0.1453	0.04005	3.629	12	0.05007
MFAP2	No	0.00347	1.99	0.9846	1.006	0.2772	3.627	12	0.050208
MSMO1	No	0.003478	7.112	7.545	-0.433	0.1194	3.626	12	0.050279
SPG21	No	0.003486	6.321	6.139	0.1821	0.05025	3.624	12	0.050351
CFHR3	No	0.003502	-0.1074	-0.7383	0.6309	0.1742	3.622	12	0.050439
TMEM65	No	0.003499	4.495	4.766	-0.2714	0.07493	3.622	12	0.050439
LMBRD1	No	0.003497	5.229	5.383	-0.1533	0.04232	3.623	12	0.050439
MIS18BP1	No	0.003507	3.943	3.519	0.4237	0.117	3.621	12	0.05044
SMPD1	No	0.003512	4.911	5.202	-0.2905	0.08025	3.62	12	0.05044
FAM210A	No	0.003511	4.13	4.345	-0.2153	0.05947	3.621	12	0.05044
PSMD12	No	0.003516	6.338	6.477	-0.1394	0.03851	3.62	12	0.050459
NCOA3	No	0.003525	6.044	6.261	-0.2172	0.06001	3.618	12	0.050545
C1orf162	No	0.003533	0.2053	0.8651	-0.6598	0.1824	3.617	12	0.050613
SGSH	No	0.003547	4.642	4.371	0.2713	0.07505	3.615	12	0.050761
ZSCAN32	No	0.00355	4.281	4.47	-0.189	0.05229	3.614	12	0.050765
UQCRHL	No	0.003554	2.691	2.31	0.3803	0.1052	3.614	12	0.050777
DPH5	No	0.003571	4.249	4.469	-0.2194	0.06075	3.611	12	0.050879
NRSN2	No	0.003571	6.838	7.013	-0.1754	0.04857	3.611	12	0.050879
WDR4	No	0.003568	3.91	4.078	-0.1681	0.04656	3.612	12	0.050879
CHAT	No	0.003579	3.497	3.814	-0.3169	0.08779	3.61	12	0.050892
CSTF1	No	0.003578	4.617	4.474	0.1433	0.0397	3.61	12	0.050892
R3HDM4	No	0.003585	6.305	6.479	-0.1739	0.04818	3.609	12	0.050936
FBLIM1	No	0.00359	5.091	4.742	0.3487	0.09665	3.608	12	0.050958
OAT	No	0.003595	6.519	6.685	-0.1664	0.04613	3.608	12	0.05098
HJURP	No	0.003608	3.714	3.206	0.508	0.1409	3.606	12	0.051071
MFSD2A	No	0.003607	2.998	2.434	0.5643	0.1565	3.606	12	0.051071
MMACHC	No	0.00363	2.756	2.474	0.2815	0.07816	3.602	12	0.051294
TRANK1	No	0.003628	2.668	2.259	0.4086	0.1134	3.603	12	0.051294
UBE2D2	No	0.003637	7.014	7.148	-0.1343	0.03728	3.601	12	0.051349
RAB11A	No	0.003665	7.65	7.847	-0.1966	0.05464	3.597	12	0.051651
DCUN1D4	No	0.003663	6.2	6.376	-0.1761	0.04895	3.597	12	0.051651
LIN7C	No	0.003671	6.276	6.505	-0.2286	0.06356	3.596	12	0.051685
UBE2C	No	0.003687	4.612	4.086	0.5261	0.1464	3.594	12	0.051864
MKI67	No	0.003701	6.326	5.794	0.5317	0.148	3.592	12	0.052006
ELAVL2	No	0.003707	8.731	8.96	-0.2294	0.06388	3.591	12	0.052054
AGO3	No	0.003721	5.085	5.342	-0.2571	0.07165	3.589	12	0.052196
COMTD1	No	0.003725	2.914	2.406	0.508	0.1416	3.588	12	0.052205
TMEM98	No	0.003737	5.144	4.68	0.4631	0.1291	3.587	12	0.052287
WDR13	No	0.003736	5.131	4.939	0.1918	0.05348	3.587	12	0.052287
SNX14	No	0.003748	6.058	6.191	-0.1327	0.03701	3.585	12	0.052346
IQGAP2	No	0.003748	3.795	3.248	0.5466	0.1525	3.585	12	0.052346
SMPD2	No	0.003777	2.031	1.619	0.4129	0.1153	3.581	12	0.052697
ESPL1	No	0.003784	4.189	3.528	0.6603	0.1845	3.58	12	0.052751
AL160006.1	No	0.003796	5.233	4.89	0.3428	0.0958	3.578	12	0.052872
ARHGEF17	No	0.003803	5.034	4.664	0.3696	0.1033	3.577	12	0.052927
HIF1A	No	0.003816	7.35	7.558	-0.2086	0.05836	3.575	12	0.053002
MAPK3	No	0.003819	5.655	5.433	0.2223	0.06219	3.575	12	0.053002
TRIM35	No	0.003824	4.93	5.111	-0.1806	0.05053	3.574	12	0.053002
ISYNA1	No	0.003826	6.473	5.945	0.5281	0.1478	3.574	12	0.053002
RNF41	No	0.003826	6.477	6.735	-0.2587	0.07237	3.574	12	0.053002
VAT1	No	0.003831	9.256	9.472	-0.2167	0.06064	3.573	12	0.053009
TSNAX	No	0.00384	5.525	5.69	-0.1656	0.04636	3.572	12	0.053009
MYB	No	0.003857	1.289	0.5912	0.6978	0.1955	3.569	12	0.053009
TGFBRAP1	No	0.003846	5.476	5.617	-0.1406	0.03938	3.571	12	0.053009
FAM13C	No	0.003838	4.01	4.335	-0.3254	0.09109	3.572	12	0.053009
LARP1	No	0.003836	8.776	8.961	-0.1848	0.05174	3.572	12	0.053009
BACH1	No	0.003856	6.272	6.094	0.1776	0.04976	3.57	12	0.053009
ABCE1	No	0.00385	6.479	6.737	-0.2584	0.07238	3.57	12	0.053009
SMPDL3A	No	0.003853	2.76	3.068	-0.3077	0.0862	3.57	12	0.053009
TMEM63B	No	0.003863	7.071	6.909	0.1618	0.04534	3.569	12	0.05302
ENSA	No	0.003866	7.36	7.48	-0.1198	0.03356	3.568	12	0.05302
MPV17L	No	0.003868	2.577	1.991	0.5863	0.1643	3.568	12	0.05302
C6orf163	No	0.00388	-0.0677	0.5344	-0.6021	0.1688	3.566	12	0.053137
RAB6B	No	0.003884	8.644	8.818	-0.1737	0.04871	3.566	12	0.053147
EIF5B	No	0.003888	7.156	7.32	-0.164	0.046	3.565	12	0.053151
CARHSP1	No	0.003903	6.148	5.934	0.2141	0.0601	3.563	12	0.053234
FICD	No	0.0039	2.42	2.747	-0.327	0.09178	3.563	12	0.053234
EXOC3-AS1	No	0.003904	2.537	2.111	0.4257	0.1195	3.563	12	0.053234
BVES	No	0.003916	4.449	4.825	-0.3767	0.1058	3.561	12	0.053348
CCNB2	No	0.003925	4.32	3.827	0.493	0.1385	3.56	12	0.053376
CCNE2	No	0.003923	2.316	1.936	0.3803	0.1068	3.56	12	0.053376
CCNY	No	0.003935	7.012	7.187	-0.1755	0.04932	3.558	12	0.053466
ZFAND5	No	0.003941	7.858	7.987	-0.1289	0.03624	3.558	12	0.053499
SUMO3	No	0.003962	6.283	5.954	0.3286	0.09243	3.555	12	0.053743
UBXN10	No	0.00398	1.884	1.601	0.2835	0.0798	3.552	12	0.053935
TSPOAP1-AS1	No	0.003986	1.571	2.071	-0.5002	0.1408	3.552	12	0.053966
PIGCP1	No	0.003996	3.324	3.681	-0.3566	0.1005	3.55	12	0.054062
CLEC2L	No	0.004001	0.6515	-0.184	0.8355	0.2354	3.549	12	0.054083
GFM2	No	0.004015	5.513	5.674	-0.161	0.04539	3.547	12	0.054227
MAP4K5	No	0.004026	6.53	6.703	-0.1729	0.04877	3.546	12	0.054327
DBF4B	No	0.004034	4.504	4.265	0.239	0.06742	3.545	12	0.054382
ELMO2	No	0.004039	6.589	6.756	-0.1666	0.04701	3.544	12	0.054403
MINDY3	No	0.004058	5.715	5.846	-0.1301	0.03674	3.542	12	0.054571
SLC24A2	No	0.004055	1.539	2.306	-0.7673	0.2166	3.542	12	0.054571
BAG4	No	0.004066	4.983	5.252	-0.2689	0.07594	3.541	12	0.054628
GALE	No	0.004092	4.736	4.453	0.2831	0.08005	3.537	12	0.054882
DISP3	No	0.004091	6.571	6.79	-0.2187	0.06182	3.537	12	0.054882
NT5C3A	No	0.004107	5.201	5.35	-0.1491	0.04217	3.535	12	0.054985
RALGDS	No	0.004107	8.707	8.898	-0.1913	0.0541	3.535	12	0.054985
MRPS24	No	0.004122	4.771	4.564	0.2067	0.05849	3.533	12	0.055109
KPNA3	No	0.004126	6.524	6.728	-0.2041	0.05779	3.533	12	0.055109
XPA	No	0.004124	4.035	3.771	0.2646	0.07488	3.533	12	0.055109
G2E3	No	0.004135	5.106	5.285	-0.1786	0.05058	3.532	12	0.055125
AC010618.1	No	0.004134	4.732	4.464	0.2681	0.07591	3.532	12	0.055125
KLHL2	No	0.004151	4.92	5.186	-0.2665	0.07552	3.529	12	0.055258
MRAS	No	0.004155	6.16	5.571	0.5889	0.1669	3.529	12	0.055258
CORO6	No	0.004153	1.68	1.064	0.6153	0.1743	3.529	12	0.055258
AVEN	No	0.004162	3.309	3.571	-0.262	0.07426	3.528	12	0.055302
FBXO7	No	0.004187	6.363	6.501	-0.1385	0.0393	3.525	12	0.055443
ZDHHC8P1	No	0.004201	3.431	2.733	0.6982	0.1982	3.523	12	0.055443
OSTF1	No	0.004184	2.872	3.281	-0.4092	0.1161	3.525	12	0.055443
ETNK2	No	0.004201	4.826	4.643	0.1836	0.0521	3.523	12	0.055443
FBXL2	No	0.004191	5.007	5.302	-0.295	0.08372	3.524	12	0.055443
MICU3	No	0.004178	4.245	4.512	-0.2677	0.07593	3.526	12	0.055443
TYMS	No	0.004198	4.877	4.184	0.6939	0.1969	3.523	12	0.055443
L1CAM	No	0.004195	9.317	9.596	-0.2791	0.07922	3.524	12	0.055443
PACSIN3	No	0.004236	0.2088	-0.7493	0.9581	0.2723	3.518	12	0.055849
POLA2	No	0.004239	4.209	3.93	0.2791	0.07934	3.518	12	0.055851
DNAH5	No	0.004244	-0.1195	0.7004	-0.8199	0.2331	3.517	12	0.055869
ARMC4	No	0.004249	2.736	2.258	0.478	0.1359	3.517	12	0.055879
ADGRB1	No	0.004252	5.317	4.809	0.5082	0.1445	3.516	12	0.055879
PHKB	No	0.004264	6.427	6.547	-0.1195	0.03399	3.515	12	0.055981
WDR7	No	0.004289	5.975	6.202	-0.2276	0.06481	3.512	12	0.056057
TRMU	No	0.004287	5.203	5.068	0.1346	0.03831	3.512	12	0.056057
UCHL5	No	0.004274	5.338	5.576	-0.2376	0.06762	3.514	12	0.056057
TACC2	No	0.004286	7.705	7.857	-0.1518	0.04323	3.512	12	0.056057
TTC9B	No	0.004291	4.484	4.109	0.3752	0.1069	3.511	12	0.056057
WDR5	No	0.004289	6.167	5.933	0.234	0.06662	3.512	12	0.056057
JCAD	No	0.004299	1.84	1.146	0.6942	0.1978	3.51	12	0.056116
SCMH1	No	0.004326	5.656	5.441	0.2154	0.06142	3.507	12	0.056147
YAF2	No	0.004318	4.761	4.918	-0.1566	0.04463	3.508	12	0.056147
FNDC4	No	0.004317	4.11	3.82	0.29	0.08267	3.508	12	0.056147
RAVER1	No	0.004308	5.826	5.549	0.277	0.07893	3.509	12	0.056147
KY	No	0.004327	0.598	1.179	-0.5814	0.1658	3.507	12	0.056147
HAPLN4	No	0.004314	1.171	0.787	0.3842	0.1095	3.508	12	0.056147
ADGRG1	No	0.004327	7.05	7.36	-0.3091	0.08815	3.507	12	0.056147
MNX1	No	0.004333	3.933	3.277	0.656	0.1871	3.506	12	0.056177
CTSA	No	0.00435	5.226	5.412	-0.1864	0.05321	3.504	12	0.056193
IRX4	No	0.004349	2.019	1.382	0.637	0.1818	3.504	12	0.056193
EGR1	No	0.004352	5.569	4.877	0.6921	0.1975	3.504	12	0.056193
TNS3	No	0.004344	2.645	2.074	0.5709	0.1629	3.505	12	0.056193
RAB30	No	0.00434	5.614	5.91	-0.2962	0.08452	3.505	12	0.056193
FCGRT	No	0.004359	2.21	1.711	0.4994	0.1426	3.503	12	0.056237
RSKR	No	0.004372	2.141	2.507	-0.3657	0.1044	3.501	12	0.056311
DAPK1	No	0.00437	7.269	7.418	-0.1483	0.04236	3.501	12	0.056311
SNX16	No	0.004419	2.878	3.218	-0.34	0.09726	3.495	12	0.056645
FKBP8	No	0.004423	8.039	7.725	0.3144	0.08995	3.495	12	0.056645
EPB42	No	0.004422	1.822	2.218	-0.3963	0.1134	3.495	12	0.056645
TP53I13	No	0.004403	3.513	3.143	0.3701	0.1058	3.497	12	0.056645
PDHB	No	0.004421	6.113	6.299	-0.1866	0.0534	3.495	12	0.056645
BET1L	No	0.004414	5.528	5.699	-0.1706	0.0488	3.496	12	0.056645
RUFY2	No	0.004405	6.403	6.588	-0.1856	0.05306	3.497	12	0.056645
DMRTA1	No	0.004442	4.437	4.819	-0.3828	0.1096	3.493	12	0.056841
CRNKL1	No	0.00446	5.553	5.71	-0.1569	0.04496	3.49	12	0.057023
AC092279.1	No	0.004466	2.301	2.746	-0.4457	0.1277	3.49	12	0.057055
BRAP	No	0.004487	5.231	5.405	-0.1738	0.04983	3.487	12	0.057184
LINC00622	No	0.004484	-0.01012	-0.8699	0.8598	0.2465	3.488	12	0.057184
CFAP206	No	0.004487	1.779	2.119	-0.3393	0.0973	3.487	12	0.057184
CRYL1	No	0.004491	2.696	2.093	0.6026	0.1728	3.487	12	0.057188
SBDS	No	0.004506	5.715	5.862	-0.1465	0.04204	3.485	12	0.057322
HDAC11	No	0.00451	4.087	3.783	0.3042	0.08732	3.484	12	0.057337
POLR2B	No	0.004548	7.891	8.05	-0.1591	0.04571	3.48	12	0.057768
BOK	No	0.004555	3.739	3.099	0.64	0.184	3.479	12	0.057814
NARS	No	0.004563	7.247	7.378	-0.1302	0.03744	3.478	12	0.057858
ARNTL	No	0.004569	2.649	2.985	-0.336	0.09663	3.477	12	0.05789
CACNB2	No	0.004573	2.548	2.171	0.3774	0.1085	3.477	12	0.057891
PATZ1	No	0.004588	7.149	7.009	0.1397	0.0402	3.475	12	0.057951
ZSCAN21	No	0.004588	3.465	3.642	-0.1778	0.05115	3.475	12	0.057951
PLCD1	No	0.004587	4.376	3.961	0.415	0.1194	3.475	12	0.057951
MON2	No	0.004607	5.55	5.765	-0.2151	0.06193	3.473	12	0.057986
ENY2	No	0.004613	6.12	6.284	-0.1648	0.04746	3.472	12	0.057986
HERPUD2	No	0.004604	4.814	5.033	-0.2187	0.06296	3.473	12	0.057986
TMEM255A	No	0.004614	3.27	3.729	-0.4594	0.1323	3.472	12	0.057986
IER3IP1	No	0.004612	5.194	5.363	-0.1688	0.04861	3.472	12	0.057986
#N/A	No	0.004607	3.944	4.146	-0.202	0.05818	3.473	12	0.057986
NDC80	No	0.004622	3.484	2.889	0.5946	0.1713	3.471	12	0.058046
RELT	No	0.004626	3.608	3.363	0.2453	0.07068	3.471	12	0.058047
SPC24	No	0.00463	3.069	2.447	0.622	0.1793	3.47	12	0.058047
C16orf72	No	0.00465	6.032	6.232	-0.2001	0.0577	3.468	12	0.058254
TMEM167B	No	0.004659	5.733	5.975	-0.2415	0.06967	3.467	12	0.058328
PRRT4	No	0.004668	4.48	3.944	0.5356	0.1545	3.466	12	0.058393
SPTLC1	No	0.004679	4.831	5.136	-0.305	0.08804	3.464	12	0.058433
STAT3	No	0.004676	7.544	7.817	-0.273	0.0788	3.465	12	0.058433
CITED4	No	0.004688	2.4	1.725	0.6744	0.1947	3.463	12	0.058501
BTBD6	No	0.004695	4.823	4.553	0.2707	0.07819	3.463	12	0.058534
WDR45	No	0.004698	4.387	4.166	0.2207	0.06375	3.462	12	0.058534
SEMA4G	No	0.004707	5.691	5.491	0.2001	0.05782	3.461	12	0.058591
TRIP4	No	0.004713	4.735	4.923	-0.1884	0.05446	3.461	12	0.058616
BCL9	No	0.00472	4.498	4.805	-0.3065	0.08858	3.46	12	0.058663
WDR54	No	0.004757	4.746	4.574	0.1723	0.04986	3.455	12	0.058798
GMCL1	No	0.004744	4.296	3.919	0.3774	0.1092	3.457	12	0.058798
DHX32	No	0.004743	4.675	4.468	0.2079	0.06013	3.457	12	0.058798
LPIN2	No	0.004756	4.751	4.532	0.2189	0.06335	3.456	12	0.058798
TRERF1	No	0.004757	5.075	5.315	-0.2402	0.06951	3.455	12	0.058798
FLOT2	No	0.004755	6.886	7.065	-0.179	0.05179	3.456	12	0.058798
C8orf82	No	0.004751	4.265	4.031	0.2338	0.06766	3.456	12	0.058798
TRUB1	No	0.004766	5.401	5.57	-0.169	0.04892	3.454	12	0.058853
GNAO1	No	0.004773	8.59	8.801	-0.2109	0.06106	3.454	12	0.058898
COMMD4	No	0.004793	4.972	4.694	0.278	0.08055	3.451	12	0.059058
DRAP1	No	0.004794	6.341	6.087	0.2535	0.07344	3.451	12	0.059058
MAPK8	No	0.004798	7.976	8.144	-0.168	0.04869	3.451	12	0.059063
SPOCK3	No	0.004805	5.813	6.175	-0.3627	0.1051	3.45	12	0.059109
RBPMS2	No	0.004823	2.255	1.185	1.071	0.3105	3.448	12	0.059276
ARV1	No	0.004845	4.268	4.069	0.1988	0.05769	3.446	12	0.059498
RAD9A	No	0.004849	4.179	3.95	0.2287	0.06638	3.445	12	0.059511
SYT13	No	0.004875	7.516	7.889	-0.3721	0.1081	3.442	12	0.059607
ST6GALNAC2	No	0.00488	0.4326	-0.02066	0.4533	0.1317	3.442	12	0.059607
ATP1A3	No	0.00487	10.09	10.31	-0.2264	0.06577	3.443	12	0.059607
NCAPH	No	0.004872	3.799	3.217	0.582	0.1691	3.443	12	0.059607
ARRB1	No	0.004877	5.273	4.96	0.3128	0.09089	3.442	12	0.059607
ELOVL7	No	0.004862	-0.1507	0.3406	-0.4913	0.1427	3.444	12	0.059607
SYNGR2	No	0.004894	3.145	3.696	-0.5516	0.1603	3.44	12	0.059692
PDP1	No	0.004901	6.037	6.253	-0.2165	0.06296	3.439	12	0.059692
AL354892.2	No	0.004896	2.921	2.705	0.2157	0.06271	3.44	12	0.059692
SNURF	No	0.004902	0.7834	1.072	-0.2889	0.084	3.439	12	0.059692
ZDHHC6	No	0.004934	5.16	5.316	-0.1557	0.04533	3.436	12	0.059812
GRAMD4	No	0.004927	6.101	5.908	0.1925	0.05601	3.436	12	0.059812
TRMT6	No	0.004943	4.791	4.96	-0.1694	0.04933	3.435	12	0.059812
SLC38A6	No	0.004943	2.461	2.777	-0.3161	0.09203	3.435	12	0.059812
ZNF185	No	0.004929	-0.1163	-0.8142	0.6979	0.2031	3.436	12	0.059812
CEP97	No	0.004918	5.571	5.812	-0.2416	0.07028	3.437	12	0.059812
SYS1	No	0.004942	4.446	4.567	-0.1208	0.03518	3.435	12	0.059812
LSM2	No	0.00494	3.374	2.918	0.4556	0.1326	3.435	12	0.059812
NRF1	No	0.004956	4.446	4.274	0.1714	0.04992	3.433	12	0.059838
TFCP2	No	0.004964	6.117	5.979	0.138	0.04022	3.432	12	0.059838
PAM	No	0.004957	6.673	7.358	-0.6851	0.1995	3.433	12	0.059838
LARP6	No	0.004953	4.507	4.21	0.2979	0.08675	3.434	12	0.059838
IQGAP3	No	0.004964	3.846	3.273	0.5731	0.167	3.432	12	0.059838
CENPM	No	0.00497	1.955	1.457	0.4981	0.1452	3.432	12	0.059864
SELENBP1	No	0.004974	2.29	1.788	0.5013	0.1461	3.431	12	0.059865
MAP3K2	No	0.004982	5.839	6.203	-0.3649	0.1064	3.43	12	0.059907
RNASEH1P1	No	0.004988	0.05383	0.6857	-0.6318	0.1842	3.43	12	0.05994
#N/A	No	0.004994	2.05	2.488	-0.4382	0.1278	3.429	12	0.05996
PLOD3	No	0.005009	5.374	5.654	-0.2808	0.08191	3.428	12	0.060094
TTC3	No	0.005017	9.642	9.807	-0.1649	0.04813	3.427	12	0.06015
MCUR1	No	0.005035	5.782	5.926	-0.1442	0.0421	3.425	12	0.060307
HERPUD1	No	0.005038	5.681	5.826	-0.1449	0.04233	3.424	12	0.060307
MYRF	No	0.005057	1.948	1.474	0.4734	0.1383	3.422	12	0.060436
C16orf70	No	0.005053	4.854	5.034	-0.1796	0.05248	3.423	12	0.060436
AC022424.1	No	0.005061	1.462	0.8734	0.5885	0.172	3.422	12	0.060436
NRBP1	No	0.005067	6.911	7.229	-0.3181	0.09299	3.421	12	0.060442
SPRY4	No	0.005069	7.088	7.409	-0.3214	0.09394	3.421	12	0.060442
ACBD5	No	0.005096	5.436	5.73	-0.2942	0.08606	3.418	12	0.060715
REEP1	No	0.005107	7.762	8.004	-0.2415	0.07068	3.417	12	0.060728
YARS	No	0.005101	7.29	7.458	-0.1684	0.04927	3.418	12	0.060728
SP8	No	0.005108	1.331	-0.4977	1.829	0.5352	3.417	12	0.060728
TNR	No	0.005121	3.415	4.225	-0.8101	0.2372	3.416	12	0.06083
MACO1	No	0.005128	6.588	6.69	-0.1025	0.03003	3.415	12	0.060874
DDHD1	No	0.005195	5.338	5.553	-0.215	0.06308	3.408	12	0.061519
UCK1	No	0.005199	5.079	4.909	0.1704	0.05001	3.407	12	0.061519
STARD3	No	0.005196	5.773	5.555	0.2175	0.06383	3.408	12	0.061519
PTTG1	No	0.005198	4.104	3.589	0.515	0.1512	3.407	12	0.061519
VWCE	No	0.005215	3.088	2.735	0.3529	0.1036	3.406	12	0.061671
ACTR10	No	0.005233	6.474	6.621	-0.1461	0.04293	3.404	12	0.061838
UBA3	No	0.005238	5.695	5.86	-0.1654	0.04859	3.403	12	0.061844
CCPG1	No	0.005244	5.739	5.973	-0.2345	0.06892	3.403	12	0.061873
MED17	No	0.005288	5.715	5.881	-0.1663	0.04894	3.398	12	0.061995
FH	No	0.005279	6.247	6.116	0.1312	0.0386	3.399	12	0.061995
TSPAN15	No	0.005266	3.065	3.512	-0.4474	0.1316	3.4	12	0.061995
TMEM106B	No	0.005275	5.262	5.494	-0.232	0.06823	3.399	12	0.061995
CHKA	No	0.005271	5.381	5.582	-0.2003	0.05891	3.4	12	0.061995
TGFB3	No	0.005301	3.903	4.195	-0.2924	0.08608	3.397	12	0.061995
WTIP	No	0.0053	3.442	3.084	0.3579	0.1054	3.397	12	0.061995
TIAM2	No	0.005291	5.49	5.825	-0.3352	0.09866	3.398	12	0.061995
INCENP	No	0.005274	5.364	4.982	0.3819	0.1123	3.4	12	0.061995
CHD9	No	0.005302	6.839	7.127	-0.2875	0.08464	3.397	12	0.061995
CMSS1	No	0.005291	4.879	5.091	-0.2121	0.06242	3.398	12	0.061995
SREBF2	No	0.005272	9.463	9.614	-0.1515	0.04457	3.4	12	0.061995
ZNF695	No	0.005307	1.365	0.9218	0.4434	0.1306	3.396	12	0.062004
SELENOH	No	0.005322	5.81	5.609	0.2017	0.05941	3.395	12	0.06213
OPRL1	No	0.005338	3.929	4.403	-0.4743	0.1398	3.393	12	0.062225
RPL7L1	No	0.005338	7.372	6.787	0.5856	0.1726	3.393	12	0.062225
STAM	No	0.005345	5.063	5.249	-0.1857	0.05475	3.392	12	0.062254
#N/A	No	0.005353	3.202	2.762	0.4402	0.1298	3.392	12	0.062307
FDXR	No	0.005381	2.646	2.381	0.2645	0.07807	3.389	12	0.06258
ZC3H11A	No	0.005406	7.656	7.83	-0.1739	0.05135	3.386	12	0.062777
AC073525.1	No	0.005403	-0.2404	0.657	-0.8974	0.265	3.386	12	0.062777
ZNF513	No	0.005414	5.144	4.886	0.2582	0.07627	3.385	12	0.062828
RGS16	No	0.00542	5.517	5.919	-0.4016	0.1187	3.385	12	0.062853
PTGR1	No	0.005424	4.026	3.599	0.4266	0.126	3.384	12	0.062855
PTGDR2	No	0.005445	1.447	0.9358	0.5109	0.1511	3.382	12	0.063046
CLPB	No	0.005464	4.59	4.834	-0.2443	0.07228	3.38	12	0.063217
SQSTM1	No	0.005469	5.948	6.194	-0.2456	0.07265	3.38	12	0.063235
SEC63	No	0.005508	7.254	7.411	-0.1574	0.04662	3.376	12	0.063586
VMP1	No	0.005504	5.685	5.849	-0.1635	0.04841	3.376	12	0.063586
DHRS13	No	0.005531	3.029	2.687	0.3423	0.1014	3.374	12	0.063775
CYB5D1	No	0.005532	4.276	4.397	-0.1213	0.03597	3.374	12	0.063775
SSRP1	No	0.005554	7.868	7.692	0.1764	0.05233	3.372	12	0.063981
PACRGL	No	0.005585	3.155	3.422	-0.2672	0.07933	3.369	12	0.064284
MPND	No	0.005589	4.625	4.33	0.2951	0.08761	3.368	12	0.06429
HLTF	No	0.005597	6.366	6.526	-0.1599	0.04748	3.367	12	0.064323
TP53I3	No	0.005613	3.254	2.692	0.5616	0.1669	3.366	12	0.064323
BCAS3	No	0.005612	5.291	5.023	0.2677	0.07954	3.366	12	0.064323
NDUFAF6	No	0.005611	4.17	4.346	-0.1765	0.05244	3.366	12	0.064323
INSIG1	No	0.005601	6.112	6.489	-0.3777	0.1122	3.367	12	0.064323
BAD	No	0.005633	4.817	4.476	0.3408	0.1013	3.364	12	0.064505
AP001922.5	No	0.005642	-0.2687	0.4661	-0.7348	0.2185	3.363	12	0.064555
KCNJ6	No	0.005663	4.341	4.88	-0.5395	0.1605	3.361	12	0.064755
ANAPC2	No	0.005674	5.443	5.268	0.1747	0.05198	3.36	12	0.064835
#N/A	No	0.005701	2.692	1.734	0.9579	0.2853	3.357	12	0.065074
GOLGA2	No	0.005704	6.619	6.776	-0.1578	0.047	3.357	12	0.065074
KAT5	No	0.005722	5.035	4.799	0.2357	0.07025	3.355	12	0.065235
LRCH2	No	0.005736	5.216	5.567	-0.3504	0.1045	3.354	12	0.065346
PPP4R3A	No	0.005753	6.542	6.71	-0.1677	0.05003	3.353	12	0.065356
TSHZ3	No	0.005751	4.363	4.605	-0.242	0.07219	3.353	12	0.065356
DYNC1I1	No	0.005743	5.476	5.656	-0.1801	0.05372	3.353	12	0.065356
NOC4L	No	0.005753	4.595	4.322	0.2725	0.08128	3.353	12	0.065356
WASL	No	0.005806	6.283	6.549	-0.2659	0.07943	3.348	12	0.065899
CFAP43	No	0.00581	1.521	1.991	-0.4701	0.1404	3.347	12	0.065899
ARMCX3	No	0.005825	4.851	5.206	-0.3551	0.1061	3.346	12	0.066024
ARCN1	No	0.005847	5.893	6.07	-0.1768	0.05287	3.344	12	0.066035
CFAP97	No	0.005851	5.545	5.283	0.2625	0.07852	3.343	12	0.066035
CENPX	No	0.005839	4.653	4.451	0.2015	0.06024	3.344	12	0.066035
ZNF621	No	0.005837	5.217	5.483	-0.2655	0.07938	3.345	12	0.066035
KCTD13	No	0.005847	5.129	5.338	-0.2084	0.06233	3.344	12	0.066035
FBXL19-AS1	No	0.005839	2.966	2.638	0.3287	0.09829	3.344	12	0.066035
GBF1	No	0.005863	7.509	7.656	-0.1472	0.04403	3.342	12	0.066038
FCHO1	No	0.005864	4.655	4.261	0.3944	0.118	3.342	12	0.066038
NEU1	No	0.005857	3.911	4.247	-0.3368	0.1008	3.343	12	0.066038
SCARA3	No	0.005891	2.57	1.792	0.7783	0.2331	3.34	12	0.066287
FLACC1	No	0.005895	0.4744	1.136	-0.662	0.1983	3.339	12	0.066291
ARHGEF6	No	0.005901	3.964	4.462	-0.4983	0.1492	3.339	12	0.066304
CHST15	No	0.00591	4.628	4.063	0.5642	0.169	3.338	12	0.066366
LINC00632	No	0.005923	2.293	2.98	-0.6869	0.2059	3.337	12	0.066461
SLC38A1	No	0.005933	8.461	8.719	-0.2582	0.07739	3.336	12	0.06652
NCAPG	No	0.005947	4.519	3.968	0.5508	0.1652	3.335	12	0.066587
SEMA3E	No	0.005946	6.121	6.523	-0.4024	0.1207	3.335	12	0.066587
CTR9	No	0.005959	6.294	6.378	-0.08405	0.02521	3.334	12	0.066673
CBLB	No	0.005985	6.016	6.144	-0.1278	0.03836	3.331	12	0.066822
MGAT1	No	0.005978	5.798	5.677	0.121	0.03632	3.332	12	0.066822
SCN9A	No	0.005981	6.512	6.918	-0.4054	0.1217	3.331	12	0.066822
JAZF1	No	0.006006	4.94	5.383	-0.443	0.1331	3.329	12	0.067005
SGPP2	No	0.006016	1.719	2.065	-0.3453	0.1037	3.328	12	0.067014
SIX5	No	0.006013	2.258	1.525	0.7324	0.22	3.329	12	0.067014
BRCA2	No	0.006032	2.526	1.935	0.5907	0.1776	3.327	12	0.067102
PTPRK	No	0.006029	5.012	5.368	-0.3555	0.1069	3.327	12	0.067102
SLFN5	No	0.006048	4.32	3.931	0.3896	0.1172	3.326	12	0.067227
UBE2Q1	No	0.006074	6.861	6.679	0.1827	0.05498	3.323	12	0.067427
AK4	No	0.006074	3.583	2.41	1.173	0.3531	3.323	12	0.067427
DENND6B	No	0.006092	6.171	5.976	0.1952	0.05876	3.322	12	0.067577
NTN1	No	0.00611	3.595	2.536	1.059	0.319	3.32	12	0.067586
FBN3	No	0.00611	4.565	4.099	0.4658	0.1403	3.32	12	0.067586
ATCAY	No	0.006105	8.665	8.848	-0.1832	0.05516	3.321	12	0.067586
AP000344.2	No	0.006108	0.08361	-0.8219	0.9055	0.2727	3.32	12	0.067586
ATL3	No	0.00612	3.854	4.101	-0.2478	0.07467	3.319	12	0.067649
GMIP	No	0.00613	6.469	6.211	0.2584	0.07788	3.318	12	0.067709
PUDP	No	0.006151	4.667	4.872	-0.2054	0.06194	3.316	12	0.067898
PTPRU	No	0.00618	6.249	5.927	0.3221	0.09721	3.314	12	0.068072
CAV2	No	0.006172	0.04059	-0.6631	0.7037	0.2123	3.315	12	0.068072
TNKS1BP1	No	0.006179	7.697	7.917	-0.2198	0.06632	3.314	12	0.068072
RPL15	No	0.006191	9.516	9.773	-0.257	0.07758	3.313	12	0.06812
WDHD1	No	0.006194	4.782	4.549	0.2337	0.07053	3.313	12	0.06812
ZNF710	No	0.006206	5.192	4.946	0.2464	0.07441	3.312	12	0.068205
KCNG1	No	0.006254	1.611	0.8839	0.7271	0.2198	3.307	12	0.068354
PLEKHH1	No	0.006253	5.147	4.948	0.1988	0.0601	3.308	12	0.068354
HMOX1	No	0.006234	2.31	2.836	-0.5263	0.159	3.309	12	0.068354
PKN3	No	0.006231	2.36	1.671	0.6891	0.2082	3.309	12	0.068354
INAVA	No	0.006238	2.98	2.368	0.6119	0.1849	3.309	12	0.068354
ZNF429	No	0.006242	4.539	4.69	-0.1511	0.04568	3.308	12	0.068354
LINC01521	No	0.006253	3.244	2.853	0.3912	0.1183	3.308	12	0.068354
AC104009.1	No	0.006238	3.822	4.229	-0.4063	0.1228	3.309	12	0.068354
FARP1	No	0.00626	7.795	7.935	-0.1404	0.04245	3.307	12	0.068375
ATP11B	No	0.006285	5.376	5.675	-0.2991	0.09052	3.305	12	0.068462
KCNN1	No	0.006293	4.438	4.107	0.3315	0.1003	3.304	12	0.068462
PSMD14	No	0.006295	6.344	6.16	0.1836	0.05557	3.304	12	0.068462
KISS1R	No	0.006287	0.3056	-0.584	0.8895	0.2692	3.305	12	0.068462
RXRA	No	0.006285	4.576	4.365	0.2109	0.06383	3.305	12	0.068462
ZNF887P	No	0.006282	0.5222	-0.225	0.7472	0.2261	3.305	12	0.068462
BTF3L4	No	0.0063	7.301	7.418	-0.117	0.03543	3.303	12	0.068472
CTNS	No	0.006311	4.418	4.555	-0.1375	0.04162	3.303	12	0.068489
MTA3	No	0.006315	5.991	5.807	0.1836	0.05561	3.302	12	0.068489
PPIF	No	0.006311	5.17	4.884	0.2853	0.08639	3.303	12	0.068489
RAE1	No	0.006329	6.165	5.96	0.205	0.0621	3.301	12	0.068505
ATL2	No	0.006333	5.799	5.976	-0.1773	0.05372	3.301	12	0.068505
SOX3	No	0.006334	3.771	2.496	1.275	0.3864	3.301	12	0.068505
PRKAR1B	No	0.006333	4.574	4.305	0.2685	0.08135	3.301	12	0.068505
CSPP1	No	0.006352	4.174	4.391	-0.2163	0.06556	3.299	12	0.068542
HLF	No	0.006375	0.8529	1.429	-0.576	0.1747	3.297	12	0.068542
RAB35	No	0.006362	6.445	6.546	-0.1008	0.03057	3.298	12	0.068542
RGS8	No	0.00639	2.077	2.482	-0.4043	0.1227	3.296	12	0.068542
NUSAP1	No	0.006387	5.173	4.585	0.5876	0.1783	3.296	12	0.068542
SAMD8	No	0.006394	6.246	6.437	-0.1902	0.05773	3.295	12	0.068542
INPPL1	No	0.006392	5.726	5.38	0.3461	0.105	3.296	12	0.068542
ZNF597	No	0.006369	1.589	1.946	-0.3578	0.1085	3.298	12	0.068542
CES4A	No	0.006395	3.461	2.857	0.6036	0.1832	3.295	12	0.068542
RYR2	No	0.006345	3.244	3.591	-0.3474	0.1053	3.3	12	0.068542
TOGARAM1	No	0.006373	4.551	4.76	-0.2098	0.06362	3.297	12	0.068542
ZRSR2P1	No	0.006352	0.9921	1.333	-0.3407	0.1033	3.299	12	0.068542
SMTNL1	No	0.006357	2.18	2.568	-0.3885	0.1178	3.299	12	0.068542
RCN3	No	0.0064	0.5003	-0.1499	0.6503	0.1973	3.295	12	0.068555
CLINT1	No	0.006409	6.175	6.303	-0.128	0.03886	3.294	12	0.068599
FANCI	No	0.006418	4.819	4.446	0.3727	0.1132	3.293	12	0.068647
CEP131	No	0.006422	5.004	4.66	0.3445	0.1046	3.293	12	0.068647
CBFB	No	0.006438	6.899	7.315	-0.4165	0.1265	3.292	12	0.068756
FANCG	No	0.006441	4.646	4.403	0.2431	0.07386	3.292	12	0.068756
IFRD1	No	0.006477	6.367	6.644	-0.2768	0.08417	3.289	12	0.068914
TNPO1	No	0.006478	8.352	8.585	-0.2332	0.07093	3.288	12	0.068914
CLSPN	No	0.006478	3.6	3.097	0.503	0.153	3.288	12	0.068914
VPS26A	No	0.006465	6.151	6.336	-0.1847	0.05614	3.29	12	0.068914
#N/A	No	0.006466	0.1135	0.637	-0.5235	0.1591	3.289	12	0.068914
DCLRE1A	No	0.006497	3.953	3.692	0.2608	0.07935	3.287	12	0.069067
RUNDC3A-AS1	No	0.006503	2.791	3.172	-0.3817	0.1161	3.286	12	0.069083
MTHFD1L	No	0.006516	5.095	4.905	0.1897	0.05775	3.285	12	0.069141
ZNF761	No	0.00652	3.611	3.811	-0.1996	0.06076	3.285	12	0.069141
NUTM2B-AS1	No	0.006521	2.159	2.451	-0.2918	0.08885	3.285	12	0.069141
CDKL2	No	0.006532	3.025	3.377	-0.3518	0.1071	3.284	12	0.069165
WDR20	No	0.006541	4.643	4.78	-0.137	0.04174	3.283	12	0.069165
HSPG2	No	0.006536	4.139	3.452	0.6876	0.2094	3.284	12	0.069165
CHMP6	No	0.006538	4.252	4.064	0.1873	0.05705	3.283	12	0.069165
TOMM40	No	0.006563	6.412	6.237	0.1744	0.05315	3.281	12	0.069239
SCLY	No	0.006563	4.308	4.128	0.1801	0.0549	3.281	12	0.069239
PFKFB3	No	0.006558	7.116	6.925	0.1916	0.05839	3.282	12	0.069239
PHLDB3	No	0.006566	2.414	2.079	0.335	0.1021	3.281	12	0.069239
GPX7	No	0.006578	0.7773	0.3298	0.4475	0.1364	3.28	12	0.069317
EIF5A2	No	0.006594	3.251	3.732	-0.4803	0.1465	3.279	12	0.069393
RSBN1L	No	0.006591	5.479	5.657	-0.1781	0.05431	3.279	12	0.069393
MDFI	No	0.006618	3.211	2.559	0.652	0.199	3.277	12	0.069545
ZBTB8B	No	0.006613	3.533	3.033	0.4999	0.1525	3.277	12	0.069545
HHAT	No	0.006665	2.537	2.131	0.4065	0.1242	3.273	12	0.069658
XIAP	No	0.006654	5.961	6.106	-0.145	0.04429	3.274	12	0.069658
RAB3GAP1	No	0.006665	6.315	6.443	-0.128	0.03909	3.273	12	0.069658
MMUT	No	0.006682	5.473	5.569	-0.09587	0.0293	3.272	12	0.069658
FAM168B	No	0.00669	8.25	7.953	0.2975	0.09095	3.271	12	0.069658
SALL2	No	0.006648	7.417	7.143	0.2735	0.08352	3.274	12	0.069658
NIPA1	No	0.006682	5.299	4.866	0.4337	0.1326	3.272	12	0.069658
MIGA1	No	0.006687	4.377	4.795	-0.4186	0.128	3.271	12	0.069658
PROS1	No	0.006691	4.864	4.576	0.2878	0.088	3.271	12	0.069658
PLEKHM1	No	0.006669	3.801	4.011	-0.2093	0.06396	3.273	12	0.069658
RNF103	No	0.006673	4.986	5.213	-0.2272	0.06942	3.272	12	0.069658
AC019257.1	No	0.006636	0.3215	-0.2009	0.5224	0.1595	3.275	12	0.069658
A1BG-AS1	No	0.006651	2.183	2.459	-0.2764	0.08442	3.274	12	0.069658
CAHM	No	0.006688	0.7861	0.2868	0.4993	0.1526	3.271	12	0.069658
RAD1	No	0.00671	5.433	5.624	-0.191	0.05842	3.269	12	0.069726
CAMK2G	No	0.006711	6.177	6.368	-0.1901	0.05816	3.269	12	0.069726
DDR1	No	0.006704	6.319	5.977	0.3427	0.1048	3.27	12	0.069726
ANO7	No	0.00672	-0.05358	-0.7011	0.6475	0.1981	3.269	12	0.069773
CNOT7	No	0.006728	6.461	6.624	-0.1624	0.04971	3.268	12	0.06981
DIO3	No	0.006745	2.472	1.792	0.6798	0.2081	3.267	12	0.069946
LINC01106	No	0.006767	-0.03269	0.6105	-0.6432	0.197	3.265	12	0.070121
FBXW7	No	0.006781	6.419	6.005	0.4142	0.1269	3.264	12	0.070127
HDAC1	No	0.006778	5.656	5.394	0.2617	0.08019	3.264	12	0.070127
SCRN2	No	0.006781	4.797	4.607	0.1899	0.05817	3.264	12	0.070127
MAP3K10	No	0.006803	6.447	6.026	0.4204	0.1289	3.262	12	0.070304
SLC30A10	No	0.006809	2.587	2.114	0.4732	0.1451	3.262	12	0.070322
SYNDIG1	No	0.006828	1.969	1.617	0.3518	0.1079	3.26	12	0.070326
BORA	No	0.006817	2.524	2.146	0.3784	0.116	3.261	12	0.070326
PHLDB2	No	0.006831	3.448	2.972	0.477	0.1463	3.26	12	0.070326
RCC1	No	0.006829	5.209	4.891	0.3182	0.0976	3.26	12	0.070326
ZSWIM9	No	0.006832	3.513	2.96	0.5525	0.1695	3.26	12	0.070326
RRM1	No	0.006841	6.48	6.206	0.2736	0.08396	3.259	12	0.070373
PLEKHB2	No	0.006847	7.158	7.282	-0.1235	0.03789	3.259	12	0.070386
ATG4D	No	0.006903	4.897	4.701	0.1956	0.06012	3.254	12	0.070777
CNIH2	No	0.006907	6.675	6.983	-0.3086	0.09485	3.254	12	0.070777
COL4A1	No	0.006901	4.458	4.013	0.4444	0.1366	3.254	12	0.070777
TMEM240	No	0.006893	2.868	2.439	0.4285	0.1317	3.255	12	0.070777
BRK1	No	0.006896	7.232	6.709	0.5223	0.1605	3.255	12	0.070777
SPTB	No	0.006928	3.024	2.633	0.3904	0.12	3.252	12	0.070898
GNL3L	No	0.006925	3.903	4.223	-0.3199	0.09837	3.252	12	0.070898
GOLPH3	No	0.006938	6.396	6.582	-0.1858	0.05715	3.251	12	0.070902
FRMPD3	No	0.006934	6.892	7.151	-0.2593	0.07976	3.252	12	0.070902
TMEM151B	No	0.006954	6.406	5.959	0.447	0.1375	3.25	12	0.071022
TNFRSF9	No	0.007031	1.824	2.338	-0.5147	0.1587	3.244	12	0.071204
NUDCD1	No	0.007031	4.341	4.559	-0.2177	0.06711	3.244	12	0.071204
SNRPB	No	0.007012	6.92	6.702	0.2179	0.06714	3.246	12	0.071204
PLEKHA8P1	No	0.007022	2.611	2.97	-0.3584	0.1104	3.245	12	0.071204
TBC1D7	No	0.007	4.279	4.062	0.2164	0.06665	3.247	12	0.071204
SNRK	No	0.007004	5.586	5.795	-0.2098	0.06462	3.246	12	0.071204
SHISA3	No	0.007028	2.246	0.9807	1.265	0.3899	3.244	12	0.071204
SDAD1	No	0.007006	5.675	5.844	-0.169	0.05208	3.246	12	0.071204
AKAP2	No	0.007017	6.422	6.081	0.3412	0.1051	3.245	12	0.071204
AP000866.1	No	0.006984	1.834	2.167	-0.3328	0.1025	3.248	12	0.071204
C17orf49	No	0.007005	3.807	3.49	0.3166	0.09752	3.246	12	0.071204
SPIB	No	0.006992	0.4946	-0.4626	0.9573	0.2948	3.247	12	0.071204
#N/A	No	0.006977	3.386	3.024	0.3621	0.1115	3.248	12	0.071204
PRPF19	No	0.007037	7.182	7.034	0.1484	0.04576	3.244	12	0.071219
CREB3	No	0.007062	5.346	5.186	0.16	0.04936	3.242	12	0.071372
MSH5	No	0.007059	2.769	2.336	0.4334	0.1337	3.242	12	0.071372
SETD5	No	0.007068	8.03	8.184	-0.1538	0.04746	3.241	12	0.071392
LTV1	No	0.007079	4.719	4.904	-0.1853	0.05718	3.241	12	0.071405
LPCAT4	No	0.007078	6.381	6.508	-0.1267	0.0391	3.241	12	0.071405
MVB12B	No	0.007089	7.022	6.711	0.3111	0.09601	3.24	12	0.07146
DDX24	No	0.007124	7.865	7.971	-0.106	0.03275	3.237	12	0.071669
IMPAD1	No	0.007131	7.386	7.667	-0.2808	0.08674	3.237	12	0.071669
SEC23IP	No	0.007119	5.995	6.185	-0.1896	0.05857	3.238	12	0.071669
GNAI1	No	0.007138	6.664	6.828	-0.1641	0.05072	3.236	12	0.071669
NEIL1	No	0.007139	3.599	3.262	0.3373	0.1042	3.236	12	0.071669
SLITRK1	No	0.007142	6.364	6.664	-0.3006	0.09289	3.236	12	0.071669
CHKB-DT	No	0.007139	0.708	0.1466	0.5614	0.1735	3.236	12	0.071669
ZNF440	No	0.007169	3.759	3.995	-0.2359	0.07294	3.234	12	0.071898
ARID3B	No	0.007174	7.111	7.326	-0.2144	0.06631	3.233	12	0.071903
PLD2	No	0.00718	4.317	4.072	0.2451	0.07582	3.233	12	0.07192
NKIRAS1	No	0.007187	4.037	4.32	-0.2832	0.08763	3.232	12	0.071942
TRNT1	No	0.007201	4.744	4.957	-0.2137	0.06612	3.231	12	0.072039
DCAF5	No	0.007228	6.961	7.088	-0.1263	0.03912	3.229	12	0.07226
ATM	No	0.007243	5.621	5.887	-0.2663	0.08248	3.228	12	0.072342
PHF2	No	0.007246	6.625	6.389	0.2359	0.07309	3.228	12	0.072342
RIN3	No	0.007254	1.507	0.5428	0.9639	0.2987	3.227	12	0.072379
PPRC1	No	0.007268	6.152	6.346	-0.1934	0.05995	3.226	12	0.072426
ZNF783	No	0.007265	5.403	5.114	0.289	0.08957	3.227	12	0.072426
DENND1B	No	0.007277	4.703	4.937	-0.234	0.07254	3.226	12	0.072465
DDX60L	No	0.007284	0.5223	1.154	-0.6321	0.196	3.225	12	0.07249
ABI2	No	0.007289	8.204	8.419	-0.2147	0.06658	3.225	12	0.072497
CCP110	No	0.007314	5.961	6.213	-0.2515	0.07803	3.223	12	0.07256
ATP7B	No	0.007306	4.017	4.237	-0.2205	0.06839	3.224	12	0.07256
GSTO1	No	0.007314	4.105	3.57	0.5353	0.1661	3.223	12	0.07256
GSTM4	No	0.007305	4.495	4.265	0.2304	0.07148	3.224	12	0.07256
BCL2	No	0.007322	4.643	4.239	0.4035	0.1252	3.222	12	0.072589
KIF22	No	0.007328	5.909	5.657	0.2523	0.07831	3.222	12	0.072609
CCNA1	No	0.007344	2.491	2.994	-0.5031	0.1562	3.221	12	0.072621
RAPGEF5	No	0.007343	6.603	6.861	-0.258	0.08009	3.221	12	0.072621
AC008554.1	No	0.007337	2.163	2.423	-0.2596	0.08058	3.221	12	0.072621
UBR2	No	0.007373	6.095	6.261	-0.1662	0.05163	3.219	12	0.07283
ANO10	No	0.007374	4.979	5.21	-0.2313	0.07187	3.219	12	0.07283
SRD5A1	No	0.007407	5.657	5.921	-0.2637	0.08198	3.216	12	0.073061
HTR1D	No	0.007402	0.002804	-2.126	2.128	0.6617	3.216	12	0.073061
B3GNT5	No	0.007412	2.564	2.032	0.5322	0.1655	3.216	12	0.073066
RHNO1	No	0.007431	4.724	4.361	0.3639	0.1132	3.214	12	0.073206
DPM2	No	0.007447	5.189	5.034	0.1541	0.04795	3.213	12	0.073288
NUTM2A-AS1	No	0.007449	4.301	4.583	-0.2814	0.08758	3.213	12	0.073288
PLEKHB1	No	0.007454	1.93	1.317	0.6129	0.1908	3.213	12	0.073298
ANKRD12	No	0.007462	5.568	5.887	-0.3196	0.0995	3.212	12	0.073323
SLC1A2	No	0.007472	6.22	5.91	0.3108	0.09677	3.211	12	0.073334
EPG5	No	0.007469	5.298	5.53	-0.2313	0.07201	3.212	12	0.073334
ZMYND11	No	0.007497	6.523	6.701	-0.1781	0.05548	3.21	12	0.073365
BIRC2	No	0.007498	5.961	6.09	-0.1287	0.04009	3.21	12	0.073365
SCN3A	No	0.007504	6.994	7.314	-0.3202	0.09979	3.209	12	0.073365
SRP72	No	0.007485	7.052	6.872	0.1801	0.0561	3.211	12	0.073365
BEGAIN	No	0.007502	3.818	3.304	0.5137	0.1601	3.209	12	0.073365
AC138904.1	No	0.007487	2.676	2.376	0.3	0.09346	3.21	12	0.073365
SGCB	No	0.007516	7.136	7.266	-0.1301	0.04054	3.208	12	0.07339
BRWD1	No	0.007515	6.697	6.845	-0.1479	0.04609	3.208	12	0.07339
CDR1	No	0.007543	1.606	2.407	-0.8004	0.2496	3.206	12	0.073516
CHM	No	0.007541	5.298	5.576	-0.2776	0.08658	3.206	12	0.073516
NKX1-2	No	0.007542	0.4876	-1.031	1.519	0.4737	3.206	12	0.073516
ZW10	No	0.007555	4.624	4.397	0.2276	0.07101	3.205	12	0.073592
PPM1F	No	0.007589	5.689	5.544	0.1452	0.04532	3.203	12	0.073856
TRIM62	No	0.007592	5.672	5.922	-0.2505	0.0782	3.203	12	0.073856
PEX12	No	0.007603	2.741	2.989	-0.2482	0.07753	3.202	12	0.073924
DKK3	No	0.007617	6.006	6.392	-0.3859	0.1206	3.201	12	0.073982
LPAR2	No	0.007628	6.413	6.142	0.2707	0.08457	3.2	12	0.073982
HK2	No	0.007628	4.587	4.074	0.5131	0.1603	3.2	12	0.073982
SCG2	No	0.007626	7.739	8.33	-0.5913	0.1848	3.2	12	0.073982
ZNF764	No	0.007645	4.584	4.358	0.2255	0.07048	3.199	12	0.074095
MRPL53	No	0.007653	1.515	1.083	0.4318	0.135	3.199	12	0.074099
MIR9-3HG	No	0.007655	3.024	2.473	0.5513	0.1724	3.198	12	0.074099
COL1A2	No	0.007702	2.425	2.881	-0.4556	0.1426	3.195	12	0.074509
TUSC1	No	0.007712	4.406	4.094	0.3115	0.09753	3.194	12	0.074561
ANKRD17	No	0.007718	7.633	7.869	-0.2359	0.07386	3.194	12	0.074569
LRRC3	No	0.007731	3.244	2.918	0.3259	0.1021	3.193	12	0.074655
EBF4	No	0.007763	4.58	4.212	0.3679	0.1153	3.191	12	0.074773
PCSK6	No	0.007756	1.85	1.272	0.5771	0.1808	3.191	12	0.074773
SCAMP4	No	0.007761	5.597	5.403	0.1944	0.06092	3.191	12	0.074773
PEG10	No	0.007755	10.71	10.98	-0.2663	0.08344	3.191	12	0.074773
COX18	No	0.007769	4.63	4.822	-0.1917	0.0601	3.19	12	0.074789
WNT5B	No	0.00785	2.17	1.669	0.5009	0.1573	3.185	12	0.075171
DNAH6	No	0.007846	0.7248	1.33	-0.6047	0.1899	3.185	12	0.075171
UBL3	No	0.007834	6.551	6.903	-0.352	0.1105	3.186	12	0.075171
PPIL4	No	0.007852	5.271	5.395	-0.1235	0.03879	3.185	12	0.075171
PAFAH2	No	0.007851	3.726	3.956	-0.2306	0.07242	3.185	12	0.075171
PI16	No	0.007833	-0.3275	-1.761	1.433	0.4498	3.186	12	0.075171
TOR1AIP2	No	0.00782	6.479	6.688	-0.2092	0.06564	3.187	12	0.075171
ZFP42	No	0.007826	1.771	-0.1268	1.897	0.5954	3.187	12	0.075171
UBA6-AS1	No	0.00784	3.748	4.022	-0.2739	0.08599	3.186	12	0.075171
CHRNB4	No	0.007878	5.906	6.271	-0.3655	0.1148	3.183	12	0.075232
NFIC	No	0.007868	2.963	2.566	0.397	0.1247	3.184	12	0.075232
TPBG	No	0.007871	2.697	2.051	0.6458	0.2029	3.183	12	0.075232
ING5	No	0.007878	5.525	5.376	0.1483	0.0466	3.183	12	0.075232
GNB1	No	0.007884	9.968	10.07	-0.1045	0.03283	3.183	12	0.075241
DLD	No	0.007891	6.629	6.739	-0.1095	0.03443	3.182	12	0.075265
PRPS2	No	0.007903	2.743	2.341	0.4027	0.1266	3.181	12	0.075289
STIL	No	0.007902	3.214	2.73	0.484	0.1521	3.181	12	0.075289
ZNF281	No	0.007917	6.224	6.383	-0.1587	0.04989	3.18	12	0.075341
SGF29	No	0.007918	4.169	3.992	0.1767	0.05558	3.18	12	0.075341
GNG5	No	0.007923	5.429	5.153	0.2762	0.08687	3.18	12	0.075344
WNT3	No	0.007953	3.192	2.742	0.4502	0.1417	3.178	12	0.07553
FCHSD1	No	0.007951	4.353	4.137	0.2162	0.06804	3.178	12	0.07553
WDR90	No	0.007968	4.954	4.634	0.3194	0.1005	3.177	12	0.075626
ZNF431	No	0.007973	4.258	4.5	-0.2422	0.07626	3.177	12	0.075626
IER5	No	0.007986	3.548	3.266	0.2816	0.08868	3.176	12	0.07568
NYAP1	No	0.007988	6.301	5.888	0.4127	0.13	3.175	12	0.07568
SLC17A6	No	0.007993	7.514	7.973	-0.4585	0.1444	3.175	12	0.075683
PSEN1	No	0.008003	6.617	6.741	-0.1246	0.03926	3.174	12	0.075732
MAD1L1	No	0.008021	5.068	4.811	0.2569	0.08096	3.173	12	0.075856
MFGE8	No	0.008034	4.654	4.189	0.4656	0.1468	3.172	12	0.075932
H1F0	No	0.00804	7.13	6.894	0.2358	0.07434	3.172	12	0.075939
ZNF710-AS1	No	0.008045	1.88	1.513	0.3668	0.1157	3.172	12	0.075944
THEMIS2	No	0.008071	1.149	0.7338	0.415	0.1309	3.17	12	0.076064
MVB12A	No	0.00807	3.849	3.624	0.2256	0.07116	3.17	12	0.076064
SLC2A14	No	0.008072	0.5527	1.093	-0.5399	0.1703	3.17	12	0.076064
AC005747.1	No	0.008084	3.412	3.066	0.3453	0.109	3.169	12	0.076131
MLC1	No	0.008101	0.2601	-0.6236	0.8837	0.2789	3.168	12	0.076242
TSPOAP1	No	0.008138	6.603	6.882	-0.2787	0.08804	3.165	12	0.07643
NME7	No	0.008142	4.077	3.771	0.3055	0.09651	3.165	12	0.07643
PSD2	No	0.008135	6.465	6.177	0.2882	0.09104	3.166	12	0.07643
BUB1B	No	0.008141	3.717	3.233	0.4838	0.1529	3.165	12	0.07643
ZCCHC24	No	0.008146	3.909	3.618	0.2919	0.09221	3.165	12	0.07643
MUC1	No	0.008154	3.307	3.883	-0.5759	0.182	3.164	12	0.076463
SLC35F5	No	0.00816	4.544	4.813	-0.2691	0.08504	3.164	12	0.076477
RETREG3	No	0.00818	6.201	6.389	-0.1874	0.05926	3.163	12	0.076564
NEK10	No	0.008176	1.175	1.66	-0.4851	0.1534	3.163	12	0.076564
CTTN	No	0.008185	7.72	7.772	-0.05233	0.01655	3.162	12	0.076566
SAMSN1	No	0.008199	1.05	1.618	-0.5673	0.1795	3.161	12	0.076651
INTS3	No	0.00821	6.313	6.113	0.2006	0.06348	3.161	12	0.076713
SLC25A13	No	0.008241	6.584	6.665	-0.08089	0.02561	3.159	12	0.076881
MGAT3	No	0.008243	6.079	5.639	0.4402	0.1394	3.159	12	0.076881
FGFR4	No	0.008234	3.052	2.619	0.433	0.137	3.159	12	0.076881
ACVR2A	No	0.008292	6.568	6.788	-0.2203	0.0698	3.155	12	0.07728
SLC25A16	No	0.008296	4.485	4.606	-0.1209	0.03832	3.155	12	0.07728
#N/A	No	0.008308	4.856	5.123	-0.2674	0.08476	3.154	12	0.077345
ZNF529	No	0.008324	5.41	5.566	-0.1559	0.04946	3.153	12	0.077452
WAC	No	0.008342	7.282	7.06	0.2223	0.07051	3.152	12	0.077573
KATNA1	No	0.00836	3.517	3.806	-0.2886	0.0916	3.151	12	0.07769
ARID4B	No	0.008385	6.08	6.297	-0.2164	0.06872	3.149	12	0.07773
WDR18	No	0.008389	5.34	5.008	0.3318	0.1054	3.149	12	0.07773
CREBL2	No	0.008382	5.438	5.272	0.1664	0.05282	3.15	12	0.07773
ARHGEF3	No	0.008386	4.338	4.5	-0.1618	0.05137	3.149	12	0.07773
COPRS	No	0.008373	4.767	4.633	0.1338	0.04246	3.15	12	0.07773
TRABD	No	0.008406	5.145	4.782	0.3625	0.1152	3.148	12	0.077839
SMARCD1	No	0.008417	7.768	7.623	0.1446	0.04594	3.147	12	0.077896
PLXNB3	No	0.008457	-0.392	0.5187	-0.9107	0.2896	3.145	12	0.078219
LASP1	No	0.008479	7.35	6.83	0.5201	0.1655	3.143	12	0.078232
#N/A	No	0.00848	7.001	7.173	-0.1718	0.05465	3.143	12	0.078232
MTF2	No	0.008488	6.615	6.749	-0.1339	0.04261	3.143	12	0.078232
PTPRD	No	0.00847	8.156	8.417	-0.2616	0.08321	3.144	12	0.078232
BDH2	No	0.008493	4.054	3.81	0.2435	0.07748	3.142	12	0.078232
ATG4B	No	0.008485	6.701	6.602	0.09864	0.03138	3.143	12	0.078232
C12orf76	No	0.008484	5.328	5.511	-0.1834	0.05836	3.143	12	0.078232
LINC00963	No	0.008513	4.58	4.388	0.1921	0.06115	3.141	12	0.078365
PDCL	No	0.008522	5.032	4.906	0.1264	0.04024	3.141	12	0.078401
CDC6	No	0.008555	3.697	3.132	0.5654	0.1802	3.139	12	0.078461
SORL1	No	0.008553	3.594	3.813	-0.2192	0.06982	3.139	12	0.078461
PAMR1	No	0.008561	0.8652	0.294	0.5712	0.182	3.138	12	0.078461
HS3ST3A1	No	0.008552	1.698	0.6337	1.064	0.3391	3.139	12	0.078461
TPCN2	No	0.008563	3.968	3.755	0.2126	0.06776	3.138	12	0.078461
CYB5R2	No	0.008554	1.377	0.8248	0.5526	0.1761	3.139	12	0.078461
TIAF1	No	0.008559	3.007	3.363	-0.3561	0.1135	3.138	12	0.078461
AS3MT	No	0.008586	3.687	3.431	0.2561	0.08165	3.137	12	0.078625
UBR3	No	0.008599	6.421	6.686	-0.2649	0.08447	3.136	12	0.078695
RNF152	No	0.008608	7.163	6.329	0.8342	0.2661	3.135	12	0.078734
MORC2	No	0.008624	6.564	6.682	-0.1186	0.03785	3.134	12	0.078834
CYB561	No	0.008657	4.48	4.108	0.3715	0.1186	3.132	12	0.07887
NR2F6	No	0.008649	6.118	5.732	0.3857	0.1231	3.133	12	0.07887
SH3RF3	No	0.008659	3.245	2.78	0.4644	0.1483	3.132	12	0.07887
NANOS3	No	0.008656	-0.08589	-1.128	1.042	0.3326	3.132	12	0.07887
SLC2A10	No	0.008648	0.3378	-0.4279	0.7658	0.2444	3.133	12	0.07887
LINC00511	No	0.008637	1.166	0.7792	0.3863	0.1233	3.133	12	0.07887
AC027796.4	No	0.00867	1.42	1.847	-0.4275	0.1365	3.131	12	0.078928
DOP1B	No	0.008685	5.645	5.814	-0.1683	0.05376	3.13	12	0.078973
E2F6	No	0.008684	4.651	4.85	-0.1992	0.06363	3.131	12	0.078973
CCDC6	No	0.008706	6.192	6.434	-0.2417	0.07723	3.129	12	0.078989
OCIAD1	No	0.0087	7.187	7.359	-0.1719	0.05492	3.129	12	0.078989
CCND1	No	0.008712	5.382	4.477	0.9048	0.2892	3.129	12	0.078989
MEF2D	No	0.008703	6.562	6.745	-0.1829	0.05843	3.129	12	0.078989
LINC01239	No	0.008709	0.615	1.165	-0.5498	0.1757	3.129	12	0.078989
SLC38A3	No	0.008728	0.2292	-0.148	0.3772	0.1206	3.128	12	0.07909
ILF3	No	0.008749	9.39	9.24	0.1501	0.048	3.126	12	0.079116
VSTM2L	No	0.00874	5.42	4.922	0.4983	0.1593	3.127	12	0.079116
AMACR	No	0.008747	3.899	3.546	0.3536	0.1131	3.127	12	0.079116
LINC02458	No	0.008752	2.973	2.264	0.7094	0.2269	3.126	12	0.079116
CNOT4	No	0.008798	5.372	5.53	-0.158	0.05058	3.123	12	0.079339
SCD	No	0.008802	9.205	9.542	-0.3379	0.1082	3.123	12	0.079339
CCNA2	No	0.008788	4.886	4.398	0.4881	0.1562	3.124	12	0.079339
TUBA1A	No	0.0088	12.94	13.23	-0.283	0.09062	3.123	12	0.079339
DIPK2A	No	0.008796	4.148	4.402	-0.2546	0.0815	3.124	12	0.079339
AC026470.1	No	0.008816	5.927	6.099	-0.1721	0.05511	3.122	12	0.079421
KANK1	No	0.00884	3.597	3.819	-0.2222	0.0712	3.121	12	0.079587
CENPF	No	0.00886	6.28	5.773	0.5074	0.1626	3.12	12	0.079599
PTPN12	No	0.008849	6.326	6.468	-0.1421	0.04553	3.12	12	0.079599
NOSIP	No	0.008866	5.573	5.347	0.2255	0.0723	3.119	12	0.079599
CHCHD4	No	0.008863	3.702	3.437	0.265	0.08495	3.12	12	0.079599
HES7	No	0.008854	2.12	1.662	0.4574	0.1466	3.12	12	0.079599
IAH1	No	0.0089	4.061	3.909	0.1528	0.04901	3.117	12	0.079795
TMEM60	No	0.008898	3.381	3.542	-0.1608	0.05159	3.117	12	0.079795
KIF2C	No	0.008909	4.639	4.158	0.4807	0.1542	3.117	12	0.079795
NTMT1	No	0.008909	5.37	5.464	-0.09332	0.02994	3.117	12	0.079795
TAF2	No	0.008938	5.696	5.829	-0.1323	0.04249	3.115	12	0.079876
TCF25	No	0.008937	7.08	7.19	-0.1105	0.03547	3.115	12	0.079876
API5	No	0.008926	7.171	7.341	-0.1698	0.05449	3.116	12	0.079876
FN3K	No	0.008937	4.888	4.687	0.2005	0.06436	3.115	12	0.079876
POMGNT1	No	0.008952	6.749	6.489	0.2608	0.08374	3.114	12	0.079953
H6PD	No	0.008975	5.046	4.821	0.2244	0.0721	3.113	12	0.08001
GTSE1	No	0.008984	3.982	3.522	0.4595	0.1477	3.112	12	0.08001
CSTF2	No	0.008972	4.662	4.484	0.1783	0.05729	3.113	12	0.08001
GINS4	No	0.008966	3.351	2.808	0.5424	0.1742	3.113	12	0.08001
FAM241A	No	0.008979	3.11	3.363	-0.2527	0.08121	3.112	12	0.08001
KDM3A	No	0.009	6.659	6.838	-0.179	0.05753	3.111	12	0.080105
GSTP1	No	0.009041	7.395	6.979	0.4163	0.1339	3.109	12	0.08043
LPP	No	0.009065	3.647	3.996	-0.3497	0.1125	3.107	12	0.080474
RALGAPA1	No	0.009062	5.959	6.151	-0.192	0.06177	3.108	12	0.080474
KCTD2	No	0.009067	6.401	6.168	0.2326	0.07485	3.107	12	0.080474
SMOC1	No	0.009067	3.662	2.683	0.9795	0.3152	3.107	12	0.080474
RAB30-DT	No	0.009096	3.198	2.868	0.3303	0.1064	3.106	12	0.080684
ZNF740	No	0.009103	5.937	5.704	0.2326	0.07492	3.105	12	0.080704
CDKN3	No	0.009136	1.91	1.314	0.5965	0.1922	3.103	12	0.080875
LAMC1	No	0.009143	6.225	6.825	-0.5994	0.1932	3.103	12	0.080875
MED27	No	0.009139	4.833	4.989	-0.1553	0.05006	3.103	12	0.080875
TEDC2	No	0.009135	3.888	3.567	0.3207	0.1034	3.103	12	0.080875
FANCA	No	0.009153	4.254	4.014	0.2396	0.07723	3.102	12	0.080913
RHOB	No	0.00918	7.57	7.868	-0.2989	0.0964	3.101	12	0.081084
RNF220	No	0.009183	6.883	6.514	0.3696	0.1192	3.1	12	0.081084
SNHG15	No	0.009194	4.795	5.036	-0.2408	0.07767	3.1	12	0.081134
SEC14L2	No	0.009214	0.5846	0.1129	0.4717	0.1522	3.099	12	0.081251
ULK3	No	0.009217	6.44	6.172	0.2686	0.08667	3.098	12	0.081251
UGDH	No	0.009238	4.871	4.704	0.1673	0.05402	3.097	12	0.081386
IDI1	No	0.00928	6.984	7.206	-0.2223	0.07184	3.095	12	0.08168
PCSK5	No	0.009291	2.856	3.256	-0.4001	0.1293	3.094	12	0.08168
JOSD1	No	0.009283	6.278	6.39	-0.1128	0.03645	3.095	12	0.08168
GCDH	No	0.009297	4.207	4.044	0.1635	0.05285	3.094	12	0.08168
PACS1	No	0.009294	6.943	6.56	0.3824	0.1236	3.094	12	0.08168
IFI44L	No	0.009329	1.887	2.689	-0.8017	0.2593	3.092	12	0.081869
SPEF2	No	0.009329	3.14	3.579	-0.4389	0.142	3.092	12	0.081869
#N/A	No	0.009343	1.356	1.72	-0.3644	0.1179	3.091	12	0.081941
FAM110A	No	0.009355	5.285	4.799	0.4862	0.1573	3.09	12	0.082002
TRIM54	No	0.009368	0.4783	-0.4357	0.914	0.2958	3.09	12	0.082065
ZFYVE1	No	0.009374	5.962	6.082	-0.1201	0.03889	3.089	12	0.082073
ATG16L1	No	0.009396	5.572	5.443	0.1289	0.04174	3.088	12	0.082157
RECQL4	No	0.009394	4.48	4.132	0.3481	0.1127	3.088	12	0.082157
BCL2L1	No	0.009399	7.925	7.541	0.3844	0.1245	3.088	12	0.082157
CADM3	No	0.009426	8.197	8.391	-0.194	0.06287	3.086	12	0.082342
CSRNP3	No	0.009431	6.812	7.15	-0.3378	0.1095	3.086	12	0.082342
HMGXB4	No	0.009468	5.09	4.924	0.1657	0.05373	3.084	12	0.082492
AOC3	No	0.009464	1.501	1.969	-0.468	0.1518	3.084	12	0.082492
KIF15	No	0.00946	4.012	3.539	0.4724	0.1532	3.084	12	0.082492
KIAA1324L	No	0.009469	6.936	7.15	-0.2135	0.06925	3.084	12	0.082492
MELTF-AS1	No	0.009483	1.369	0.7751	0.5934	0.1925	3.083	12	0.082564
VN1R83P	No	0.009515	1.154	1.559	-0.4042	0.1312	3.081	12	0.082798
#N/A	No	0.009522	4.077	4.394	-0.3163	0.1027	3.081	12	0.082814
CSNK1G3	No	0.009535	5.666	5.863	-0.1971	0.064	3.08	12	0.08288
TRAPPC9	No	0.009548	5.762	5.548	0.2137	0.0694	3.079	12	0.082949
AURKB	No	0.009558	4.026	3.394	0.6316	0.2051	3.079	12	0.08299
DUSP7	No	0.009564	5.155	5.35	-0.1951	0.06336	3.079	12	0.082991
MATK	No	0.009614	1.429	0.8218	0.6069	0.1973	3.076	12	0.083015
ABCC9	No	0.009593	4.216	4.748	-0.5316	0.1728	3.077	12	0.083015
SH3BP2	No	0.009589	6.457	6.197	0.2594	0.08429	3.077	12	0.083015
CREG1	No	0.009576	4.071	3.823	0.2477	0.08048	3.078	12	0.083015
FBLN7	No	0.009596	0.6997	-0.4951	1.195	0.3883	3.077	12	0.083015
EXT2	No	0.009603	6.098	6.221	-0.1231	0.04001	3.076	12	0.083015
VSTM2A	No	0.009609	6.851	7.095	-0.2439	0.07928	3.076	12	0.083015
LINC-PINT	No	0.009612	0.2042	0.9335	-0.7293	0.2371	3.076	12	0.083015
#N/A	No	0.009603	0.4791	-0.0191	0.4982	0.1619	3.076	12	0.083015
NBL1	No	0.009625	4.825	4.421	0.4035	0.1312	3.075	12	0.083061
JAK1	No	0.00963	6.89	7.093	-0.2033	0.06613	3.075	12	0.083061
RNF208	No	0.009638	3.97	3.616	0.3541	0.1152	3.074	12	0.083079
CNPPD1	No	0.009645	6.434	6.305	0.1286	0.04183	3.074	12	0.083097
MCM2	No	0.009705	6.143	5.78	0.3625	0.1181	3.071	12	0.083518
ZBTB5	No	0.009701	5.804	5.965	-0.1612	0.0525	3.071	12	0.083518
POMGNT2	No	0.009736	4.706	4.54	0.1663	0.0542	3.069	12	0.083693
SLC25A20	No	0.009735	3.689	3.904	-0.2145	0.06989	3.069	12	0.083693
TSFM	No	0.009755	4.852	4.998	-0.1464	0.04773	3.068	12	0.083767
TENT2	No	0.009754	4.797	4.944	-0.1472	0.04799	3.068	12	0.083767
EXOC2	No	0.009767	6.272	6.387	-0.1151	0.03753	3.067	12	0.083777
CALM3	No	0.009765	10.35	10.1	0.2495	0.08133	3.067	12	0.083777
ZFAND4	No	0.009796	3.162	3.296	-0.1332	0.04346	3.066	12	0.083982
PNN	No	0.009836	8.065	8.21	-0.1448	0.04725	3.063	12	0.084249
NR4A1	No	0.009838	3.149	2.717	0.4322	0.1411	3.063	12	0.084249
CCDC91	No	0.009865	4.667	4.776	-0.1086	0.03546	3.062	12	0.084429
SIKE1	No	0.009875	6.339	6.153	0.1864	0.06088	3.061	12	0.08443
SAR1A	No	0.009906	6.654	6.266	0.3882	0.1269	3.06	12	0.08443
BZW1	No	0.009899	7.563	7.74	-0.1778	0.05811	3.06	12	0.08443
CNIH1	No	0.009893	5.477	5.688	-0.2106	0.0688	3.06	12	0.08443
NMU	No	0.00988	3.774	3.335	0.4397	0.1436	3.061	12	0.08443
TUBGCP2	No	0.009913	6.605	6.474	0.1312	0.04288	3.059	12	0.08443
CORO1B	No	0.009914	5.765	5.54	0.2243	0.0733	3.059	12	0.08443
RABEP2	No	0.009904	3.839	3.556	0.2833	0.09258	3.06	12	0.08443
ZDHHC11	No	0.009899	4.238	4.415	-0.1772	0.0579	3.06	12	0.08443
AC120049.1	No	0.009935	1.49	0.9814	0.5084	0.1662	3.058	12	0.084562
MSH6	No	0.009957	6.604	6.416	0.1884	0.06163	3.057	12	0.084663
EDEM3	No	0.009956	6.181	6.396	-0.2156	0.07051	3.057	12	0.084663
APOL2	No	0.009978	2.235	2.64	-0.4046	0.1324	3.056	12	0.084745
GATD3A	No	0.009973	6.121	5.911	0.2102	0.06878	3.056	12	0.084745
LHFPL4	No	0.01002	4.582	4.19	0.3924	0.1285	3.053	12	0.084934
CCDC112	No	0.010016	5.623	5.758	-0.1347	0.0441	3.054	12	0.084934
PAQR8	No	0.010014	3.672	3.236	0.4356	0.1426	3.054	12	0.084934
RPS28P7	No	0.010022	2.283	1.805	0.478	0.1565	3.053	12	0.084934
SLC49A4	No	0.010069	3.595	3.818	-0.2233	0.07319	3.051	12	0.085286
ARSD	No	0.010077	4.306	3.991	0.3155	0.1034	3.05	12	0.085305
DSTN	No	0.010092	7.751	7.906	-0.1545	0.05066	3.05	12	0.08539
H3F3AP4	No	0.0101	6.101	5.788	0.3131	0.1027	3.049	12	0.08541
PDE6D	No	0.010121	5.171	5.319	-0.1479	0.04852	3.048	12	0.085506
MCM7	No	0.010122	7.662	7.426	0.2359	0.07738	3.048	12	0.085506
ST6GALNAC5	No	0.010139	5.82	5.676	0.1441	0.04728	3.047	12	0.085598
PPIG	No	0.010149	6.23	6.349	-0.1181	0.03876	3.047	12	0.085635
TBC1D12	No	0.010173	4.545	4.336	0.209	0.06861	3.045	12	0.085692
TJP2	No	0.010182	3.373	2.989	0.3839	0.1261	3.045	12	0.085692
SLC45A1	No	0.010167	3.995	3.74	0.255	0.08372	3.046	12	0.085692
PKIG	No	0.010183	5.319	5.079	0.2399	0.07881	3.045	12	0.085692
MRPL11	No	0.010178	4.39	4.127	0.2625	0.0862	3.045	12	0.085692
RBBP8	No	0.010206	4.137	3.908	0.2292	0.0753	3.044	12	0.08573
TRIM67	No	0.010215	6.239	5.711	0.5287	0.1737	3.043	12	0.08573
PRIMPOL	No	0.010209	3.126	2.967	0.1593	0.05233	3.043	12	0.08573
STIMATE	No	0.01021	5.672	5.871	-0.1987	0.0653	3.043	12	0.08573
AC024270.3	No	0.010205	1.834	1.436	0.3985	0.1309	3.044	12	0.08573
CDKL3	No	0.010247	2.392	2.613	-0.2213	0.07278	3.041	12	0.085904
ANK1	No	0.010247	5.353	5.016	0.3365	0.1106	3.041	12	0.085904
SNAI2	No	0.010276	3.315	3.679	-0.3645	0.1199	3.04	12	0.086093
LARGE1	No	0.010286	6.094	5.888	0.2065	0.06794	3.039	12	0.086093
FGFBP3	No	0.010286	6.01	5.419	0.5911	0.1945	3.039	12	0.086093
MECOM	No	0.010334	1.834	0.9838	0.8499	0.2799	3.037	12	0.086183
VPS13C	No	0.01034	6.31	6.652	-0.3418	0.1126	3.037	12	0.086183
GPR12	No	0.01033	3.028	2.721	0.3074	0.1012	3.037	12	0.086183
GOLGA1	No	0.010341	5.533	5.687	-0.1537	0.05062	3.037	12	0.086183
VSIG10L	No	0.010306	3.349	3.056	0.2927	0.09633	3.038	12	0.086183
ZNF470	No	0.010324	4.573	4.785	-0.2121	0.06984	3.037	12	0.086183
ZNF813	No	0.010329	3.113	3.296	-0.183	0.06025	3.037	12	0.086183
ZNF511	No	0.010315	3.953	3.67	0.2837	0.09338	3.038	12	0.086183
HDGFL3	No	0.010353	7.088	6.919	0.1693	0.05575	3.036	12	0.086237
REV1	No	0.010366	5.429	5.591	-0.1618	0.0533	3.035	12	0.086299
KCMF1	No	0.010378	5.979	6.086	-0.1071	0.0353	3.035	12	0.086352
SCAMP3	No	0.01039	5.448	5.622	-0.174	0.05734	3.034	12	0.086409
LRRC41	No	0.010399	7.135	6.983	0.1514	0.0499	3.033	12	0.086441
INTS6L	No	0.010409	3.178	3.429	-0.2506	0.08263	3.033	12	0.086473
FANCD2	No	0.010421	4.191	3.803	0.3876	0.1278	3.032	12	0.086527
FAM111B	No	0.010442	3.035	2.497	0.5382	0.1775	3.031	12	0.086653
ZCCHC2	No	0.010453	4.055	4.342	-0.2877	0.09494	3.031	12	0.086704
MOB1A	No	0.010463	6.005	6.114	-0.1091	0.036	3.03	12	0.086737
MOSPD1	No	0.01047	3.734	4.022	-0.2871	0.09477	3.03	12	0.086749
IL13RA1	No	0.010498	3.427	3.744	-0.3164	0.1045	3.028	12	0.08689
GAS2L1	No	0.010498	2.334	2.011	0.3229	0.1066	3.028	12	0.08689
FCHSD2	No	0.010515	5.248	5.114	0.134	0.04427	3.028	12	0.086971
AL049840.1	No	0.010519	4.887	5.136	-0.2497	0.08248	3.027	12	0.086971
HIVEP2	No	0.010559	5.329	5.629	-0.2999	0.09913	3.025	12	0.087021
ZC3H14	No	0.010552	5.965	6.099	-0.1341	0.04431	3.026	12	0.087021
MCM3	No	0.01056	6.164	5.869	0.2945	0.09734	3.025	12	0.087021
C2orf42	No	0.010564	2.827	3.075	-0.2476	0.08184	3.025	12	0.087021
ATP6V1E1	No	0.01055	6.618	6.799	-0.1811	0.05985	3.026	12	0.087021
G6PC3	No	0.010562	6.443	6.611	-0.1681	0.05555	3.025	12	0.087021
ADAMTS1	No	0.01056	2.798	2.468	0.3299	0.109	3.025	12	0.087021
KIF20A	No	0.010575	4.609	4.15	0.459	0.1517	3.024	12	0.087063
ELOA	No	0.010609	6.52	6.662	-0.1415	0.04682	3.023	12	0.087202
LACTB	No	0.010602	3.604	3.844	-0.2404	0.07951	3.023	12	0.087202
PAQR9	No	0.010603	0.6134	1.103	-0.49	0.1621	3.023	12	0.087202
HHIP-AS1	No	0.010617	0.1189	-0.2861	0.405	0.134	3.022	12	0.087222
PKIA	No	0.010649	8.211	8.347	-0.1357	0.04493	3.021	12	0.087444
HDAC3	No	0.010664	5.95	5.806	0.1439	0.04766	3.02	12	0.087518
EYA3	No	0.010677	5.85	6.05	-0.2002	0.06631	3.019	12	0.087582
AL049844.2	No	0.010684	0.425	0.7716	-0.3466	0.1148	3.019	12	0.087593
ACADSB	No	0.010719	5.043	5.307	-0.2637	0.0874	3.017	12	0.08783
LIPA	No	0.010732	5.205	5.632	-0.4265	0.1414	3.017	12	0.087889
TAPT1	No	0.010749	4.766	4.909	-0.1435	0.0476	3.016	12	0.087987
ESF1	No	0.010764	4.714	4.897	-0.1833	0.06081	3.015	12	0.088008
BROX	No	0.010769	5.061	5.236	-0.1755	0.05823	3.015	12	0.088008
PGP	No	0.01076	4.863	4.691	0.1719	0.057	3.015	12	0.088008
DAPK2	No	0.010799	0.5178	-0.07825	0.5961	0.1978	3.013	12	0.088079
LFNG	No	0.0108	4.597	4.055	0.5424	0.18	3.013	12	0.088079
SAT2	No	0.010793	5.54	5.297	0.2428	0.08057	3.013	12	0.088079
NACC2	No	0.010793	3.306	2.92	0.3856	0.1279	3.013	12	0.088079
ACAP2	No	0.010841	5.203	5.437	-0.234	0.07771	3.011	12	0.088334
AL589987.1	No	0.010843	0.4541	-0.1994	0.6535	0.217	3.011	12	0.088334
SLC24A3	No	0.010871	4.216	3.851	0.3652	0.1213	3.01	12	0.088518
ZMPSTE24	No	0.010882	5.603	5.798	-0.1956	0.065	3.009	12	0.088562
LCMT2	No	0.010896	4.132	3.934	0.1975	0.06566	3.008	12	0.088633
C4orf3	No	0.010923	6.716	6.439	0.277	0.09213	3.007	12	0.088807
PI4K2A	No	0.010941	5.986	6.08	-0.09376	0.03119	3.006	12	0.088905
STIM1	No	0.010949	5.195	5.39	-0.1944	0.06468	3.006	12	0.088919
CCDC3	No	0.010958	2.632	2.173	0.4599	0.153	3.005	12	0.088951
SLC1A5	No	0.011004	5.926	5.644	0.2821	0.09394	3.003	12	0.089093
GFRA3	No	0.011	2.176	1.586	0.5898	0.1964	3.003	12	0.089093
FAM124A	No	0.010993	2.637	2.317	0.3207	0.1068	3.004	12	0.089093
GRIA4	No	0.010997	6.066	6.385	-0.319	0.1062	3.003	12	0.089093
AFDN-DT	No	0.010997	4.954	4.698	0.2562	0.08532	3.003	12	0.089093
MAP11	No	0.011044	5.4	5.169	0.2307	0.07688	3.001	12	0.08937
NT5C	No	0.011059	4.256	4.016	0.2405	0.08014	3	12	0.089445
MAN2A2	No	0.011069	6.401	6.223	0.1784	0.05948	3	12	0.089478
FSD1L	No	0.011076	5.658	5.887	-0.2285	0.07617	3	12	0.089485
TMCC3	No	0.011082	3.878	3.441	0.4363	0.1455	2.999	12	0.089491
IGF2R	No	0.011095	7.553	7.75	-0.1974	0.06585	2.999	12	0.089551
FAM13A	No	0.01112	4.672	4.931	-0.2594	0.08653	2.997	12	0.089703
DHX38	No	0.011171	6.483	6.304	0.1789	0.05973	2.995	12	0.090067
AC011450.1	No	0.011181	0.6294	0.2154	0.414	0.1382	2.994	12	0.090098
NRAS	No	0.011191	7.099	6.896	0.2033	0.0679	2.994	12	0.090139
CALHM6	No	0.011205	-0.1661	-0.747	0.5809	0.1941	2.993	12	0.090205
ST5	No	0.011232	5.296	5.494	-0.1985	0.06633	2.992	12	0.09028
SF3B3	No	0.011224	7.9	8.055	-0.1552	0.05188	2.992	12	0.09028
SLC25A25-AS1	No	0.011229	4.865	5.136	-0.2714	0.0907	2.992	12	0.09028
RBM25	No	0.011264	7.777	7.94	-0.1633	0.05462	2.991	12	0.090301
EPS15L1	No	0.011248	6.039	5.922	0.1169	0.03909	2.991	12	0.090301
SPAG16	No	0.011263	4.181	4.025	0.1557	0.05205	2.991	12	0.090301
RNF175	No	0.011249	1.967	1.383	0.5835	0.1951	2.991	12	0.090301
AL353743.1	No	0.011255	3.786	4.083	-0.2966	0.09917	2.991	12	0.090301
CMIP	No	0.011278	7.914	8.06	-0.1454	0.04863	2.99	12	0.090371
THAP5	No	0.011288	4.317	4.484	-0.1669	0.05583	2.989	12	0.090401
PHF24	No	0.011298	3.965	3.519	0.4459	0.1492	2.989	12	0.090438
CCDC88A	No	0.011332	7.983	8.206	-0.2227	0.07454	2.987	12	0.09052
PHTF1	No	0.011331	6.027	6.219	-0.1924	0.06441	2.987	12	0.09052
TAF4	No	0.01133	4.997	4.876	0.1213	0.04061	2.987	12	0.09052
ADAM17	No	0.011323	5.285	5.506	-0.2205	0.07381	2.988	12	0.09052
CASZ1	No	0.011357	5.094	4.681	0.4133	0.1384	2.986	12	0.090676
FAM126B	No	0.011384	5.119	5.391	-0.2726	0.09134	2.985	12	0.090845
OGT	No	0.011393	8.303	8.532	-0.2287	0.07663	2.984	12	0.090873
ZNF667	No	0.011405	5.171	5.489	-0.3181	0.1066	2.984	12	0.090919
PHGDH	No	0.011412	6.688	6.368	0.3202	0.1073	2.983	12	0.090928
AREL1	No	0.01144	6.773	6.899	-0.1267	0.04248	2.982	12	0.090929
DIS3L	No	0.011435	5.195	4.97	0.2249	0.07541	2.982	12	0.090929
DHFR2	No	0.011431	3.669	3.191	0.478	0.1603	2.983	12	0.090929
UNC5C	No	0.01144	7.374	7.619	-0.2452	0.08221	2.982	12	0.090929
COX10-AS1	No	0.011441	3.266	3.518	-0.2512	0.08424	2.982	12	0.090929
GNS	No	0.011453	7.038	7.325	-0.2869	0.09624	2.982	12	0.090934
#N/A	No	0.011453	5.855	6.148	-0.2929	0.09825	2.982	12	0.090934
CCDC74B	No	0.011487	1.627	1.22	0.407	0.1366	2.98	12	0.091014
UQCRH	No	0.01147	6.822	6.499	0.323	0.1083	2.981	12	0.091014
OLIG3	No	0.011484	1.204	-0.6931	1.897	0.6366	2.98	12	0.091014
PRKAG1	No	0.011483	5.08	4.925	0.1547	0.05192	2.98	12	0.091014
TANC1	No	0.0115	3.903	4.17	-0.2667	0.08952	2.979	12	0.091073
NFKB2	No	0.011509	3.187	2.792	0.3951	0.1326	2.979	12	0.091099
PYCR2	No	0.011526	5.746	5.612	0.134	0.04499	2.978	12	0.091142
#N/A	No	0.011526	1.636	1.13	0.5063	0.17	2.978	12	0.091142
UPF1	No	0.011544	6.975	6.842	0.1337	0.04492	2.977	12	0.091188
ABHD18	No	0.011539	3.918	4.218	-0.2997	0.1007	2.978	12	0.091188
ADK	No	0.01155	3.909	4.105	-0.1961	0.06586	2.977	12	0.091192
MBOAT2	No	0.011559	6.591	6.865	-0.2738	0.092	2.977	12	0.091214
PIN4	No	0.01158	4.891	4.702	0.1886	0.0634	2.976	12	0.091219
MAGED2	No	0.011609	8.748	8.538	0.2098	0.07055	2.974	12	0.091219
CNRIP1	No	0.011612	5.66	5.321	0.3385	0.1138	2.974	12	0.091219
GTF2F1	No	0.01159	6.814	6.541	0.2723	0.09151	2.975	12	0.091219
FDX1	No	0.011592	3.704	3.467	0.2364	0.07944	2.975	12	0.091219
SLC10A4	No	0.011601	2.819	2.448	0.3709	0.1247	2.975	12	0.091219
ZNF512B	No	0.011582	6.934	6.73	0.2035	0.06839	2.976	12	0.091219
PGAP1	No	0.011607	7.093	7.442	-0.3489	0.1173	2.974	12	0.091219
CEBPZOS	No	0.011588	4.987	5.186	-0.1991	0.06691	2.975	12	0.091219
NEK6	No	0.011629	3.521	2.999	0.5214	0.1754	2.973	12	0.091257
NKD2	No	0.011628	2.654	1.976	0.678	0.228	2.973	12	0.091257
JRKL	No	0.011635	4.123	4.353	-0.23	0.07736	2.973	12	0.091257
ABCF2	No	0.011668	6.247	6.393	-0.146	0.04915	2.972	12	0.091417
RPL10	No	0.011661	9.036	9.243	-0.2079	0.06994	2.972	12	0.091417
GLDC	No	0.011673	5.702	5.204	0.498	0.1676	2.971	12	0.091417
SOS1-IT1	No	0.011689	1.21	1.632	-0.4217	0.142	2.971	12	0.0915
IBTK	No	0.011707	5.66	5.826	-0.1657	0.05579	2.97	12	0.091549
SOX21	No	0.011705	2.93	1.98	0.9501	0.3199	2.97	12	0.091549
PIK3C3	No	0.011722	6.083	6.202	-0.1186	0.03995	2.969	12	0.091564
CASP6	No	0.011727	2.966	2.606	0.3598	0.1212	2.969	12	0.091564
RNF187	No	0.011727	7.54	7.209	0.3303	0.1112	2.969	12	0.091564
#N/A	No	0.011755	3.908	3.559	0.3485	0.1174	2.968	12	0.091739
VASN	No	0.011805	1.309	0.6187	0.69	0.2327	2.965	12	0.092082
ZBTB42	No	0.011843	0.7904	0.2567	0.5337	0.1801	2.964	12	0.092334
[truncated: 13,848 more rows]

## Sheet: ATP1B1
	Discovery?	P value	Mean of all controls	Mean of ATP1B1	Difference	SE of difference	t ratio	df	q value
SBDS	Yes	<0.000001	5.715	6.395	-0.68	0.04509	15.08	12	5.4e-05
ANKRD52	Yes	<0.000001	7.239	8.142	-0.9034	0.06619	13.65	12	8.4e-05
ATP1B1	Yes	<0.000001	7.881	6.172	1.709	0.1403	12.18	12	0.000157
LAPTM4A	Yes	<0.000001	6.819	7.313	-0.4939	0.04149	11.9	12	0.000157
FXR1	Yes	<0.000001	7.186	7.616	-0.4302	0.036	11.95	12	0.000157
HERPUD1	Yes	<0.000001	5.681	6.127	-0.4454	0.04418	10.08	12	0.000311
WDR1	Yes	<0.000001	7.762	8.096	-0.3341	0.03341	10	12	0.000311
FRG1	Yes	<0.000001	4.361	4.833	-0.4716	0.04343	10.86	12	0.000311
NRBP1	Yes	<0.000001	6.911	7.298	-0.3871	0.03827	10.12	12	0.000311
ENSG00000141720	Yes	<0.000001	8.935	8.234	0.701	0.06839	10.25	12	0.000311
WTAP	Yes	<0.000001	6.395	6.693	-0.2983	0.02942	10.14	12	0.000311
RADX	Yes	<0.000001	5.601	4.904	0.6964	0.06764	10.3	12	0.000311
PLCL2	Yes	<0.000001	5.615	6.168	-0.5524	0.05507	10.03	12	0.000311
MXRA7	Yes	<0.000001	7.205	7.536	-0.3307	0.0314	10.53	12	0.000311
AC008808.2	Yes	<0.000001	3.456	2.612	0.8446	0.08177	10.33	12	0.000311
AC010478.1	Yes	<0.000001	6.494	5.762	0.7323	0.07066	10.36	12	0.000311
ENSG00000259796	Yes	<0.000001	2.304	0.5885	1.716	0.1676	10.24	12	0.000311
AC078846.1	Yes	<0.000001	2.842	2.307	0.5344	0.05388	9.918	12	0.000322
BUD31	Yes	<0.000001	5.216	5.742	-0.5261	0.05387	9.768	12	0.000342
BRD3OS	Yes	<0.000001	5.515	5.138	0.3774	0.03851	9.8	12	0.000342
CNR1	Yes	<0.000001	8.123	7.465	0.658	0.06817	9.652	12	0.000353
MANF	Yes	<0.000001	4.216	4.697	-0.4816	0.04968	9.692	12	0.000353
UBASH3B	Yes	<0.000001	5.983	5.107	0.8764	0.09119	9.61	12	0.000354
SDAD1	Yes	<0.000001	5.675	6.15	-0.475	0.05003	9.495	12	0.000386
COX7B	Yes	<0.000001	5.024	5.595	-0.5709	0.06071	9.405	12	0.000405
GTF2B	Yes	<0.000001	4.89	5.357	-0.4673	0.04981	9.382	12	0.000405
SLC17A7	Yes	<0.000001	5.965	6.869	-0.9047	0.09711	9.316	12	0.00042
RPS6KA2	Yes	1e-06	7.19	6.596	0.5937	0.06585	9.016	12	0.000542
FAM219B	Yes	1e-06	7.046	7.293	-0.247	0.02738	9.022	12	0.000542
CALR	Yes	1e-06	8.472	8.848	-0.3755	0.0417	9.005	12	0.000542
MGAT1	Yes	1e-06	5.798	6.032	-0.2342	0.02626	8.919	12	0.00058
DNAJB6	Yes	1e-06	7.012	7.359	-0.3472	0.03952	8.786	12	0.000621
NDUFA10	Yes	1e-06	6.543	6.805	-0.2619	0.02989	8.76	12	0.000621
ZDHHC7	Yes	1e-06	5.949	6.359	-0.4103	0.04675	8.776	12	0.000621
AC068700.1	Yes	1e-06	2.807	2.113	0.6936	0.07869	8.814	12	0.000621
DNAJC7	Yes	2e-06	6.474	6.91	-0.4364	0.05007	8.716	12	0.000634
CES2	Yes	2e-06	6.128	5.786	0.3423	0.03937	8.696	12	0.000634
SNIP1	Yes	2e-06	4.597	4.873	-0.2759	0.03188	8.654	12	0.00065
SNAI2	Yes	2e-06	3.315	4.478	-1.164	0.136	8.558	12	0.00066
KLHL5	Yes	2e-06	4.892	4.28	0.6127	0.07152	8.566	12	0.00066
RNF6	Yes	2e-06	4.661	5.141	-0.4799	0.05593	8.579	12	0.00066
DCK	Yes	2e-06	4.735	4.269	0.4667	0.05429	8.595	12	0.00066
MLLT3	Yes	2e-06	4.661	4.086	0.5751	0.06751	8.52	12	0.000676
IRS4	Yes	2e-06	2.249	0.3254	1.923	0.2271	8.47	12	0.000702
LMO4	Yes	2e-06	6.935	6.328	0.6065	0.07232	8.386	12	0.000761
POU2F2	Yes	3e-06	5.751	5.126	0.6249	0.07559	8.267	12	0.000863
ARHGEF6	Yes	3e-06	3.964	4.783	-0.8186	0.1003	8.165	12	0.00094
STK39	Yes	3e-06	6.009	5.426	0.5823	0.07122	8.176	12	0.00094
PTPRG	Yes	3e-06	6.982	6.185	0.797	0.09818	8.118	12	0.000961
CACNA2D1	Yes	3e-06	7.476	7.123	0.3528	0.04348	8.116	12	0.000961
ENSG00000272327	Yes	3e-06	5.328	4.755	0.5732	0.07107	8.065	12	0.001004
RER1	Yes	4e-06	6.575	6.813	-0.2387	0.0298	8.01	12	0.001043
RPN1	Yes	4e-06	7.502	7.812	-0.3097	0.03869	8.005	12	0.001043
LIMS1	Yes	4e-06	4.642	4.175	0.4669	0.05872	7.951	12	0.001077
RAB12	Yes	4e-06	5.032	5.627	-0.5957	0.07481	7.964	12	0.001077
KEAP1	Yes	4e-06	5.926	5.365	0.5609	0.07124	7.873	12	0.001116
SCAMP1	Yes	4e-06	6.738	6.166	0.5716	0.07266	7.866	12	0.001116
MEGF10	Yes	5e-06	2.665	1.596	1.069	0.1362	7.844	12	0.001116
VPS39	Yes	5e-06	7.231	7.075	0.1564	0.01993	7.848	12	0.001116
NFRKB	Yes	4e-06	5.751	5.545	0.2061	0.02614	7.885	12	0.001116
AL049838.1	Yes	4e-06	2.703	1.619	1.084	0.1377	7.868	12	0.001116
LHX9	Yes	5e-06	5.969	4.913	1.056	0.1349	7.824	12	0.001127
UQCRB	Yes	5e-06	6.92	7.39	-0.4703	0.06081	7.735	12	0.001246
ZFP90	Yes	5e-06	6.848	6.583	0.2645	0.03431	7.711	12	0.001264
H3F3B	Yes	6e-06	9.514	9.97	-0.456	0.05943	7.673	12	0.001297
TERF2	Yes	6e-06	6.004	5.734	0.2705	0.03528	7.668	12	0.001297
PRNP	Yes	6e-06	6.374	6.834	-0.4603	0.06017	7.651	12	0.001308
SNX29	Yes	6e-06	5.426	4.971	0.4549	0.05998	7.584	12	0.001309
SMG6	Yes	7e-06	6.358	5.983	0.3749	0.04962	7.556	12	0.001309
SH3GL2	Yes	7e-06	3.863	3.048	0.8147	0.108	7.545	12	0.001309
IFT57	Yes	7e-06	5.01	5.353	-0.3426	0.0455	7.529	12	0.001309
MYL12B	Yes	7e-06	6.805	7.246	-0.4406	0.05865	7.513	12	0.001309
ENTPD1	Yes	7e-06	5.266	4.711	0.5551	0.0734	7.562	12	0.001309
MTG1	Yes	7e-06	5.328	4.999	0.3287	0.0436	7.54	12	0.001309
AVEN	Yes	7e-06	3.309	3.731	-0.4221	0.05582	7.563	12	0.001309
TMEM9B	Yes	7e-06	5.394	5.662	-0.2685	0.03581	7.498	12	0.001309
GLRX5	Yes	7e-06	5.462	5.881	-0.4189	0.05578	7.509	12	0.001309
CAMK1D	Yes	6e-06	6.053	5.62	0.4335	0.05715	7.585	12	0.001309
YRDC	Yes	7e-06	4.542	5.096	-0.5545	0.07371	7.523	12	0.001309
CDC42SE1	Yes	6e-06	6.715	7.066	-0.3514	0.04614	7.615	12	0.001309
NME2	Yes	7e-06	6.896	7.425	-0.5287	0.06974	7.58	12	0.001309
AL035425.3	Yes	7e-06	2.143	0.2539	1.889	0.2517	7.503	12	0.001309
TMEM245	Yes	7e-06	6.805	6.128	0.6768	0.09046	7.481	12	0.001323
ZCCHC17	Yes	8e-06	6.128	6.48	-0.3518	0.04709	7.472	12	0.001324
TBPL1	Yes	8e-06	5.544	5.91	-0.3653	0.04925	7.418	12	0.001345
TMEM248	Yes	8e-06	6.421	6.852	-0.4308	0.05808	7.417	12	0.001345
UXS1	Yes	8e-06	5.195	5.67	-0.4742	0.06385	7.427	12	0.001345
KLHL21	Yes	8e-06	4.961	5.35	-0.389	0.05238	7.426	12	0.001345
PRRC2A	Yes	8e-06	7.423	6.921	0.5017	0.06738	7.445	12	0.001345
AL591848.4	Yes	9e-06	3.476	2.81	0.6666	0.09044	7.371	12	0.001416
RAB34	Yes	9e-06	3.238	3.887	-0.6485	0.08818	7.353	12	0.001434
NDEL1	Yes	1e-05	5.546	5.964	-0.4184	0.05735	7.295	12	0.001534
TWNK	Yes	1e-05	4.774	5.122	-0.3477	0.04781	7.273	12	0.001536
PDCD10	Yes	1e-05	4.147	4.698	-0.5504	0.07579	7.262	12	0.001536
ASNSD1	Yes	1e-05	5.71	5.99	-0.2806	0.03866	7.256	12	0.001536
SAP18	Yes	1e-05	6.67	6.979	-0.3089	0.04257	7.257	12	0.001536
AMFR	Yes	1e-05	6.252	6.539	-0.2869	0.03949	7.266	12	0.001536
SLC8B1	Yes	1.1e-05	3.655	4.314	-0.6583	0.09138	7.203	12	0.001634
TBC1D20	Yes	1.1e-05	6.284	6.582	-0.2977	0.04147	7.179	12	0.001672
ENSG00000261452	Yes	1.1e-05	6.421	5.61	0.8106	0.1131	7.169	12	0.00168
CCT5	Yes	1.2e-05	8.03	8.514	-0.484	0.0677	7.149	12	0.001709
ENSG00000272796	Yes	1.2e-05	5.565	4.887	0.6783	0.09525	7.121	12	0.001759
TLK2	Yes	1.3e-05	6.071	6.431	-0.3593	0.05063	7.098	12	0.001799
MRPL17	Yes	1.3e-05	4.248	4.585	-0.3373	0.04767	7.074	12	0.00184
SLC6A16	Yes	1.3e-05	1.43	0.6995	0.7306	0.1035	7.06	12	0.001849
PDE5A	Yes	1.4e-05	4.086	3.483	0.6028	0.08566	7.037	12	0.001849
TM2D1	Yes	1.3e-05	4.157	4.566	-0.4086	0.05798	7.047	12	0.001849
TBC1D2B	Yes	1.3e-05	4.908	5.396	-0.4883	0.06926	7.05	12	0.001849
COL22A1	Yes	1.4e-05	1.516	0.4547	1.062	0.1508	7.039	12	0.001849
VEGFC	Yes	1.4e-05	1.797	1.156	0.6416	0.09156	7.007	12	0.001912
AC138904.1	Yes	1.6e-05	2.676	2.013	0.6625	0.09546	6.94	12	0.002081
FYN	Yes	1.6e-05	7.851	8.089	-0.2375	0.03426	6.932	12	0.002087
SCARA3	Yes	1.6e-05	2.57	1.645	0.9253	0.1337	6.922	12	0.002097
MIR186	Yes	1.6e-05	0.3052	-1.764	2.069	0.2997	6.905	12	0.00213
SEC31B	Yes	1.7e-05	5.294	4.847	0.4476	0.06502	6.884	12	0.002134
GSPT1	Yes	1.8e-05	7.504	7.891	-0.3871	0.05649	6.853	12	0.002134
GOLPH3	Yes	1.8e-05	6.396	6.617	-0.2217	0.03235	6.853	12	0.002134
KPNA1	Yes	1.7e-05	6.588	6.251	0.3363	0.04889	6.879	12	0.002134
CCNI	Yes	1.8e-05	9.653	10.08	-0.4308	0.06294	6.844	12	0.002134
ILKAP	Yes	1.8e-05	4.986	5.233	-0.247	0.03607	6.848	12	0.002134
MMAB	Yes	1.7e-05	5.059	4.63	0.4291	0.06233	6.884	12	0.002134
STAC	Yes	1.8e-05	3.045	2.475	0.57	0.08327	6.846	12	0.002134
SLC4A1AP	Yes	1.7e-05	5.492	5.776	-0.2839	0.04123	6.886	12	0.002134
AC008808.1	Yes	1.8e-05	0.8674	-0.4234	1.291	0.1883	6.856	12	0.002134
ATP2C1	Yes	1.8e-05	7.376	6.957	0.4188	0.06125	6.836	12	0.00214
SLC25A23	Yes	1.8e-05	6.716	6.22	0.496	0.07261	6.831	12	0.002141
FAM104A	Yes	1.8e-05	3.96	4.428	-0.4682	0.06863	6.822	12	0.00215
ENSG00000135847	Yes	1.9e-05	5.422	5.701	-0.2793	0.04099	6.814	12	0.002159
PRMT7	Yes	1.9e-05	6.111	5.732	0.3788	0.0557	6.8	12	0.002183
FDFT1	Yes	2e-05	8.246	7.87	0.3761	0.05557	6.767	12	0.002203
DNAJC8	Yes	2e-05	6.58	6.918	-0.3378	0.0499	6.77	12	0.002203
SAP130	Yes	2e-05	6.072	5.764	0.3078	0.04541	6.777	12	0.002203
CCT6A	Yes	2e-05	8.029	8.327	-0.2981	0.04396	6.781	12	0.002203
MAL2	Yes	2e-05	2.181	1.443	0.7378	0.1088	6.779	12	0.002203
PIP5K1A	Yes	2e-05	6.42	6.751	-0.3309	0.04897	6.757	12	0.002219
ISL1	Yes	2.1e-05	7.693	6.955	0.7378	0.1095	6.738	12	0.002263
UBE2Q2	Yes	2.1e-05	5.425	5.859	-0.4343	0.06467	6.715	12	0.002322
PDIA5	Yes	2.4e-05	3.368	4.238	-0.8693	0.1311	6.631	12	0.002498
SKP1	Yes	2.4e-05	8.17	8.485	-0.315	0.04745	6.638	12	0.002498
SHLD2	Yes	2.4e-05	4.163	4.719	-0.5567	0.08369	6.652	12	0.002498
GNL2	Yes	2.4e-05	6.245	6.507	-0.2625	0.03952	6.643	12	0.002498
SOCS5	Yes	2.4e-05	4.647	5.103	-0.4566	0.06884	6.633	12	0.002498
MRFAP1L1	Yes	2.4e-05	6.928	7.238	-0.3101	0.04676	6.631	12	0.002498
LINC01088	Yes	2.4e-05	0.3443	1.076	-0.7315	0.1103	6.63	12	0.002498
BCAN	Yes	2.5e-05	2.395	3.227	-0.8315	0.1259	6.607	12	0.002566
BUD13	Yes	2.5e-05	4.574	4.811	-0.2371	0.03593	6.599	12	0.002575
APMAP	Yes	2.6e-05	7.487	7.827	-0.3403	0.05173	6.579	12	0.00261
ZMAT2	Yes	2.6e-05	6.616	6.891	-0.2747	0.04173	6.583	12	0.00261
MAML2	Yes	2.6e-05	4.664	3.744	0.9198	0.1399	6.576	12	0.00261
TARSL2	Yes	2.7e-05	5.034	5.278	-0.244	0.03716	6.567	12	0.002627
ETNK1	Yes	2.7e-05	7.246	6.718	0.5285	0.08074	6.546	12	0.002684
VLDLR	Yes	2.8e-05	5.515	5.196	0.3189	0.04876	6.54	12	0.002684
ZDHHC23	Yes	2.8e-05	4.02	3.042	0.9786	0.1497	6.539	12	0.002684
SMARCD2	Yes	2.8e-05	5.902	6.493	-0.5908	0.09046	6.532	12	0.002695
FAM189A2	Yes	2.8e-05	1.881	1.06	0.8213	0.1258	6.526	12	0.002698
NT5C3A	Yes	2.9e-05	5.201	4.899	0.3015	0.0463	6.51	12	0.002745
YBX1	Yes	3e-05	9.81	10.2	-0.3924	0.06042	6.495	12	0.002778
DHX57	Yes	3e-05	6.198	5.661	0.5376	0.08287	6.487	12	0.002778
ANTXR2	Yes	3e-05	5.166	5.84	-0.6741	0.1039	6.489	12	0.002778
C9orf24	Yes	3e-05	2.883	2.149	0.7336	0.1131	6.485	12	0.002778
GOLGA5	Yes	3.1e-05	5.164	5.627	-0.4637	0.07182	6.455	12	0.002798
DNAJA2	Yes	3.1e-05	6.741	7.052	-0.3108	0.04814	6.455	12	0.002798
44077	Yes	3.1e-05	9.165	8.606	0.5594	0.08661	6.458	12	0.002798
CYB5D2	Yes	3.1e-05	5.435	5.131	0.3044	0.04713	6.458	12	0.002798
SMN1	Yes	3.1e-05	2.476	3.286	-0.8099	0.1253	6.463	12	0.002798
ZNF766	Yes	3e-05	4.503	4.818	-0.3148	0.04862	6.476	12	0.002798
AK3	Yes	3.3e-05	5.774	6.238	-0.4639	0.07227	6.42	12	0.00293
TRIB2	Yes	3.4e-05	8.137	7.764	0.3729	0.05832	6.394	12	0.002956
RRP36	Yes	3.4e-05	5.412	5.761	-0.3494	0.05463	6.396	12	0.002956
PCSK2	Yes	3.4e-05	4.728	4.078	0.6502	0.1017	6.396	12	0.002956
ULK3	Yes	3.4e-05	6.44	6.028	0.4119	0.06431	6.405	12	0.002956
ATG16L2	Yes	3.4e-05	2.846	2.265	0.581	0.09072	6.405	12	0.002956
MRPL16	Yes	3.5e-05	4.452	4.911	-0.4588	0.07187	6.384	12	0.002983
RFX2	Yes	3.6e-05	3.005	2.542	0.4635	0.07283	6.364	12	0.003009
PLEKHG1	Yes	3.6e-05	3.998	3.469	0.5289	0.08303	6.37	12	0.003009
KLHL7	Yes	3.6e-05	6.709	6.173	0.5357	0.0842	6.362	12	0.003009
KCTD15	Yes	3.6e-05	6.362	6.031	0.3319	0.05215	6.364	12	0.003009
TOX	Yes	3.6e-05	3.789	3.025	0.7643	0.1202	6.358	12	0.003011
DDX27	Yes	3.7e-05	5.887	6.234	-0.347	0.05468	6.346	12	0.003031
FAM181A	Yes	3.7e-05	1.608	-0.2444	1.852	0.2918	6.347	12	0.003031
GGNB2	Yes	3.8e-05	5.768	6.131	-0.3635	0.05751	6.322	12	0.003092
UBE2D1	Yes	3.8e-05	5.439	4.792	0.6474	0.1024	6.322	12	0.003092
ATG4A	Yes	3.8e-05	4.151	4.625	-0.4739	0.07489	6.327	12	0.003092
RYK	Yes	3.9e-05	4.764	5.122	-0.3579	0.05672	6.31	12	0.003129
CCZ1B	Yes	4e-05	4.195	4.848	-0.653	0.1037	6.298	12	0.003169
CCDC175	Yes	4e-05	0.12	-1.211	1.331	0.2115	6.293	12	0.003173
OBSL1	Yes	4.1e-05	6.361	5.857	0.5039	0.08026	6.278	12	0.003228
CCT8	Yes	4.1e-05	7.723	8.118	-0.3954	0.06305	6.272	12	0.003244
STX6	Yes	4.1e-05	5.832	6.329	-0.4971	0.07932	6.267	12	0.003247
LINC02106	Yes	4.2e-05	2.624	1.581	1.042	0.1667	6.251	12	0.003308
CDK5R1	Yes	4.3e-05	7.524	7.28	0.2434	0.03895	6.248	12	0.00331
NFIX	Yes	4.3e-05	1.699	2.749	-1.05	0.1684	6.236	12	0.003318
TRIT1	Yes	4.3e-05	4.908	5.227	-0.3184	0.05104	6.238	12	0.003318
ITPKB	Yes	4.3e-05	2.451	3.058	-0.6067	0.09728	6.237	12	0.003318
ME2	Yes	4.5e-05	6.103	6.297	-0.1941	0.03122	6.216	12	0.003353
C1QBP	Yes	4.5e-05	6.239	6.728	-0.4894	0.07868	6.219	12	0.003353
STBD1	Yes	4.5e-05	3.706	4.473	-0.7671	0.1234	6.215	12	0.003353
WWP2	Yes	4.5e-05	5.927	5.693	0.2341	0.03764	6.218	12	0.003353
C6orf203	Yes	4.6e-05	2.042	2.447	-0.4052	0.06532	6.204	12	0.003394
NSRP1	Yes	4.6e-05	4.53	4.879	-0.3493	0.05634	6.199	12	0.003399
ENSG00000267021	Yes	4.7e-05	0.8687	-0.9072	1.776	0.2871	6.186	12	0.003451
PEBP1	Yes	4.8e-05	8.493	8.806	-0.3134	0.05077	6.174	12	0.003457
ASB3	Yes	4.8e-05	4.246	4.588	-0.3421	0.05539	6.176	12	0.003457
TIMM17B	Yes	4.8e-05	4.481	2.973	1.507	0.2444	6.168	12	0.003457
FGF7	Yes	4.8e-05	0.8641	-0.2668	1.131	0.1833	6.172	12	0.003457
TBC1D32	Yes	4.8e-05	3.418	3.068	0.3498	0.05665	6.175	12	0.003457
TTC39A	Yes	4.8e-05	2.786	3.466	-0.6796	0.1103	6.164	12	0.003465
SYF2	Yes	4.9e-05	4.971	5.425	-0.4546	0.07382	6.158	12	0.003465
HIF3A	Yes	4.9e-05	2.427	1.508	0.9188	0.1492	6.157	12	0.003465
LRRTM3	Yes	4.9e-05	3.32	2.454	0.8662	0.1408	6.152	12	0.003475
FRMD7	Yes	5e-05	1.22	-0.4218	1.641	0.2671	6.146	12	0.003494
RARRES2	Yes	5.1e-05	1.78	0.7423	1.038	0.1692	6.133	12	0.003525
HARS	Yes	5.1e-05	6.853	7.096	-0.2424	0.03952	6.134	12	0.003525
TPCN2	Yes	5.1e-05	3.968	3.6	0.3676	0.06003	6.124	12	0.003562
PLOD3	Yes	5.3e-05	5.374	5.836	-0.4623	0.07568	6.109	12	0.003624
CKAP4	Yes	5.3e-05	7.282	7.577	-0.2952	0.04835	6.106	12	0.003624
TFAP4	Yes	5.4e-05	3.821	4.302	-0.4812	0.07903	6.089	12	0.003654
CIR1	Yes	5.4e-05	4.881	5.199	-0.3175	0.05214	6.09	12	0.003654
NRBF2	Yes	5.4e-05	4.535	5.022	-0.4867	0.07989	6.092	12	0.003654
MTMR9LP	Yes	5.4e-05	2.245	3.143	-0.8975	0.1473	6.093	12	0.003654
DNTTIP2	Yes	5.6e-05	5.833	6.146	-0.313	0.05159	6.067	12	0.003743
NDUFB10	Yes	5.6e-05	5.878	6.265	-0.3875	0.0639	6.064	12	0.003743
CNPY1	Yes	5.6e-05	2.451	1.014	1.437	0.2369	6.068	12	0.003743
SNX9	Yes	5.8e-05	5.111	5.577	-0.4659	0.07712	6.041	12	0.003857
ATXN2	Yes	5.9e-05	6.434	6.215	0.2189	0.03625	6.038	12	0.003857
CA8	Yes	5.9e-05	1.065	0.4516	0.6134	0.1017	6.031	12	0.003869
RAB30-DT	Yes	5.9e-05	3.198	2.74	0.4582	0.07596	6.032	12	0.003869
AP2S1	Yes	6e-05	5.903	5.45	0.4524	0.07514	6.021	12	0.003891
SOCS4	Yes	6e-05	6.919	6.275	0.644	0.1069	6.023	12	0.003891
ENSG00000108270	Yes	6.5e-05	5.459	5.795	-0.336	0.05626	5.972	12	0.004122
ANKRD23	Yes	6.5e-05	0.6368	-0.2119	0.8487	0.142	5.975	12	0.004122
RPL36AL	Yes	6.4e-05	5.388	5.833	-0.4459	0.07462	5.976	12	0.004122
GALT	Yes	6.5e-05	4.695	4.194	0.5009	0.08384	5.975	12	0.004122
EEPD1	Yes	6.6e-05	3.374	4.042	-0.6682	0.112	5.964	12	0.004145
TMEM56	Yes	6.6e-05	1.896	1.213	0.6833	0.1147	5.958	12	0.004145
ALDH4A1	Yes	6.6e-05	5.594	5.287	0.3074	0.05158	5.96	12	0.004145
C2orf16	Yes	6.6e-05	1.888	1.425	0.4628	0.07761	5.963	12	0.004145
CCZ1	Yes	6.7e-05	2.843	3.48	-0.6373	0.1071	5.953	12	0.004159
CEP126	Yes	6.8e-05	4.515	4.007	0.508	0.08548	5.943	12	0.004188
RMST	Yes	6.8e-05	3.761	3.035	0.7259	0.1221	5.944	12	0.004188
HSPA9	Yes	6.9e-05	8.148	8.776	-0.6277	0.1058	5.935	12	0.004196
EIF2S1	Yes	6.9e-05	6.166	6.526	-0.3603	0.06074	5.931	12	0.004196
AC090152.1	Yes	6.9e-05	1.825	1.287	0.5381	0.0907	5.933	12	0.004196
AC087854.1	Yes	6.9e-05	2.149	1.475	0.6742	0.1136	5.934	12	0.004196
SOX21	Yes	7e-05	2.93	1.691	1.24	0.2092	5.926	12	0.004199
SLC44A5	Yes	7e-05	6.031	5.429	0.6018	0.1016	5.925	12	0.004199
CYFIP2	Yes	7e-05	7.919	7.524	0.3954	0.06677	5.921	12	0.004208
GPC4	Yes	7.1e-05	6.307	4.81	1.498	0.2534	5.91	12	0.004228
PFDN6	Yes	7.1e-05	4.449	4.87	-0.4214	0.07123	5.915	12	0.004228
AL158212.3	Yes	7.1e-05	4.383	4.053	0.3292	0.05569	5.91	12	0.004228
MEF2D	Yes	7.4e-05	6.562	6.954	-0.3925	0.06665	5.888	12	0.004291
ITGB1	Yes	7.3e-05	8.067	8.856	-0.7888	0.1338	5.895	12	0.004291
ATP5ME	Yes	7.4e-05	5.399	5.746	-0.3468	0.0589	5.888	12	0.004291
CYP27C1	Yes	7.4e-05	3.733	3.002	0.7309	0.1241	5.888	12	0.004291
AC144831.1	Yes	7.3e-05	3.424	3.762	-0.3381	0.05736	5.894	12	0.004291
DDX18	Yes	7.4e-05	6.514	6.89	-0.3761	0.06391	5.885	12	0.004295
SBDSP1	Yes	7.6e-05	2.972	3.492	-0.5202	0.08866	5.867	12	0.004395
CD58	Yes	7.7e-05	1.405	2.441	-1.036	0.1768	5.859	12	0.00442
FAM129B	Yes	7.7e-05	5.32	5.739	-0.4185	0.0714	5.86	12	0.00442
HCN1	Yes	7.8e-05	4.596	3.654	0.9423	0.1609	5.856	12	0.004422
ENSG00000269728	Yes	7.8e-05	3.241	2.382	0.8588	0.1468	5.849	12	0.004452
FRMD3	Yes	7.9e-05	6.579	5.924	0.6554	0.1122	5.842	12	0.004485
MSI2	Yes	8e-05	7.197	6.787	0.4094	0.07012	5.838	12	0.004492
MRPL46	Yes	8e-05	2.96	3.511	-0.5514	0.09449	5.835	12	0.0045
FADS2	Yes	8.1e-05	8.857	8.362	0.4956	0.08501	5.83	12	0.004514
PTPN9	Yes	8.1e-05	6.708	6.943	-0.2345	0.04024	5.828	12	0.004514
NOL10	Yes	8.2e-05	4.522	4.977	-0.4546	0.07807	5.823	12	0.004532
SLC2A4	Yes	8.2e-05	0.4329	-0.6202	1.053	0.1809	5.82	12	0.004537
ENSG00000272005	Yes	8.3e-05	4.059	3.617	0.4429	0.07615	5.817	12	0.004542
IWS1	Yes	8.5e-05	6.266	6.492	-0.2268	0.03913	5.796	12	0.004669
PRICKLE2	Yes	8.5e-05	5.483	5.038	0.4451	0.07682	5.794	12	0.004669
GSTM3	Yes	8.6e-05	5.195	4.979	0.2152	0.03716	5.792	12	0.004673
NSG2	Yes	8.7e-05	8.016	7.412	0.604	0.1045	5.783	12	0.00472
QPCTL	Yes	8.8e-05	3.337	2.782	0.5543	0.09597	5.776	12	0.00475
COIL	Yes	8.8e-05	4.868	4.437	0.4314	0.07471	5.774	12	0.00475
GAL3ST4	Yes	8.9e-05	5.27	4.611	0.6592	0.1142	5.772	12	0.00475
ERBB4	Yes	8.9e-05	1.021	-0.3036	1.324	0.2297	5.767	12	0.004767
MED12	Yes	9.1e-05	6.418	6.08	0.338	0.05871	5.758	12	0.00482
KIF1BP	Yes	9.1e-05	5.759	6.076	-0.3176	0.05519	5.755	12	0.004822
ADIPOR1	Yes	9.2e-05	6.244	6.624	-0.3801	0.06611	5.75	12	0.004849
RDH10	Yes	9.3e-05	4.183	3.432	0.7516	0.1309	5.741	12	0.004888
EIF4E	Yes	9.3e-05	6.151	6.501	-0.3502	0.06101	5.74	12	0.004888
PUM3	Yes	9.4e-05	4.638	5.255	-0.6169	0.1076	5.732	12	0.004935
SUPV3L1	Yes	9.5e-05	5.096	5.375	-0.2784	0.04865	5.724	12	0.004976
HNRNPA1P48	Yes	9.6e-05	3.422	2.589	0.8322	0.1455	5.721	12	0.004981
EIF4E2	Yes	9.7e-05	6.729	7.073	-0.344	0.06021	5.713	12	0.005007
RXRG	Yes	9.8e-05	6.475	5.834	0.641	0.1124	5.705	12	0.005007
EPHX1	Yes	9.7e-05	4.499	5.41	-0.9111	0.1595	5.713	12	0.005007
CSRNP1	Yes	9.8e-05	3.774	4.535	-0.7614	0.1335	5.705	12	0.005007
UTP11	Yes	9.8e-05	5.371	5.663	-0.2916	0.05111	5.705	12	0.005007
PCYT2	Yes	9.8e-05	5.146	4.774	0.372	0.06517	5.708	12	0.005007
POFUT1	Yes	9.9e-05	5.206	5.536	-0.3299	0.0579	5.698	12	0.005041
PCDH10	Yes	0.0001	6.58	5.77	0.8097	0.1422	5.693	12	0.005061
LRP4	Yes	0.000102	4.583	3.437	1.146	0.2017	5.683	12	0.005131
SSB	Yes	0.000104	6.838	7.187	-0.3492	0.0616	5.668	12	0.005214
AMIGO2	Yes	0.000104	0.7005	-0.1077	0.8082	0.1426	5.668	12	0.005214
AL589880.1	Yes	0.000105	1.14	2.097	-0.9576	0.169	5.666	12	0.005214
ECI2	Yes	0.000105	4.43	4.874	-0.4433	0.07831	5.661	12	0.005239
DPM1	Yes	0.000106	4.702	5.209	-0.5078	0.08974	5.658	12	0.005245
CADPS2	Yes	0.000107	4.395	3.4	0.995	0.176	5.654	12	0.005263
JKAMP	Yes	0.000108	5.504	5.761	-0.2568	0.04548	5.647	12	0.005302
MRPL48	Yes	0.000108	4.126	4.401	-0.2747	0.04868	5.643	12	0.005316
SNW1	Yes	0.000109	5.975	6.172	-0.1971	0.03495	5.64	12	0.005327
GTF2E2	Yes	0.000109	4.083	4.526	-0.4431	0.0786	5.638	12	0.005327
KDR	Yes	0.00011	0.8679	0.3302	0.5377	0.09545	5.634	12	0.005344
HDAC6	Yes	0.000112	6.6	6.359	0.2409	0.04285	5.623	12	0.005391
ERICH1	Yes	0.000116	4.652	4.87	-0.2182	0.03896	5.602	12	0.005391
ARPC3	Yes	0.000116	6.655	6.996	-0.3407	0.06081	5.603	12	0.005391
ATP5PB	Yes	0.000114	7.24	7.521	-0.2812	0.05013	5.611	12	0.005391
ADGRL2	Yes	0.000115	7.846	7.384	0.4626	0.08247	5.609	12	0.005391
CDC16	Yes	0.000113	6.172	6.47	-0.2982	0.0531	5.615	12	0.005391
RCBTB2	Yes	0.000113	4.538	3.929	0.6095	0.1085	5.616	12	0.005391
RAMAC	Yes	0.000113	4.366	4.736	-0.3699	0.06586	5.616	12	0.005391
TMEM81	Yes	0.000113	2.649	2.199	0.4496	0.08008	5.615	12	0.005391
SLIT3	Yes	0.000112	7.129	6.344	0.7856	0.1397	5.624	12	0.005391
NR2F2	Yes	0.000115	5.659	4.734	0.9249	0.165	5.606	12	0.005391
SZT2	Yes	0.000116	5.772	5.431	0.341	0.06087	5.602	12	0.005391
SMN2	Yes	0.000114	1.567	2.415	-0.8483	0.1512	5.611	12	0.005391
NSA2	Yes	0.000117	5.73	6.087	-0.3572	0.06386	5.594	12	0.005428
KCNS3	Yes	0.000118	2.237	2.792	-0.555	0.09925	5.592	12	0.005428
AC104825.1	Yes	0.000118	2.56	2.119	0.4409	0.07884	5.592	12	0.005428
AC005034.3	Yes	0.000118	2.668	2.2	0.4679	0.08372	5.589	12	0.005434
PTPRZ1	Yes	0.000119	5.561	4.446	1.115	0.1996	5.587	12	0.005439
CAP1	Yes	0.000119	7.96	8.162	-0.2016	0.0361	5.583	12	0.005455
DNAJC18	Yes	0.000121	6.446	6.179	0.2677	0.04801	5.575	12	0.005505
UBE3C	Yes	0.000123	6.343	6.869	-0.526	0.09451	5.565	12	0.005523
RCN1	Yes	0.000122	6.905	7.319	-0.4143	0.07443	5.567	12	0.005523
TPM4	Yes	0.000123	8.33	8.663	-0.3332	0.05987	5.566	12	0.005523
FUT9	Yes	0.000123	3.793	2.911	0.8822	0.1585	5.566	12	0.005523
ENSG00000269430	Yes	0.000123	3.386	2.881	0.5054	0.09084	5.563	12	0.005523
PBDC1	Yes	0.000125	3.308	3.725	-0.4172	0.07514	5.552	12	0.005524
SNX4	Yes	0.000125	6.141	6.357	-0.216	0.03889	5.556	12	0.005524
STAM	Yes	0.000124	5.063	5.41	-0.3468	0.06237	5.56	12	0.005524
GIN1	Yes	0.000125	1.768	2.264	-0.4959	0.08932	5.552	12	0.005524
PXDC1	Yes	0.000124	2.733	3.317	-0.5839	0.105	5.559	12	0.005524
DCLK2	Yes	0.000125	6.514	6.129	0.3848	0.06928	5.555	12	0.005524
SYT17	Yes	0.000127	4.525	5.018	-0.4933	0.08894	5.546	12	0.005557
CPE	Yes	0.000128	8.459	8.96	-0.501	0.09048	5.537	12	0.005606
SCML4	Yes	0.000128	1.609	0.9715	0.6377	0.1151	5.538	12	0.005606
TSPAN14	Yes	0.000131	7.871	7.641	0.2301	0.04164	5.527	12	0.005653
PIP4K2A	Yes	0.00013	5.773	5.518	0.2557	0.04625	5.529	12	0.005653
AC004540.2	Yes	0.000131	3.124	2.862	0.2624	0.04749	5.526	12	0.005653
ZNF586	Yes	0.000132	3.275	3.727	-0.4519	0.08188	5.519	12	0.00567
PLPPR2	Yes	0.000134	7.794	7.31	0.4842	0.0879	5.509	12	0.00567
PCDH17	Yes	0.000132	6.281	5.421	0.8596	0.1557	5.52	12	0.00567
YWHAH	Yes	0.000131	8.067	8.325	-0.2581	0.04674	5.523	12	0.00567
PRKRIP1	Yes	0.000134	3.544	3.808	-0.2643	0.04798	5.508	12	0.00567
TACO1	Yes	0.000134	4.315	4.591	-0.2755	0.05	5.51	12	0.00567
THYN1	Yes	0.000133	5.212	5.494	-0.2821	0.05116	5.514	12	0.00567
C3orf70	Yes	0.000134	5.792	6.26	-0.4685	0.08503	5.511	12	0.00567
AC016747.1	Yes	0.000133	2.947	2.4	0.5464	0.09911	5.513	12	0.00567
EPDR1	Yes	0.000136	2.26	3.139	-0.8795	0.1598	5.502	12	0.00568
UBE2G1	Yes	0.000136	6.929	7.265	-0.3356	0.06099	5.502	12	0.00568
SAMD5	Yes	0.000136	4.947	4.639	0.308	0.05598	5.502	12	0.00568
RPF1	Yes	0.000136	4.795	5.073	-0.2782	0.05059	5.499	12	0.005692
PHC1	Yes	0.000138	6.783	6.332	0.4507	0.08207	5.492	12	0.005707
DDX10	Yes	0.000138	4.583	4.901	-0.3179	0.05786	5.494	12	0.005707
AL355297.4	Yes	0.000138	0.8037	0.02243	0.7812	0.1422	5.494	12	0.005707
ZFHX4	Yes	0.000139	4.982	4.065	0.9172	0.1671	5.489	12	0.005717
AL133415.1	Yes	0.000139	1.027	-0.08515	1.112	0.2028	5.486	12	0.005732
QSOX1	Yes	0.000141	6.068	6.429	-0.3613	0.06594	5.479	12	0.005761
JPT1	Yes	0.000141	8.682	8.94	-0.2581	0.04709	5.48	12	0.005761
SOX21-AS1	Yes	0.000141	2.703	1.571	1.131	0.2066	5.478	12	0.005761
SDHB	Yes	0.000143	4.959	5.396	-0.4361	0.07974	5.47	12	0.005819
MRM2	Yes	0.000144	5.149	5.408	-0.2587	0.04735	5.464	12	0.005857
IK	Yes	0.000146	7.157	7.38	-0.2228	0.04082	5.458	12	0.0059
FGFR1	Yes	0.000148	7.521	6.893	0.6278	0.1152	5.449	12	0.005926
FLRT3	Yes	0.000147	4.638	4.261	0.3773	0.0692	5.453	12	0.005926
PRPF4	Yes	0.000148	5.483	5.691	-0.208	0.03818	5.448	12	0.005926
CWC15	Yes	0.000147	3.56	0.362	3.198	0.5866	5.451	12	0.005926
AGGF1	Yes	0.000149	5.384	5.635	-0.2514	0.04617	5.446	12	0.00593
C3orf52	Yes	0.000151	2.543	1.602	0.9405	0.173	5.436	12	0.006012
CD37	Yes	0.000153	1.937	1.033	0.9042	0.1666	5.427	12	0.006053
CEBPZ	Yes	0.000153	5.812	6.176	-0.3643	0.0671	5.429	12	0.006053
TTC5	Yes	0.000154	5.289	5.036	0.2526	0.04657	5.424	12	0.006053
GPATCH4	Yes	0.000155	5.158	5.458	-0.2998	0.05531	5.421	12	0.006053
LSM1	Yes	0.000155	4.156	4.524	-0.3678	0.06787	5.419	12	0.006053
NPM1	Yes	0.000155	9.003	9.479	-0.4767	0.08797	5.419	12	0.006053
MRPS23	Yes	0.000155	4.993	5.375	-0.3822	0.0705	5.422	12	0.006053
HMGB1P6	Yes	0.000153	2.474	2.969	-0.4948	0.09118	5.426	12	0.006053
ZMIZ1	Yes	0.000156	9.057	8.536	0.5207	0.09613	5.417	12	0.006055
RPS15A	Yes	0.000156	7.627	8.188	-0.5601	0.1034	5.415	12	0.006056
FAM167A	Yes	0.000157	4.468	3.954	0.5138	0.09493	5.412	12	0.006065
CACUL1	Yes	0.000158	6.08	6.5	-0.4202	0.07771	5.408	12	0.006097
TENM4	Yes	0.000159	6.636	6.039	0.597	0.1104	5.406	12	0.006098
CBFB	Yes	0.000161	6.899	7.224	-0.3248	0.06021	5.395	12	0.006156
HTR7	Yes	0.000161	2.681	3.44	-0.7588	0.1406	5.396	12	0.006156
RPS20P22	Yes	0.000161	0.002042	-0.9534	0.9555	0.1771	5.396	12	0.006156
NMU	Yes	0.000163	3.774	3.253	0.5217	0.09679	5.39	12	0.006192
SLC38A7	Yes	0.000164	6.095	5.763	0.3324	0.06171	5.386	12	0.006198
CHST10	Yes	0.000164	5.43	5.232	0.1972	0.03662	5.386	12	0.006198
TRIOBP	Yes	0.000165	6.863	6.391	0.4717	0.08765	5.382	12	0.006206
UBXN2A	Yes	0.000165	4.877	5.247	-0.3694	0.06864	5.382	12	0.006206
HADHB	Yes	0.000167	5.432	6.262	-0.8299	0.1544	5.376	12	0.006242
IER5	Yes	0.000166	3.548	4.159	-0.6117	0.1138	5.376	12	0.006242
PDAP1	Yes	0.000167	7.189	7.479	-0.2894	0.05386	5.373	12	0.006253
RTL10	Yes	0.000169	5.422	5.181	0.2411	0.04491	5.368	12	0.006286
RNF216	Yes	0.000171	5.944	6.155	-0.2111	0.03939	5.359	12	0.006287
USP40	Yes	0.000171	5.404	5.109	0.2944	0.05493	5.361	12	0.006287
MRPS33	Yes	0.000171	4.174	4.543	-0.3695	0.06895	5.359	12	0.006287
GRIA2	Yes	0.00017	7.825	7.304	0.5216	0.09727	5.363	12	0.006287
FXYD6	Yes	0.000172	8.214	7.872	0.3415	0.06375	5.356	12	0.006287
CFAP298	Yes	0.000171	5.435	5.767	-0.3318	0.06192	5.359	12	0.006287
LETM1	Yes	0.000169	6.409	6.62	-0.2102	0.03918	5.365	12	0.006287
PLXNA4	Yes	0.000172	8.199	7.34	0.859	0.1604	5.356	12	0.006287
PAQR6	Yes	0.000173	4.909	4.432	0.4766	0.08903	5.353	12	0.006296
TTLL3	Yes	0.000177	5.836	5.288	0.5476	0.1026	5.337	12	0.006452
FBN3	Yes	0.00018	4.565	3.509	1.056	0.1982	5.329	12	0.006504
TMEM237	Yes	0.00018	5.519	5.216	0.3025	0.05677	5.329	12	0.006504
THOC3	Yes	0.000181	3.535	4.128	-0.593	0.1113	5.326	12	0.006524
DCST2	Yes	0.000183	1.182	0.3102	0.8716	0.164	5.316	12	0.006606
OTUB2	Yes	0.000185	2.878	2.445	0.4327	0.08149	5.31	12	0.006622
PELI1	Yes	0.000186	6.136	5.805	0.3308	0.06231	5.309	12	0.006622
LINC01159	Yes	0.000185	0.603	-1.23	1.833	0.3452	5.311	12	0.006622
AC007620.2	Yes	0.000185	2.359	1.892	0.4674	0.088	5.311	12	0.006622
IFT20	Yes	0.000189	3.732	4.059	-0.3262	0.06156	5.299	12	0.006678
TTC33	Yes	0.000188	4.393	3.86	0.5324	0.1004	5.301	12	0.006678
PCDH15	Yes	0.000188	5.038	4.291	0.7468	0.1409	5.301	12	0.006678
BRAP	Yes	0.000189	5.231	5.657	-0.4261	0.08046	5.297	12	0.006685
PPP1R21	Yes	0.00019	5.343	5.605	-0.2616	0.0494	5.296	12	0.006685
FGFR3	Yes	0.000193	5.58	4.596	0.9846	0.1863	5.284	12	0.006686
VAPA	Yes	0.000192	6.938	7.143	-0.2052	0.03881	5.289	12	0.006686
CCNE1	Yes	0.000193	3.431	3.985	-0.5538	0.1048	5.286	12	0.006686
GAB1	Yes	0.000193	4.575	4.059	0.5159	0.09759	5.286	12	0.006686
NDUFB3	Yes	0.000193	4.654	5.032	-0.3779	0.0715	5.285	12	0.006686
CHRM3	Yes	0.000191	4.911	3.955	0.9559	0.1806	5.293	12	0.006686
STX18	Yes	0.000193	4.815	5.129	-0.3136	0.05933	5.287	12	0.006686
KMT5A	Yes	0.000191	5.251	5.67	-0.4191	0.0792	5.291	12	0.006686
TMEM109	Yes	0.000197	3.739	4.222	-0.4832	0.09163	5.274	12	0.006698
PPP6C	Yes	0.000195	6.598	6.856	-0.2587	0.04901	5.28	12	0.006698
PAIP2	Yes	0.000196	6.425	6.814	-0.3885	0.07364	5.276	12	0.006698
CDKN2C	Yes	0.000195	3.973	4.503	-0.53	0.1004	5.277	12	0.006698
EMILIN1	Yes	0.000195	2.273	3.243	-0.9707	0.1839	5.278	12	0.006698
ATP5F1A	Yes	0.000197	9.283	9.537	-0.2541	0.04819	5.273	12	0.006698
MAB21L2	Yes	0.000196	5.199	4.44	0.7589	0.1439	5.275	12	0.006698
COX20	Yes	0.000198	6.894	6.639	0.2541	0.04823	5.269	12	0.006729
TMEM169	Yes	0.000199	6.645	7.116	-0.4709	0.08941	5.266	12	0.006741
BRD7	Yes	0.0002	6.369	6.774	-0.4056	0.07704	5.264	12	0.006748
LRRFIP1	Yes	0.0002	5.552	6.062	-0.5096	0.09685	5.262	12	0.006756
REEP5	Yes	0.000202	6.846	7.319	-0.4728	0.08993	5.258	12	0.006771
GCH1	Yes	0.000202	3.539	3.107	0.4319	0.08216	5.257	12	0.006771
CEP63	Yes	0.000201	4.8	5.109	-0.3083	0.05862	5.259	12	0.006771
NEK7	Yes	0.000203	5.195	4.59	0.6049	0.1151	5.253	12	0.006796
EIF3C	Yes	0.000206	3.761	4.338	-0.5772	0.11	5.245	12	0.006853
FGF7P6	Yes	0.000206	0.243	1.101	-0.8584	0.1636	5.246	12	0.006853
SLC4A4	Yes	0.00021	1.374	0.4749	0.8987	0.1717	5.234	12	0.006901
UBE2R2	Yes	0.000208	7.578	7.324	0.2537	0.04843	5.239	12	0.006901
PRKCA	Yes	0.00021	4.849	4.159	0.6907	0.1319	5.234	12	0.006901
PSMB10	Yes	0.00021	3.153	2.633	0.5199	0.09932	5.235	12	0.006901
EMP2	Yes	0.000208	5.113	6.104	-0.9909	0.1892	5.238	12	0.006901
LTV1	Yes	0.000211	4.719	5.29	-0.5713	0.1092	5.231	12	0.006904
MT-RNR1	Yes	0.00021	9.401	9.818	-0.4169	0.07968	5.232	12	0.006904
FREM1	Yes	0.000212	2.943	2.308	0.6357	0.1216	5.229	12	0.006912
HTRA3	Yes	0.000213	1.357	1.896	-0.5383	0.103	5.225	12	0.006925
ESRRG	Yes	0.000212	6.316	5.598	0.7174	0.1373	5.227	12	0.006925
NOP14	Yes	0.000214	5.503	5.749	-0.2455	0.047	5.223	12	0.006938
DPH5	Yes	0.000218	4.249	4.785	-0.5353	0.1027	5.21	12	0.007067
PCCA	Yes	0.00022	5.047	5.32	-0.2738	0.05258	5.206	12	0.007097
ERP29	Yes	0.00022	6.754	7.226	-0.4721	0.09069	5.205	12	0.007098
AACS	Yes	0.000222	5.913	6.104	-0.1905	0.03665	5.198	12	0.00716
ENSG00000251331	Yes	0.000223	0.3281	-0.4866	0.8147	0.1568	5.197	12	0.007166
MIR17HG	Yes	0.000224	2.923	2.066	0.8569	0.1649	5.195	12	0.007167
RARS	Yes	0.000226	5.993	6.423	-0.4301	0.0829	5.189	12	0.007224
MPHOSPH10	Yes	0.000226	5.727	6.301	-0.5738	0.1106	5.188	12	0.007224
RMND5B	Yes	0.000228	5.567	5.405	0.1622	0.03128	5.184	12	0.007251
TIMM8B	Yes	0.00023	5.295	4.897	0.3977	0.07678	5.179	12	0.007297
PTBP3	Yes	0.000232	6.614	6.08	0.5346	0.1033	5.173	12	0.007358
SSRP1	Yes	0.000233	7.868	8.099	-0.2304	0.04457	5.169	12	0.007383
MRPL3	Yes	0.000234	6.253	6.608	-0.3548	0.06867	5.167	12	0.007384
SRRM2	Yes	0.000234	9.959	9.629	0.3299	0.06384	5.167	12	0.007384
RPSAP47	Yes	0.000235	1.06	1.911	-0.8516	0.1649	5.165	12	0.007391
CUL9	Yes	0.000236	5.464	5.187	0.2767	0.0536	5.162	12	0.007405
EPHB6	Yes	0.000237	3.99	3.63	0.3604	0.06984	5.161	12	0.007406
VPS37C	Yes	0.000238	4.742	5.018	-0.2763	0.05357	5.158	12	0.007432
PLCH1	Yes	0.000239	2.93	2.017	0.9131	0.1772	5.154	12	0.00746
CDC42	Yes	0.000241	8.234	8.49	-0.2562	0.04974	5.151	12	0.007464
MYH9	Yes	0.000242	7.448	7.909	-0.4605	0.08948	5.146	12	0.007464
MINDY2	Yes	0.000242	5.911	5.282	0.6283	0.1221	5.147	12	0.007464
C1orf43	Yes	0.000241	7.247	7.453	-0.2054	0.03988	5.15	12	0.007464
FAIM	Yes	0.00024	3.595	3.948	-0.353	0.06852	5.152	12	0.007464
PSMD6	Yes	0.000242	6.22	6.519	-0.2995	0.05817	5.149	12	0.007464
KITLG	Yes	0.000244	5.123	3.85	1.273	0.2475	5.143	12	0.00749
LIPA	Yes	0.000245	5.205	5.612	-0.4071	0.0792	5.14	12	0.007508
C12orf43	Yes	0.000247	4.672	4.419	0.2532	0.04931	5.135	12	0.007559
GOSR2	Yes	0.000249	5.364	5.581	-0.2174	0.04238	5.13	12	0.00761
RNF141	Yes	0.000251	5.524	4.991	0.533	0.104	5.125	12	0.007658
AC015961.2	Yes	0.000252	-0.01909	-0.9293	0.9102	0.1777	5.122	12	0.007668
PCSK5	Yes	0.000257	2.856	3.69	-0.8343	0.1633	5.11	12	0.007788
CCDC90B	Yes	0.000258	5.955	6.139	-0.1838	0.03597	5.109	12	0.007788
COX6C	Yes	0.000258	6.643	6.988	-0.3445	0.06741	5.11	12	0.007788
CNNM2	Yes	0.000259	5.529	4.98	0.5487	0.1074	5.108	12	0.007795
SAMHD1	Yes	0.000261	5.15	4.781	0.3694	0.0724	5.102	12	0.007825
METAP2	Yes	0.000262	6.686	6.902	-0.216	0.04234	5.1	12	0.007825
ALAD	Yes	0.000261	5.604	5.399	0.2048	0.04014	5.101	12	0.007825
SERPINH1	Yes	0.000261	5.883	6.475	-0.5917	0.116	5.102	12	0.007825
GABARAPL2	Yes	0.000262	6.94	7.243	-0.3026	0.05935	5.099	12	0.007827
SLC25A13	Yes	0.000266	6.584	6.418	0.1661	0.03264	5.09	12	0.007926
PSMB1	Yes	0.000268	6.758	7.136	-0.3774	0.07421	5.086	12	0.007926
ELAVL1	Yes	0.000269	7.275	6.942	0.3328	0.06547	5.083	12	0.007926
CAPN3	Yes	0.00027	2.088	1.475	0.6129	0.1206	5.082	12	0.007926
RHEB	Yes	0.000268	6.184	6.526	-0.3423	0.06732	5.086	12	0.007926
RNF165	Yes	0.00027	7.404	7.181	0.2231	0.0439	5.082	12	0.007926
TPM3	Yes	0.00027	7.885	8.317	-0.4319	0.08498	5.082	12	0.007926
SFRP2	Yes	0.000267	6.006	4.651	1.355	0.2662	5.088	12	0.007926
DDX19B	Yes	0.000272	5.291	5.52	-0.2289	0.04509	5.077	12	0.007974
TOR1AIP2	Yes	0.000273	6.479	6.862	-0.3829	0.07543	5.076	12	0.007976
SEMA3C	Yes	0.000274	6.911	6.365	0.5459	0.1076	5.072	12	0.00801
PDHB	Yes	0.000275	6.113	6.373	-0.2604	0.05136	5.07	12	0.008019
CATSPER2	Yes	0.000276	1.724	1.163	0.5604	0.1106	5.068	12	0.008024
AL391807.1	Yes	0.000276	5.715	5.192	0.5223	0.1031	5.067	12	0.008024
KARS	Yes	0.000279	7.194	7.44	-0.2456	0.04853	5.061	12	0.00806
DNM2	Yes	0.00028	6.806	7.184	-0.3785	0.07481	5.059	12	0.00806
RAB5IF	Yes	0.00028	5.152	5.369	-0.2169	0.04287	5.06	12	0.00806
ETV4	Yes	0.00028	6.188	5.299	0.8891	0.1758	5.059	12	0.00806
SPATS2L	Yes	0.000279	4.714	5.178	-0.4644	0.09174	5.062	12	0.00806
PDHX	Yes	0.000284	5.397	5.678	-0.2809	0.05561	5.051	12	0.008114
MFF	Yes	0.000284	6.092	6.264	-0.1729	0.03422	5.052	12	0.008114
ATP6V0E2-AS1	Yes	0.000284	3.055	2.583	0.4715	0.09334	5.051	12	0.008114
DNAJC2	Yes	0.000285	4.692	5.028	-0.3353	0.06642	5.049	12	0.008132
FCHSD1	Yes	0.000288	4.353	4.011	0.342	0.06783	5.042	12	0.008212
UNC5B	Yes	0.000291	5.553	5.041	0.5124	0.1017	5.037	12	0.00825
TRIM24	Yes	0.000292	7.16	6.807	0.3538	0.07026	5.035	12	0.00825
AFDN	Yes	0.000291	8.504	8.16	0.3434	0.0682	5.036	12	0.00825
DUSP5	Yes	0.000292	4.1	4.644	-0.5442	0.1081	5.034	12	0.00825
DBNL	Yes	0.000295	7.219	6.823	0.3957	0.0787	5.027	12	0.008316
ATP6AP2	Yes	0.000295	7.781	7.212	0.569	0.1132	5.028	12	0.008316
FMNL3	Yes	0.000297	5.285	5.646	-0.3609	0.07183	5.025	12	0.008337
AC090114.2	Yes	0.000298	4.68	4.288	0.3923	0.07811	5.023	12	0.008351
EIF1B	Yes	0.0003	6.652	6.965	-0.3132	0.06242	5.018	12	0.008386
C1orf115	Yes	0.0003	1.197	1.903	-0.7062	0.1407	5.018	12	0.008386
ACAA1	Yes	0.000301	5.195	5.498	-0.3034	0.0605	5.016	12	0.008396
MAK16	Yes	0.000302	4.695	5.045	-0.35	0.06979	5.015	12	0.008396
L1CAM	Yes	0.000303	9.317	9.022	0.295	0.05886	5.012	12	0.008422
TSG101	Yes	0.000304	6.339	6.587	-0.248	0.04951	5.01	12	0.008429
ZDHHC6	Yes	0.000305	5.16	5.406	-0.2455	0.04903	5.008	12	0.00844
ARPC2	Yes	0.000307	7.586	7.807	-0.2204	0.04404	5.005	12	0.008456
ENSG00000167765	Yes	0.000307	2.145	1.791	0.3538	0.07068	5.005	12	0.008456
SND1	Yes	0.000307	7.7	7.846	-0.1455	0.02908	5.004	12	0.008457
FABP3	Yes	0.000309	5.688	6.661	-0.9732	0.1946	5.001	12	0.008465
ENSG00000174100	Yes	0.000309	4.172	4.424	-0.2522	0.05044	5.001	12	0.008465
SEC16A	Yes	0.000311	7.213	6.973	0.2407	0.04816	4.997	12	0.008504
OLMALINC	Yes	0.000313	3.582	3.166	0.4167	0.08344	4.993	12	0.008527
APOPT1	Yes	0.000312	4.993	5.307	-0.3144	0.06294	4.994	12	0.008527
ELOVL1	Yes	0.000315	3.983	4.428	-0.445	0.0892	4.988	12	0.008582
NRSN1	Yes	0.000318	3.626	3.072	0.5535	0.1111	4.983	12	0.008642
SLC37A4	Yes	0.00032	2.223	1.576	0.6471	0.1299	4.98	12	0.008668
NCL	Yes	0.000322	9.469	9.77	-0.3005	0.06038	4.977	12	0.008704
DELE1	Yes	0.000323	6.337	5.96	0.3768	0.07576	4.974	12	0.008729
RPL22	Yes	0.000324	7.901	8.347	-0.4461	0.08972	4.973	12	0.008731
ARNT2	Yes	0.000327	7.482	7.002	0.4796	0.09656	4.967	12	0.00879
ZMAT3	Yes	0.000327	4.56	3.952	0.6076	0.1223	4.967	12	0.00879
RAB8A	Yes	0.000329	4.888	5.183	-0.2952	0.05948	4.963	12	0.008828
SUSD6	Yes	0.00033	5.398	5.779	-0.382	0.07699	4.961	12	0.008836
ATG16L1	Yes	0.000333	5.572	5.782	-0.2098	0.04233	4.956	12	0.008894
PFN2	Yes	0.000334	8.564	8.789	-0.2252	0.04546	4.954	12	0.008916
FZD3	Yes	0.000335	6.562	6.035	0.5268	0.1064	4.952	12	0.008926
ETV1	Yes	0.000337	7.369	6.796	0.5726	0.1157	4.95	12	0.008946
DNAH9	Yes	0.000338	1.967	2.408	-0.4412	0.08919	4.947	12	0.008952
NOVA2	Yes	0.000339	8.37	8.021	0.3492	0.07061	4.945	12	0.008952
PFDN5	Yes	0.000339	6.624	7.014	-0.3901	0.07887	4.946	12	0.008952
EPHB4	Yes	0.000339	3.69	4.42	-0.7293	0.1475	4.946	12	0.008952
SSBP1	Yes	0.000341	5.839	6.139	-0.3002	0.06074	4.942	12	0.008964
SPTBN1	Yes	0.00034	9.146	8.751	0.3951	0.07992	4.943	12	0.008964
UBE2L3	Yes	0.000343	6.802	7.053	-0.2508	0.05079	4.938	12	0.009006
IL18R1	Yes	0.000345	1.147	0.1716	0.9754	0.1977	4.935	12	0.00903
ARPC5L	Yes	0.000345	5.395	5.753	-0.3582	0.0726	4.935	12	0.00903
SLIT2	Yes	0.000346	6.08	5.191	0.8887	0.1801	4.934	12	0.00903
CTXN3	Yes	0.000346	1.932	0.7474	1.184	0.2401	4.933	12	0.00903
BLMH	Yes	0.000347	6.599	6.923	-0.3243	0.06577	4.931	12	0.009033
HNRNPC	Yes	0.00035	8.731	9.042	-0.3107	0.06307	4.927	12	0.009046
REC8	Yes	0.00035	6.585	6.287	0.2975	0.0604	4.926	12	0.009046
CABLES2	Yes	0.000351	5.288	5.094	0.1938	0.03936	4.925	12	0.009046
AP3S1	Yes	0.000349	5.844	6.221	-0.3768	0.07646	4.928	12	0.009046
AC093627.4	Yes	0.000349	1.93	3.006	-1.077	0.2185	4.928	12	0.009046
DTX4	Yes	0.000353	7.392	6.659	0.7335	0.1491	4.921	12	0.00909
AC018809.2	Yes	0.000354	1.917	1.465	0.4524	0.09196	4.92	12	0.009094
RAB11FIP2	Yes	0.00036	5.759	5.416	0.3431	0.06988	4.91	12	0.009217
PITRM1	Yes	0.000359	6.399	6.25	0.1489	0.03031	4.911	12	0.009217
GGA1	Yes	0.000365	6.597	6.317	0.2798	0.05707	4.902	12	0.009227
PABPC1L	Yes	0.000362	4.638	4.275	0.3639	0.07416	4.906	12	0.009227
PPM1G	Yes	0.000366	7.205	7.488	-0.2834	0.05782	4.9	12	0.009227
CFDP1	Yes	0.000363	6.406	6.72	-0.3138	0.06398	4.905	12	0.009227
DEPP1	Yes	0.000364	3.949	4.597	-0.6475	0.1321	4.903	12	0.009227
GREM2	Yes	0.000363	5.324	4.848	0.4761	0.09707	4.905	12	0.009227
HSPA14	Yes	0.000365	5.342	5.656	-0.3139	0.06405	4.901	12	0.009227
AC079089.1	Yes	0.000364	2.517	1.943	0.5734	0.1169	4.904	12	0.009227
AL158071.5	Yes	0.000364	0.4137	-0.349	0.7627	0.1555	4.903	12	0.009227
TGOLN2	Yes	0.00037	7.15	7.497	-0.3476	0.07104	4.893	12	0.009323
MUC20	Yes	0.000373	2.283	1.743	0.5392	0.1103	4.889	12	0.009369
TFB2M	Yes	0.000375	3.382	3.857	-0.4747	0.09715	4.886	12	0.009404
ADGRG2	Yes	0.000377	4.653	3.491	1.162	0.2381	4.882	12	0.009455
SLC25A32	Yes	0.00038	4.943	5.215	-0.2725	0.05586	4.878	12	0.009476
ABCF1	Yes	0.000379	6.312	6.667	-0.355	0.07276	4.879	12	0.009476
ALDH1B1	Yes	0.000381	5.3	4.999	0.3011	0.06174	4.877	12	0.00949
PTGFRN	Yes	0.000382	5.656	6.413	-0.7569	0.1553	4.874	12	0.009508
PSMC2	Yes	0.000383	6.308	6.514	-0.2059	0.04225	4.873	12	0.00952
TMEM108	Yes	0.000385	3.755	3.287	0.4684	0.09619	4.87	12	0.009551
RNF10	Yes	0.000392	7.603	7.345	0.258	0.05309	4.86	12	0.009649
UBE2W	Yes	0.000391	5.522	5.73	-0.2081	0.04281	4.861	12	0.009649
FBH1	Yes	0.000392	5.584	5.831	-0.2476	0.05096	4.859	12	0.009649
SLC25A28	Yes	0.000392	4.41	4.072	0.3383	0.06961	4.86	12	0.009649
CES4A	Yes	0.000391	3.461	2.516	0.9449	0.1944	4.861	12	0.009649
TRPM3	Yes	0.000394	1.689	0.8377	0.8518	0.1754	4.856	12	0.009678
TNKS	Yes	0.000395	7.516	7.108	0.4075	0.08395	4.854	12	0.009688
YPEL5	Yes	0.000397	6.161	6.336	-0.1756	0.03619	4.852	12	0.009704
RPRD1A	Yes	0.000399	6.728	6.46	0.2671	0.05508	4.849	12	0.00973
CTSB	Yes	0.000399	7.11	7.363	-0.2524	0.05206	4.849	12	0.00973
GRIN3A	Yes	0.000403	4.677	3.787	0.8894	0.1837	4.843	12	0.00982
BAP1	Yes	0.000405	7.191	7.031	0.16	0.03306	4.84	12	0.009841
ARMC8	Yes	0.000406	5.833	6.075	-0.2423	0.05007	4.839	12	0.009843
CTSZ	Yes	0.00041	2.187	2.721	-0.5342	0.1105	4.833	12	0.009932
TOMM40L	Yes	0.000414	5.124	4.859	0.265	0.0549	4.827	12	0.010023
IGLV1-51	Yes	0.000415	-0.08247	-1.152	1.069	0.2216	4.825	12	0.010027
TMEM170B	Yes	0.000419	6.416	5.951	0.4651	0.09651	4.819	12	0.010115
ENSG00000174374	Yes	0.000422	3.432	3.731	-0.2989	0.06208	4.815	12	0.010169
TSFM	Yes	0.000424	4.852	5.108	-0.2564	0.05326	4.813	12	0.010191
HSPE1	Yes	0.000428	6.05	6.429	-0.379	0.07883	4.808	12	0.01026
TPD52L2	Yes	0.00043	6.947	7.233	-0.2863	0.05958	4.805	12	0.01029
TMEM8B	Yes	0.000433	6.09	5.757	0.3335	0.06947	4.801	12	0.010359
NLK	Yes	0.000435	6.663	6.404	0.2596	0.05412	4.797	12	0.010399
CCDC58	Yes	0.000437	3.39	3.874	-0.4834	0.1008	4.796	12	0.010407
CASD1	Yes	0.000437	7.477	6.975	0.5025	0.1048	4.795	12	0.010411
NR4A3	Yes	0.000439	4.555	3.792	0.7628	0.1592	4.792	12	0.010437
ZRSR2	Yes	0.000441	4.566	4.851	-0.2845	0.05939	4.79	12	0.010455
MTX2	Yes	0.000443	5.935	6.13	-0.1951	0.04074	4.788	12	0.010465
EIF5A2	Yes	0.000442	3.251	3.825	-0.5739	0.1199	4.789	12	0.010465
KANK2	Yes	0.000447	4.259	4.709	-0.4494	0.09399	4.782	12	0.010554
NCOA6	Yes	0.000448	6.894	6.544	0.3495	0.0731	4.781	12	0.010554
MYDGF	Yes	0.00045	5.144	5.485	-0.3416	0.0715	4.778	12	0.010556
EFR3B	Yes	0.000449	6.722	5.887	0.8358	0.1749	4.78	12	0.010556
PSMD7	Yes	0.000451	6.422	6.617	-0.1948	0.04079	4.777	12	0.010556
PCMT1	Yes	0.000451	6.903	7.268	-0.3655	0.07652	4.776	12	0.010556
ATF4	Yes	0.00045	8.053	8.333	-0.28	0.05861	4.779	12	0.010556
RRS1	Yes	0.000452	4.173	4.436	-0.2623	0.05492	4.775	12	0.010559
PSD2	Yes	0.000454	6.465	5.931	0.5337	0.1118	4.773	12	0.010577
CCDC28A	Yes	0.000455	2.69	3.162	-0.4716	0.09883	4.772	12	0.01059
SOCS6	Yes	0.000456	4.91	4.5	0.4096	0.08587	4.77	12	0.010599
ENG	Yes	0.000458	1.024	-0.01416	1.038	0.2177	4.767	12	0.01062
SPRED1	Yes	0.000458	5.867	5.344	0.5231	0.1097	4.767	12	0.01062
CDK9	Yes	0.000463	6.285	6.063	0.2223	0.0467	4.761	12	0.010689
RSL1D1	Yes	0.000464	6.896	7.13	-0.2339	0.04914	4.761	12	0.010689
NOMO2	Yes	0.000463	4.586	4.914	-0.3284	0.06896	4.762	12	0.010689
SF3B6	Yes	0.000465	5.656	6.033	-0.3772	0.07925	4.759	12	0.010703
AGPAT4	Yes	0.000471	6.994	6.766	0.2275	0.04788	4.751	12	0.010827
NDUFAB1	Yes	0.000479	5.62	5.884	-0.264	0.05567	4.742	12	0.010991
SEC61A2	Yes	0.000482	5.858	6.051	-0.193	0.04072	4.738	12	0.010995
BMERB1	Yes	0.000481	7.098	6.548	0.5504	0.1161	4.739	12	0.010995
CLPX	Yes	0.000482	5.599	5.78	-0.1807	0.03814	4.738	12	0.010995
SHISA3	Yes	0.000482	2.246	0.6013	1.644	0.3471	4.738	12	0.010995
IFT27	Yes	0.000485	5.513	5.308	0.2052	0.04334	4.734	12	0.011037
CERCAM	Yes	0.000485	5.107	4.452	0.6551	0.1384	4.734	12	0.011037
TXNDC16	Yes	0.000491	5.303	4.864	0.4399	0.09305	4.727	12	0.011129
AC023301.1	Yes	0.00049	3.166	2.266	0.8999	0.1903	4.728	12	0.011129
CCDC47	Yes	0.000492	6.144	6.661	-0.5163	0.1093	4.726	12	0.011135
ESYT1	Yes	0.000499	6.362	6.537	-0.1755	0.0372	4.718	12	0.011278
DYNC1LI1	Yes	0.000502	7.029	7.199	-0.1698	0.03602	4.714	12	0.011321
PTMA	Yes	0.000502	9.91	10.15	-0.2422	0.05138	4.714	12	0.011321
C14orf93	Yes	0.000507	3.029	3.738	-0.7088	0.1505	4.708	12	0.01141
MBD2	Yes	0.00051	4.352	4.708	-0.3561	0.07568	4.705	12	0.011451
ZNF860	Yes	0.000514	0.6202	-0.4647	1.085	0.2308	4.7	12	0.01154
STAM2	Yes	0.000516	5.244	4.986	0.2576	0.05483	4.698	12	0.011548
RORB	Yes	0.000516	1.943	1.196	0.7464	0.1589	4.698	12	0.011548
TNFAIP8L1	Yes	0.000518	3.63	4.031	-0.4011	0.08541	4.696	12	0.011562
AL109811.1	Yes	0.000519	1.594	1.167	0.4269	0.09092	4.695	12	0.011569
MPI	Yes	0.000525	4.827	4.335	0.492	0.105	4.688	12	0.011686
IFT140	Yes	0.000529	5.644	5.428	0.2164	0.04621	4.683	12	0.011765
PNPLA4	Yes	0.000531	3.885	4.244	-0.3588	0.07666	4.681	12	0.011777
CYP2U1	Yes	0.000531	3.904	4.317	-0.4125	0.08813	4.681	12	0.011777
KBTBD7	Yes	0.000534	4.862	4.557	0.3043	0.06505	4.678	12	0.011819
GMCL1	Yes	0.000539	4.296	4.117	0.1794	0.0384	4.673	12	0.011856
DCUN1D5	Yes	0.000538	5.207	5.57	-0.3634	0.07775	4.674	12	0.011856
SMC6	Yes	0.000537	6.134	6.57	-0.4366	0.09341	4.675	12	0.011856
SLC35F3	Yes	0.000539	1.766	1.286	0.4806	0.1028	4.673	12	0.011856
RTRAF	Yes	0.000546	6.472	6.763	-0.2914	0.06247	4.665	12	0.011999
RBM17	Yes	0.000548	6.588	6.85	-0.2628	0.05636	4.663	12	0.012029
NCAPH2	Yes	0.000549	5.857	5.548	0.3097	0.06643	4.661	12	0.012034
CPSF6	Yes	0.000552	7.847	7.511	0.3363	0.07219	4.658	12	0.012081
CNTN2	Yes	0.000554	8.228	7.548	0.6799	0.146	4.657	12	0.012087
TGFBR2	Yes	0.000557	2.548	3.881	-1.333	0.2864	4.654	12	0.012131
RBPMS2	Yes	0.000557	2.255	1.274	0.9808	0.2108	4.653	12	0.012131
CA2	Yes	0.000559	2.073	1.109	0.964	0.2073	4.651	12	0.01216
SLC41A1	Yes	0.000562	4.996	5.303	-0.3073	0.0661	4.649	12	0.012192
HMGCR	Yes	0.000564	9.238	8.924	0.3142	0.06761	4.647	12	0.012207
MT-TP	Yes	0.000564	4.828	5.472	-0.6433	0.1384	4.646	12	0.012207
SORCS1	Yes	0.000567	6.157	5.51	0.6466	0.1393	4.644	12	0.012249
SNRPD1	Yes	0.000568	6.047	6.298	-0.2505	0.05397	4.642	12	0.012258
TBC1D26	Yes	0.00057	0.8813	0.01315	0.8681	0.1871	4.641	12	0.012276
CMPK1	Yes	0.000571	6.452	6.696	-0.2434	0.05247	4.639	12	0.012283
PFAS	Yes	0.000572	6.651	6.474	0.1773	0.03823	4.639	12	0.012283
WASF3	Yes	0.000573	6.48	6.197	0.2832	0.06109	4.637	12	0.012304
TVP23B	Yes	0.000581	3.796	4.248	-0.4517	0.09757	4.629	12	0.012412
SEZ6L2	Yes	0.00058	8.924	8.472	0.4529	0.09783	4.63	12	0.012412
AC016727.1	Yes	0.000579	2.03	2.716	-0.6853	0.148	4.631	12	0.012412
ZDHHC5	Yes	0.000583	6.417	6.539	-0.1216	0.02627	4.627	12	0.012444
SNX15	Yes	0.000586	5.318	4.836	0.4821	0.1042	4.624	12	0.012447
CACYBP	Yes	0.000586	6.138	6.445	-0.3069	0.06637	4.624	12	0.012447
TTYH1	Yes	0.000584	5.67	4.541	1.128	0.2439	4.626	12	0.012447
LHX6	Yes	0.000597	0.8443	1.573	-0.7286	0.1579	4.614	12	0.012567
MRPL35	Yes	0.000595	5.663	6.066	-0.4037	0.08747	4.615	12	0.012567
PDZRN4	Yes	0.000596	2.566	1.727	0.8388	0.1818	4.614	12	0.012567
GCC1	Yes	0.000593	5.109	5.428	-0.3196	0.06923	4.617	12	0.012567
SHISA7	Yes	0.000594	4.964	4.441	0.523	0.1133	4.617	12	0.012567
AL592182.2	Yes	0.000595	1.473	0.7255	0.7478	0.162	4.615	12	0.012567
CSTF2T	Yes	0.0006	5.664	5.945	-0.2804	0.06082	4.61	12	0.012622
RUSC1-AS1	Yes	0.000601	4.112	3.673	0.4394	0.09532	4.609	12	0.012625
POU3F3	Yes	0.000605	3.909	2.465	1.444	0.3134	4.606	12	0.01269
CAMTA2	Yes	0.000612	6.008	5.663	0.3445	0.0749	4.599	12	0.01281
MEF2A	Yes	0.000616	6.28	6.579	-0.2987	0.06499	4.596	12	0.012873
MAPK14	Yes	0.000617	5.29	5.517	-0.2265	0.04929	4.595	12	0.012877
AC016168.2	Yes	0.000619	0.824	0.1426	0.6813	0.1483	4.593	12	0.0129
SRSF4	Yes	0.00062	6.744	6.527	0.2165	0.04716	4.591	12	0.012915
NOP14-AS1	Yes	0.000622	4.218	3.735	0.4822	0.1051	4.59	12	0.012926
HEYL	Yes	0.000623	5.251	6.261	-1.01	0.2201	4.589	12	0.012932
BCAM	Yes	0.000624	5.613	4.523	1.09	0.2376	4.588	12	0.012932
MZT1	Yes	0.000626	4.344	3.906	0.4383	0.09556	4.586	12	0.012937
AL391422.4	Yes	0.000626	0.1378	0.7232	-0.5854	0.1276	4.586	12	0.012937
TYRO3	Yes	0.000628	4.669	4.897	-0.2276	0.04965	4.584	12	0.012963
BRINP3	Yes	0.000631	4.77	4.213	0.5575	0.1217	4.581	12	0.012975
ADAM9	Yes	0.000629	4.642	5.28	-0.6375	0.1391	4.583	12	0.012975
BEND4	Yes	0.000631	2.981	2.17	0.8112	0.1771	4.581	12	0.012975
NGF	Yes	0.000633	0.4843	1.522	-1.038	0.2266	4.58	12	0.012993
HIPK2	Yes	0.000636	6.79	6.045	0.7449	0.1627	4.577	12	0.013041
ORC2	Yes	0.000645	4.589	4.964	-0.3744	0.08195	4.569	12	0.0132
CMTR1	Yes	0.000646	6.188	6.457	-0.2685	0.05878	4.568	12	0.01321
MRPS11	Yes	0.000648	4.954	5.248	-0.2946	0.06452	4.566	12	0.013236
PIBF1	Yes	0.00065	4.218	4.574	-0.3558	0.07794	4.564	12	0.013248
CPAMD8	Yes	0.000651	2.537	1.808	0.7287	0.1597	4.563	12	0.013262
RRAGD	Yes	0.000655	4.807	5.284	-0.4772	0.1046	4.56	12	0.013319
CTNND2	Yes	0.000656	8.212	7.772	0.4405	0.09662	4.559	12	0.013319
CMTM7	Yes	0.000662	3.821	4.231	-0.4103	0.09009	4.554	12	0.013418
ELMO1	Yes	0.000663	4.412	4.91	-0.4982	0.1094	4.553	12	0.013426
VWA7	Yes	0.000664	2.176	1.662	0.5141	0.1129	4.552	12	0.013426
E2F1	Yes	0.000668	4.96	5.377	-0.4171	0.09171	4.548	12	0.0135
TANK	Yes	0.000671	4.728	5.008	-0.2799	0.06157	4.546	12	0.013522
TBK1	Yes	0.000671	4.512	4.823	-0.3108	0.06837	4.546	12	0.013522
CDYL	Yes	0.000674	4.666	5.047	-0.3809	0.08384	4.543	12	0.013565
WBP1	Yes	0.000678	4.861	4.295	0.566	0.1247	4.54	12	0.013627
YWHAB	Yes	0.000685	8.806	8.567	0.2386	0.05263	4.534	12	0.013739
NET1	Yes	0.000688	6.521	7.102	-0.5815	0.1283	4.532	12	0.013776
KIF19	Yes	0.00069	3.631	4.319	-0.6879	0.1519	4.53	12	0.013804
RAD52	Yes	0.000694	4.152	3.996	0.1568	0.03464	4.527	12	0.013828
PPCS	Yes	0.000694	4.538	4.83	-0.2915	0.06439	4.526	12	0.013828
CUL4A	Yes	0.000693	6.034	6.225	-0.1907	0.04212	4.528	12	0.013828
UBA2	Yes	0.000702	7.026	7.293	-0.2674	0.05917	4.52	12	0.013958
ENTR1	Yes	0.000702	5.281	5.502	-0.2208	0.04885	4.52	12	0.013958
DNAJC1	Yes	0.000705	4.162	4.716	-0.5549	0.1228	4.518	12	0.013987
NXPE3	Yes	0.000706	5.307	5.069	0.2384	0.05277	4.517	12	0.013988
ZNF543	Yes	0.000707	3.341	3.746	-0.4044	0.08955	4.516	12	0.013989
SERTAD3	Yes	0.000708	3.889	4.298	-0.4088	0.09055	4.515	12	0.014001
RSRC2	Yes	0.00071	6.582	6.87	-0.2876	0.06372	4.513	12	0.014017
MMP15	Yes	0.000716	7.355	6.997	0.3586	0.07954	4.509	12	0.014033
HDAC5	Yes	0.000715	7.261	6.919	0.3428	0.07602	4.509	12	0.014033
ZMYM3	Yes	0.000715	7.077	6.838	0.2389	0.05299	4.509	12	0.014033
DUS2	Yes	0.000714	4.031	4.196	-0.1652	0.03662	4.51	12	0.014033
AC012123.1	Yes	0.000714	0.07125	-1.386	1.458	0.3232	4.51	12	0.014033
HCCS	Yes	0.000722	4.6	4.972	-0.3726	0.08272	4.504	12	0.014098
ITGB1BP1	Yes	0.000721	5.203	5.488	-0.2842	0.0631	4.505	12	0.014098
LRRN3	Yes	0.000721	6.143	5.79	0.3529	0.07834	4.505	12	0.014098
GRIK1	Yes	0.000725	4.924	4.237	0.6863	0.1525	4.501	12	0.014138
PBX1	Yes	0.000728	9.098	8.578	0.5198	0.1156	4.499	12	0.014185
ENSG00000221625	Yes	0.000733	2.05	1.494	0.5557	0.1236	4.495	12	0.01426
SRI	Yes	0.000737	5.949	5.7	0.2492	0.05547	4.492	12	0.014301
LUZP2	Yes	0.000737	2.725	2.216	0.5087	0.1133	4.492	12	0.014301
PSIP1	Yes	0.000744	7.663	7.889	-0.2264	0.05046	4.487	12	0.014412
44078	Yes	0.000747	4.447	4.119	0.3279	0.07312	4.484	12	0.014448
M6PR	Yes	0.000751	5.854	6.217	-0.3637	0.08116	4.481	12	0.014481
MLYCD	Yes	0.00075	3.525	3.794	-0.2694	0.06011	4.482	12	0.014481
CALB1	Yes	0.000752	5.012	3.935	1.077	0.2405	4.48	12	0.014481
LRRC4C	Yes	0.000752	4	3.282	0.718	0.1603	4.48	12	0.014481
PANTR1	Yes	0.000754	1.867	0.1422	1.725	0.3852	4.478	12	0.014507
ZFHX2	Yes	0.000758	4.926	4.439	0.4871	0.1088	4.476	12	0.014554
SRSF12	Yes	0.000762	4.513	4.168	0.345	0.07712	4.473	12	0.014605
BRINP2	Yes	0.000763	2.335	0.7521	1.583	0.3539	4.472	12	0.014605
CCDC57	Yes	0.000764	5.149	4.863	0.2865	0.06407	4.471	12	0.014621
ETFBKMT	Yes	0.000773	2.224	1.776	0.4478	0.1003	4.465	12	0.014763
METTL14	Yes	0.00078	5.077	5.375	-0.2977	0.06675	4.459	12	0.014796
ANGPT1	Yes	0.000777	1.728	0.6656	1.063	0.2382	4.462	12	0.014796
MGAT5B	Yes	0.000781	6.793	6.141	0.6519	0.1462	4.459	12	0.014796
MIR7-3HG	Yes	0.00078	3.376	2.7	0.6757	0.1515	4.459	12	0.014796
EPHA10	Yes	0.000779	5.095	4.697	0.398	0.08924	4.46	12	0.014796
COLQ	Yes	0.000778	2.44	1.979	0.461	0.1033	4.461	12	0.014796
RNF103	Yes	0.000794	4.986	5.283	-0.2973	0.06682	4.449	12	0.015028
ADD1	Yes	0.000797	8.495	8.325	0.1696	0.03813	4.447	12	0.015073
ERCC5	Yes	0.000799	6.29	6.501	-0.2109	0.04744	4.446	12	0.015089
HBP1	Yes	0.000801	4.848	5.204	-0.3557	0.08005	4.444	12	0.015108
SURF4	Yes	0.000802	4.536	4.897	-0.3602	0.08106	4.443	12	0.015108
SNRPG	Yes	0.000807	4.656	4.985	-0.3288	0.07405	4.44	12	0.015139
RWDD4P2	Yes	0.000806	0.38	1.329	-0.9489	0.2137	4.44	12	0.015139
PPIA	Yes	0.000806	9.383	9.652	-0.2684	0.06044	4.44	12	0.015139
PPIL4	Yes	0.000811	5.271	5.646	-0.3743	0.08437	4.437	12	0.015205
SRP19	Yes	0.00082	5.014	5.354	-0.34	0.07673	4.431	12	0.015278
RPS6KA3	Yes	0.00082	6.922	6.471	0.451	0.1018	4.431	12	0.015278
TSPYL2	Yes	0.000821	3.61	4.016	-0.4062	0.09168	4.43	12	0.015278
ZNF512	Yes	0.00082	7.259	7.431	-0.1721	0.03883	4.431	12	0.015278
AC019257.1	Yes	0.000818	0.3215	-0.6133	0.9347	0.2109	4.432	12	0.015278
AC073896.3	Yes	0.000821	1.16	0.6903	0.4697	0.106	4.43	12	0.015278
PHF20	Yes	0.00083	6.042	5.845	0.1971	0.04454	4.424	12	0.015348
EYA1	Yes	0.000829	6.067	5.672	0.3951	0.08929	4.425	12	0.015348
EIF2A	Yes	0.000828	5.987	6.156	-0.169	0.0382	4.425	12	0.015348
SALL2	Yes	0.00083	7.417	7.068	0.3484	0.07875	4.424	12	0.015348
SLX4	Yes	0.00083	4.978	4.547	0.4308	0.09738	4.424	12	0.015348
NOB1	Yes	0.000834	4.477	4.821	-0.3445	0.07792	4.421	12	0.015376
UEVLD	Yes	0.000834	3.734	3.384	0.3504	0.07925	4.421	12	0.015376
TTC1	Yes	0.00084	5.376	5.675	-0.2992	0.06773	4.417	12	0.01546
BRIX1	Yes	0.000842	4.518	4.878	-0.3599	0.08151	4.415	12	0.015491
BBS9	Yes	0.000844	4.432	4.16	0.2719	0.06161	4.414	12	0.015503
ID3	Yes	0.000845	5.237	4.139	1.098	0.2487	4.413	12	0.015509
SF3A3	Yes	0.000855	7.027	7.337	-0.3095	0.07024	4.407	12	0.015665
ARID1A	Yes	0.000859	8.454	8.127	0.3267	0.07418	4.405	12	0.015694
SORD	Yes	0.000859	4.928	5.109	-0.1814	0.04118	4.404	12	0.015694
AC022893.2	Yes	0.000861	3.813	3.251	0.5627	0.1278	4.403	12	0.015716
EMILIN2	Yes	0.000865	1.168	2.334	-1.166	0.265	4.4	12	0.015775
DCAF16	Yes	0.000868	6.317	6.145	0.1724	0.0392	4.398	12	0.015776
PIGO	Yes	0.000868	4.265	3.917	0.3488	0.07931	4.398	12	0.015776
AP001469.3	Yes	0.000868	2.262	1.677	0.5858	0.1332	4.398	12	0.015776
GFM2	Yes	0.000872	5.513	5.886	-0.3733	0.08493	4.396	12	0.015815
LINC02082	Yes	0.000874	0.936	0.4532	0.4828	0.1099	4.394	12	0.015846
NUDCD1	Yes	0.000879	4.341	4.688	-0.3467	0.07896	4.391	12	0.015915
GGA2	Yes	0.000881	6.018	6.342	-0.3235	0.0737	4.39	12	0.015932
OSBPL10	Yes	0.000887	3.582	2.846	0.7362	0.1678	4.386	12	0.016008
SDCCAG8	Yes	0.000895	5.002	5.232	-0.2306	0.05264	4.381	12	0.016133
RAP1B	Yes	0.000899	5.655	6.33	-0.6751	0.1542	4.378	12	0.016154
KLHL30	Yes	0.000899	1.448	1.985	-0.5376	0.1228	4.378	12	0.016154
TOMM5	Yes	0.000899	5.509	5.809	-0.3002	0.06855	4.379	12	0.016154
SULT4A1	Yes	0.0009	6.427	6.693	-0.2661	0.06078	4.377	12	0.016158
SUMO1	Yes	0.000904	6.686	7.015	-0.3292	0.07524	4.375	12	0.016189
LHFPL6	Yes	0.000904	7.182	6.747	0.4344	0.09929	4.375	12	0.016189
BACE2	Yes	0.000907	0.9819	0.06173	0.9202	0.2104	4.373	12	0.016213
PLCL1	Yes	0.000909	6.348	5.882	0.4663	0.1067	4.372	12	0.016216
SECISBP2	Yes	0.000908	6.439	6.325	0.1145	0.02619	4.372	12	0.016216
ST8SIA1	Yes	0.000911	7.09	6.52	0.5698	0.1304	4.371	12	0.016218
ATP8A2	Yes	0.000911	6.638	5.982	0.6554	0.15	4.37	12	0.016218
KPNA4	Yes	0.000915	6.734	7.122	-0.3881	0.08884	4.368	12	0.016266
RAB15	Yes	0.000919	6.546	6.73	-0.1842	0.04218	4.366	12	0.016308
L3MBTL1	Yes	0.00092	5.125	4.724	0.4009	0.09184	4.365	12	0.016309
WNT5A	Yes	0.000923	4.36	3.729	0.6316	0.1448	4.364	12	0.016337
PCOLCE	Yes	0.000927	4.192	5.42	-1.227	0.2815	4.361	12	0.016346
CD164	Yes	0.000926	5.524	5.844	-0.3196	0.07327	4.361	12	0.016346
TBCK	Yes	0.000927	6.006	5.702	0.304	0.06972	4.361	12	0.016346
CCT3	Yes	0.000925	8.373	8.661	-0.288	0.06603	4.362	12	0.016346
ITGB8	Yes	0.000931	4.146	3.39	0.7566	0.1736	4.358	12	0.016372
CNKSR2	Yes	0.000931	4.477	4.093	0.3838	0.08807	4.358	12	0.016372
WRNIP1	Yes	0.000932	5.903	6.166	-0.263	0.06035	4.357	12	0.016377
PLAGL2	Yes	0.000934	5.602	5.207	0.3953	0.09074	4.356	12	0.016388
ANXA5	Yes	0.000937	6.621	7.249	-0.6278	0.1442	4.355	12	0.016413
FGF2	Yes	0.000939	3.28	2.852	0.4286	0.09844	4.354	12	0.016431
ALK	Yes	0.000941	3.66	3.011	0.6498	0.1493	4.352	12	0.016457
FAM216A	Yes	0.000947	4.81	5.262	-0.4521	0.104	4.349	12	0.016527
ANKRD13A	Yes	0.000951	5.963	6.334	-0.3712	0.08541	4.346	12	0.016589
MRPS9	Yes	0.000955	4.872	5.366	-0.4939	0.1137	4.344	12	0.01663
TUSC2	Yes	0.000958	2.916	3.241	-0.3251	0.07486	4.342	12	0.016665
WDR54	Yes	0.000962	4.746	4.516	0.2305	0.05311	4.34	12	0.016716
MAP4	Yes	0.000963	8.708	8.984	-0.2758	0.06357	4.339	12	0.016716
LBR	Yes	0.000965	6.641	6.339	0.3015	0.06949	4.338	12	0.016717
AL356019.2	Yes	0.000965	1.126	0.3911	0.7345	0.1693	4.338	12	0.016717
AP002490.1	Yes	0.000972	0.7846	0.08612	0.6984	0.1612	4.334	12	0.016814
ADGRV1	Yes	0.000976	3.874	3.259	0.6146	0.1419	4.332	12	0.016853
CD44	Yes	0.000986	0.6301	1.561	-0.9307	0.2152	4.326	12	0.016876
NPY	Yes	0.000987	-0.1768	-1.423	1.247	0.2882	4.325	12	0.016876
RRP8	Yes	0.000983	4.749	4.956	-0.2079	0.04804	4.327	12	0.016876
EDNRB	Yes	0.00098	4.348	3.474	0.8738	0.2018	4.329	12	0.016876
ANP32B	Yes	0.000984	7.056	7.455	-0.3996	0.09235	4.327	12	0.016876
INTS3	Yes	0.000987	6.313	6.17	0.1429	0.03303	4.325	12	0.016876
UBE3B	Yes	0.000982	6.145	6.327	-0.1819	0.04203	4.328	12	0.016876
PRELID1	Yes	0.000984	5.298	5.599	-0.3012	0.06962	4.327	12	0.016876
SUCNR1	Yes	0.000982	0.6562	-0.4751	1.131	0.2614	4.328	12	0.016876
DENND2A	Yes	0.000989	6.53	6.763	-0.2331	0.05392	4.324	12	0.016884
NOMO1	Yes	0.000992	5.891	6.203	-0.3115	0.07208	4.322	12	0.016906
ENOSF1	Yes	0.000992	3.172	2.549	0.6237	0.1443	4.322	12	0.016906
TAB2	Yes	0.000994	6.204	6.399	-0.1953	0.04519	4.321	12	0.016916
ASIC3	Yes	0.000995	4.183	3.716	0.467	0.1081	4.321	12	0.016916
SLC35F1	Yes	0.001004	5.972	5.534	0.4386	0.1016	4.315	12	0.017052
RABL2A	Yes	0.001008	4.381	3.92	0.4608	0.1068	4.313	12	0.017095
PRPF40B	Yes	0.001014	4.388	4.094	0.2932	0.06804	4.31	12	0.01716
CDAN1	Yes	0.001013	4.703	4.497	0.2059	0.04777	4.31	12	0.01716
ASCL1	Yes	0.001023	1.607	0.1008	1.506	0.3498	4.305	12	0.017285
DBF4B	Yes	0.001025	4.504	4.219	0.2855	0.06634	4.304	12	0.017298
FAM192A	Yes	0.001026	6.805	7.037	-0.2326	0.05404	4.303	12	0.017298
MYL12A	Yes	0.001028	5.614	6.102	-0.4884	0.1135	4.302	12	0.017311
ZNF641	Yes	0.00104	5.503	5.209	0.2936	0.06836	4.296	12	0.017496
LINC00599	Yes	0.001046	7.695	7.287	0.4081	0.09508	4.292	12	0.017583
SPTLC1	Yes	0.001048	4.831	5.508	-0.6768	0.1577	4.291	12	0.017584
ZNF85	Yes	0.001055	1.564	2.077	-0.5134	0.1198	4.287	12	0.017694
IL11RA	Yes	0.001062	5.119	4.628	0.4916	0.1148	4.284	12	0.017742
ADCY10P1	Yes	0.001059	3.131	2.805	0.3258	0.07604	4.285	12	0.017742
RPF2	Yes	0.001063	4.579	4.924	-0.345	0.08054	4.283	12	0.017742
SMURF1	Yes	0.001063	6.249	6.098	0.1509	0.03522	4.283	12	0.017742
ETF1	Yes	0.00107	6.84	7.129	-0.2892	0.06758	4.279	12	0.017844
SRP14	Yes	0.001076	6.757	7.024	-0.2673	0.0625	4.277	12	0.017871
SLC25A38	Yes	0.001074	5.114	5.435	-0.3216	0.07519	4.277	12	0.017871
ZNF93	Yes	0.001075	4.386	4.799	-0.4136	0.09671	4.277	12	0.017871
TMUB2	Yes	0.001084	5.866	5.59	0.276	0.0646	4.272	12	0.017997
NDUFA6	Yes	0.001087	4.913	5.271	-0.358	0.08383	4.271	12	0.018015
NOP58	Yes	0.001088	6.033	6.32	-0.2873	0.06729	4.27	12	0.018019
DHCR7	Yes	0.001089	6.806	6.614	0.1924	0.04506	4.269	12	0.018019
COX17	Yes	0.001097	4.078	4.39	-0.3122	0.0732	4.266	12	0.018049
RASGEF1B	Yes	0.001094	6.02	5.705	0.3153	0.07388	4.267	12	0.018049
CISD2	Yes	0.001094	5.368	4.919	0.4484	0.1051	4.267	12	0.018049
ZSWIM5	Yes	0.001097	6.852	6.584	0.2682	0.06289	4.265	12	0.018049
SIPA1L1	Yes	0.001097	4.394	4.071	0.3235	0.07584	4.265	12	0.018049
LINC01896	Yes	0.001101	1.321	0.83	0.4914	0.1153	4.264	12	0.018084
C9orf72	Yes	0.001104	5.503	5.706	-0.2026	0.04755	4.262	12	0.018094
C5orf51	Yes	0.001104	6.308	5.975	0.3328	0.07809	4.262	12	0.018094
RRAS2	Yes	0.001108	2.718	3.179	-0.4614	0.1083	4.26	12	0.018137
CCDC43	Yes	0.001109	4.823	5.234	-0.4112	0.09654	4.259	12	0.018137
CLMP	Yes	0.00111	3.054	3.816	-0.7613	0.1788	4.259	12	0.018144
ATL3	Yes	0.001113	3.854	4.205	-0.3517	0.08261	4.257	12	0.018162
SNRNP40	Yes	0.001121	5.569	5.818	-0.2489	0.05852	4.253	12	0.018211
MEIS2	Yes	0.001119	6.009	5.599	0.4105	0.09651	4.254	12	0.018211
COX5B	Yes	0.001119	6.264	6.685	-0.4204	0.09881	4.254	12	0.018211
MFAP1	Yes	0.001121	5.68	5.921	-0.2404	0.05652	4.253	12	0.018211
TGFB3	Yes	0.00113	3.903	4.43	-0.527	0.124	4.249	12	0.018316
PPOX	Yes	0.001129	5.067	4.663	0.404	0.09508	4.249	12	0.018316
INPP5A	Yes	0.001133	5.075	5.38	-0.3051	0.07183	4.247	12	0.018337
KCTD3	Yes	0.001135	6.357	6.1	0.2576	0.06065	4.246	12	0.018337
MAPKAPK5-AS1	Yes	0.001134	3.812	4.209	-0.3968	0.09344	4.247	12	0.018337
AC073896.4	Yes	0.001139	2.009	0.9135	1.095	0.2581	4.244	12	0.018393
UNG	Yes	0.001146	5.54	5.813	-0.2726	0.06428	4.241	12	0.018465
LARP4B	Yes	0.001146	6.109	6.341	-0.2321	0.05474	4.241	12	0.018465
PDIA6	Yes	0.001148	6.947	7.207	-0.26	0.06133	4.24	12	0.018469
EDIL3	Yes	0.001149	8.239	7.775	0.464	0.1094	4.239	12	0.018469
TMEM88	Yes	0.001153	3.427	2.837	0.5895	0.1391	4.237	12	0.018521
SOBP	Yes	0.001162	6.445	5.863	0.5821	0.1375	4.233	12	0.018614
SEMA4F	Yes	0.001161	6.145	5.915	0.23	0.05433	4.233	12	0.018614
SOD1	Yes	0.001171	6.828	7.106	-0.2776	0.06564	4.229	12	0.018736
LINC02458	Yes	0.001172	2.973	2.005	0.9684	0.229	4.228	12	0.018741
AC008897.3	Yes	0.001175	1.114	0.4733	0.6411	0.1517	4.227	12	0.018759
TRAPPC9	Yes	0.001177	5.762	5.451	0.3107	0.07353	4.226	12	0.018774
AC087741.1	Yes	0.001178	2.158	1.577	0.5809	0.1375	4.225	12	0.018776
RARB	Yes	0.001184	3.073	1.935	1.139	0.2697	4.222	12	0.018803
GGT1	Yes	0.001183	1.313	0.4445	0.8683	0.2056	4.223	12	0.018803
GORASP2	Yes	0.001183	6.152	6.366	-0.2142	0.05071	4.223	12	0.018803
RBM4B	Yes	0.001186	5.982	5.768	0.2139	0.05068	4.221	12	0.018817
NSMCE3	Yes	0.001188	4.978	5.178	-0.2	0.04738	4.22	12	0.018831
AC010201.2	Yes	0.001191	1.135	0.5716	0.5635	0.1336	4.219	12	0.018852
ATP6V1A	Yes	0.001195	8.185	8.428	-0.2433	0.05769	4.217	12	0.018876
ERP44	Yes	0.001196	5.73	6.118	-0.3881	0.09204	4.216	12	0.018876
PLAA	Yes	0.001197	6.086	6.302	-0.2168	0.05141	4.216	12	0.018876
AL359715.3	Yes	0.001194	-0.03754	-1.009	0.9718	0.2304	4.218	12	0.018876
ZC3H15	Yes	0.001201	6.405	6.765	-0.3594	0.08528	4.214	12	0.01889
ATP5MG	Yes	0.0012	5.989	6.308	-0.3188	0.07563	4.215	12	0.01889
IFT52	Yes	0.001207	5.817	5.343	0.4733	0.1124	4.211	12	0.018934
P3H3	Yes	0.001207	4.532	4.834	-0.3017	0.07164	4.211	12	0.018934
TCP1	Yes	0.001207	8.01	8.22	-0.2107	0.05004	4.212	12	0.018934
ENSG00000242349	Yes	0.001209	0.7132	-0.07315	0.7863	0.1867	4.211	12	0.018942
SPCS1	Yes	0.001215	5.736	5.963	-0.2272	0.054	4.208	12	0.018971
TTF1	Yes	0.001214	4.601	4.844	-0.2426	0.05766	4.208	12	0.018971
CDK3	Yes	0.001212	4.209	3.846	0.3627	0.08618	4.209	12	0.018971
CAMK1G	Yes	0.001221	2.151	1.384	0.7671	0.1824	4.205	12	0.019047
NUAK1	Yes	0.001228	5.757	6.192	-0.4348	0.1035	4.202	12	0.019081
SRSF11	Yes	0.001227	8.031	7.76	0.2706	0.06439	4.202	12	0.019081
TCEAL8	Yes	0.001228	6.323	6.622	-0.2988	0.07112	4.202	12	0.019081
VDAC1	Yes	0.001228	7.701	8.041	-0.3406	0.08105	4.202	12	0.019081
LZTR1	Yes	0.00123	6.896	6.508	0.3878	0.09231	4.201	12	0.019082
MBIP	Yes	0.001231	4.259	4.615	-0.3562	0.08481	4.2	12	0.019082
SAMD3	Yes	0.001235	0.1583	0.8944	-0.7362	0.1753	4.199	12	0.019119
SLC29A2	Yes	0.001236	3.595	3.127	0.4675	0.1113	4.198	12	0.019119
MYO16	Yes	0.001237	4.633	4.104	0.5288	0.126	4.198	12	0.019123
AC073389.1	Yes	0.001246	-0.02577	-0.652	0.6263	0.1493	4.193	12	0.019241
GLRA2	Yes	0.001248	5.425	4.796	0.6287	0.15	4.193	12	0.019251
SNX33	Yes	0.001251	4.62	4.845	-0.2254	0.05378	4.191	12	0.019279
FICD	Yes	0.001253	2.42	2.797	-0.3764	0.08983	4.19	12	0.019285
PLAGL1	Yes	0.001259	4.643	4.113	0.5298	0.1265	4.188	12	0.019314
PABPC5	Yes	0.001258	3.296	3.029	0.2668	0.06371	4.188	12	0.019314
AC110491.1	Yes	0.001258	1.205	0.4738	0.731	0.1745	4.188	12	0.019314
HPS5	Yes	0.00127	4.743	4.552	0.191	0.04566	4.183	12	0.019449
ST6GALNAC6	Yes	0.001269	5.123	5.364	-0.2409	0.05759	4.183	12	0.019449
XPNPEP3	Yes	0.001273	4.662	5.022	-0.3609	0.08631	4.181	12	0.019476
TTC28	Yes	0.001276	7	6.613	0.3863	0.09242	4.18	12	0.019501
PLEKHH2	Yes	0.001282	1.162	0.3976	0.7642	0.1829	4.178	12	0.019568
TAF6	Yes	0.001285	5.631	5.361	0.2692	0.06446	4.176	12	0.019592
ADCK1	Yes	0.001298	2.316	2.026	0.2907	0.0697	4.171	12	0.019631
LPCAT2	Yes	0.0013	1.307	0.7038	0.6027	0.1446	4.17	12	0.019631
SLC16A8	Yes	0.00129	2.744	1.937	0.807	0.1933	4.174	12	0.019631
ARHGEF26	Yes	0.001293	3.856	3.208	0.648	0.1553	4.173	12	0.019631
PNO1	Yes	0.001302	4.646	4.878	-0.2318	0.05561	4.169	12	0.019631
MESD	Yes	0.001301	5.708	5.918	-0.21	0.05038	4.169	12	0.019631
NDUFA1	Yes	0.001293	5.467	5.746	-0.2791	0.06689	4.173	12	0.019631
RTCA	Yes	0.0013	5.94	6.178	-0.2382	0.05713	4.17	12	0.019631
VSIG10L	Yes	0.001294	3.349	2.901	0.4481	0.1074	4.172	12	0.019631
ZNF345	Yes	0.001291	3.297	3.039	0.2579	0.0618	4.174	12	0.019631
GATC	Yes	0.001296	5.044	4.839	0.2046	0.04905	4.171	12	0.019631
TENT4A	Yes	0.001306	5.695	5.931	-0.2355	0.0565	4.167	12	0.019667
HNRNPD	Yes	0.001308	8.46	8.722	-0.2622	0.06295	4.166	12	0.019684
HOMEZ	Yes	0.001314	4.618	4.332	0.2858	0.06864	4.164	12	0.019745
KLB	Yes	0.001316	-0.04469	-0.7038	0.6592	0.1583	4.163	12	0.019759
AK2	Yes	0.001328	6.266	6.643	-0.3772	0.09071	4.158	12	0.019916
ECE1	Yes	0.001352	5.61	5.955	-0.3455	0.08329	4.148	12	0.020232
CD163L1	Yes	0.001351	3.461	4.159	-0.6981	0.1683	4.148	12	0.020232
SLC25A3	Yes	0.001356	8.395	8.041	0.3544	0.08548	4.146	12	0.02026
HCN3	Yes	0.001356	4.215	3.907	0.3083	0.07435	4.146	12	0.02026
MT-RNR2	Yes	0.001359	12.63	13.01	-0.3751	0.09049	4.145	12	0.020281
ALG2	Yes	0.001364	4.333	4.71	-0.3768	0.09095	4.143	12	0.020339
LEO1	Yes	0.001369	5.119	5.475	-0.3558	0.08592	4.141	12	0.020388
SMIM19	Yes	0.001371	4.113	4.338	-0.2252	0.05439	4.14	12	0.020393
NARS	Yes	0.001379	7.247	7.467	-0.2196	0.05308	4.137	12	0.020421
CHAC2	Yes	0.001378	1.36	0.6295	0.7309	0.1767	4.137	12	0.020421
FRZB	Yes	0.001379	1.51	2.086	-0.5766	0.1394	4.137	12	0.020421
TBL1XR1	Yes	0.001379	6.714	6.479	0.2357	0.05698	4.137	12	0.020421
POU3F2	Yes	0.001375	7.132	6.616	0.5161	0.1247	4.138	12	0.020421
ARMC4	Yes	0.001384	2.736	2.216	0.5199	0.1257	4.135	12	0.02047
MYADM	Yes	0.001386	6.192	6.556	-0.364	0.08805	4.134	12	0.020472
PMM2	Yes	0.00139	3.122	3.679	-0.5575	0.1349	4.132	12	0.020512
RMND1	Yes	0.001393	5.166	5.411	-0.2442	0.05912	4.131	12	0.02052
CCDC149	Yes	0.001393	4.151	3.926	0.2253	0.05455	4.131	12	0.02052
PAK3	Yes	0.0014	7.408	7.044	0.3633	0.088	4.128	12	0.020597
HTATIP2	Yes	0.001403	1.546	2.208	-0.6615	0.1603	4.127	12	0.020608
AP4M1	Yes	0.001403	4.67	4.188	0.4817	0.1167	4.127	12	0.020608
CRNKL1	Yes	0.001405	5.553	5.747	-0.1942	0.04706	4.126	12	0.020619
PILRA	Yes	0.001416	1.818	1.136	0.6826	0.1656	4.122	12	0.020647
CUBN	Yes	0.001415	2.734	2.098	0.6366	0.1544	4.122	12	0.020647
EBNA1BP2	Yes	0.001419	5.796	6.05	-0.2541	0.06165	4.121	12	0.020647
PXDN	Yes	0.001411	8.284	8.537	-0.2525	0.06122	4.124	12	0.020647
LNPK	Yes	0.001416	6.249	5.958	0.2908	0.07056	4.122	12	0.020647
C11orf24	Yes	0.001415	5.13	5.43	-0.2999	0.07274	4.122	12	0.020647
AL645608.2	Yes	0.00142	4.194	3.407	0.787	0.191	4.12	12	0.020647
AC107464.1	Yes	0.001411	2.379	1.5	0.8792	0.2132	4.124	12	0.020647
AC009271.1	Yes	0.001418	1.23	0.7535	0.4765	0.1156	4.121	12	0.020647
LINC00894	Yes	0.001423	1.094	0.4294	0.6649	0.1614	4.119	12	0.020673
SERPINI1	Yes	0.001425	5.634	6.205	-0.5713	0.1387	4.118	12	0.020687
YTHDC1	Yes	0.001439	5.793	6.074	-0.2808	0.06828	4.113	12	0.020733
TFR2	Yes	0.001438	2.761	2.147	0.6138	0.1492	4.113	12	0.020733
RAP2A	Yes	0.001437	6.464	6.244	0.2205	0.0536	4.114	12	0.020733
CDK8	Yes	0.001437	5.354	5.169	0.1851	0.04499	4.114	12	0.020733
RERE	Yes	0.001444	8.435	8.084	0.3512	0.08543	4.111	12	0.020733
SFXN2	Yes	0.001441	3.404	2.736	0.6677	0.1624	4.112	12	0.020733
SLC8A1	Yes	0.001436	5.14	4.439	0.7016	0.1705	4.114	12	0.020733
RELN	Yes	0.001443	3.531	2.699	0.8312	0.2022	4.111	12	0.020733
AL162586.1	Yes	0.001433	1.425	0.5921	0.833	0.2024	4.115	12	0.020733
LINC00858	Yes	0.001442	0.6507	0.008746	0.6419	0.1561	4.112	12	0.020733
AC005726.1	Yes	0.001442	3.427	3.039	0.3882	0.09441	4.112	12	0.020733
SF3B2	Yes	0.001448	8.017	8.244	-0.2275	0.05535	4.109	12	0.020747
RAB9B	Yes	0.001447	5.47	4.943	0.5271	0.1283	4.11	12	0.020747
PTPRF	Yes	0.001454	8.013	7.547	0.4665	0.1136	4.107	12	0.020793
PPP4R1	Yes	0.001452	6.533	6.822	-0.2892	0.0704	4.108	12	0.020793
MRPL39	Yes	0.001456	4.219	4.655	-0.436	0.1062	4.106	12	0.0208
CHPF2	Yes	0.001466	5.723	6.037	-0.3143	0.07662	4.102	12	0.020909
MRPL52	Yes	0.001466	4.978	5.188	-0.2101	0.05121	4.102	12	0.020909
MAST3	Yes	0.001468	5.536	5.288	0.2484	0.06057	4.102	12	0.020923
CYTH1	Yes	0.001478	6.18	6.426	-0.2461	0.06005	4.098	12	0.021035
CACNG4	Yes	0.001481	7.725	7.42	0.3047	0.07439	4.097	12	0.021042
PALMD	Yes	0.001482	1.715	0.9237	0.7917	0.1933	4.096	12	0.021042
GLIPR2	Yes	0.001482	4.868	5.285	-0.417	0.1018	4.096	12	0.021042
NUP214	Yes	0.001487	6.329	6.113	0.2154	0.0526	4.094	12	0.021067
TRIM5	Yes	0.001488	3.723	3.376	0.3471	0.08477	4.094	12	0.021067
C5orf24	Yes	0.001488	6.606	6.303	0.3023	0.07383	4.094	12	0.021067
ZNF121	Yes	0.001491	5.732	6.088	-0.3554	0.08684	4.093	12	0.021082
MID1	Yes	0.001497	4.737	4.222	0.5146	0.1258	4.091	12	0.021145
SUB1	Yes	0.001503	6.843	7.188	-0.3451	0.08441	4.088	12	0.02119
RNF114	Yes	0.001506	5.801	6.142	-0.3409	0.08341	4.087	12	0.02119
MTO1	Yes	0.001504	3.935	4.205	-0.2692	0.06585	4.088	12	0.02119
SEC11C	Yes	0.001506	5.79	5.966	-0.176	0.04306	4.088	12	0.02119
CBWD1	Yes	0.001507	4.263	4.712	-0.4494	0.11	4.087	12	0.021194
BCL7A	Yes	0.00151	6.98	7.354	-0.3739	0.0915	4.086	12	0.021212
ALS2CL	Yes	0.001514	3.241	2.605	0.6358	0.1557	4.085	12	0.021242
PNN	Yes	0.001519	8.065	8.24	-0.175	0.04286	4.083	12	0.021268
HCRTR2	Yes	0.00152	1.532	0.6029	0.929	0.2276	4.082	12	0.021268
RSRC1	Yes	0.001517	5.281	5.463	-0.1823	0.04465	4.083	12	0.021268
RFFL	Yes	0.001529	4.3	3.894	0.4055	0.09942	4.079	12	0.02138
NRG1	Yes	0.001531	6.519	6.147	0.3715	0.0911	4.078	12	0.021382
SLC6A13	Yes	0.001536	-0.008745	-0.6997	0.6909	0.1695	4.077	12	0.021428
MC1R	Yes	0.001538	4.798	4.345	0.4532	0.1112	4.076	12	0.021445
AL604028.1	Yes	0.001546	1.118	0.5756	0.5423	0.1332	4.073	12	0.021538
CUL3	Yes	0.001554	6.777	7.107	-0.3306	0.08122	4.07	12	0.021551
MXI1	Yes	0.001551	5.852	6.035	-0.1833	0.04502	4.071	12	0.021551
DKC1	Yes	0.001555	5.192	5.507	-0.3147	0.07732	4.07	12	0.021551
ESCO1	Yes	0.00155	4.584	5.019	-0.4345	0.1067	4.071	12	0.021551
TRPV1	Yes	0.001552	4.08	3.872	0.2082	0.05114	4.071	12	0.021551
COG2	Yes	0.001557	4.638	4.864	-0.2258	0.05549	4.069	12	0.021565
RPP14	Yes	0.001565	5.565	5.793	-0.2282	0.05613	4.066	12	0.021653
EIF3A	Yes	0.001567	8.144	8.4	-0.2557	0.0629	4.065	12	0.021658
MTRF1L	Yes	0.001573	4.29	4.721	-0.4312	0.1061	4.063	12	0.021723
IMPDH1	Yes	0.001579	6.061	6.352	-0.2906	0.07157	4.061	12	0.021732
NIP7	Yes	0.001585	4.224	4.544	-0.3196	0.07873	4.059	12	0.021732
TACC2	Yes	0.001581	7.705	7.885	-0.1797	0.04425	4.06	12	0.021732
TMCO1	Yes	0.001587	6.088	6.329	-0.2403	0.05922	4.058	12	0.021732
FBLN7	Yes	0.001576	0.6997	-0.7238	1.423	0.3504	4.062	12	0.021732
USP43	Yes	0.00158	0.7713	0.221	0.5503	0.1355	4.061	12	0.021732
IFNAR2	Yes	0.001586	3.598	4.197	-0.5986	0.1475	4.058	12	0.021732
GHDC	Yes	0.001577	2.6	2.122	0.478	0.1177	4.062	12	0.021732
LPAR1	Yes	0.001587	1.14	0.06382	1.076	0.2652	4.058	12	0.021732
PARL	Yes	0.001592	4.853	5.048	-0.1957	0.04825	4.056	12	0.021779
ARTN	Yes	0.001606	0.8384	-0.01741	0.8558	0.2112	4.051	12	0.021921
AL160006.1	Yes	0.001607	5.233	4.991	0.2417	0.05967	4.051	12	0.021921
PWRN1	Yes	0.001604	0.917	0.1075	0.8095	0.1998	4.052	12	0.021921
MRGBP	Yes	0.001614	4.374	4.581	-0.2071	0.05115	4.049	12	0.021932
CLIP3	Yes	0.001615	8.071	7.752	0.3189	0.07876	4.048	12	0.021932
BCL2L2	Yes	0.00161	5.778	5.941	-0.1628	0.04019	4.05	12	0.021932
FOXP4	Yes	0.001611	6.53	5.875	0.6553	0.1618	4.05	12	0.021932
VPS26C	Yes	0.001612	5.668	5.918	-0.2498	0.0617	4.049	12	0.021932
COPB2	Yes	0.001616	7.213	7.624	-0.4116	0.1017	4.048	12	0.021932
BTG2	Yes	0.00162	6.409	6.841	-0.432	0.1068	4.047	12	0.021968
TPT1	Yes	0.001626	9.065	9.416	-0.3512	0.08683	4.045	12	0.022007
FADS1	Yes	0.001625	7.807	7.542	0.2655	0.06565	4.045	12	0.022007
RPL14	Yes	0.001638	8.352	8.763	-0.4118	0.1019	4.041	12	0.022141
SRPX	Yes	0.001643	2.6	3.235	-0.6349	0.1572	4.039	12	0.022174
SMARCC2	Yes	0.001642	8.018	7.75	0.2679	0.06634	4.039	12	0.022174
CAPZA1	Yes	0.001648	7.171	7.417	-0.2464	0.06102	4.037	12	0.02222
MICU3	Yes	0.001654	4.245	3.958	0.2863	0.07096	4.035	12	0.022272
MBD6	Yes	0.001658	6.635	6.263	0.3719	0.09219	4.034	12	0.022272
EIF1	Yes	0.001657	9.164	9.437	-0.2729	0.06764	4.034	12	0.022272
AL138756.1	Yes	0.001658	2.081	1.347	0.7343	0.182	4.034	12	0.022272
AC093297.2	Yes	0.001679	3.645	3.115	0.5299	0.1316	4.027	12	0.022533
ANOS1	Yes	0.001688	4.076	3.453	0.6223	0.1547	4.024	12	0.022636
STK35	Yes	0.001691	6.251	6.386	-0.1356	0.03372	4.023	12	0.022653
LIN28B	Yes	0.001692	7.153	6.712	0.4403	0.1095	4.022	12	0.022653
ENSG00000257151	Yes	0.001697	5.855	5.282	0.5726	0.1424	4.021	12	0.022698
SCD5	Yes	0.001706	7.099	6.653	0.4463	0.1111	4.018	12	0.022737
PCOLCE2	Yes	0.001706	3.299	3.768	-0.4689	0.1167	4.018	12	0.022737
PGAM5	Yes	0.001703	5.544	5.812	-0.2674	0.06654	4.019	12	0.022737
ENSG00000267896	Yes	0.001706	1.389	0.9589	0.4301	0.107	4.018	12	0.022737
PPP4R2	Yes	0.001712	6.169	5.963	0.2056	0.05121	4.016	12	0.022791
ATP6V1D	Yes	0.001714	6.13	6.337	-0.2071	0.05157	4.015	12	0.022799
PTGER3	Yes	0.001725	2.214	1.118	1.096	0.2733	4.012	12	0.022919
ANAPC5	Yes	0.001726	6.361	6.586	-0.2256	0.05625	4.011	12	0.022919
FLT4	Yes	0.00173	1.068	0.2194	0.8485	0.2116	4.01	12	0.022947
ARNT	Yes	0.001735	5.812	5.661	0.1509	0.03765	4.009	12	0.022972
BTF3	Yes	0.001738	7.769	8.139	-0.3696	0.09222	4.008	12	0.022972
SLC35F4	Yes	0.001739	1.892	1.165	0.7262	0.1812	4.007	12	0.022972
ZBTB41	Yes	0.001735	5.56	5.16	0.4001	0.0998	4.009	12	0.022972
AC011450.1	Yes	0.001739	0.6294	-0.1826	0.812	0.2026	4.007	12	0.022972
NAA20	Yes	0.001746	4.813	5.133	-0.3205	0.08002	4.005	12	0.023038
ELN	Yes	0.001758	2.427	1.055	1.372	0.3428	4.001	12	0.023088
COG4	Yes	0.001759	6.278	6.112	0.1662	0.04155	4.001	12	0.023088
EIF4EBP2	Yes	0.001759	8.181	7.79	0.3906	0.09762	4.001	12	0.023088
LCMT1	Yes	0.001754	5.498	5.687	-0.1886	0.04712	4.002	12	0.023088
ENSG00000235878	Yes	0.001754	3.959	3.44	0.5185	0.1295	4.002	12	0.023088
ZNF702P	Yes	0.001761	2.726	3.24	-0.5144	0.1286	4	12	0.023088
FMN1	Yes	0.001759	1.221	0.5556	0.6659	0.1664	4.001	12	0.023088
ABCB7	Yes	0.001765	4.032	4.207	-0.1751	0.04378	3.999	12	0.023122
LURAP1L	Yes	0.001768	2.529	3.025	-0.4957	0.124	3.998	12	0.023142
ME3	Yes	0.001771	3.277	2.926	0.3504	0.08767	3.997	12	0.023167
ANAPC13	Yes	0.001775	5.848	5.557	0.2916	0.07297	3.996	12	0.023192
LSM3	Yes	0.001783	4.877	5.206	-0.3291	0.08242	3.993	12	0.023279
GTF2H1	Yes	0.001787	4.997	5.284	-0.2876	0.07205	3.992	12	0.023307
GNG7	Yes	0.00179	4.007	3.207	0.7997	0.2004	3.991	12	0.023331
NGDN	Yes	0.001796	4.573	4.81	-0.2366	0.0593	3.989	12	0.023381
BLOC1S1	Yes	0.001798	4.963	4.61	0.3529	0.08848	3.989	12	0.023386
IL1RAP	Yes	0.001799	2.032	2.431	-0.3989	0.1	3.988	12	0.023386
MAGOH	Yes	0.001802	4.364	4.734	-0.3697	0.09271	3.987	12	0.023404
BRI3BP	Yes	0.00181	4.528	4.211	0.3174	0.07965	3.985	12	0.023481
GRIA1	Yes	0.001812	5.999	5.265	0.734	0.1842	3.984	12	0.023488
SDC1	Yes	0.001825	3.999	4.516	-0.5167	0.1298	3.98	12	0.023621
ABCG4	Yes	0.001824	3.37	2.944	0.4261	0.1071	3.981	12	0.023621
SOX4	Yes	0.001828	9.415	8.98	0.4356	0.1095	3.979	12	0.023634
SYT2	Yes	0.001831	6.05	5.615	0.4348	0.1093	3.979	12	0.023634
ZNF213-AS1	Yes	0.001831	4.452	3.98	0.4727	0.1188	3.979	12	0.023634
RC3H2	Yes	0.001841	6.875	6.507	0.3684	0.09267	3.975	12	0.023748
LINC00641	Yes	0.001856	5.718	5.31	0.4082	0.1028	3.971	12	0.02391
SRGAP3	Yes	0.001858	7.021	6.742	0.2791	0.0703	3.971	12	0.023914
LAP3	Yes	0.001865	5.335	5.765	-0.43	0.1084	3.968	12	0.023967
EFNB3	Yes	0.001866	6.447	6.205	0.2412	0.06078	3.968	12	0.023967
ZMIZ2	Yes	0.001868	7.81	7.382	0.4285	0.108	3.967	12	0.023967
NBEAL2	Yes	0.001867	5.226	4.854	0.3715	0.09362	3.968	12	0.023967
TP53BP2	Yes	0.001876	6.14	5.992	0.1482	0.03738	3.965	12	0.024026
CDR1	Yes	0.001876	1.606	2.409	-0.8033	0.2026	3.965	12	0.024026
CCDC174	Yes	0.00189	4.511	4.778	-0.2669	0.06738	3.961	12	0.02414
LRRC37A6P	Yes	0.001888	-0.1099	-0.8494	0.7395	0.1867	3.962	12	0.02414
ZBTB8B	Yes	0.001889	3.533	2.878	0.6543	0.1652	3.961	12	0.02414
SRRM4	Yes	0.001899	8.056	7.634	0.4222	0.1067	3.958	12	0.024211
AMY2B	Yes	0.001898	4.006	3.528	0.4777	0.1207	3.959	12	0.024211
STYX	Yes	0.001906	4.432	3.966	0.4659	0.1178	3.956	12	0.024282
AP1G2	Yes	0.001908	5.665	5.272	0.3938	0.09955	3.956	12	0.024282
ZFHX4-AS1	Yes	0.001909	1.497	0.6766	0.8203	0.2074	3.955	12	0.024282
ENSG00000267427	Yes	0.001911	6.063	5.689	0.3746	0.09472	3.955	12	0.024282
METTL2A	Yes	0.001915	4.928	5.139	-0.2112	0.05341	3.954	12	0.02431
FUNDC1	Yes	0.001917	3.927	4.238	-0.311	0.07868	3.953	12	0.024318
GRIN3B	Yes	0.001927	1.648	1.003	0.6458	0.1635	3.95	12	0.024422
NEB	Yes	0.001929	3.651	2.405	1.246	0.3154	3.95	12	0.024433
LAMB1	Yes	0.001937	6.49	7.104	-0.6145	0.1557	3.947	12	0.024509
C6orf120	Yes	0.001939	5.358	5.773	-0.4153	0.1052	3.947	12	0.02452
CBL	Yes	0.001944	6.613	6.109	0.504	0.1277	3.945	12	0.024559
ATP5PF	Yes	0.001946	6.301	6.573	-0.2716	0.06886	3.945	12	0.024561
GABRE	Yes	0.001948	0.07	-0.7955	0.8655	0.2194	3.944	12	0.024562
SERPINB2	Yes	0.00195	-0.2504	-1.126	0.8761	0.2222	3.944	12	0.024571
ZNF76	Yes	0.001952	5.563	5.375	0.1878	0.04763	3.943	12	0.024576
ANXA6	Yes	0.001957	6.201	6.638	-0.4373	0.111	3.942	12	0.024615
ZUP1	Yes	0.001966	4.268	4.52	-0.2518	0.06392	3.939	12	0.024706
FBXO30	Yes	0.001974	5.63	5.258	0.3722	0.09454	3.937	12	0.024788
ZDHHC21	Yes	0.00198	5.769	5.31	0.4589	0.1166	3.935	12	0.024846
FAF1	Yes	0.001983	6.123	6.32	-0.1973	0.05015	3.934	12	0.024863
RANBP1	Yes	0.001996	6.49	6.746	-0.256	0.06513	3.931	12	0.024938
PTGIS	Yes	0.001995	1.887	1.185	0.7015	0.1784	3.931	12	0.024938
ARHGAP20	Yes	0.001996	1.078	0.4925	0.5854	0.1489	3.931	12	0.024938
TEF	Yes	0.001996	4.132	4.565	-0.4329	0.1101	3.931	12	0.024938
DYNLL1	Yes	0.002003	7.21	7.437	-0.2273	0.05786	3.929	12	0.024994
CSTF1	Yes	0.002008	4.617	4.781	-0.1636	0.04165	3.927	12	0.024994
NACAD	Yes	0.002004	7.39	7.075	0.3152	0.08023	3.929	12	0.024994
MKX	Yes	0.002007	3.063	2.395	0.6683	0.1701	3.928	12	0.024994
SNORA8	Yes	0.002009	0.666	-0.2213	0.8872	0.2259	3.927	12	0.024994
OTUD5	Yes	0.002014	5.35	5.545	-0.1952	0.04972	3.926	12	0.025032
ILVBL	Yes	0.002048	5.867	5.63	0.2373	0.06058	3.916	12	0.025321
ENSG00000108292	Yes	0.002041	6.944	6.658	0.2859	0.07297	3.918	12	0.025321
SIM1	Yes	0.002047	0.03418	-0.7974	0.8315	0.2123	3.917	12	0.025321
MAP1B	Yes	0.002049	11.22	10.71	0.5023	0.1283	3.916	12	0.025321
LGALS3	Yes	0.002048	1.561	0.7962	0.7648	0.1953	3.917	12	0.025321
SCO1	Yes	0.002047	4.527	4.906	-0.3789	0.09674	3.917	12	0.025321
PPM1L	Yes	0.002049	6.96	6.548	0.4115	0.1051	3.916	12	0.025321
SNX25	Yes	0.002054	3.861	4.383	-0.5218	0.1333	3.915	12	0.025367
FEM1C	Yes	0.002063	5.19	4.94	0.2494	0.06374	3.912	12	0.02544
TMEM120B	Yes	0.002064	6.185	6.533	-0.3483	0.08904	3.912	12	0.02544
MED17	Yes	0.002076	5.715	5.994	-0.2791	0.0714	3.909	12	0.025555
NIPA2	Yes	0.002077	5.695	5.855	-0.1592	0.04073	3.909	12	0.025555
SREBF2	Yes	0.002078	9.463	9.121	0.3419	0.08747	3.908	12	0.025555
MGAT4B	Yes	0.002081	6.323	6.637	-0.3138	0.08031	3.908	12	0.025565
REXO2	Yes	0.002089	4.304	4.624	-0.3194	0.08178	3.906	12	0.025576
OPTN	Yes	0.002087	6.235	6.371	-0.1368	0.03503	3.906	12	0.025576
SLC22A23	Yes	0.002088	5.074	4.727	0.3466	0.08875	3.906	12	0.025576
PEG10	Yes	0.002084	10.71	10.32	0.3868	0.099	3.907	12	0.025576
P2RX3	Yes	0.002098	8.119	7.516	0.6036	0.1546	3.903	12	0.025668
LIMA1	Yes	0.002103	5.44	6.018	-0.5777	0.1481	3.902	12	0.025705
MPC2	Yes	0.002112	5.04	5.369	-0.329	0.08437	3.9	12	0.025795
MDM2	Yes	0.002117	5.762	5.467	0.295	0.07568	3.898	12	0.025823
AC019205.1	Yes	0.002119	3.147	2.707	0.4404	0.113	3.898	12	0.025823
ENSG00000273281	Yes	0.002119	0.4938	1.136	-0.6425	0.1648	3.898	12	0.025823
TAF7	Yes	0.002125	6.968	7.211	-0.243	0.06237	3.896	12	0.025849
MORF4L1P1	Yes	0.002124	3.906	4.286	-0.3794	0.09737	3.896	12	0.025849
CHRD	Yes	0.002128	5.673	6.241	-0.5684	0.1459	3.895	12	0.025863
COPS8	Yes	0.00213	6.32	6.569	-0.2486	0.06383	3.895	12	0.025864
OLA1	Yes	0.002135	7.097	7.292	-0.1947	0.05001	3.894	12	0.025908
RPS20	Yes	0.002143	7.948	8.32	-0.3714	0.09545	3.891	12	0.025983
GLUD2	Yes	0.002156	-0.1961	-0.885	0.6889	0.1772	3.888	12	0.026115
VPS16	Yes	0.002157	5.867	5.68	0.1866	0.048	3.888	12	0.026115
KIAA1614	Yes	0.00216	1.884	2.49	-0.6055	0.1558	3.887	12	0.026123
FAM155B	Yes	0.002179	4.969	5.148	-0.1786	0.04601	3.882	12	0.026279
LLGL1	Yes	0.002182	6.892	6.503	0.3888	0.1002	3.881	12	0.026279
CCDC40	Yes	0.00218	5.04	4.706	0.3332	0.08584	3.882	12	0.026279
MTSS1	Yes	0.002182	7.152	6.772	0.3805	0.09803	3.882	12	0.026279
ZNF596	Yes	0.002183	3.511	3.835	-0.3238	0.08342	3.881	12	0.026279
VEGFB	Yes	0.00218	3.54	2.843	0.6973	0.1796	3.882	12	0.026279
HSP90AA1	Yes	0.002192	10.48	10.86	-0.3815	0.09835	3.879	12	0.026365
CUL7	Yes	0.002207	6.209	6.025	0.1836	0.04738	3.875	12	0.026378
ASS1	Yes	0.002198	4.056	5.32	-1.264	0.3259	3.877	12	0.026378
IFI44L	Yes	0.002208	1.887	2.58	-0.6928	0.1788	3.875	12	0.026378
SLC45A3	Yes	0.002204	4.244	3.952	0.292	0.07533	3.876	12	0.026378
IRX5	Yes	0.002196	5.177	4.69	0.487	0.1256	3.878	12	0.026378
ZC3H6	Yes	0.002205	4.27	3.865	0.4054	0.1046	3.876	12	0.026378
OR7E7P	Yes	0.002199	1.145	0.5092	0.6354	0.1639	3.877	12	0.026378
NNT-AS1	Yes	0.002202	4.423	4.117	0.3058	0.07888	3.876	12	0.026378
CHST15	Yes	0.002211	4.628	3.853	0.7745	0.1999	3.874	12	0.026385
AL365330.1	Yes	0.002212	1.851	1.424	0.4273	0.1103	3.874	12	0.026385
ENSG00000155984	Yes	0.002216	2.462	1.728	0.7336	0.1894	3.873	12	0.026414
PIP4K2C	Yes	0.002218	5.421	5.772	-0.351	0.09064	3.873	12	0.026414
PFDN4	Yes	0.002221	4.741	5.103	-0.3623	0.09358	3.872	12	0.026415
NAP1L5	Yes	0.002221	5.963	5.62	0.3425	0.08847	3.872	12	0.026415
GNG10	Yes	0.002231	2.624	3.015	-0.3919	0.1013	3.869	12	0.026506
KRBA1	Yes	0.002245	4.629	4.182	0.4468	0.1156	3.866	12	0.026658
NPIPP1	Yes	0.00226	4.446	4.758	-0.3125	0.08092	3.862	12	0.026809
RNF207	Yes	0.002263	2.329	1.507	0.8225	0.213	3.861	12	0.026826
CRMP1	Yes	0.002267	10.38	9.988	0.3899	0.101	3.86	12	0.026833
MYCBP	Yes	0.002267	2.94	3.371	-0.4314	0.1118	3.86	12	0.026833
DCAF7	Yes	0.002272	8.555	8.076	0.4791	0.1242	3.859	12	0.026862
KCTD5	Yes	0.002274	5.803	6.02	-0.2167	0.05616	3.859	12	0.026867
ZFP1	Yes	0.002281	4.891	4.565	0.3261	0.08454	3.857	12	0.026907
NELFE	Yes	0.00228	5.011	4.657	0.354	0.09178	3.857	12	0.026907
MLLT1	Yes	0.002287	5.549	5.02	0.5293	0.1373	3.856	12	0.026916
HSPD1	Yes	0.002287	8.386	8.671	-0.2848	0.07387	3.856	12	0.026916
ENSG00000227921	Yes	0.002286	1.491	0.6493	0.8416	0.2183	3.856	12	0.026916
EIF5	Yes	0.002293	8.299	8.744	-0.4452	0.1155	3.854	12	0.026933
NUTM2A-AS1	Yes	0.002294	4.301	4.554	-0.2532	0.0657	3.854	12	0.026933
AP000757.1	Yes	0.002292	1.867	1.349	0.5175	0.1343	3.854	12	0.026933
LDLRAP1	Yes	0.002304	1.603	2.175	-0.5725	0.1487	3.851	12	0.027028
PPP5C	Yes	0.002308	6.783	6.924	-0.1407	0.03653	3.851	12	0.027051
AGBL3	Yes	0.002327	1.102	0.5072	0.5952	0.1548	3.846	12	0.027236
AC100803.3	Yes	0.002327	1.367	0.343	1.024	0.2662	3.846	12	0.027236
RCBTB1	Yes	0.002336	6.474	5.97	0.5043	0.1312	3.844	12	0.027291
CTTNBP2NL	Yes	0.002337	6.158	5.894	0.2645	0.06882	3.844	12	0.027291
COL1A2	Yes	0.002336	2.425	2.925	-0.4999	0.13	3.844	12	0.027291
PIK3CB	Yes	0.002353	4.312	4.686	-0.374	0.09739	3.84	12	0.027373
AC026470.1	Yes	0.002354	5.927	5.806	0.1206	0.03142	3.84	12	0.027373
CASZ1	Yes	0.00235	5.094	4.133	0.961	0.2502	3.84	12	0.027373
PCDH19	Yes	0.002348	5.596	4.894	0.7018	0.1827	3.841	12	0.027373
TSKU	Yes	0.002352	4.688	4.979	-0.2911	0.07579	3.84	12	0.027373
STMN1	Yes	0.002358	10.52	10.73	-0.2077	0.05411	3.839	12	0.027385
RUNX1	Yes	0.00236	3.494	2.662	0.8313	0.2166	3.838	12	0.027385
COX8A	Yes	0.002359	6.969	6.547	0.4226	0.1101	3.838	12	0.027385
KPNA2	Yes	0.002377	7.319	7.641	-0.3216	0.08388	3.834	12	0.027557
TAF11	Yes	0.002379	5.764	6.039	-0.2745	0.0716	3.834	12	0.027558
DNAAF5	Yes	0.002403	4.552	4.929	-0.3767	0.09839	3.828	12	0.027784
INPP5F	Yes	0.002401	7.962	8.33	-0.3677	0.09603	3.829	12	0.027784
ANKRD18B	Yes	0.002404	0.1556	1.328	-1.173	0.3063	3.828	12	0.027784
TM9SF4	Yes	0.002412	6.959	6.772	0.1871	0.0489	3.826	12	0.02786
MKRN3	Yes	0.002415	1.156	-0.4209	1.577	0.4123	3.826	12	0.02787
BCORL1	Yes	0.002419	5.497	5.156	0.3409	0.08914	3.825	12	0.027895
TBC1D30	Yes	0.002426	5.423	5.029	0.3938	0.103	3.823	12	0.027952
TDRP	Yes	0.002432	6.043	5.673	0.3703	0.09689	3.822	12	0.028004
RPL3P4	Yes	0.002435	1.991	2.611	-0.6205	0.1624	3.821	12	0.028006
SENP2	Yes	0.002439	6.213	6.371	-0.1577	0.04127	3.82	12	0.028012
NDN	Yes	0.002437	6.699	6.272	0.4268	0.1117	3.82	12	0.028012
ECHS1	Yes	0.002454	6.218	6.468	-0.2505	0.06563	3.817	12	0.028169
TGFBI	Yes	0.002461	1.132	1.83	-0.6985	0.1831	3.815	12	0.028207
ZCRB1	Yes	0.002462	4.88	5.161	-0.2808	0.0736	3.815	12	0.028207
VSX2	Yes	0.002473	2.144	1.286	0.858	0.2251	3.812	12	0.028295
CXorf40B	Yes	0.002472	3.123	3.421	-0.2988	0.07838	3.813	12	0.028295
PDP2	Yes	0.002477	3.337	3.045	0.2921	0.07664	3.812	12	0.028299
TPK1	Yes	0.002478	1.517	1.877	-0.3597	0.09437	3.811	12	0.028299
UNC13B	Yes	0.002479	7.475	7.067	0.4081	0.1071	3.811	12	0.028299
AC005747.1	Yes	0.002492	3.412	3.04	0.3718	0.09762	3.808	12	0.028402
PEX19	Yes	0.002492	6.167	5.854	0.313	0.08219	3.808	12	0.028402
TBX3	Yes	0.002506	4.729	4.186	0.5432	0.1428	3.805	12	0.028544
FAM124A	Yes	0.002512	2.637	2.248	0.3889	0.1022	3.804	12	0.028589
CHIC2	Yes	0.002516	3.138	3.576	-0.4376	0.1151	3.803	12	0.028605
SCRN3	Yes	0.002518	5.087	5.233	-0.1468	0.0386	3.803	12	0.028605
PLEKHG2	Yes	0.002527	6.677	6.214	0.4634	0.1219	3.801	12	0.028664
AL359091.1	Yes	0.002525	2.125	0.8641	1.261	0.3317	3.801	12	0.028664
KCNK2	Yes	0.002539	0.6772	-0.4655	1.143	0.3009	3.798	12	0.028713
DIS3	Yes	0.002533	6.053	6.416	-0.363	0.09554	3.799	12	0.028713
IGSF9	Yes	0.002535	5.313	4.658	0.6553	0.1725	3.799	12	0.028713
CDC23	Yes	0.002541	5.558	5.99	-0.4316	0.1136	3.798	12	0.028713
NAA40	Yes	0.002539	6.529	6.369	0.1604	0.04223	3.798	12	0.028713
VHL	Yes	0.002543	6.762	6.931	-0.169	0.04451	3.797	12	0.028713
ARL5B	Yes	0.002545	6.59	6.225	0.3651	0.09615	3.797	12	0.028715
MRPL51	Yes	0.002549	5.787	6.066	-0.2786	0.07341	3.796	12	0.028745
H2AFV	Yes	0.002554	7.437	7.257	0.1797	0.04736	3.795	12	0.028749
CHKA	Yes	0.002552	5.381	5.671	-0.2893	0.07622	3.795	12	0.028749
VEGFD	Yes	0.002564	5.718	5.053	0.6656	0.1755	3.793	12	0.028842
EIF2AK1	Yes	0.002591	7.064	7.232	-0.1676	0.04425	3.787	12	0.029015
MRPS15	Yes	0.002589	5.41	5.676	-0.2655	0.07011	3.787	12	0.029015
CD63	Yes	0.002583	7.587	7.838	-0.2511	0.06629	3.788	12	0.029015
MBD1	Yes	0.002584	6.826	6.681	0.1447	0.0382	3.788	12	0.029015
GSTO1	Yes	0.002588	4.105	4.674	-0.5689	0.1502	3.787	12	0.029015
SOX2-OT	Yes	0.002585	3.287	2.195	1.093	0.2885	3.788	12	0.029015
SIK2	Yes	0.002594	5.896	5.548	0.348	0.09192	3.786	12	0.02903
RAB18	Yes	0.002597	6.867	7.184	-0.317	0.08374	3.786	12	0.029039
EIF3H	Yes	0.0026	7.293	7.524	-0.2305	0.06089	3.785	12	0.029053
SNRPA1	Yes	0.002607	5.172	5.484	-0.3124	0.08256	3.784	12	0.029104
AFDN-DT	Yes	0.002613	4.954	4.276	0.6779	0.1792	3.782	12	0.029148
VPS9D1	Yes	0.002626	5.206	4.775	0.4307	0.114	3.78	12	0.02927
UCK2	Yes	0.002628	4.744	4.993	-0.249	0.06589	3.779	12	0.029275
PSMD12	Yes	0.00263	6.338	6.623	-0.2856	0.07557	3.779	12	0.029275
TRRAP	Yes	0.002633	6.518	6.148	0.3699	0.09791	3.778	12	0.029284
CNGA3	Yes	0.002643	4.036	4.486	-0.45	0.1192	3.776	12	0.029376
RASSF3	Yes	0.002653	4.058	4.576	-0.5176	0.1372	3.774	12	0.029451
TNIP2	Yes	0.002654	3.83	4.145	-0.3145	0.08333	3.774	12	0.029451
PLEKHH1	Yes	0.002666	5.147	4.793	0.3539	0.09384	3.771	12	0.02957
NT5C2	Yes	0.002673	6.12	5.798	0.3214	0.08525	3.77	12	0.02962
SLC25A51	Yes	0.0027	4.029	4.445	-0.4165	0.1107	3.764	12	0.029901
PHTF2	Yes	0.002713	4.821	5.402	-0.5818	0.1547	3.762	12	0.029955
SEMA3B	Yes	0.002713	2.199	1.406	0.7925	0.2107	3.762	12	0.029955
LYSMD2	Yes	0.002712	1.427	1.829	-0.4023	0.107	3.762	12	0.029955
ZNF33B	Yes	0.002709	6.035	5.835	0.2006	0.05333	3.762	12	0.029955
SNRPD3	Yes	0.002717	6.275	6.657	-0.3823	0.1016	3.761	12	0.029957
TAF5	Yes	0.002717	3.687	4.077	-0.39	0.1037	3.761	12	0.029957
TMEM121B	Yes	0.00272	6.48	6.225	0.255	0.06781	3.76	12	0.029959
PTPMT1	Yes	0.002726	2.783	3.183	-0.4004	0.1065	3.759	12	0.030006
COL5A3	Yes	0.002731	0.4401	1.485	-1.045	0.2781	3.758	12	0.030037
EPN2	Yes	0.002743	5.691	5.307	0.3845	0.1024	3.756	12	0.03009
UNC13D	Yes	0.002742	1.901	1.144	0.7565	0.2014	3.756	12	0.03009
ATP5F1C	Yes	0.002744	6.991	7.213	-0.2218	0.05906	3.755	12	0.03009
OTUD6B-AS1	Yes	0.002739	5.234	5.683	-0.4484	0.1194	3.756	12	0.03009
RPL26	Yes	0.00275	8.278	8.791	-0.5128	0.1366	3.754	12	0.030131
ZMAT1	Yes	0.002756	4.802	4.264	0.5382	0.1434	3.753	12	0.030154
SNORD10	Yes	0.002755	0.5973	0.08418	0.5131	0.1367	3.753	12	0.030154
RASGRF2	Yes	0.002763	2.152	1.651	0.5002	0.1333	3.752	12	0.030211
MAU2	Yes	0.002766	6.927	6.673	0.2539	0.06768	3.751	12	0.030226
UTP14A	Yes	0.002779	4.641	4.828	-0.1873	0.04996	3.748	12	0.030347
CD36	Yes	0.002788	3.356	4.394	-1.038	0.2771	3.747	12	0.030421
FAM53C	Yes	0.002795	6.915	7.026	-0.1111	0.02966	3.745	12	0.030455
C1QL3	Yes	0.002796	0.7926	-0.03935	0.8319	0.2221	3.745	12	0.030455
HGSNAT	Yes	0.002801	6.539	6.387	0.1517	0.04053	3.744	12	0.030488
MT-ND2	Yes	0.002803	11.61	11.94	-0.3316	0.08857	3.744	12	0.030488
TRIM68	Yes	0.002805	4.226	3.87	0.3559	0.09507	3.743	12	0.030489
EIF3B	Yes	0.002819	7.28	7.611	-0.3313	0.08857	3.741	12	0.030528
TMEM130	Yes	0.002819	4.494	4.843	-0.349	0.09331	3.741	12	0.030528
SOX11	Yes	0.002814	9.817	9.465	0.3516	0.09399	3.741	12	0.030528
TCEAL9	Yes	0.002818	5.701	6.074	-0.3729	0.09968	3.741	12	0.030528
UBQLN2	Yes	0.002811	6.795	6.463	0.3314	0.08855	3.742	12	0.030528
PIRT	Yes	0.002831	1.563	0.835	0.7276	0.1946	3.738	12	0.03064
RNF14	Yes	0.002847	5.821	6.123	-0.3029	0.08108	3.735	12	0.030768
STX2	Yes	0.002847	6.012	6.414	-0.4024	0.1077	3.735	12	0.030768
MRTO4	Yes	0.002855	5.626	5.858	-0.2329	0.06238	3.734	12	0.030831
NIT1	Yes	0.002862	5.168	4.793	0.375	0.1005	3.732	12	0.030882
USP4	Yes	0.002865	5.966	5.812	0.1541	0.0413	3.732	12	0.030898
LONRF1	Yes	0.002868	5.249	5.558	-0.3095	0.08296	3.731	12	0.030908
MYH8	Yes	0.002881	-0.3867	1.284	-1.671	0.4481	3.729	12	0.031015
INTS7	Yes	0.002896	5.186	4.997	0.1888	0.05068	3.726	12	0.031159
TRAK2	Yes	0.002899	6.361	6.557	-0.1956	0.05251	3.725	12	0.031164
CDKL3	Yes	0.002903	2.392	2.791	-0.3993	0.1072	3.724	12	0.031168
PLEKHG3	Yes	0.002901	4.985	5.261	-0.2761	0.07412	3.725	12	0.031168
KIAA1549L	Yes	0.002916	5.601	5.087	0.5137	0.138	3.722	12	0.031285
SFT2D2	Yes	0.002934	5.087	4.738	0.3497	0.09403	3.719	12	0.031456
ITGA2B	Yes	0.00294	1.816	1.271	0.5447	0.1465	3.717	12	0.03148
ULK2	Yes	0.002941	6.408	6.034	0.3742	0.1007	3.717	12	0.03148
SNAP91	Yes	0.002967	7.117	6.601	0.5155	0.1389	3.713	12	0.031499
CDH7	Yes	0.002967	5.578	5.132	0.4459	0.1201	3.712	12	0.031499
WDR70	Yes	0.002945	5.075	5.267	-0.1923	0.05175	3.717	12	0.031499
ACD	Yes	0.002955	5.27	4.885	0.3851	0.1037	3.715	12	0.031499
MED31	Yes	0.002964	2.098	2.51	-0.4115	0.1108	3.713	12	0.031499
HEMK1	Yes	0.00297	4.839	4.4	0.4393	0.1183	3.712	12	0.031499
SLC4A3	Yes	0.002956	5.29	4.858	0.4319	0.1163	3.715	12	0.031499
IQSEC3	Yes	0.002963	5.737	5.128	0.6087	0.1639	3.713	12	0.031499
SEC22A	Yes	0.002971	3.889	4.148	-0.2584	0.0696	3.712	12	0.031499
FLNB	Yes	0.002962	5.606	5.851	-0.2457	0.06615	3.713	12	0.031499
BEND7	Yes	0.002972	4.064	3.685	0.3787	0.102	3.712	12	0.031499
CCBE1	Yes	0.002962	1.437	0.7181	0.7187	0.1935	3.713	12	0.031499
NLGN3	Yes	0.002955	5.961	5.427	0.5338	0.1437	3.715	12	0.031499
NR2F1-AS1	Yes	0.002955	2.019	1.222	0.7968	0.2145	3.715	12	0.031499
EMD	Yes	0.002976	4.514	4.866	-0.3524	0.09496	3.711	12	0.031514
WSB1	Yes	0.00299	9.122	8.771	0.3509	0.09462	3.708	12	0.031609
FAM241A	Yes	0.002991	3.11	2.784	0.3258	0.08785	3.708	12	0.031609
VSTM2A-OT1	Yes	0.002989	2.308	1.793	0.5155	0.139	3.709	12	0.031609
ENSG00000267194	Yes	0.002995	3.646	3.14	0.5064	0.1366	3.707	12	0.031629
AL049795.1	Yes	0.002998	0.5827	0.06095	0.5217	0.1407	3.707	12	0.031636
PCDH7	Yes	0.003002	6.499	5.784	0.7151	0.1929	3.706	12	0.031651
GLYR1	Yes	0.003006	6.973	7.226	-0.2531	0.06831	3.705	12	0.031677
EN2	Yes	0.003012	3.747	2.335	1.412	0.3812	3.704	12	0.031715
TRAF3IP2-AS1	Yes	0.00302	3.048	2.767	0.2803	0.07569	3.703	12	0.031779
ST3GAL4	Yes	0.003031	3.23	3.587	-0.3573	0.09654	3.701	12	0.031825
SGSM2	Yes	0.003028	7.666	7.442	0.2234	0.06035	3.701	12	0.031825
ASXL3	Yes	0.003035	6.657	6.13	0.5262	0.1422	3.7	12	0.031825
MRM3	Yes	0.003033	3.925	4.149	-0.2243	0.0606	3.7	12	0.031825
ZNF25	Yes	0.003035	5.087	5.316	-0.2292	0.06194	3.7	12	0.031825
RRP12	Yes	0.003041	6.24	6.476	-0.2356	0.0637	3.699	12	0.031843
TXLNA	Yes	0.003041	7.134	7.389	-0.2549	0.06892	3.699	12	0.031843
PRIMA1	Yes	0.003047	1.242	0.4292	0.8132	0.2199	3.698	12	0.031883
ARHGAP33	Yes	0.003055	7.882	7.3	0.5824	0.1575	3.697	12	0.031938
GLYCTK	Yes	0.003061	3.271	2.764	0.5065	0.1371	3.695	12	0.031984
MNAT1	Yes	0.003087	3.88	4.234	-0.3536	0.09582	3.691	12	0.032233
TM9SF2	Yes	0.003089	7.294	7.578	-0.2843	0.07703	3.69	12	0.032233
EXOC6	Yes	0.003122	4.47	4.224	0.246	0.06675	3.685	12	0.032531
LINC01341	Yes	0.003122	3.305	2.822	0.4829	0.1311	3.685	12	0.032531
DOK5	Yes	0.003139	5.434	5.034	0.3994	0.1085	3.682	12	0.032661
RNF152	Yes	0.003141	7.163	6.542	0.6212	0.1687	3.681	12	0.032661
SMIM7	Yes	0.00314	5.43	5.635	-0.2052	0.05573	3.682	12	0.032661
FERMT2	Yes	0.003155	5.809	6.263	-0.4536	0.1233	3.679	12	0.032736
RNF125	Yes	0.003153	5.305	5.908	-0.603	0.1639	3.679	12	0.032736
ATP5F1E	Yes	0.003153	7.145	7.455	-0.3098	0.08419	3.679	12	0.032736
KCNK9	Yes	0.00316	3.384	2.474	0.9103	0.2475	3.678	12	0.032759
TSPAN15	Yes	0.00317	3.065	3.541	-0.4756	0.1294	3.676	12	0.032778
FAM172A	Yes	0.00317	5.231	4.877	0.3541	0.09633	3.676	12	0.032778
DCP1B	Yes	0.003168	4.138	3.987	0.1513	0.04114	3.677	12	0.032778
AP001107.9	Yes	0.003164	1.819	1.239	0.5807	0.1579	3.677	12	0.032778
TOX3	Yes	0.003178	4.979	4.782	0.1973	0.05369	3.675	12	0.032804
HSPA8	Yes	0.003182	10.14	10.44	-0.2979	0.08106	3.674	12	0.032804
CAB39	Yes	0.003177	6.926	6.737	0.1884	0.05126	3.675	12	0.032804
PBX3	Yes	0.003181	7.197	6.983	0.2143	0.05832	3.674	12	0.032804
NPFF	Yes	0.003197	1.129	0.3077	0.821	0.2236	3.672	12	0.032848
PAK1	Yes	0.003197	6.46	6.189	0.2704	0.07364	3.672	12	0.032848
FGF11	Yes	0.003188	3.732	3.492	0.2392	0.06512	3.673	12	0.032848
GON7	Yes	0.003199	2.608	2.879	-0.2705	0.07369	3.671	12	0.032848
C20orf204	Yes	0.003192	3.347	2.752	0.5957	0.1622	3.673	12	0.032848
TREX1	Yes	0.003193	2.687	2.321	0.3657	0.09958	3.672	12	0.032848
TRIM67	Yes	0.003203	6.239	5.575	0.6644	0.181	3.671	12	0.032861
CXCR4	Yes	0.003215	7.306	6.79	0.5166	0.1408	3.669	12	0.032919
SLC25A33	Yes	0.003214	4.375	4.733	-0.3581	0.09761	3.669	12	0.032919
NUTM2B-AS1	Yes	0.003215	2.159	2.59	-0.4305	0.1173	3.669	12	0.032919
EBF3	Yes	0.003221	8.569	8.311	0.2578	0.07029	3.668	12	0.032953
ENSG00000179979	Yes	0.003227	3.454	2.958	0.4962	0.1353	3.667	12	0.032994
IP6K3	Yes	0.003234	2.344	3.123	-0.7781	0.2123	3.665	12	0.033042
CBX2	Yes	0.003237	2.493	1.967	0.5265	0.1437	3.665	12	0.033056
CTNS	Yes	0.003244	4.418	4.194	0.224	0.06115	3.664	12	0.033103
RELA	Yes	0.003251	5.882	6.035	-0.1529	0.04176	3.663	12	0.033149
ZCCHC12	Yes	0.003258	6.546	6.014	0.5328	0.1455	3.661	12	0.033197
HCFC1	Yes	0.003305	6.33	5.927	0.4028	0.1102	3.654	12	0.03365
KLHL13	Yes	0.003311	5.523	5.16	0.3633	0.09947	3.653	12	0.033663
INAFM2	Yes	0.00331	3.191	3.422	-0.2316	0.06341	3.653	12	0.033663
SFR1	Yes	0.003331	1.993	1.51	0.4826	0.1322	3.649	12	0.033753
CDC26	Yes	0.00333	2.85	3.16	-0.3099	0.08491	3.649	12	0.033753
SLC22A5	Yes	0.003327	2.483	2.751	-0.2682	0.07348	3.65	12	0.033753
FAM133B	Yes	0.00333	4.093	4.308	-0.2155	0.05904	3.65	12	0.033753
AC027031.2	Yes	0.003329	4.384	4.792	-0.4085	0.1119	3.65	12	0.033753
POLR3E	Yes	0.003343	5.387	5.502	-0.1153	0.03161	3.647	12	0.033805
DAND5	Yes	0.003342	-0.5676	0.4584	-1.026	0.2813	3.647	12	0.033805
HSBP1	Yes	0.00334	8.041	8.233	-0.1921	0.05267	3.648	12	0.033805
NKD1	Yes	0.003363	3.059	3.561	-0.5021	0.1378	3.644	12	0.033983
CRY2	Yes	0.003367	5.741	5.908	-0.1668	0.04578	3.643	12	0.034005
UCK1	Yes	0.00338	5.079	4.724	0.3546	0.09739	3.641	12	0.034107
CKS2	Yes	0.003389	3.782	4.28	-0.4986	0.137	3.64	12	0.034174
ANO8	Yes	0.003396	6.722	6.194	0.5283	0.1452	3.639	12	0.03418
ZNF3	Yes	0.003393	5.831	5.986	-0.1553	0.04267	3.639	12	0.03418
RN7SL573P	Yes	0.003398	0.2279	-0.3714	0.5992	0.1647	3.638	12	0.03418
RNF157-AS1	Yes	0.003398	0.4477	-0.1713	0.619	0.1701	3.638	12	0.03418
LDB2	Yes	0.003404	4.005	3.724	0.2811	0.07727	3.637	12	0.03419
AL023806.1	Yes	0.003404	0.04032	-0.5991	0.6395	0.1758	3.638	12	0.03419
ENSG00000236943	Yes	0.003414	1.45	1.128	0.322	0.08858	3.636	12	0.034271
APLP2	Yes	0.003424	8.748	8.917	-0.1692	0.04655	3.634	12	0.034326
LACTB	Yes	0.003423	3.604	3.946	-0.3421	0.09413	3.634	12	0.034326
FOXJ3	Yes	0.00343	6.441	6.629	-0.188	0.05175	3.633	12	0.034359
UTP18	Yes	0.003446	4.997	5.258	-0.2603	0.07168	3.631	12	0.03436
RIMS1	Yes	0.003445	6.316	5.832	0.484	0.1333	3.631	12	0.03436
DSTN	Yes	0.003436	7.751	7.986	-0.2351	0.06474	3.632	12	0.03436
USPL1	Yes	0.003448	5.537	5.82	-0.2831	0.07799	3.63	12	0.03436
PI4KB	Yes	0.003436	6.404	6.261	0.1432	0.03943	3.632	12	0.03436
TRIM11	Yes	0.003447	5.345	5.61	-0.2653	0.07309	3.631	12	0.03436
HK1	Yes	0.003451	8.421	8.677	-0.2566	0.07069	3.63	12	0.03436
ID4	Yes	0.003445	8.038	7.608	0.4298	0.1184	3.631	12	0.03436
NDUFV2P1	Yes	0.003451	0.4797	0.8794	-0.3996	0.1101	3.63	12	0.03436
VASP	Yes	0.003454	4.962	5.258	-0.2954	0.08138	3.629	12	0.034366
PPP4R3A	Yes	0.00346	6.542	6.824	-0.2811	0.07747	3.629	12	0.034378
STIM2	Yes	0.00346	4.949	5.223	-0.2741	0.07553	3.629	12	0.034378
BCS1L	Yes	0.003478	5.15	4.863	0.2867	0.07908	3.626	12	0.034526
LPAR6	Yes	0.003479	1.537	0.7221	0.815	0.2248	3.625	12	0.034526
JAGN1	Yes	0.003484	4.58	4.845	-0.2648	0.07305	3.625	12	0.034546
TMEM229B	Yes	0.003492	3.612	4.373	-0.7611	0.2101	3.624	12	0.034605
ERBB2	Yes	0.003502	5.468	5.187	0.2808	0.07754	3.622	12	0.034678
MRPL23	Yes	0.003505	4.421	4.707	-0.2862	0.07903	3.621	12	0.034687
EIF2B3	Yes	0.003514	5.016	5.306	-0.2903	0.08019	3.62	12	0.034749
TBILA	Yes	0.003522	0.2483	-1.04	1.289	0.3561	3.619	12	0.034811
FKBP9	Yes	0.003535	6.199	6.637	-0.4378	0.121	3.617	12	0.034909
SPIDR	Yes	0.003537	5.362	5.103	0.2597	0.07181	3.617	12	0.034909
LINC01547	Yes	0.003541	1.617	1.049	0.5678	0.157	3.616	12	0.034925
DDX42	Yes	0.003545	7.582	7.772	-0.1897	0.05247	3.615	12	0.034938
CHCHD5	Yes	0.003549	3.667	3.062	0.6045	0.1672	3.615	12	0.034956
ZMPSTE24	Yes	0.003573	5.603	5.831	-0.2286	0.06332	3.611	12	0.035169
CELSR3	Yes	0.003593	7.797	7.422	0.375	0.1039	3.608	12	0.035323
FGFBP3	Yes	0.003593	6.01	5.337	0.6736	0.1867	3.608	12	0.035323
SLC6A15	Yes	0.003614	6.672	7.023	-0.3507	0.09728	3.605	12	0.03543
EIF4A1	Yes	0.003607	9.497	9.682	-0.1854	0.05141	3.606	12	0.03543
PCDHGC4	Yes	0.003614	4.986	4.709	0.2774	0.07695	3.605	12	0.03543
ENSG00000261496	Yes	0.003613	2.977	2.541	0.4367	0.1211	3.605	12	0.03543
TPBGL	Yes	0.003616	3.076	2.47	0.6062	0.1682	3.604	12	0.03543
PXN	Yes	0.003623	6.635	6.322	0.3133	0.08694	3.603	12	0.035472
RNF168	Yes	0.003637	4.915	5.133	-0.218	0.06054	3.601	12	0.035591
NAALAD2	Yes	0.003651	4.152	3.444	0.7086	0.1969	3.599	12	0.035598
CYP27B1	Yes	0.003646	1.402	1.71	-0.3081	0.08557	3.6	12	0.035598
ACVR2B	Yes	0.003654	7.568	7.054	0.5133	0.1426	3.599	12	0.035598
GIT2	Yes	0.003655	5.869	6.062	-0.1925	0.0535	3.599	12	0.035598
RAD17	Yes	0.003645	4.413	4.84	-0.4271	0.1186	3.6	12	0.035598
GAREM2	Yes	0.003651	6.049	5.552	0.497	0.1381	3.599	12	0.035598
PPIB	Yes	0.003649	6.352	6.555	-0.2035	0.05654	3.6	12	0.035598
UTP25	Yes	0.003667	4.693	4.809	-0.1159	0.03223	3.597	12	0.035651
CDYL2	Yes	0.003669	4.92	4.537	0.3826	0.1064	3.597	12	0.035651
FOXB1	Yes	0.00367	0.8859	-0.7598	1.646	0.4576	3.596	12	0.035651
PAIP1	Yes	0.003669	6.652	6.984	-0.3314	0.09215	3.597	12	0.035651
RCHY1	Yes	0.003674	5.172	4.83	0.3419	0.09507	3.596	12	0.035667
ALG12	Yes	0.003677	3.689	3.38	0.3084	0.08579	3.595	12	0.035674
TMPRSS6	Yes	0.003726	1.199	0.7963	0.4024	0.1122	3.588	12	0.036099
ACAP2-IT1	Yes	0.003724	1.331	0.5777	0.753	0.2098	3.589	12	0.036099
DERL3	Yes	0.003732	1.216	0.3661	0.8495	0.2368	3.587	12	0.036141
ARL15	Yes	0.003741	5.399	5.168	0.2316	0.06458	3.586	12	0.036201
BTN3A1	Yes	0.003756	3.43	3.034	0.396	0.1105	3.584	12	0.036301
INO80B	Yes	0.003756	4.218	3.922	0.2959	0.08258	3.584	12	0.036301
TIA1	Yes	0.003774	8.01	7.715	0.2948	0.08231	3.581	12	0.036423
APBB2	Yes	0.003773	5.896	5.558	0.3379	0.09435	3.581	12	0.036423
HSD17B10	Yes	0.003779	5.241	5.471	-0.2303	0.06432	3.58	12	0.03644
PDXDC1	Yes	0.003781	6.61	6.785	-0.175	0.04887	3.58	12	0.03644
ENSA	Yes	0.003798	7.36	7.504	-0.1438	0.0402	3.578	12	0.03658
CHST11	Yes	0.0038	5.609	4.772	0.8373	0.2341	3.577	12	0.03658
OGG1	Yes	0.003813	4.951	4.611	0.3407	0.09527	3.576	12	0.036666
RGS14	Yes	0.003814	1.908	2.838	-0.9304	0.2602	3.575	12	0.036666
PDCD6	Yes	0.003819	5.188	5.552	-0.3644	0.1019	3.575	12	0.036688
DDX55	Yes	0.003824	4.548	4.853	-0.3046	0.08521	3.574	12	0.036712
PDE6B	Yes	0.00383	2.998	2.313	0.6855	0.1919	3.573	12	0.036753
MRPL11	Yes	0.003854	4.39	4.685	-0.2957	0.08284	3.57	12	0.036958
ABHD12	Yes	0.003864	5.76	5.959	-0.1987	0.05569	3.568	12	0.037027
LPAR2	Yes	0.003892	6.413	5.874	0.5386	0.1511	3.564	12	0.037153
KCNK6	Yes	0.003881	1.108	2.081	-0.9724	0.2727	3.566	12	0.037153
THUMPD3	Yes	0.003889	5.167	5.41	-0.2431	0.06818	3.565	12	0.037153
ENHO	Yes	0.003885	4.506	4.06	0.4463	0.1252	3.565	12	0.037153
NLGN1	Yes	0.003895	4.639	4.209	0.4308	0.1209	3.564	12	0.037153
ATG9A	Yes	0.003897	6.305	6.15	0.1557	0.0437	3.564	12	0.037153
ZNF663P	Yes	0.003891	1.3	0.944	0.3556	0.09977	3.565	12	0.037153
AC093627.5	Yes	0.003885	1.523	2.064	-0.5417	0.1519	3.565	12	0.037153
PLPP1	Yes	0.003907	3.172	3.528	-0.3559	0.09991	3.562	12	0.037205
SHOX2	Yes	0.003913	6.719	6.375	0.3445	0.09672	3.562	12	0.037205
DLEU1	Yes	0.003912	1.592	2.367	-0.7745	0.2175	3.562	12	0.037205
DNAH2	Yes	0.003912	0.4818	-0.1738	0.6556	0.1841	3.562	12	0.037205
LINC-PINT	Yes	0.003923	0.2042	1.019	-0.8144	0.2288	3.56	12	0.037277
DPP3	Yes	0.003935	5.97	5.747	0.223	0.06266	3.558	12	0.03737
TSPAN9	Yes	0.003939	5.688	6.073	-0.385	0.1082	3.558	12	0.037379
VIPAS39	Yes	0.003949	5.188	5.354	-0.166	0.04667	3.557	12	0.037452
AC125232.1	Yes	0.003962	2.807	3.119	-0.3122	0.08783	3.555	12	0.037513
MIR9-3HG	Yes	0.003959	3.024	2.143	0.8814	0.2479	3.555	12	0.037513
AL353796.1	Yes	0.003965	2.177	1.77	0.4071	0.1145	3.554	12	0.037513
AC100827.3	Yes	0.003963	2.267	1.829	0.4384	0.1233	3.555	12	0.037513
CC2D1B	Yes	0.00398	5.494	5.321	0.1723	0.04851	3.552	12	0.037629
ARF3	Yes	0.00399	8.487	8.324	0.1634	0.04603	3.551	12	0.037695
DCTN4	Yes	0.004005	7.195	6.751	0.4444	0.1252	3.549	12	0.037811
HMGB3	Yes	0.00403	5.411	5.699	-0.2883	0.08132	3.545	12	0.03798
ZNF131	Yes	0.00403	5.344	5.658	-0.3141	0.08858	3.546	12	0.03798
WRB	Yes	0.004029	5.999	5.46	0.5383	0.1518	3.546	12	0.03798
MTND4P12	Yes	0.004034	1.492	1.172	0.32	0.09027	3.545	12	0.037993
RDH13	Yes	0.004047	2.639	2.956	-0.3168	0.0894	3.543	12	0.038087
DNAJA3	Yes	0.004059	5.569	5.777	-0.2078	0.05868	3.542	12	0.03818
ENSG00000260931	Yes	0.004074	1.336	0.8911	0.4445	0.1256	3.54	12	0.038291
C21orf58	Yes	0.00408	3.605	3.173	0.4328	0.1223	3.539	12	0.038332
ELOA	Yes	0.004089	6.52	6.695	-0.1742	0.04925	3.538	12	0.038388
RHOBTB1	Yes	0.004109	4.821	5.224	-0.403	0.114	3.535	12	0.038483
CNKSR3	Yes	0.004104	1.906	2.603	-0.6974	0.1973	3.536	12	0.038483
STAT5B	Yes	0.004112	6.382	6.227	0.1555	0.04399	3.535	12	0.038483
FIGN	Yes	0.00411	6.578	6.087	0.4909	0.1389	3.535	12	0.038483
AL157895.1	Yes	0.004109	0.3571	1.101	-0.7435	0.2103	3.535	12	0.038483
SLU7	Yes	0.004121	5.818	6.094	-0.2763	0.07821	3.533	12	0.038522
FAM174A	Yes	0.004121	3.582	3.938	-0.3552	0.1005	3.533	12	0.038522
RAB6A	Yes	0.004137	8.22	8.567	-0.3472	0.09833	3.531	12	0.038645
AC004980.1	Yes	0.004142	2.582	2.862	-0.2799	0.07929	3.531	12	0.038666
PLEKHO2	Yes	0.004151	4.051	4.451	-0.3992	0.1131	3.529	12	0.038721
CUX2	Yes	0.004158	5.209	4.641	0.5682	0.161	3.528	12	0.038769
TRIM16L	Yes	0.004175	2.827	2.636	0.1917	0.05436	3.526	12	0.038838
CPSF3	Yes	0.004168	5.637	5.836	-0.1988	0.05635	3.527	12	0.038838
MSH5	Yes	0.004176	2.769	2.028	0.741	0.2102	3.526	12	0.038838
CNEP1R1	Yes	0.004173	3.704	4.198	-0.4942	0.1401	3.527	12	0.038838
RASAL2	Yes	0.004185	6.753	6.161	0.5921	0.168	3.525	12	0.038892
AP001453.4	Yes	0.004197	1.248	0.6584	0.5891	0.1672	3.523	12	0.038953
ENSG00000272016	Yes	0.004194	2.177	3.339	-1.162	0.3299	3.524	12	0.038953
NUDT9	Yes	0.004213	4.432	4.621	-0.189	0.05368	3.521	12	0.039079
EXTL3-AS1	Yes	0.004218	2.42	2.05	0.37	0.1051	3.521	12	0.039102
KNSTRN	Yes	0.004221	5.181	5.503	-0.3223	0.09154	3.52	12	0.03911
MMP25-AS1	Yes	0.00424	2.874	2.182	0.6917	0.1966	3.518	12	0.039258
BBS1	Yes	0.004248	5.497	5.17	0.3268	0.09292	3.517	12	0.039311
B9D1	Yes	0.004262	3.572	3.142	0.4302	0.1224	3.515	12	0.039363
NEUROG1	Yes	0.004258	4.958	3.975	0.9829	0.2796	3.516	12	0.039363
COLGALT2	Yes	0.004265	4.674	5.218	-0.5442	0.1548	3.515	12	0.039363
MIR124-2HG	Yes	0.004261	6.189	5.895	0.2948	0.08387	3.515	12	0.039363
SIRPA	Yes	0.004272	4.837	4.533	0.3033	0.08633	3.514	12	0.039387
ENSG00000213971	Yes	0.004273	3.463	3.115	0.3483	0.09912	3.514	12	0.039387
TMED2	Yes	0.004279	6.973	7.211	-0.238	0.06774	3.513	12	0.03942
DNAJA1	Yes	0.004291	8.549	8.693	-0.1446	0.04117	3.511	12	0.039443
DHX40	Yes	0.004291	6.137	6.453	-0.3163	0.09009	3.511	12	0.039443
MRPS36	Yes	0.004292	3.689	3.97	-0.2815	0.08017	3.511	12	0.039443
ACKR3	Yes	0.004295	3.454	2.465	0.9887	0.2816	3.511	12	0.039443
BDH1	Yes	0.004286	3.524	3.22	0.3037	0.08646	3.512	12	0.039443
HPN	Yes	0.004298	-0.355	-1.463	1.108	0.3156	3.51	12	0.039449
ENSG00000266045	Yes	0.004315	4.757	4.007	0.7499	0.2137	3.508	12	0.039582
FGF9	Yes	0.004325	4.477	4.18	0.2972	0.08473	3.507	12	0.039601
GNL3	Yes	0.004325	6.28	6.656	-0.376	0.1072	3.507	12	0.039601
RPLP2	Yes	0.00432	8.032	8.417	-0.3851	0.1098	3.508	12	0.039601
SCMH1	Yes	0.004341	5.656	5.378	0.2782	0.07937	3.505	12	0.039692
STMN2	Yes	0.00434	10.78	11.03	-0.2507	0.07151	3.505	12	0.039692
TRMT11	Yes	0.004373	4.013	4.315	-0.3018	0.08619	3.501	12	0.039889
PALD1	Yes	0.004368	3.774	4.526	-0.7514	0.2146	3.502	12	0.039889
CZIB	Yes	0.00437	4.657	4.398	0.2598	0.0742	3.501	12	0.039889
NLRC3	Yes	0.004372	1.35	0.8103	0.5393	0.154	3.501	12	0.039889
MED6	Yes	0.00438	4.798	5.002	-0.2047	0.05847	3.5	12	0.039927
RAB11FIP4	Yes	0.004384	7.014	7.428	-0.4139	0.1183	3.5	12	0.039943
CAND1	Yes	0.004403	7.877	7.544	0.3334	0.09533	3.497	12	0.040049
PXDNL	Yes	0.004407	1.035	0.717	0.3183	0.09103	3.497	12	0.040049
CCSER1	Yes	0.004401	3.405	2.914	0.4919	0.1406	3.498	12	0.040049
LRCH3	Yes	0.004409	6.205	6.01	0.1957	0.05596	3.497	12	0.040049
PCDHGA3	Yes	0.004409	0.6109	-0.08187	0.6928	0.1981	3.497	12	0.040049
NOL4L	Yes	0.004421	7.757	7.442	0.3157	0.09033	3.495	12	0.040128
PAK1IP1	Yes	0.004424	4.385	4.613	-0.228	0.06523	3.495	12	0.040133
TSHZ2	Yes	0.004436	3.64	3.159	0.4809	0.1377	3.493	12	0.04022
FGFR4	Yes	0.004441	3.052	2.334	0.7177	0.2055	3.493	12	0.040235
DYNC1I2	Yes	0.004449	8.033	8.156	-0.1233	0.03531	3.492	12	0.04026
CSMD1	Yes	0.004449	4.733	4.065	0.6685	0.1914	3.492	12	0.04026
NETO1	Yes	0.004459	4.334	3.582	0.7519	0.2154	3.491	12	0.040323
C2CD2L	Yes	0.004462	5.446	5.203	0.2422	0.06939	3.49	12	0.040332
CPEB4	Yes	0.004472	7.188	6.715	0.4733	0.1356	3.489	12	0.040397
FBXO48	Yes	0.004477	2.187	1.813	0.3738	0.1072	3.488	12	0.040415
HTATSF1	Yes	0.004482	7.429	7.684	-0.2545	0.07296	3.488	12	0.040438
CELF3	Yes	0.004485	8.91	8.508	0.402	0.1153	3.487	12	0.040439
SHCBP1	Yes	0.004488	2.287	3.154	-0.8666	0.2485	3.487	12	0.040446
LINC01201	Yes	0.004495	2.25	1.799	0.4517	0.1296	3.486	12	0.040475
MINDY1	Yes	0.004515	4.645	4.375	0.2703	0.07759	3.484	12	0.040637
HIF1A	Yes	0.00453	7.35	7.148	0.2014	0.05785	3.482	12	0.040673
SMARCAL1	Yes	0.004523	4.674	4.538	0.1357	0.03896	3.483	12	0.040673
MRPS22	Yes	0.004526	4.738	5.046	-0.3087	0.08865	3.482	12	0.040673
AL353622.1	Yes	0.004529	2.769	2.211	0.5586	0.1604	3.482	12	0.040673
GLRX3	Yes	0.004533	6.071	6.271	-0.1996	0.05733	3.482	12	0.040676
POLR2K	Yes	0.004544	5.287	5.545	-0.258	0.07412	3.48	12	0.040745
NTF3	Yes	0.00455	1.818	2.829	-1.011	0.2907	3.48	12	0.040775
NETO2	Yes	0.00456	6.192	5.954	0.238	0.06844	3.478	12	0.040842
SLC39A7	Yes	0.004575	5.839	6.162	-0.3232	0.09298	3.477	12	0.040935
C1orf109	Yes	0.004583	4.485	4.845	-0.3599	0.1036	3.476	12	0.040935
SLC31A1	Yes	0.004584	5.13	5.62	-0.4899	0.141	3.475	12	0.040935
CHAF1B	Yes	0.004581	3.513	2.993	0.5191	0.1493	3.476	12	0.040935
AC117402.1	Yes	0.004583	1.677	0.9452	0.732	0.2106	3.476	12	0.040935
NUP50-DT	Yes	0.00461	3.586	3.959	-0.3725	0.1073	3.473	12	0.041137
RNF215	Yes	0.004621	4.343	3.983	0.36	0.1037	3.471	12	0.041186
MN1	Yes	0.00462	6.732	6.098	0.6338	0.1826	3.471	12	0.041186
SLC25A5	Yes	0.004627	7.212	7.462	-0.2503	0.07212	3.47	12	0.041195
DLL4	Yes	0.004625	3.524	4.012	-0.4882	0.1407	3.471	12	0.041195
TNPO1	Yes	0.004647	8.352	8.059	0.2923	0.08429	3.468	12	0.041271
PPP3CA	Yes	0.004645	6.168	6.443	-0.2741	0.07902	3.468	12	0.041271
NDRG2	Yes	0.004645	4.714	4.26	0.4542	0.1309	3.468	12	0.041271
DENND5B	Yes	0.004639	6.361	5.767	0.594	0.1712	3.469	12	0.041271
TRAK1	Yes	0.00465	8.08	8.209	-0.1283	0.03699	3.468	12	0.041271
UBE2L6	Yes	0.004667	7.073	6.749	0.324	0.09349	3.466	12	0.041398
ENSG00000260432	Yes	0.004671	1.662	0.8546	0.8072	0.2329	3.465	12	0.041413
CHKB-DT	Yes	0.004676	0.708	0.1711	0.5369	0.155	3.465	12	0.041427
BCL10	Yes	0.00468	4.146	4.376	-0.23	0.06639	3.464	12	0.04144
C18orf21	Yes	0.004684	3.923	4.148	-0.2251	0.06498	3.464	12	0.041454
AC009041.2	Yes	0.004695	5.989	5.46	0.5285	0.1526	3.463	12	0.041526
PLAUR	Yes	0.004701	0.4243	-0.04003	0.4643	0.1341	3.462	12	0.041534
CATSPERG	Yes	0.004704	3.768	3.415	0.3532	0.102	3.462	12	0.041534
GOLGA8B	Yes	0.004706	5.548	5.202	0.3463	0.1001	3.461	12	0.041534
AP000347.1	Yes	0.004707	3.797	3.571	0.2261	0.06533	3.461	12	0.041534
HSD17B7	Yes	0.004758	4.419	4.15	0.2686	0.07775	3.455	12	0.041958
ILF2	Yes	0.004779	8.019	8.245	-0.2264	0.06557	3.453	12	0.042112
TOPORS	Yes	0.004799	4.808	5.129	-0.3214	0.09314	3.451	12	0.042265
ANKS1A	Yes	0.004809	6.734	6.613	0.1206	0.03497	3.45	12	0.042327
SIN3B	Yes	0.004818	6.984	6.765	0.2195	0.06364	3.449	12	0.04238
NAA10	Yes	0.004821	5.301	5.482	-0.1816	0.05265	3.448	12	0.042385
RTN3	Yes	0.004825	9.082	9.23	-0.1479	0.04291	3.448	12	0.042395
ITPRID2	Yes	0.004843	6.431	6.06	0.3714	0.1078	3.446	12	0.042525
MAPRE2	Yes	0.004857	8.68	8.431	0.2488	0.07225	3.444	12	0.042623
SUN1	Yes	0.00487	7.223	7.415	-0.1926	0.05594	3.443	12	0.042708
RNPS1	Yes	0.004872	7.467	7.301	0.1657	0.04812	3.442	12	0.042708
TEAD3	Yes	0.004879	5.354	5.821	-0.467	0.1357	3.442	12	0.042737
NBL1	Yes	0.004884	4.825	5.155	-0.3301	0.09594	3.441	12	0.042763
NR2F1	Yes	0.004887	5.591	4.668	0.9228	0.2682	3.441	12	0.042764
ADCY8	Yes	0.004895	5.107	4.635	0.4717	0.1371	3.44	12	0.042807
VAT1	Yes	0.004899	9.256	9.401	-0.145	0.04216	3.44	12	0.042813
ILDR2	Yes	0.004912	3.504	2.641	0.8629	0.251	3.438	12	0.042907
MRPL32	Yes	0.004924	5.325	5.554	-0.2283	0.06642	3.437	12	0.042959
FURIN	Yes	0.004922	5.154	5.437	-0.283	0.08235	3.437	12	0.042959
SMARCE1	Yes	0.004943	8.03	8.145	-0.1158	0.03372	3.435	12	0.04297
RIOK1	Yes	0.004946	5.099	5.312	-0.213	0.06202	3.434	12	0.04297
PRRC2B	Yes	0.004942	9.444	9.149	0.2948	0.08584	3.435	12	0.04297
ENSG00000138297	Yes	0.004934	2.831	3.224	-0.3932	0.1144	3.436	12	0.04297
DOP1B	Yes	0.004939	5.645	5.402	0.2435	0.07088	3.435	12	0.04297
LIX1	Yes	0.004945	2.248	1.414	0.8344	0.2429	3.434	12	0.04297
ASB16-AS1	Yes	0.004937	4.177	3.792	0.3851	0.1121	3.435	12	0.04297
CDV3	Yes	0.004959	7.477	7.658	-0.1804	0.05256	3.433	12	0.042994
ILF3	Yes	0.004956	9.39	9.193	0.1965	0.05725	3.433	12	0.042994
NOL11	Yes	0.00496	5.792	5.981	-0.1891	0.05509	3.433	12	0.042994
SPHK1	Yes	0.004954	2.593	1.363	1.23	0.3582	3.433	12	0.042994
ZC4H2	Yes	0.004964	6.152	5.694	0.4575	0.1333	3.432	12	0.043006
ZXDB	Yes	0.004984	4.339	4.028	0.3102	0.09043	3.43	12	0.043148
STX4	Yes	0.004994	4.576	4.368	0.208	0.06067	3.429	12	0.043213
UNC13C	Yes	0.005002	1.939	1.021	0.918	0.2678	3.428	12	0.043259
HINT3	Yes	0.005006	5.999	5.899	0.09975	0.0291	3.428	12	0.043265
NIF3L1	Yes	0.005017	4.432	4.673	-0.2418	0.07057	3.427	12	0.043331
AZIN2	Yes	0.005027	4.201	3.983	0.2177	0.06354	3.426	12	0.043399
SUPT16H	Yes	0.005033	7.995	8.344	-0.3491	0.1019	3.425	12	0.043424
PRKX	Yes	0.005053	6.326	6.65	-0.324	0.09466	3.423	12	0.043546
PRKAR2A-AS1	Yes	0.005052	0.3282	-0.5395	0.8677	0.2535	3.423	12	0.043546
TEKT2	Yes	0.005066	1.768	1.032	0.736	0.2151	3.421	12	0.043602
C6orf62	Yes	0.005063	7.877	7.483	0.3942	0.1152	3.422	12	0.043602
LARP1B	Yes	0.00507	4.411	4.748	-0.3364	0.09835	3.421	12	0.043611
RNF149	Yes	0.005084	4.256	4.619	-0.3637	0.1064	3.419	12	0.043712
RPL26L1	Yes	0.005088	4.142	4.482	-0.3407	0.09964	3.419	12	0.043718
DCUN1D3	Yes	0.005091	4.097	4.466	-0.3687	0.1079	3.419	12	0.043721
TTC17	Yes	0.005108	6.623	6.927	-0.3044	0.08909	3.417	12	0.043815
SRP72	Yes	0.005105	7.052	7.196	-0.1436	0.04201	3.417	12	0.043815
YTHDF1	Yes	0.00512	6.47	6.642	-0.1715	0.0502	3.416	12	0.043892
ATP1A3	Yes	0.00513	10.09	9.654	0.4333	0.1269	3.415	12	0.043925
CARD8	Yes	0.005129	5.13	4.754	0.3762	0.1102	3.415	12	0.043925
RAB7A	Yes	0.005141	8.368	8.644	-0.2755	0.08072	3.413	12	0.043941
CCDC78	Yes	0.005137	4.461	4.002	0.4589	0.1344	3.414	12	0.043941
C22orf42	Yes	0.00514	0.6716	-0.03987	0.7114	0.2084	3.413	12	0.043941
SIAE	Yes	0.005157	4.831	5.146	-0.3158	0.09255	3.412	12	0.044002
MORF4L1	Yes	0.005156	8.647	9.004	-0.3572	0.1047	3.412	12	0.044002
ARMH1	Yes	0.005152	2.912	2.381	0.5316	0.1558	3.412	12	0.044002
SMTN	Yes	0.005168	4.132	3.772	0.3604	0.1057	3.411	12	0.044072
MRPS5	Yes	0.005171	5.746	5.931	-0.1849	0.05423	3.41	12	0.044077
CD82	Yes	0.005202	2.381	3.262	-0.8808	0.2585	3.407	12	0.044309
PDYN	Yes	0.005213	-0.001537	-1.16	1.158	0.3401	3.406	12	0.044341
ENSG00000155130	Yes	0.005214	9.866	9.661	0.2051	0.06021	3.406	12	0.044341
AC093909.1	Yes	0.005212	0.4008	0.9606	-0.5598	0.1644	3.406	12	0.044341
PMS2	Yes	0.005231	4.591	4.885	-0.2944	0.08649	3.404	12	0.044409
RPS27A	Yes	0.005229	7.909	8.316	-0.4079	0.1198	3.404	12	0.044409
PDLIM3	Yes	0.005234	2.115	2.94	-0.8252	0.2425	3.404	12	0.044409
ZNF271P	Yes	0.005234	5.499	5.306	0.1923	0.0565	3.404	12	0.044409
HSP90AB1	Yes	0.005242	10.75	11.03	-0.2805	0.08242	3.403	12	0.044437
VSTM2A	Yes	0.005244	6.851	6.627	0.2242	0.0659	3.403	12	0.044437
NCOA2	Yes	0.005255	7.123	6.789	0.3339	0.09817	3.401	12	0.04451
PTPRT	Yes	0.005259	4.613	3.79	0.8229	0.2419	3.401	12	0.044517
CDH4	Yes	0.005263	6.411	5.77	0.6408	0.1884	3.401	12	0.044523
IKZF4	Yes	0.005281	6.073	5.831	0.2423	0.0713	3.399	12	0.04465
CWC22	Yes	0.005287	4.663	4.966	-0.3033	0.08925	3.398	12	0.044676
ZSWIM8	Yes	0.005295	7.178	6.945	0.2325	0.06843	3.397	12	0.044719
ZNF420	Yes	0.005299	4.323	4.084	0.2391	0.07038	3.397	12	0.044725
RAPGEFL1	Yes	0.005307	4.82	4.496	0.3238	0.09535	3.396	12	0.044753
DTD2	Yes	0.005308	3.902	4.107	-0.2055	0.0605	3.396	12	0.044753
TRAF3	Yes	0.005325	6.048	6.267	-0.2188	0.06446	3.394	12	0.044817
RAB11FIP5	Yes	0.005324	4.103	4.491	-0.3881	0.1143	3.394	12	0.044817
ING2	Yes	0.00532	2.913	3.324	-0.4111	0.1211	3.395	12	0.044817
HIST1H2BN	Yes	0.005342	1.116	1.69	-0.5743	0.1693	3.393	12	0.044936
MTMR1	Yes	0.005356	4.133	4.328	-0.1951	0.05753	3.391	12	0.044953
TMEM87A	Yes	0.005356	5.245	5.667	-0.4227	0.1247	3.391	12	0.044953
RASSF4	Yes	0.005353	4.908	5.237	-0.3294	0.09713	3.392	12	0.044953
GALNT5	Yes	0.005349	-0.6677	0.8838	-1.551	0.4574	3.392	12	0.044953
EOGT	Yes	0.00536	2.98	3.342	-0.3613	0.1066	3.391	12	0.044958
CCDC144NL-AS1	Yes	0.005366	6.208	6.362	-0.1544	0.04553	3.39	12	0.044958
ENSG00000261589	Yes	0.005366	1.396	0.684	0.7116	0.2099	3.39	12	0.044958
SYNE2	Yes	0.005378	5.29	4.925	0.3646	0.1076	3.389	12	0.045031
ALDH5A1	Yes	0.005386	5.766	5.263	0.5032	0.1485	3.388	12	0.045077
ST13	Yes	0.0054	8.138	7.886	0.2514	0.07422	3.387	12	0.045137
AHSA1	Yes	0.005406	6.687	6.942	-0.2549	0.07528	3.386	12	0.045137
CORO1A	Yes	0.00541	5.587	5.085	0.5021	0.1483	3.386	12	0.045137
CRB2	Yes	0.005406	4.962	4.113	0.8486	0.2506	3.386	12	0.045137
AL590617.2	Yes	0.005412	1.08	0.483	0.597	0.1763	3.386	12	0.045137
AL645608.6	Yes	0.005401	1.89	1.318	0.5722	0.1689	3.387	12	0.045137
ENSG00000255735	Yes	0.005423	-0.02129	-0.8702	0.8489	0.2508	3.385	12	0.045205
C1QTNF2	Yes	0.005435	-0.3232	0.4841	-0.8073	0.2386	3.383	12	0.045285
AUP1	Yes	0.005444	6.315	6.483	-0.1679	0.04965	3.382	12	0.045304
ITGBL1	Yes	0.005442	1.336	0.9154	0.4206	0.1243	3.383	12	0.045304
MAPK15	Yes	0.005451	1.395	0.1576	1.237	0.3659	3.382	12	0.045337
QPRT	Yes	0.005456	6.012	6.373	-0.3613	0.1069	3.381	12	0.045357
COL4A2	Yes	0.005467	6.549	6.103	0.4461	0.132	3.38	12	0.04542
DDR2	Yes	0.005477	2.027	2.864	-0.8374	0.2478	3.379	12	0.045426
OXSR1	Yes	0.005472	6.652	6.326	0.3252	0.09623	3.38	12	0.045426
KPNA5	Yes	0.00548	5.481	5.22	0.261	0.07724	3.379	12	0.045426
ENSG00000264919	Yes	0.005479	1.842	1.428	0.4139	0.1225	3.379	12	0.045426
SH3BGRL3	Yes	0.005487	6.889	7.463	-0.574	0.1699	3.378	12	0.04546
UNC5C	Yes	0.00549	7.374	6.908	0.4662	0.138	3.378	12	0.04546
PPP6R1	Yes	0.005499	6.668	6.93	-0.2612	0.07736	3.377	12	0.045511
RABL2B	Yes	0.005527	2.974	2.619	0.3553	0.1053	3.374	12	0.045689
EFHD1	Yes	0.005527	1.674	1.08	0.5935	0.1759	3.374	12	0.045689
ZNF707	Yes	0.005541	1.676	1.402	0.2738	0.08117	3.373	12	0.045778
SEC13	Yes	0.005546	6.295	6.491	-0.1958	0.05806	3.372	12	0.045795
GSDME	Yes	0.005553	4.682	4.296	0.3863	0.1146	3.372	12	0.045803
NR1I3	Yes	0.005551	1.414	1.126	0.2881	0.08543	3.372	12	0.045803
DNASE1L2	Yes	0.00556	2.276	1.591	0.6844	0.203	3.371	12	0.045832
VDAC2	Yes	0.005572	7.398	7.594	-0.1956	0.05806	3.37	12	0.045901
TTC4	Yes	0.005574	4.901	5.144	-0.2422	0.07189	3.37	12	0.045901
OGFOD1	Yes	0.005584	5.814	5.897	-0.08365	0.02483	3.369	12	0.045951
USP8	Yes	0.005587	5.535	5.847	-0.3121	0.09265	3.368	12	0.045956
TBX15	Yes	0.005601	1.156	1.771	-0.6146	0.1825	3.367	12	0.046041
TIMP3	Yes	0.005604	4.721	5.386	-0.6648	0.1975	3.367	12	0.046043
FAM117B	Yes	0.005609	6.305	5.928	0.3764	0.1118	3.366	12	0.04606
RALY	Yes	0.005645	7.97	7.6	0.3701	0.1101	3.363	12	0.046305
MED4	Yes	0.005658	5.464	5.697	-0.2327	0.06922	3.362	12	0.046305
C17orf80	Yes	0.005647	5.309	5.533	-0.2237	0.06652	3.363	12	0.046305
MFHAS1	Yes	0.00565	5.6	5.943	-0.3435	0.1022	3.362	12	0.046305
NOXA1	Yes	0.005657	0.9086	-0.1619	1.071	0.3185	3.362	12	0.046305
SFI1	Yes	0.005655	4.773	4.445	0.3273	0.09737	3.362	12	0.046305
ABCC1	Yes	0.005673	5.861	5.607	0.2543	0.07567	3.36	12	0.046383
ZNF562	Yes	0.005674	5.218	5.425	-0.2074	0.06172	3.36	12	0.046383
COL7A1	Yes	0.005681	7.175	6.79	0.385	0.1146	3.359	12	0.046391
GPR83	Yes	0.00568	6.015	5.376	0.6391	0.1903	3.359	12	0.046391
MMP2	Yes	0.005687	6.105	6.644	-0.5389	0.1605	3.359	12	0.046414
TCHH	Yes	0.005704	1.706	1.028	0.678	0.2019	3.357	12	0.046492
ZBTB43	Yes	0.005706	5.063	5.331	-0.2677	0.07976	3.357	12	0.046492
MAPT	Yes	0.005705	8.721	8.317	0.4045	0.1205	3.357	12	0.046492
RNASEH2A	Yes	0.005713	4.352	3.937	0.4154	0.1238	3.356	12	0.046524
DMAC2	Yes	0.005733	3.826	4.015	-0.1887	0.05626	3.354	12	0.046654
IPO13	Yes	0.005742	6.337	6.051	0.2853	0.08507	3.354	12	0.046654
POLE	Yes	0.00574	6.021	5.804	0.2164	0.06453	3.354	12	0.046654
MTURN	Yes	0.005743	7.371	6.693	0.6779	0.2021	3.353	12	0.046654
KIAA1671	Yes	0.005745	4.814	5.038	-0.224	0.0668	3.353	12	0.046654
SLC35G2	Yes	0.005762	4.39	4.577	-0.1878	0.05602	3.352	12	0.046771
TPT1-AS1	Yes	0.005791	5.811	5.308	0.5033	0.1503	3.349	12	0.046978
TIAM2	Yes	0.005798	5.49	5.816	-0.3268	0.0976	3.348	12	0.047006
SH3BP5	Yes	0.005802	4.15	3.86	0.2902	0.08669	3.348	12	0.047016
VASN	Yes	0.005806	1.309	2.32	-1.012	0.3022	3.348	12	0.047023
DUSP12	Yes	0.005843	5.347	5.478	-0.1308	0.03912	3.344	12	0.047213
MAPK8IP1	Yes	0.005844	8.08	7.777	0.3029	0.09058	3.344	12	0.047213
CDC42BPB	Yes	0.005844	8.128	7.971	0.157	0.04696	3.344	12	0.047213
MIR503HG	Yes	0.005838	1.637	0.9953	0.6422	0.192	3.345	12	0.047213
TMEM185B	Yes	0.005845	3.593	3.098	0.4949	0.148	3.344	12	0.047213
KANSL3	Yes	0.005851	6.397	6.171	0.2266	0.06778	3.343	12	0.047228
MRPL58	Yes	0.005854	3.653	3.945	-0.2921	0.08737	3.343	12	0.047228
TUFM	Yes	0.005857	7.427	7.589	-0.1615	0.04832	3.343	12	0.047232
ANKRD28	Yes	0.005864	6.068	5.822	0.2459	0.07359	3.342	12	0.047257
ATP6V1E1	Yes	0.00588	6.618	6.791	-0.1732	0.05186	3.341	12	0.047296
MRPS18C	Yes	0.005877	3.603	3.931	-0.3286	0.09834	3.341	12	0.047296
SLBP	Yes	0.005881	5.175	5.381	-0.2059	0.06162	3.341	12	0.047296
ENSG00000231595	Yes	0.005873	0.4424	0.9652	-0.5228	0.1565	3.341	12	0.047296
EMC7	Yes	0.005898	5.335	5.547	-0.2118	0.06342	3.339	12	0.047406
VPS35	Yes	0.005909	7.431	7.19	0.2414	0.0723	3.338	12	0.047469
TAZ	Yes	0.00593	2.587	2.039	0.5478	0.1642	3.336	12	0.047607
HS6ST2	Yes	0.005939	5.676	5.291	0.385	0.1154	3.335	12	0.047654
GABPB1	Yes	0.005956	4.732	4.985	-0.2532	0.07595	3.334	12	0.047771
TLE4	Yes	0.005975	5.906	5.571	0.3347	0.1005	3.332	12	0.047898
AC007406.5	Yes	0.005999	3.478	3.114	0.3644	0.1094	3.33	12	0.048062
H3F3AP4	Yes	0.006008	6.101	6.508	-0.407	0.1222	3.329	12	0.048108
UQCRFS1	Yes	0.006029	6.066	6.224	-0.1579	0.04744	3.327	12	0.048247
EIF4B	Yes	0.006034	8.604	8.889	-0.2847	0.08558	3.327	12	0.048261
LRRC3	Yes	0.006039	3.244	2.855	0.3891	0.117	3.326	12	0.048275
CREBBP	Yes	0.006049	7.177	6.837	0.3408	0.1025	3.325	12	0.048329
CBWD2	Yes	0.006084	4.158	4.452	-0.2944	0.0886	3.322	12	0.04858
CTDSP2	Yes	0.006089	7.059	7.222	-0.1631	0.04909	3.322	12	0.048599
RAB2A	Yes	0.006103	7.407	7.571	-0.1643	0.04949	3.321	12	0.048686
ENSG00000261685	Yes	0.006114	2.135	2.723	-0.5884	0.1772	3.32	12	0.048747
CCN2	Yes	0.006121	4.371	3.544	0.8267	0.2491	3.319	12	0.048774
BTG1	Yes	0.006143	6.274	6.036	0.2376	0.07163	3.317	12	0.048921
TP53INP1	Yes	0.006152	6.639	6.32	0.3192	0.09625	3.316	12	0.048943
ZNF136	Yes	0.00615	4.134	4.472	-0.3381	0.102	3.316	12	0.048943
MYCL	Yes	0.006176	4.517	4.979	-0.462	0.1394	3.314	12	0.04911
PDK4	Yes	0.006195	0.7013	-0.02927	0.7306	0.2205	3.313	12	0.049232
GRPEL1	Yes	0.006202	4.934	5.164	-0.2296	0.06931	3.312	12	0.04926
ATG101	Yes	0.006205	4.183	4.433	-0.2496	0.07536	3.312	12	0.04926
ERGIC1	Yes	0.006225	7.19	7.053	0.1376	0.04158	3.31	12	0.049369
HSPA4	Yes	0.006226	8.097	8.32	-0.2233	0.06748	3.31	12	0.049369
MLX	Yes	0.006231	5.196	5.406	-0.2099	0.06342	3.309	12	0.049384
CDK11A	Yes	0.006243	4.139	4.348	-0.2096	0.06336	3.308	12	0.049404
IZUMO4	Yes	0.006237	2.53	2.043	0.4862	0.1469	3.309	12	0.049404
TBC1D14	Yes	0.006241	5.844	6.085	-0.2419	0.07312	3.309	12	0.049404
WDR37	Yes	0.006253	6.281	5.938	0.3421	0.1034	3.308	12	0.049452
TSPYL4	Yes	0.006267	8.121	7.92	0.201	0.06081	3.306	12	0.04954
PTPN23	Yes	0.006278	6.892	6.648	0.2434	0.07365	3.305	12	0.049569
RNF182	Yes	0.006277	2.932	2.374	0.5574	0.1686	3.305	12	0.049569
PLXNB1	Yes	0.006296	7.244	6.887	0.3573	0.1081	3.304	12	0.049683
SMARCA5	Yes	0.006306	7.991	8.339	-0.3483	0.1055	3.303	12	0.049735
EPHA3	Yes	0.006319	6.437	5.927	0.5098	0.1544	3.302	12	0.049815
GLT8D2	Yes	0.00634	2.392	2.818	-0.4261	0.1291	3.3	12	0.049941
USP49	Yes	0.006342	5.441	5.105	0.3363	0.1019	3.3	12	0.049941
POU4F1	Yes	0.006352	6.51	6.132	0.3781	0.1146	3.299	12	0.049997
FNDC3A	No	0.006411	6.708	6.346	0.3622	0.1099	3.294	12	0.050404
THRB	No	0.006409	2.512	1.746	0.7659	0.2325	3.294	12	0.050404
CDKN2D	No	0.006419	6.43	6.615	-0.1853	0.05626	3.293	12	0.050439
LPAR4	No	0.006422	1.717	1.096	0.6209	0.1885	3.293	12	0.050443
ENSG00000203691	No	0.006433	0.7462	-0.1153	0.8615	0.2617	3.292	12	0.050499
FBN2	No	0.006437	3.577	2.624	0.9533	0.2896	3.292	12	0.050502
PTGFR	No	0.006448	2.599	1.409	1.19	0.3616	3.291	12	0.050533
PLEKHA2	No	0.006447	2.429	1.853	0.5764	0.1752	3.291	12	0.050533
KDM8	No	0.006463	2.82	2.557	0.2625	0.0798	3.29	12	0.050628
SRCAP	No	0.006493	7.604	7.224	0.3795	0.1155	3.287	12	0.050819
LSS	No	0.006494	8.115	7.938	0.1764	0.05366	3.287	12	0.050819
ATP8A1	No	0.006516	8.064	7.762	0.302	0.09193	3.285	12	0.050855
PSMA1	No	0.006515	6.649	6.952	-0.3032	0.0923	3.285	12	0.050855
PDZD2	No	0.006516	3.525	3.855	-0.3306	0.1006	3.285	12	0.050855
NLGN4X	No	0.006516	5.687	5.049	0.6386	0.1944	3.285	12	0.050855
FGF7P3	No	0.006508	1.257	1.67	-0.413	0.1257	3.286	12	0.050855
ZNF7	No	0.006528	4.281	4.484	-0.2036	0.062	3.284	12	0.050923
AC068888.1	No	0.006573	2.088	1.694	0.3936	0.12	3.281	12	0.051241
ZGLP1	No	0.006584	3.595	3.27	0.3251	0.09912	3.28	12	0.051305
ENSG00000138293	No	0.006592	5.534	5.732	-0.1983	0.06048	3.279	12	0.051341
ZC3H7A	No	0.006599	6.117	6.441	-0.3234	0.09863	3.278	12	0.051364
RNF144A	No	0.006607	6.397	6.11	0.287	0.08757	3.278	12	0.051403
SMIM17	No	0.006617	2.106	1.765	0.3417	0.1043	3.277	12	0.051455
MCEE	No	0.006637	2.02	2.393	-0.3723	0.1137	3.275	12	0.051554
AC245595.1	No	0.006637	-0.4522	0.3179	-0.7701	0.2351	3.275	12	0.051554
PSMG3	No	0.006652	4.605	4.838	-0.2333	0.07125	3.274	12	0.051635
COQ7	No	0.006655	4.91	4.562	0.348	0.1063	3.274	12	0.051635
CICP16	No	0.006658	0.5801	-0.07335	0.6534	0.1996	3.274	12	0.051635
ROBO2	No	0.006676	7.306	6.96	0.3454	0.1055	3.272	12	0.051752
FAT4	No	0.006706	3.328	2.584	0.7433	0.2273	3.27	12	0.051952
PITHD1	No	0.006713	6.331	6.499	-0.1675	0.05124	3.269	12	0.051976
CTC1	No	0.006721	5.373	5.172	0.2013	0.06159	3.269	12	0.051976
ZBTB2	No	0.006723	4.026	4.35	-0.3233	0.09892	3.268	12	0.051976
AC004908.2	No	0.006718	0.3582	-0.2892	0.6474	0.1981	3.269	12	0.051976
USP14	No	0.006747	7.274	7.504	-0.2291	0.07014	3.266	12	0.052129
WDR73	No	0.00675	5.46	5.248	0.2129	0.06517	3.266	12	0.052129
CORO2B	No	0.006767	6.909	6.61	0.2989	0.09154	3.265	12	0.052237
APTX	No	0.006775	5.046	5.232	-0.1859	0.05696	3.264	12	0.052266
AL365205.1	No	0.00678	4.121	3.8	0.3211	0.0984	3.264	12	0.052284
RAB11A	No	0.006792	7.65	7.838	-0.1883	0.05772	3.263	12	0.052347
SYT11	No	0.006812	8.716	8.872	-0.1553	0.04763	3.261	12	0.052384
SLC9B1	No	0.00681	1.09	0.5859	0.504	0.1545	3.261	12	0.052384
FBXO8	No	0.006815	3.241	3.686	-0.4453	0.1366	3.261	12	0.052384
RNASEH1	No	0.00681	4.962	5.293	-0.3311	0.1015	3.261	12	0.052384
MRTFB	No	0.006808	5.231	4.809	0.4219	0.1293	3.262	12	0.052384
EVL	No	0.006831	8.743	8.392	0.3512	0.1077	3.26	12	0.05248
BACH2	No	0.006845	7.141	6.797	0.3439	0.1055	3.259	12	0.052535
MIAT	No	0.006845	9.496	9.26	0.2361	0.07244	3.259	12	0.052535
C20orf96	No	0.00685	5.138	4.828	0.31	0.09515	3.258	12	0.052546
ENSG00000104725	No	0.006854	12.1	11.3	0.8026	0.2463	3.258	12	0.05255
SLC1A1	No	0.006863	4.615	4.061	0.554	0.1701	3.257	12	0.052574
CLUH	No	0.006864	6.769	6.971	-0.202	0.06203	3.257	12	0.052574
PCIF1	No	0.006877	5.701	5.366	0.3347	0.1028	3.256	12	0.052617
GTF3C5	No	0.006876	7.019	6.763	0.2562	0.07869	3.256	12	0.052617
ENSG00000272511	No	0.0069	3.251	2.625	0.6254	0.1922	3.254	12	0.052767
PM20D2	No	0.006919	4.023	3.67	0.3533	0.1086	3.253	12	0.052884
DIP2A	No	0.006934	6.435	6.178	0.2564	0.07885	3.252	12	0.052944
ENSG00000258297	No	0.006932	4.703	4.44	0.2631	0.0809	3.252	12	0.052944
DCHS1	No	0.00694	7.792	7.402	0.3905	0.1201	3.251	12	0.05296
MAGI2	No	0.00695	5.75	5.508	0.2423	0.07455	3.25	12	0.053014
CBFA2T2	No	0.006963	6.827	6.954	-0.1268	0.03901	3.249	12	0.053031
POMP	No	0.006961	6	6.285	-0.2848	0.08763	3.25	12	0.053031
AC112184.1	No	0.006963	0.1347	-0.4693	0.6041	0.1859	3.249	12	0.053031
PHF24	No	0.006977	3.965	3.377	0.5879	0.181	3.248	12	0.053083
DDAH1	No	0.006976	7.443	6.983	0.46	0.1416	3.248	12	0.053083
CPT1A	No	0.006982	1.67	0.9077	0.7618	0.2346	3.248	12	0.053088
C8orf31	No	0.006993	2.097	1.633	0.464	0.1429	3.247	12	0.053146
HAUS2	No	0.007004	5.381	5.237	0.1439	0.04432	3.246	12	0.053176
BORCS7	No	0.007003	4.723	4.253	0.4707	0.145	3.246	12	0.053176
VDAC3	No	0.007022	6.821	6.442	0.3786	0.1167	3.245	12	0.053259
MAMDC4	No	0.007026	4.858	4.306	0.5519	0.1701	3.245	12	0.053259
AC008966.1	No	0.007024	1.334	0.5976	0.7365	0.227	3.245	12	0.053259
TDP1	No	0.007035	4.712	4.892	-0.1798	0.05543	3.244	12	0.053301
ATP2B1	No	0.007043	8.7	8.346	0.3539	0.1091	3.243	12	0.053307
LDAH	No	0.00704	5.248	4.994	0.2542	0.07837	3.244	12	0.053307
AC005306.1	No	0.007055	2.127	1.624	0.5034	0.1553	3.242	12	0.053374
MTMR8	No	0.007064	1.215	0.8014	0.4131	0.1274	3.242	12	0.053387
EARS2	No	0.007061	4.954	5.359	-0.4051	0.1249	3.242	12	0.053387
C20orf203	No	0.007075	0.4552	-0.6428	1.098	0.3388	3.241	12	0.053438
CHRNA3	No	0.007081	6.733	6.955	-0.2216	0.06837	3.24	12	0.053444
DNAJC9	No	0.007083	4.958	5.383	-0.425	0.1312	3.24	12	0.053444
BAK1	No	0.007092	3.932	4.19	-0.2575	0.07948	3.24	12	0.053487
UBE2E2	No	0.007102	5.019	5.24	-0.2208	0.06818	3.239	12	0.053536
MSANTD3	No	0.007115	4.838	5.04	-0.202	0.06238	3.238	12	0.053605
ENSG00000214597	No	0.007119	0.7067	-0.1049	0.8116	0.2507	3.238	12	0.053611
C2orf15	No	0.007124	1.496	1.186	0.3104	0.09588	3.237	12	0.053617
ZNF720	No	0.007139	5.291	5.094	0.1968	0.0608	3.236	12	0.053706
SMARCA1	No	0.007146	6.704	6.922	-0.2184	0.06751	3.235	12	0.053732
C2CD3	No	0.007172	5.356	5.05	0.3052	0.09439	3.234	12	0.053896
KCTD20	No	0.007179	6.85	7.231	-0.3817	0.1181	3.233	12	0.053925
SNRNP25	No	0.007192	4.794	4.482	0.3122	0.0966	3.232	12	0.053997
RNF40	No	0.007217	7.482	7.296	0.186	0.05758	3.23	12	0.054
NREP	No	0.007211	10.04	10.21	-0.1701	0.05265	3.231	12	0.054
SCN3A	No	0.007209	6.994	6.623	0.3704	0.1146	3.231	12	0.054
C8orf33	No	0.007216	6.193	5.987	0.2062	0.06383	3.23	12	0.054
ACBD6	No	0.007203	3.996	3.755	0.2409	0.07456	3.231	12	0.054
ENSG00000231121	No	0.007218	0.6794	-0.3859	1.065	0.3298	3.23	12	0.054
AC093010.3	No	0.007218	2.375	1.819	0.556	0.1721	3.23	12	0.054
CDK10	No	0.007234	3.404	3.044	0.36	0.1115	3.229	12	0.054093
ELMO3	No	0.007242	2.774	2.486	0.2878	0.08914	3.228	12	0.054122
RMDN2	No	0.007257	1.416	1.745	-0.3295	0.1021	3.227	12	0.054173
FUT2	No	0.007259	1.759	2.211	-0.4521	0.1401	3.227	12	0.054173
MANEA-DT	No	0.00726	1.392	0.7775	0.6143	0.1904	3.227	12	0.054173
NAA50	No	0.007272	6.4	6.901	-0.5008	0.1552	3.226	12	0.054237
NTAN1	No	0.007285	4.041	4.283	-0.2427	0.07525	3.225	12	0.054305
PLEKHG4B	No	0.00731	2.87	2.204	0.6655	0.2065	3.223	12	0.054469
GCLC	No	0.007318	4.729	4.872	-0.1426	0.04425	3.223	12	0.054472
SLC39A1	No	0.007323	5.439	5.81	-0.3713	0.1152	3.222	12	0.054472
DPYSL5	No	0.007325	9.357	8.994	0.3626	0.1125	3.222	12	0.054472
KSR2	No	0.007326	3.56	3.043	0.5176	0.1607	3.222	12	0.054472
SCAND2P	No	0.007329	4.54	4.358	0.182	0.0565	3.222	12	0.054472
AC132938.1	No	0.007339	-0.1892	-0.9386	0.7494	0.2327	3.221	12	0.054516
DEPDC1	No	0.007347	2.889	3.619	-0.7301	0.2267	3.221	12	0.054542
NAV1	No	0.00735	8.584	8.246	0.3376	0.1048	3.22	12	0.054542
RFX4	No	0.007385	3.655	2.77	0.8851	0.2751	3.218	12	0.054709
OSBPL9	No	0.007391	6.719	6.992	-0.2733	0.08496	3.217	12	0.054709
CPLX2	No	0.007378	8.749	9.079	-0.33	0.1025	3.218	12	0.054709
PRIMPOL	No	0.007382	3.126	2.926	0.2005	0.06232	3.218	12	0.054709
[truncated: 13,848 more rows]

## Sheet: FIBP
	Discovery?	P value	Mean of all controls	Mean of FIBP	Difference	SE of difference	t ratio	df	q value
FIBP	Yes	<0.000001	6.382	4.392	1.99	0.1006	19.77	12	3e-06
CWC15	Yes	<0.000001	3.56	2.628	0.9319	0.07695	12.11	12	0.000353
SNX12	Yes	<0.000001	6.608	6.927	-0.3193	0.03053	10.46	12	0.000889
HCG11	Yes	<0.000001	4.273	4.889	-0.6162	0.05869	10.5	12	0.000889
TNPO2	Yes	1e-06	8.359	8.539	-0.1799	0.01991	9.036	12	0.002852
ANKRD52	Yes	<0.000001	7.239	7.936	-0.6974	0.07635	9.134	12	0.002852
NAPB	Yes	2e-06	8.225	7.65	0.5752	0.06631	8.675	12	0.002946
HIF1AN	Yes	1e-06	6.731	7.021	-0.2894	0.03287	8.803	12	0.002946
TTC37	Yes	2e-06	7.156	6.539	0.6172	0.07121	8.668	12	0.002946
NFRKB	Yes	2e-06	5.751	5.542	0.2087	0.02458	8.488	12	0.0033
AC005747.1	Yes	3e-06	3.412	2.571	0.8409	0.1014	8.296	12	0.003484
RNF11	Yes	2e-06	6.958	7.468	-0.5099	0.06111	8.344	12	0.003484
SNX11	Yes	4e-06	4.846	5.229	-0.3836	0.04853	7.905	12	0.004964
SGPL1	Yes	4e-06	6.424	6.765	-0.342	0.04331	7.896	12	0.004964
DNAJC13	Yes	5e-06	5.838	5.465	0.3731	0.04773	7.817	12	0.005136
PRKX	Yes	5e-06	6.326	6.702	-0.3756	0.04843	7.756	12	0.005211
MCUR1	Yes	9e-06	5.782	5.993	-0.2116	0.02868	7.379	12	0.007355
RAB10	Yes	9e-06	7.791	8.045	-0.2541	0.03467	7.33	12	0.007355
SELPLG	Yes	9e-06	1.649	0.6587	0.9907	0.1349	7.342	12	0.007355
DCTD	Yes	8e-06	5.534	5.859	-0.3257	0.04395	7.411	12	0.007355
FAM214B	Yes	1e-05	6	6.368	-0.3677	0.05086	7.23	12	0.007717
CRCP	Yes	1e-05	5.845	6.041	-0.1961	0.02714	7.225	12	0.007717
PABPC5	Yes	1.1e-05	3.296	2.875	0.4203	0.05851	7.183	12	0.007824
NMT2	Yes	1.2e-05	4.846	4.621	0.2253	0.03154	7.143	12	0.007917
ITGB1	Yes	1.3e-05	8.067	8.465	-0.3976	0.05632	7.06	12	0.008537
SNAP29	Yes	1.4e-05	5.152	5.371	-0.2191	0.03118	7.027	12	0.008596
EEF1A1	Yes	1.5e-05	12.31	12.78	-0.4694	0.06736	6.968	12	0.008988
UBE3C	Yes	1.8e-05	6.343	6.694	-0.3511	0.05123	6.854	12	0.009493
SSR3	Yes	1.7e-05	6.379	6.709	-0.33	0.04792	6.885	12	0.009493
SVIL	Yes	1.7e-05	5.856	5.404	0.4517	0.06573	6.872	12	0.009493
PLPP6	Yes	1.8e-05	4.461	4.705	-0.2435	0.0357	6.821	12	0.009634
COPS2	Yes	2e-05	6.384	6.638	-0.2537	0.03749	6.767	12	0.01008
STRAP	Yes	2.4e-05	8.106	8.326	-0.2195	0.03302	6.648	12	0.010347
SMS	Yes	2.3e-05	6.669	7.019	-0.3502	0.05257	6.662	12	0.010347
SFPQ	Yes	2.3e-05	9.468	9.152	0.3161	0.0474	6.669	12	0.010347
MED20	Yes	2.3e-05	4.527	4.963	-0.4365	0.06556	6.659	12	0.010347
PPP1R3D	Yes	2.2e-05	3.169	3.748	-0.5791	0.08655	6.691	12	0.010347
FKBP1B	Yes	2.5e-05	4.082	4.459	-0.3766	0.05699	6.608	12	0.010668
DMAC2	Yes	2.6e-05	3.826	4.086	-0.2598	0.03954	6.57	12	0.010818
VMA21	Yes	2.7e-05	6.331	6.637	-0.3066	0.04672	6.564	12	0.010818
TRAPPC2	Yes	2.9e-05	5.738	6.048	-0.31	0.04766	6.505	12	0.011506
REXO2	Yes	3.3e-05	4.304	4.578	-0.2744	0.04274	6.42	12	0.012718
IER3IP1	Yes	3.4e-05	5.194	5.566	-0.3721	0.0581	6.404	12	0.012718
CNRIP1	Yes	3.5e-05	5.66	5.947	-0.2875	0.04511	6.373	12	0.012734
ADCK2	Yes	3.5e-05	3.836	4.242	-0.4064	0.06363	6.387	12	0.012734
UIMC1	Yes	3.7e-05	4.573	4.778	-0.2042	0.03217	6.348	12	0.01292
NUP214	Yes	4.3e-05	6.329	6.109	0.2203	0.03527	6.247	12	0.013305
AFDN	Yes	4.7e-05	8.504	8.199	0.3046	0.04925	6.185	12	0.013305
NAA30	Yes	4.7e-05	5.569	5.802	-0.2325	0.03757	6.188	12	0.013305
RIT1	Yes	4.2e-05	5.397	5.757	-0.3591	0.05736	6.26	12	0.013305
CTDSP1	Yes	4.2e-05	4.024	4.515	-0.4903	0.07833	6.259	12	0.013305
RADX	Yes	4.6e-05	5.601	5.231	0.3694	0.05966	6.192	12	0.013305
MRPL17	Yes	4e-05	4.248	4.517	-0.2694	0.04282	6.291	12	0.013305
RPN1	Yes	4.6e-05	7.502	7.74	-0.2385	0.03849	6.195	12	0.013305
RCE1	Yes	4.6e-05	4.396	4.656	-0.2598	0.04192	6.196	12	0.013305
H1F0	Yes	4.3e-05	7.13	7.592	-0.4614	0.07398	6.237	12	0.013305
GMFB	Yes	4.5e-05	6.29	6.676	-0.3865	0.06214	6.219	12	0.013305
CMPK2	Yes	5e-05	1.494	2.095	-0.6008	0.09785	6.139	12	0.013599
TRIP12	Yes	5e-05	7.65	7.294	0.3561	0.05793	6.147	12	0.013599
CAMKV	Yes	5e-05	8.166	7.776	0.3902	0.06358	6.137	12	0.013599
CIPC	Yes	5.3e-05	5.538	5.754	-0.2159	0.03534	6.111	12	0.013919
KIAA0930	Yes	5.4e-05	7.712	7.99	-0.2781	0.04566	6.09	12	0.014087
TNFRSF21	Yes	5.5e-05	6.211	6.467	-0.2563	0.04215	6.079	12	0.014087
AP000911.1	Yes	5.6e-05	0.9145	1.518	-0.6036	0.09942	6.071	12	0.014087
MCU	Yes	5.7e-05	4.45	4.122	0.3283	0.0542	6.057	12	0.014179
ZNF429	Yes	5.8e-05	4.539	4.747	-0.2075	0.03433	6.044	12	0.01425
DNAJB9	Yes	6.4e-05	4.915	5.22	-0.305	0.05095	5.986	12	0.014633
PRPF38A	Yes	6.4e-05	6.168	5.908	0.2602	0.04352	5.979	12	0.014633
ADAM19	Yes	6.3e-05	6.955	7.394	-0.4384	0.0732	5.989	12	0.014633
RTTN	Yes	6.4e-05	4.181	3.757	0.4237	0.07085	5.98	12	0.014633
THSD4-AS1	Yes	6.4e-05	1.786	1.345	0.4409	0.07372	5.981	12	0.014633
KMT5A	Yes	6.6e-05	5.251	5.446	-0.1945	0.03261	5.966	12	0.014714
WDR35	Yes	7.2e-05	4.751	4.466	0.2843	0.04812	5.909	12	0.015712
CHST14	Yes	7.2e-05	2.755	3.122	-0.3669	0.06218	5.901	12	0.015712
UTP14C	Yes	7.3e-05	5.29	4.849	0.4409	0.07477	5.897	12	0.015712
SNRNP200	Yes	7.7e-05	8.695	8.515	0.18	0.03069	5.863	12	0.01611
CTDSPL	Yes	7.8e-05	4.321	4.647	-0.3255	0.05558	5.856	12	0.01611
RACGAP1	Yes	7.7e-05	5.016	4.462	0.5534	0.0944	5.863	12	0.01611
A1BG	Yes	8e-05	2.361	2.89	-0.529	0.09059	5.84	12	0.016169
MYO10	Yes	8e-05	6.068	5.553	0.5155	0.08831	5.837	12	0.016169
TPR	Yes	8.5e-05	7.853	7.593	0.2595	0.04473	5.8	12	0.01617
RNF4	Yes	8.2e-05	6.186	6.407	-0.2212	0.03798	5.825	12	0.01617
KYAT3	Yes	8.5e-05	4.788	4.231	0.5575	0.09613	5.799	12	0.01617
CAMLG	Yes	8.5e-05	5.452	5.781	-0.3289	0.05673	5.798	12	0.01617
TMEM41B	Yes	8.3e-05	5.472	5.727	-0.2553	0.04392	5.812	12	0.01617
MBNL2	Yes	9.1e-05	3.427	3.017	0.4095	0.07117	5.754	12	0.016685
SRPRB	Yes	9.1e-05	5.764	6.121	-0.3573	0.06212	5.752	12	0.016685
RBMS1	Yes	9.2e-05	6.921	7.192	-0.2708	0.04711	5.749	12	0.016685
LETM1	Yes	9e-05	6.409	6.599	-0.1901	0.03299	5.763	12	0.016685
SCART1	Yes	9.3e-05	1.926	1.129	0.7968	0.1389	5.738	12	0.016774
TBPL1	Yes	9.5e-05	5.544	5.866	-0.3218	0.05616	5.73	12	0.016797
SLFN5	Yes	9.6e-05	4.32	3.703	0.6175	0.1079	5.722	12	0.016833
ARHGAP1	Yes	9.8e-05	6.386	5.829	0.5575	0.0977	5.706	12	0.017081
CFAP44	Yes	0.0001	2.559	2.108	0.451	0.07923	5.692	12	0.017272
FRG1	Yes	0.000106	4.361	4.61	-0.2489	0.04398	5.659	12	0.01799
NRBP1	Yes	0.000107	6.911	7.137	-0.226	0.03999	5.653	12	0.01799
GOLM1	Yes	0.000109	7.878	7.665	0.2127	0.03769	5.642	12	0.018101
BLOC1S6	Yes	0.000115	6.392	6.578	-0.1866	0.03329	5.606	12	0.018969
PDCD10	Yes	0.000122	4.147	4.501	-0.354	0.06359	5.567	12	0.019074
SNX6	Yes	0.000122	5.903	6.109	-0.2061	0.03699	5.571	12	0.019074
APPL2	Yes	0.000122	5.211	4.966	0.2458	0.04414	5.568	12	0.019074
ITM2B	Yes	0.000124	7.109	7.361	-0.2514	0.04522	5.56	12	0.019074
TMOD3	Yes	0.000118	5.494	5.827	-0.3333	0.05965	5.587	12	0.019074
TXNDC5	Yes	0.000124	6.411	6.641	-0.2297	0.04131	5.56	12	0.019074
CCDC71L	Yes	0.000122	4.636	5.058	-0.4225	0.07584	5.571	12	0.019074
NAPG	Yes	0.000132	5.753	5.964	-0.2114	0.03831	5.519	12	0.019415
NAV1	Yes	0.000133	8.584	8.055	0.5288	0.0959	5.514	12	0.019415
SF1	Yes	0.000132	8.686	8.549	0.1371	0.02482	5.522	12	0.019415
USP47	Yes	0.000131	6.951	6.689	0.2626	0.04754	5.525	12	0.019415
LINC00634	Yes	0.000131	1.147	0.3264	0.8207	0.1485	5.527	12	0.019415
EGFEM1P	Yes	0.000128	3.267	2.764	0.5032	0.09083	5.54	12	0.019415
ATP1B3	Yes	0.000139	6.533	6.792	-0.2583	0.04709	5.486	12	0.019478
IL27RA	Yes	0.000138	2.264	1.601	0.6631	0.1208	5.491	12	0.019478
IFNAR1	Yes	0.000136	5.696	5.915	-0.2183	0.03968	5.501	12	0.019478
MPHOSPH8	Yes	0.000137	6.645	6.505	0.1399	0.02544	5.498	12	0.019478
ZNF37BP	Yes	0.00014	5.949	5.53	0.4191	0.07642	5.484	12	0.019478
SESN1	Yes	0.000148	4.484	4.73	-0.2463	0.0452	5.45	12	0.019983
PGPEP1	Yes	0.000149	5.624	5.936	-0.3117	0.05726	5.443	12	0.019983
IFIT5	Yes	0.000145	4.768	4.997	-0.2291	0.04194	5.461	12	0.019983
GPR27	Yes	0.000148	4.769	5.226	-0.4563	0.08371	5.451	12	0.019983
DYNC2H1	Yes	0.00015	4.557	4.166	0.3908	0.07181	5.442	12	0.019983
CXorf56	Yes	0.000152	4.9	5.145	-0.2449	0.04509	5.432	12	0.02008
LIMCH1	Yes	0.000155	5.355	4.914	0.4416	0.08146	5.421	12	0.02008
CEP295	Yes	0.000155	4.868	4.579	0.2888	0.05329	5.419	12	0.02008
SIAH1	Yes	0.000154	4.485	4.771	-0.2854	0.05262	5.424	12	0.02008
DKK3	Yes	0.000166	6.006	6.537	-0.5304	0.09865	5.376	12	0.021024
UBFD1	Yes	0.000165	7.506	7.294	0.2113	0.03925	5.383	12	0.021024
SUSD1	Yes	0.000168	3.094	3.563	-0.4692	0.08735	5.371	12	0.021024
ZSCAN25	Yes	0.000167	4.705	4.906	-0.2009	0.03739	5.374	12	0.021024
SLAIN2	Yes	0.000172	5.892	6.146	-0.2534	0.04731	5.356	12	0.021082
GTF2E2	Yes	0.00017	4.083	4.339	-0.2566	0.04786	5.361	12	0.021082
LINC02458	Yes	0.000172	2.973	1.937	1.036	0.1934	5.355	12	0.021082
CNOT11	Yes	0.000178	5.522	5.76	-0.2381	0.04463	5.334	12	0.021351
USP54	Yes	0.000177	4.63	4.153	0.4764	0.08922	5.339	12	0.021351
PDIA3	Yes	0.00018	8.167	7.619	0.548	0.1029	5.327	12	0.021351
SIPA1L1	Yes	0.000179	4.394	4.095	0.2991	0.05609	5.333	12	0.021351
LINC00963	Yes	0.000181	4.58	4.98	-0.4	0.07512	5.325	12	0.021351
INTS5	Yes	0.000182	4.998	5.276	-0.2782	0.05229	5.32	12	0.021356
DSTN	Yes	0.00019	7.751	7.96	-0.2087	0.03942	5.293	12	0.021997
STK39	Yes	0.00019	6.009	5.568	0.4402	0.08316	5.293	12	0.021997
LAMP1	Yes	0.000196	7.511	7.732	-0.2213	0.04194	5.277	12	0.022425
C12orf76	Yes	0.000202	5.328	5.562	-0.2339	0.04449	5.257	12	0.023002
YWHAZ	Yes	0.000204	10.16	10.34	-0.1843	0.03511	5.25	12	0.023006
PDXDC1	Yes	0.000205	6.61	6.792	-0.182	0.03467	5.249	12	0.023006
CSNK2A1	Yes	0.000208	7.833	8.051	-0.2178	0.04157	5.239	12	0.023067
YTHDF1	Yes	0.00021	6.47	6.57	-0.09933	0.01898	5.234	12	0.023067
FAM3C	Yes	0.000209	5.582	5.94	-0.3583	0.06842	5.237	12	0.023067
ARF5	Yes	0.000215	6.818	6.999	-0.1809	0.03465	5.219	12	0.023111
CHMP3	Yes	0.000216	6.424	6.622	-0.1977	0.0379	5.217	12	0.023111
PREB	Yes	0.000216	5.568	5.802	-0.2346	0.04496	5.217	12	0.023111
INTS3	Yes	0.000216	6.313	6.067	0.2465	0.04724	5.217	12	0.023111
CEP162	Yes	0.00022	3.943	3.564	0.3795	0.0729	5.205	12	0.023258
ZNF197	Yes	0.00022	6.168	5.91	0.2587	0.04969	5.205	12	0.023258
ARSB	Yes	0.000227	5.106	5.4	-0.2935	0.05659	5.187	12	0.023802
CTSA	Yes	0.000237	5.226	5.42	-0.1944	0.03767	5.161	12	0.024113
ALDH3A2	Yes	0.000244	5.976	6.188	-0.2122	0.04128	5.141	12	0.024113
DRP2	Yes	0.000246	3.54	2.869	0.6708	0.1306	5.137	12	0.024113
BCAT2	Yes	0.000236	5.002	5.372	-0.3701	0.07171	5.161	12	0.024113
TSPAN13	Yes	0.000244	7.204	7.549	-0.3452	0.06713	5.142	12	0.024113
UBE2B	Yes	0.000253	5.489	5.849	-0.3603	0.07038	5.119	12	0.024113
RAB2B	Yes	0.000246	6.56	6.777	-0.2167	0.04218	5.138	12	0.024113
MYH10	Yes	0.000251	8.682	8.208	0.4743	0.09254	5.125	12	0.024113
RNF165	Yes	0.000253	7.404	7.538	-0.1339	0.02615	5.12	12	0.024113
ST6GALNAC6	Yes	0.000236	5.123	5.442	-0.3188	0.06174	5.163	12	0.024113
CCDC112	Yes	0.000248	5.623	5.855	-0.2315	0.04511	5.132	12	0.024113
FBXO34	Yes	0.00025	4.842	5.15	-0.308	0.06007	5.127	12	0.024113
GREM2	Yes	0.000248	5.324	4.963	0.3609	0.07031	5.133	12	0.024113
LSMEM1	Yes	0.00024	1.8	1.275	0.5248	0.1018	5.152	12	0.024113
CCBE1	Yes	0.000241	1.437	0.6474	0.7894	0.1533	5.15	12	0.024113
ATXN2	Yes	0.000234	6.434	6.267	0.1667	0.03226	5.167	12	0.024113
TNFRSF9	Yes	0.000257	1.824	0.9958	0.8279	0.162	5.11	12	0.024322
OSBPL1A	Yes	0.000259	5.063	5.335	-0.2723	0.05331	5.107	12	0.024322
RNPEPL1	Yes	0.000265	4.842	5.258	-0.4167	0.08182	5.093	12	0.024755
SYPL1	Yes	0.000277	3.431	3.901	-0.4697	0.09273	5.066	12	0.025248
MAPK6	Yes	0.000278	7.676	7.936	-0.2598	0.05132	5.064	12	0.025248
PRRC2C	Yes	0.000272	8.175	7.69	0.4857	0.09567	5.077	12	0.025248
TRIM36	Yes	0.000278	6.256	6.531	-0.2743	0.05417	5.064	12	0.025248
NUDT4	Yes	0.000279	5.206	5.537	-0.3302	0.06525	5.061	12	0.025248
MORF4L1	Yes	0.000276	8.647	8.922	-0.2744	0.05414	5.069	12	0.025248
SNAPC2	Yes	0.000284	3.966	4.328	-0.3622	0.0717	5.051	12	0.025275
ZNF543	Yes	0.000283	3.341	3.744	-0.4029	0.07972	5.054	12	0.025275
FAM219B	Yes	0.000284	7.046	7.318	-0.2719	0.05384	5.05	12	0.025275
SRF	Yes	0.000289	6.225	6.469	-0.2438	0.04838	5.04	12	0.025497
ACTR1A	Yes	0.00029	8.438	8.646	-0.208	0.04128	5.038	12	0.025497
YAF2	Yes	0.000296	4.761	5.037	-0.2757	0.05486	5.026	12	0.025876
PLSCR3	Yes	0.000298	5.029	5.313	-0.2838	0.05651	5.023	12	0.025897
TRIB3	Yes	0.000308	4.42	4.828	-0.4077	0.08149	5.003	12	0.026518
TMEM198	Yes	0.000308	5.631	5.942	-0.3103	0.06203	5.002	12	0.026518
TM9SF2	Yes	0.00031	7.294	7.541	-0.2469	0.0494	4.998	12	0.026538
HADHB	Yes	0.000317	5.432	5.842	-0.41	0.08223	4.985	12	0.026897
RETREG3	Yes	0.000318	6.201	6.441	-0.2394	0.04804	4.984	12	0.026897
IGSF21	Yes	0.00032	3.676	3.174	0.5017	0.1008	4.979	12	0.026976
TBC1D1	Yes	0.000327	5.674	5.867	-0.193	0.03886	4.967	12	0.027157
RCAN3	Yes	0.000333	5.119	5.479	-0.36	0.07265	4.955	12	0.027157
SBDS	Yes	0.00033	5.715	5.892	-0.1774	0.03575	4.961	12	0.027157
RNF38	Yes	0.000326	7.104	7.543	-0.439	0.08833	4.969	12	0.027157
DHX57	Yes	0.000331	6.198	5.951	0.2478	0.04997	4.96	12	0.027157
TCEAL1	Yes	0.000335	4.374	4.749	-0.375	0.07574	4.952	12	0.027157
PLEKHG4	Yes	0.000334	2.194	3.048	-0.8547	0.1725	4.954	12	0.027157
CPNE1	Yes	0.000336	7.08	6.792	0.2882	0.05822	4.951	12	0.027157
WDR27	Yes	0.000341	4.652	4.488	0.1632	0.03302	4.942	12	0.027427
RNLS	Yes	0.000352	1.663	2.097	-0.4346	0.08826	4.923	12	0.028169
MYADM	Yes	0.000365	6.192	6.592	-0.3999	0.08158	4.902	12	0.029063
NUP58	Yes	0.000372	6.536	6.269	0.2669	0.05459	4.89	12	0.029515
TRIP4	Yes	0.000377	4.735	4.962	-0.2272	0.04654	4.882	12	0.029526
PFDN1	Yes	0.000378	5.922	5.65	0.2719	0.05571	4.881	12	0.029526
SRGAP3	Yes	0.000377	7.021	6.747	0.2732	0.05596	4.883	12	0.029526
CRIPT	Yes	0.00039	4.091	4.386	-0.295	0.06067	4.862	12	0.030336
ZNF519	Yes	0.000398	3.217	2.906	0.3106	0.06403	4.85	12	0.030575
ZKSCAN4	Yes	0.000399	3.315	3.565	-0.25	0.05157	4.848	12	0.030575
LINC01515	Yes	0.0004	0.6484	0.1435	0.5049	0.1042	4.848	12	0.030575
ENSG00000270172	Yes	0.000401	4.206	3.776	0.4307	0.08888	4.846	12	0.030575
PAK3	Yes	0.000405	7.408	6.95	0.4577	0.09456	4.84	12	0.030607
DNMT3A	Yes	0.000407	6.514	6.747	-0.233	0.04817	4.837	12	0.030607
AMZ2	Yes	0.000407	4.601	4.884	-0.2826	0.05841	4.838	12	0.030607
TOMM20	Yes	0.000416	8.505	8.781	-0.2755	0.05711	4.824	12	0.030996
RNF216P1	Yes	0.000415	5.491	5.687	-0.1952	0.04045	4.825	12	0.030996
ZNF587B	Yes	0.000421	3.615	3.893	-0.2778	0.05767	4.817	12	0.031263
MECOM	Yes	0.000425	1.834	0.8924	0.9413	0.1956	4.811	12	0.031269
DISC1	Yes	0.000424	3.87	3.471	0.3982	0.08274	4.813	12	0.031269
KCTD5	Yes	0.00043	5.803	5.99	-0.1868	0.03888	4.804	12	0.031347
PCDHGB2	Yes	0.00043	1.804	1.125	0.679	0.1413	4.805	12	0.031347
DDHD1	Yes	0.000434	5.338	4.886	0.4512	0.09402	4.799	12	0.031469
DDX19A	Yes	0.000437	5.791	5.579	0.2118	0.04417	4.796	12	0.031523
NDUFA10	Yes	0.000443	6.543	6.697	-0.1539	0.03215	4.787	12	0.031585
UBAP2	Yes	0.000443	6.318	6.12	0.1978	0.04131	4.788	12	0.031585
YOD1	Yes	0.000441	4.899	5.413	-0.5135	0.1072	4.791	12	0.031585
JPT1	Yes	0.000448	8.682	8.881	-0.1995	0.04174	4.781	12	0.031769
CLASP2	Yes	0.000452	8.747	8.441	0.306	0.06407	4.775	12	0.0318
SPIB	Yes	0.000452	0.4946	-0.8416	1.336	0.2798	4.776	12	0.0318
ANKRD24	Yes	0.000464	2.531	3.035	-0.5036	0.1058	4.76	12	0.031942
GON4L	Yes	0.000467	6.293	6.028	0.2654	0.0558	4.757	12	0.031942
TUT4	Yes	0.000459	6.638	6.38	0.2582	0.05418	4.766	12	0.031942
SCAMP2	Yes	0.000468	4.87	5.128	-0.2579	0.05424	4.755	12	0.031942
PPFIBP2	Yes	0.000466	3.203	2.707	0.4961	0.1043	4.757	12	0.031942
PARVB	Yes	0.00046	2.962	3.451	-0.4893	0.1027	4.765	12	0.031942
FUT4	Yes	0.000461	2.531	3.115	-0.5842	0.1226	4.763	12	0.031942
FAM155B	Yes	0.000477	4.969	5.19	-0.2206	0.04649	4.744	12	0.032109
RNF149	Yes	0.000478	4.256	4.477	-0.221	0.0466	4.742	12	0.032109
BEX5	Yes	0.000478	2.716	3.149	-0.4332	0.09134	4.742	12	0.032109
LINC00641	Yes	0.000478	5.718	5.375	0.3438	0.07248	4.743	12	0.032109
FAM131B	Yes	0.000482	7.425	7.714	-0.2889	0.06098	4.738	12	0.032181
GNG3	Yes	0.000484	6.3	6.555	-0.2551	0.05388	4.735	12	0.032234
DANCR	Yes	0.000491	5.172	5.518	-0.3466	0.07331	4.728	12	0.032515
GOLGB1	Yes	0.000497	6.753	6.344	0.4093	0.0867	4.72	12	0.032645
STYX	Yes	0.000495	4.432	4.932	-0.5003	0.1059	4.723	12	0.032645
FKBP15	Yes	0.000513	5.209	5.047	0.1617	0.03439	4.702	12	0.032808
NCOA3	Yes	0.000502	6.044	5.75	0.2942	0.06241	4.714	12	0.032808
ULBP2	Yes	0.000517	3.017	3.185	-0.168	0.03576	4.697	12	0.032808
IAH1	Yes	0.000517	4.061	4.332	-0.2703	0.05755	4.697	12	0.032808
COPS7B	Yes	0.000516	6.178	6.342	-0.1639	0.03488	4.698	12	0.032808
LMBRD1	Yes	0.000513	5.229	5.409	-0.1799	0.03827	4.701	12	0.032808
COLQ	Yes	0.000506	2.44	1.895	0.545	0.1157	4.71	12	0.032808
RPS3AP26	Yes	0.000509	0.2825	1.102	-0.8195	0.1742	4.706	12	0.032808
AP001486.2	Yes	0.000508	3.895	3.326	0.5682	0.1207	4.708	12	0.032808
ZNF101	Yes	0.000521	3.135	2.756	0.3792	0.0808	4.693	12	0.032888
LAMTOR3	Yes	0.000531	6.059	5.715	0.344	0.07348	4.682	12	0.033393
CPLANE1	Yes	0.000535	5.377	5.076	0.3006	0.06428	4.677	12	0.033558
PHTF2	Yes	0.000553	4.821	5.247	-0.4268	0.09162	4.658	12	0.033911
MTMR2	Yes	0.00055	6.57	6.773	-0.2025	0.04345	4.66	12	0.033911
DOCK7	Yes	0.000546	7.139	6.894	0.2448	0.05248	4.665	12	0.033911
CPEB2	Yes	0.000554	5.1	5.66	-0.5604	0.1203	4.656	12	0.033911
FAM234A	Yes	0.000556	6.269	6.541	-0.2717	0.05837	4.655	12	0.033911
CDKN2AIP	Yes	0.000543	4.845	5.09	-0.2456	0.05262	4.668	12	0.033911
ZNF334	Yes	0.000552	5.084	4.808	0.2763	0.05932	4.659	12	0.033911
TMEM159	Yes	0.000571	4.158	4.573	-0.4151	0.08947	4.639	12	0.034443
RPL21	Yes	0.000571	7.821	8.243	-0.4216	0.09086	4.64	12	0.034443
PPP1R21	Yes	0.000571	5.343	5.469	-0.1261	0.02717	4.64	12	0.034443
TRMT6	Yes	0.00058	4.791	4.973	-0.1828	0.03947	4.63	12	0.034547
FUT9	Yes	0.000578	3.793	3.219	0.5744	0.124	4.632	12	0.034547
FUT1	Yes	0.000581	1.15	2.087	-0.9371	0.2024	4.629	12	0.034547
NPTXR	Yes	0.000579	6.164	6.541	-0.378	0.08162	4.631	12	0.034547
ARPC4	Yes	0.000584	7.144	7.366	-0.2224	0.04809	4.626	12	0.034618
MED17	Yes	0.000596	5.715	5.937	-0.2226	0.04824	4.615	12	0.034712
RIMS4	Yes	0.000605	7.615	7.754	-0.1387	0.03011	4.605	12	0.034712
SLC16A10	Yes	0.000604	2.474	2.074	0.4	0.08682	4.607	12	0.034712
CPEB4	Yes	0.000605	7.188	6.624	0.5646	0.1226	4.606	12	0.034712
QSOX1	Yes	0.00059	6.068	6.331	-0.2632	0.05698	4.62	12	0.034712
SEC11A	Yes	0.000598	6.004	6.373	-0.3686	0.07992	4.612	12	0.034712
EIF4E	Yes	0.000605	6.151	6.397	-0.2459	0.05339	4.606	12	0.034712
SLC35G2	Yes	0.000594	4.39	4.813	-0.4235	0.09174	4.617	12	0.034712
SZT2	Yes	0.000594	5.772	5.471	0.3014	0.06529	4.617	12	0.034712
PPM1F	Yes	0.000617	5.689	5.894	-0.2045	0.04452	4.594	12	0.035284
NIPAL3	Yes	0.000626	4.588	3.938	0.6498	0.1417	4.586	12	0.035455
ZFYVE16	Yes	0.000638	5.78	5.553	0.2266	0.04953	4.575	12	0.035455
PRKAR1A	Yes	0.000636	8.483	8.686	-0.203	0.04437	4.577	12	0.035455
PLCB3	Yes	0.000638	5.101	4.676	0.425	0.0929	4.575	12	0.035455
CD151	Yes	0.00063	6.402	6.686	-0.2844	0.06207	4.582	12	0.035455
MAFG	Yes	0.000627	6.251	6.404	-0.1535	0.03348	4.585	12	0.035455
AC004980.1	Yes	0.000635	2.582	2.93	-0.3472	0.07586	4.577	12	0.035455
AC007406.5	Yes	0.000629	3.478	3.152	0.3262	0.07118	4.583	12	0.035455
SPEN	Yes	0.000641	7.203	6.882	0.3216	0.07035	4.572	12	0.035464
SPACA6	Yes	0.000643	2.694	3.203	-0.5084	0.1112	4.571	12	0.035464
EDC3	Yes	0.000645	6.373	6.492	-0.1194	0.02614	4.569	12	0.035467
CA8	Yes	0.000647	1.065	0.7176	0.3475	0.07609	4.567	12	0.035484
AIP	Yes	0.00065	5.169	5.422	-0.2536	0.05557	4.564	12	0.035525
AL355877.1	Yes	0.000662	0.705	-0.4535	1.158	0.2544	4.553	12	0.036062
RBBP8	Yes	0.000666	4.137	3.911	0.226	0.04966	4.55	12	0.036151
HOMER1	Yes	0.000671	5.096	5.424	-0.3283	0.07221	4.546	12	0.03628
RPL13AP25	Yes	0.000679	0.6518	1.414	-0.7617	0.1678	4.539	12	0.036384
MAIP1	Yes	0.000676	3.5	3.833	-0.3328	0.07328	4.541	12	0.036384
SLC36A4	Yes	0.000679	4.953	4.563	0.39	0.08592	4.539	12	0.036384
IFT80	Yes	0.000703	5.619	5.333	0.2865	0.0634	4.519	12	0.036441
SNX8	Yes	0.000697	4.859	5.121	-0.2622	0.05795	4.524	12	0.036441
FLOT2	Yes	0.000693	6.886	7.047	-0.1609	0.03553	4.527	12	0.036441
TSPAN7	Yes	0.000701	7.376	7.636	-0.2604	0.0576	4.52	12	0.036441
WDR19	Yes	0.000702	5.125	4.898	0.2265	0.05012	4.52	12	0.036441
IRF2	Yes	0.000694	3.527	3.81	-0.2829	0.0625	4.526	12	0.036441
TMEM94	Yes	0.000699	6.921	7.114	-0.1924	0.04255	4.522	12	0.036441
COPG1	Yes	0.000684	7.293	7.12	0.1729	0.03814	4.535	12	0.036441
DLEU7	Yes	0.000697	1.341	1.747	-0.406	0.08975	4.524	12	0.036441
NME2	Yes	0.000699	6.896	7.248	-0.3517	0.07778	4.522	12	0.036441
C5orf15	Yes	0.000715	5.706	5.901	-0.1956	0.04339	4.509	12	0.036521
ACTR2	Yes	0.000715	8.465	8.642	-0.1769	0.03923	4.509	12	0.036521
TRIM65	Yes	0.000716	4.042	4.433	-0.3913	0.08679	4.509	12	0.036521
CDC42BPA	Yes	0.000708	6.356	5.954	0.4021	0.08906	4.515	12	0.036521
AC092803.2	Yes	0.000712	0.9903	1.6	-0.6094	0.1351	4.512	12	0.036521
DCUN1D3	Yes	0.000719	4.097	4.455	-0.3576	0.07937	4.506	12	0.036582
PDE1B	Yes	0.000723	3.748	3.068	0.6802	0.1511	4.503	12	0.036676
GRIA2	Yes	0.000743	7.825	7.479	0.3458	0.07707	4.487	12	0.036785
THEM6	Yes	0.000737	3.505	3.829	-0.3243	0.0722	4.492	12	0.036785
JAZF1	Yes	0.000744	4.94	5.247	-0.3072	0.06848	4.487	12	0.036785
SPATA2	Yes	0.000737	4.744	4.967	-0.2228	0.0496	4.492	12	0.036785
TOR3A	Yes	0.000739	4.431	4.089	0.3426	0.07631	4.49	12	0.036785
SND1	Yes	0.000732	7.7	7.867	-0.1669	0.03712	4.496	12	0.036785
EEF1AKMT2	Yes	0.000743	3.87	4.099	-0.2292	0.05108	4.487	12	0.036785
SDCBP2-AS1	Yes	0.000732	2.436	2.031	0.4049	0.09006	4.496	12	0.036785
CARNS1	Yes	0.000746	-0.1429	0.7882	-0.9311	0.2076	4.485	12	0.036802
TSSK3	Yes	0.000749	3.971	3.631	0.3407	0.07601	4.483	12	0.036805
LPIN1	Yes	0.000752	6.093	5.812	0.2813	0.06279	4.48	12	0.036856
FGF7	Yes	0.000759	0.8641	-0.191	1.055	0.2358	4.475	12	0.037103
RPS3A	Yes	0.000762	8.548	9.031	-0.4827	0.1079	4.472	12	0.037135
KCNJ5	Yes	0.000766	2.19	1.648	0.5419	0.1212	4.47	12	0.037217
CDC42SE1	Yes	0.000774	6.715	6.902	-0.1872	0.04193	4.464	12	0.037477
AP4S1	Yes	0.000779	2.959	3.253	-0.294	0.06593	4.46	12	0.037503
NPTX1	Yes	0.000778	3.635	4.246	-0.6112	0.137	4.461	12	0.037503
XKR8	Yes	0.000787	3.027	3.691	-0.6641	0.1491	4.454	12	0.037772
KCNMB4	Yes	0.000793	5.273	5.496	-0.2234	0.0502	4.45	12	0.037829
ENSG00000260822	Yes	0.000792	3.604	3.237	0.3662	0.08227	4.451	12	0.037829
IMPDH1	Yes	0.000804	6.061	6.394	-0.3331	0.075	4.442	12	0.038142
SACS	Yes	0.000803	6.915	6.268	0.6474	0.1457	4.443	12	0.038142
HDAC9	Yes	0.00081	5.447	5.818	-0.371	0.0836	4.438	12	0.038277
ABCD1	Yes	0.000812	2.358	2.786	-0.4288	0.09666	4.436	12	0.038277
POLR2M	Yes	0.000818	5.336	5.479	-0.1431	0.03229	4.432	12	0.038472
MAPRE1	Yes	0.00083	7.913	8.183	-0.2703	0.0611	4.424	12	0.038659
PAFAH1B2	Yes	0.000829	7.564	7.889	-0.3257	0.0736	4.425	12	0.038659
AL592148.3	Yes	0.000826	1.031	0.6413	0.3896	0.08801	4.427	12	0.038659
EXOSC5	Yes	0.000845	4.118	3.259	0.8584	0.1945	4.414	12	0.038936
RASD2	Yes	0.000844	0.4101	-0.356	0.7661	0.1736	4.414	12	0.038936
GOLPH3	Yes	0.000842	6.396	6.595	-0.1997	0.04522	4.415	12	0.038936
MINDY2	Yes	0.000844	5.911	5.593	0.3173	0.07187	4.414	12	0.038936
GALE	Yes	0.000849	4.736	4.425	0.3111	0.07053	4.411	12	0.038939
SOCS5	Yes	0.00085	4.647	4.957	-0.3106	0.07042	4.41	12	0.038939
MTR	Yes	0.000862	6.193	5.791	0.4016	0.09123	4.402	12	0.039265
SELENOT	Yes	0.000861	6.135	6.446	-0.3101	0.07044	4.403	12	0.039265
AMFR	Yes	0.00087	6.252	6.578	-0.3257	0.07407	4.397	12	0.039526
PIK3CB	Yes	0.000873	4.312	4.473	-0.1607	0.03657	4.395	12	0.039529
VAMP3	Yes	0.000876	4.863	5.187	-0.324	0.07375	4.393	12	0.039563
F2RL2	Yes	0.000886	2.605	1.74	0.8657	0.1973	4.387	12	0.039904
RHOB	Yes	0.000897	7.57	7.814	-0.2448	0.0559	4.38	12	0.040217
VOPP1	Yes	0.0009	5.366	5.646	-0.2803	0.06404	4.378	12	0.040217
BLCAP	Yes	0.000898	8.283	8.585	-0.3016	0.06888	4.379	12	0.040217
DYNC1I2	Yes	0.000917	8.033	8.144	-0.1106	0.02533	4.367	12	0.040854
PLXNA2	Yes	0.000928	7.235	6.735	0.5008	0.1149	4.36	12	0.040999
ARMCX6	Yes	0.000925	3.09	3.362	-0.2721	0.06238	4.362	12	0.040999
LINC02600	Yes	0.000924	1.616	2.216	-0.5997	0.1375	4.363	12	0.040999
BCO2	Yes	0.000932	1.168	0.4312	0.737	0.1691	4.358	12	0.041064
GLOD4	Yes	0.000942	6.486	5.927	0.5586	0.1284	4.352	12	0.041387
SZRD1	Yes	0.000945	6.661	6.906	-0.2455	0.05644	4.35	12	0.041412
CHGB	Yes	0.000948	7.655	7.883	-0.2279	0.05242	4.348	12	0.041445
EFHD1	Yes	0.000965	1.674	1.023	0.6506	0.15	4.338	12	0.042064
PXN	Yes	0.000969	6.635	6.481	0.1543	0.03559	4.335	12	0.042142
ARMH3	Yes	0.000979	5.696	5.853	-0.1567	0.03619	4.33	12	0.042467
FAH	Yes	0.000986	2.968	2.651	0.3172	0.07332	4.326	12	0.042524
KCNT2	Yes	0.000984	4.657	4.292	0.3652	0.08441	4.327	12	0.042524
MDM1	Yes	0.000996	3.492	3.217	0.2758	0.06384	4.32	12	0.042851
KITLG	Yes	0.001	5.123	3.976	1.147	0.2657	4.318	12	0.042898
BAG5	Yes	0.001016	6.128	6.322	-0.1939	0.045	4.309	12	0.04335
AL356019.2	Yes	0.001014	1.126	0.376	0.7495	0.1739	4.31	12	0.04335
STX2	Yes	0.00102	6.012	6.186	-0.1746	0.04055	4.307	12	0.043409
HTATIP2	Yes	0.001026	1.546	2.092	-0.5455	0.1267	4.303	12	0.0435
TTF2	Yes	0.001028	4.629	4.252	0.3765	0.08751	4.302	12	0.0435
GINS2	Yes	0.001033	3.947	3.402	0.5451	0.1268	4.299	12	0.043613
RELN	Yes	0.001036	3.531	2.475	1.056	0.2456	4.298	12	0.043621
SIKE1	Yes	0.001053	6.339	6.025	0.3147	0.07339	4.288	12	0.04363
STK24	Yes	0.001045	7.244	7.103	0.1404	0.0327	4.293	12	0.04363
COQ10B	Yes	0.001042	4.272	4.546	-0.2743	0.06387	4.294	12	0.04363
ST6GALNAC5	Yes	0.00104	5.82	5.625	0.1951	0.04542	4.296	12	0.04363
ATP8B3	Yes	0.001056	1.627	0.6747	0.9524	0.2222	4.287	12	0.04363
SLC12A9	Yes	0.001058	5.502	5.725	-0.2238	0.05222	4.286	12	0.04363
SNRNP25	Yes	0.001053	4.794	4.444	0.3498	0.08156	4.289	12	0.04363
AKAP2	Yes	0.001053	6.422	5.876	0.5461	0.1273	4.288	12	0.04363
KDM4A	Yes	0.001072	7.15	6.92	0.2292	0.05357	4.278	12	0.044124
FBXW4	Yes	0.00108	4.748	5.057	-0.3089	0.07228	4.274	12	0.044342
EPCAM	Yes	0.001089	2.154	3.225	-1.07	0.2507	4.269	12	0.044601
ZFHX4	Yes	0.001103	4.982	4.384	0.5978	0.1402	4.262	12	0.044723
TNIK	Yes	0.001096	6.03	5.525	0.505	0.1184	4.266	12	0.044723
C2orf68	Yes	0.001103	5.363	5.518	-0.1549	0.03635	4.262	12	0.044723
ENSG00000257151	Yes	0.001103	5.855	5.44	0.4143	0.09721	4.262	12	0.044723
SYNGR2	Yes	0.001107	3.145	3.796	-0.6513	0.1529	4.26	12	0.044771
BTBD10	Yes	0.001116	5.985	6.182	-0.1974	0.04637	4.256	12	0.045007
NKTR	Yes	0.001119	7.127	6.721	0.4062	0.0955	4.254	12	0.045036
LAPTM4B	Yes	0.001128	7.675	7.85	-0.1758	0.04136	4.25	12	0.045162
FHL2	Yes	0.001128	1.785	2.365	-0.5799	0.1365	4.25	12	0.045162
MOK	Yes	0.00114	4.328	3.94	0.3885	0.09156	4.244	12	0.045289
DOP1A	Yes	0.001139	6.113	5.816	0.2962	0.06978	4.244	12	0.045289
PRELID3B	Yes	0.001137	5.699	5.997	-0.2975	0.07006	4.245	12	0.045289
CAMK2A	Yes	0.00116	4.397	3.361	1.036	0.2446	4.234	12	0.0455
TRIB2	Yes	0.001178	8.137	7.843	0.2932	0.0694	4.225	12	0.0455
DHX40	Yes	0.001164	6.137	5.952	0.185	0.04371	4.232	12	0.0455
SLC39A1	Yes	0.001171	5.439	5.701	-0.2626	0.06211	4.229	12	0.0455
AOPEP	Yes	0.001179	3.272	3.566	-0.2941	0.06962	4.225	12	0.0455
SESN3	Yes	0.001155	8.073	7.766	0.3072	0.07252	4.236	12	0.0455
PTK2	Yes	0.001173	7.386	7.297	0.08933	0.02113	4.228	12	0.0455
AFF1	Yes	0.001171	5.024	4.7	0.3241	0.07665	4.228	12	0.0455
FBXO45	Yes	0.001177	5.586	5.763	-0.1771	0.04191	4.226	12	0.0455
C3orf38	Yes	0.001165	4.314	4.552	-0.2389	0.05645	4.231	12	0.0455
RBM43	Yes	0.001163	1.042	1.637	-0.5947	0.1405	4.233	12	0.0455
ITSN1	Yes	0.001163	6.653	6.401	0.2517	0.05946	4.232	12	0.0455
ATP6V1G1	Yes	0.001184	7.018	7.303	-0.2846	0.06741	4.222	12	0.045543
CENPE	Yes	0.001186	4.213	3.579	0.6345	0.1503	4.222	12	0.045543
CNGB1	Yes	0.00119	4.661	3.816	0.845	0.2003	4.219	12	0.045605
TTC26	Yes	0.001198	3.364	3.116	0.2482	0.05887	4.215	12	0.045605
SRRM2	Yes	0.001198	9.959	9.708	0.251	0.05954	4.216	12	0.045605
AL109811.1	Yes	0.001197	1.594	1.091	0.5035	0.1194	4.216	12	0.045605
ZBTB38	Yes	0.001217	4.022	4.384	-0.3615	0.08593	4.207	12	0.046183
CCDC18	Yes	0.001229	2.731	2.301	0.43	0.1023	4.201	12	0.046336
TSPAN3	Yes	0.001229	7.916	8.154	-0.2376	0.05655	4.201	12	0.046336
AC090152.1	Yes	0.001227	1.825	2.021	-0.1965	0.04675	4.202	12	0.046336
PRKCZ-AS1	Yes	0.001239	3.688	4.031	-0.343	0.08172	4.197	12	0.046588
A1BG-AS1	Yes	0.001254	2.183	2.588	-0.4057	0.09682	4.19	12	0.047052
FRAS1	Yes	0.00127	4.793	4.319	0.4742	0.1134	4.183	12	0.047539
BRD9	Yes	0.001322	5.814	5.681	0.1329	0.03194	4.16	12	0.04817
LETMD1	Yes	0.001299	5.739	5.993	-0.2538	0.06086	4.17	12	0.04817
PFN2	Yes	0.001304	8.564	8.715	-0.1507	0.03617	4.168	12	0.04817
NAALAD2	Yes	0.001325	4.152	3.65	0.5019	0.1207	4.159	12	0.04817
AACS	Yes	0.001322	5.913	5.571	0.3419	0.08219	4.16	12	0.04817
CERS4	Yes	0.001308	4.228	4.538	-0.3101	0.07442	4.166	12	0.04817
UBE2D2	Yes	0.001296	7.014	7.179	-0.1648	0.03951	4.172	12	0.04817
CCDC174	Yes	0.001319	4.511	4.641	-0.1303	0.03131	4.162	12	0.04817
CHTOP	Yes	0.001319	7.241	7.095	0.1461	0.0351	4.162	12	0.04817
RAB33B	Yes	0.001302	3.871	4.186	-0.3148	0.07552	4.169	12	0.04817
STIMATE	Yes	0.001314	5.672	5.826	-0.1536	0.03689	4.164	12	0.04817
TMEFF1	Yes	0.001304	7.967	8.142	-0.175	0.04198	4.168	12	0.04817
AL158163.1	Yes	0.001325	0.01039	-0.8599	0.8703	0.2093	4.159	12	0.04817
VPS35	Yes	0.001379	7.431	7.254	0.1768	0.04274	4.137	12	0.049145
CYB5R3	Yes	0.001365	7.293	7.564	-0.2717	0.06559	4.142	12	0.049145
DUSP22	Yes	0.001379	5.556	5.777	-0.2216	0.05358	4.136	12	0.049145
MACF1	Yes	0.00138	7.722	7.377	0.3455	0.08354	4.136	12	0.049145
ESYT1	Yes	0.001366	6.362	6.527	-0.1647	0.03975	4.142	12	0.049145
FAM222B	Yes	0.001375	6.434	6.678	-0.2447	0.05914	4.138	12	0.049145
MBLAC2	Yes	0.001372	4.348	4.602	-0.2533	0.06118	4.14	12	0.049145
CALN1	Yes	0.001376	3.069	2.435	0.6342	0.1533	4.138	12	0.049145
C6orf89	Yes	0.001378	6.779	6.578	0.2008	0.04854	4.137	12	0.049145
TLE5	Yes	0.001393	7.616	7.945	-0.3284	0.07949	4.131	12	0.049519
CABIN1	Yes	0.0014	6.654	6.402	0.2517	0.06097	4.128	12	0.04964
ASB14	Yes	0.00141	0.4188	-0.01829	0.4371	0.106	4.124	12	0.049883
DST	Yes	0.001416	8.06	7.689	0.3716	0.09016	4.122	12	0.049992
CLDND1	No	0.001422	6.273	6.444	-0.1702	0.04133	4.119	12	0.050103
CNTRL	No	0.001433	4.583	4.388	0.1952	0.04744	4.115	12	0.050257
ZDHHC3	No	0.00143	5.957	5.535	0.4217	0.1024	4.116	12	0.050257
TXNDC16	No	0.001443	5.303	5.526	-0.2221	0.05403	4.111	12	0.050302
PCED1A	No	0.001438	6.028	6.224	-0.1951	0.04744	4.113	12	0.050302
ZBTB40	No	0.00144	6.085	5.897	0.1888	0.04592	4.112	12	0.050302
FSIP2	No	0.001458	4.455	3.938	0.5173	0.126	4.105	12	0.050723
ARMC1	No	0.001466	5.439	5.706	-0.2669	0.06505	4.102	12	0.050746
MFSD1	No	0.001469	4.856	5.088	-0.2325	0.05668	4.101	12	0.050746
AC025034.1	No	0.001468	2.308	1.738	0.5699	0.1389	4.102	12	0.050746
PRPF8	No	0.001492	8.971	8.81	0.1607	0.03927	4.093	12	0.051234
AC073476.1	No	0.001492	0.5255	-0.1233	0.6489	0.1586	4.093	12	0.051234
ZNF512	No	0.001491	7.259	7.41	-0.1506	0.0368	4.093	12	0.051234
SSPN	No	0.001496	0.3219	-0.07054	0.3924	0.09593	4.091	12	0.051261
DHRS3	No	0.001502	0.1451	-1.512	1.657	0.4052	4.089	12	0.05134
RRM2B	No	0.001552	4.694	4.285	0.4091	0.1005	4.071	12	0.051789
TMEM260	No	0.001523	4.966	4.716	0.2501	0.06127	4.081	12	0.051789
EIF3L	No	0.001553	8.286	8.544	-0.2587	0.06357	4.07	12	0.051789
SERP1	No	0.00156	6.236	6.414	-0.1783	0.04383	4.068	12	0.051789
MARVELD1	No	0.001535	4.768	5.305	-0.5374	0.1318	4.077	12	0.051789
STARD4	No	0.001546	5.271	4.88	0.3913	0.09608	4.073	12	0.051789
MTURN	No	0.001539	7.371	7.74	-0.3684	0.09041	4.075	12	0.051789
NPLOC4	No	0.001526	7.11	7.262	-0.152	0.03726	4.08	12	0.051789
C22orf42	No	0.001544	0.6716	-1.025	1.696	0.4164	4.074	12	0.051789
SELENOH	No	0.001558	5.81	6.023	-0.2133	0.05242	4.069	12	0.051789
AC007969.1	No	0.001555	1.079	1.482	-0.4022	0.09883	4.07	12	0.051789
PEG10	No	0.001528	10.71	10.27	0.4405	0.108	4.079	12	0.051789
AC012254.3	No	0.00154	-0.2067	-0.9183	0.7116	0.1746	4.075	12	0.051789
ATP2B1-AS1	No	0.001557	4.883	4.376	0.5071	0.1246	4.069	12	0.051789
NRXN3	No	0.001563	3.782	3.166	0.6167	0.1516	4.067	12	0.051792
AC012313.2	No	0.001572	1.719	2.19	-0.4709	0.1159	4.063	12	0.051996
MKI67	No	0.001598	6.326	5.483	0.8426	0.2078	4.054	12	0.052729
HYDIN	No	0.001605	1.52	0.9481	0.5716	0.1411	4.052	12	0.052875
SLC6A16	No	0.001609	1.43	1.115	0.3151	0.0778	4.051	12	0.052883
PITHD1	No	0.001626	6.331	6.547	-0.2153	0.05324	4.045	12	0.053225
GNS	No	0.001626	7.038	7.332	-0.2946	0.07283	4.045	12	0.053225
RPL6P27	No	0.001637	1.694	2.211	-0.5167	0.1279	4.041	12	0.053466
MTMR3	No	0.001657	6.885	7.035	-0.1504	0.03728	4.034	12	0.053508
RAB11FIP4	No	0.001651	7.014	7.31	-0.2968	0.07353	4.036	12	0.053508
ENSG00000132142	No	0.001646	7.516	7.25	0.2661	0.06591	4.038	12	0.053508
KIF13A	No	0.001668	5.408	5.623	-0.2151	0.05337	4.031	12	0.053508
MPV17L	No	0.001651	2.577	3.052	-0.4745	0.1176	4.036	12	0.053508
PDP1	No	0.001648	6.037	6.239	-0.2021	0.05007	4.037	12	0.053508
KAT5	No	0.001667	5.035	4.886	0.1494	0.03706	4.031	12	0.053508
NABP1	No	0.001661	1.093	1.527	-0.4338	0.1076	4.033	12	0.053508
RNF135	No	0.001659	0.2792	0.9627	-0.6835	0.1695	4.033	12	0.053508
NAPEPLD	No	0.001692	3.744	3.53	0.2134	0.05305	4.022	12	0.054183
HIGD2A	No	0.0017	5.156	5.372	-0.2162	0.05378	4.02	12	0.05434
SGPP1	No	0.001711	3.808	4.06	-0.2523	0.06281	4.016	12	0.054347
KHDRBS3	No	0.001708	5.54	5.731	-0.1913	0.04762	4.017	12	0.054347
AC012146.1	No	0.001709	2.704	3.082	-0.3781	0.09412	4.017	12	0.054347
SARDH	No	0.001731	1.973	1.424	0.5486	0.1368	4.01	12	0.054574
REEP5	No	0.001727	6.846	7.248	-0.4019	0.1002	4.011	12	0.054574
EIF2S1	No	0.001735	6.166	6.409	-0.2434	0.06071	4.009	12	0.054574
TOR1AIP2	No	0.001729	6.479	6.721	-0.242	0.06034	4.01	12	0.054574
POLR1D	No	0.001722	6.109	6.318	-0.2091	0.0521	4.013	12	0.054574
TMSB10	No	0.001757	10.21	10.4	-0.193	0.04822	4.002	12	0.054787
PEBP1	No	0.001766	8.493	8.649	-0.1563	0.03908	3.999	12	0.054787
GGCX	No	0.001768	4.872	4.692	0.1797	0.04496	3.998	12	0.054787
ZNHIT6	No	0.001767	5.335	5.554	-0.2187	0.05469	3.998	12	0.054787
CEPT1	No	0.001764	4.16	3.912	0.2479	0.06198	3.999	12	0.054787
DDX46	No	0.00175	6.47	6.301	0.1689	0.0422	4.004	12	0.054787
ZNF117	No	0.00176	6.872	6.515	0.3568	0.08918	4.001	12	0.054787
INAFM2	No	0.001764	3.191	3.413	-0.2222	0.05557	3.999	12	0.054787
TMBIM6	No	0.001775	8.837	9.036	-0.1988	0.04974	3.996	12	0.054891
PPP1R8	No	0.001779	6.151	6.275	-0.124	0.03105	3.995	12	0.054896
TMEM245	No	0.001797	6.805	6.437	0.3681	0.09228	3.989	12	0.055352
SEH1L	No	0.00181	5.708	5.962	-0.2536	0.06365	3.985	12	0.055477
PLEKHB2	No	0.001819	7.158	7.524	-0.3651	0.09168	3.982	12	0.055477
TMEM87B	No	0.001819	3.814	4.153	-0.3393	0.08521	3.982	12	0.055477
GEN1	No	0.001822	5.302	5.123	0.1786	0.04486	3.981	12	0.055477
MIR503HG	No	0.001812	1.637	1.01	0.6276	0.1575	3.984	12	0.055477
AC010327.4	No	0.001805	0.9567	0.4724	0.4843	0.1215	3.986	12	0.055477
NRAS	No	0.001826	7.099	7.381	-0.2825	0.07097	3.98	12	0.055512
ZNF236-DT	No	0.001831	0.2404	-0.3867	0.6271	0.1576	3.978	12	0.055565
SMARCE1	No	0.001836	8.03	8.161	-0.131	0.03295	3.977	12	0.055601
APOL2	No	0.001853	2.235	2.689	-0.4537	0.1142	3.972	12	0.055922
ACADSB	No	0.001851	5.043	4.67	0.3733	0.09397	3.973	12	0.055922
WRAP73	No	0.001864	4.688	4.467	0.221	0.05569	3.969	12	0.056122
ATP2A1	No	0.001867	4.699	4.289	0.4095	0.1032	3.968	12	0.056125
OSTM1	No	0.00189	5.471	5.771	-0.3001	0.07577	3.961	12	0.056357
DNM1L	No	0.001887	7.319	7.132	0.1869	0.04719	3.962	12	0.056357
CPE	No	0.001884	8.459	8.821	-0.362	0.09136	3.963	12	0.056357
MATN3	No	0.001892	0.5168	1.192	-0.6757	0.1706	3.96	12	0.056357
FBXO48	No	0.001882	2.187	1.855	0.3323	0.08385	3.963	12	0.056357
RPGRIP1L	No	0.001905	4.957	4.758	0.1989	0.05027	3.957	12	0.056623
ENSG00000261353	No	0.001914	0.04127	0.5712	-0.5299	0.134	3.954	12	0.05681
AC114811.2	No	0.00192	2.467	2.126	0.3413	0.08636	3.952	12	0.056882
SDE2	No	0.001928	5.392	5.63	-0.2379	0.06024	3.95	12	0.056998
SF3A1	No	0.001936	7.568	7.421	0.1473	0.03731	3.948	12	0.057124
USP40	No	0.001944	5.404	5.121	0.2827	0.07165	3.945	12	0.057164
SKP1	No	0.001941	8.17	8.38	-0.2105	0.05335	3.946	12	0.057164
SP3	No	0.00195	6.282	6.51	-0.2283	0.05789	3.944	12	0.057237
LRP8	No	0.001954	5.767	5.37	0.3973	0.1008	3.942	12	0.057258
SLC10A4	No	0.001959	2.819	3.43	-0.6112	0.1551	3.941	12	0.057281
ZNF277	No	0.001974	3.627	3.86	-0.2322	0.05898	3.937	12	0.05761
TMEM248	No	0.001986	6.421	6.628	-0.2068	0.05256	3.934	12	0.057868
TMEM101	No	0.002	4.473	4.914	-0.441	0.1122	3.93	12	0.057937
LMO2	No	0.002012	2.596	1.839	0.7564	0.1926	3.926	12	0.057937
PRIMA1	No	0.001995	1.242	0.4917	0.7508	0.191	3.931	12	0.057937
ADRA2C	No	0.002004	1.437	2.087	-0.6504	0.1656	3.928	12	0.057937
KNTC1	No	0.00201	4.898	4.533	0.365	0.09296	3.927	12	0.057937
SLC24A5	No	0.002013	2.933	2.59	0.343	0.08736	3.926	12	0.057937
FAM53B	No	0.002013	6.017	6.228	-0.2103	0.05358	3.926	12	0.057937
PSMD10	No	0.002018	6.33	6.525	-0.195	0.0497	3.925	12	0.057965
ARHGEF10	No	0.002054	4.397	4.13	0.2666	0.06811	3.915	12	0.058493
POLM	No	0.002046	3.858	3.58	0.2787	0.07115	3.917	12	0.058493
MIF4GD	No	0.002043	3.82	4.061	-0.242	0.06176	3.918	12	0.058493
RPL13AP5	No	0.002052	1.42	1.875	-0.4547	0.1161	3.916	12	0.058493
PRKDC	No	0.002053	7.658	7.257	0.4009	0.1024	3.915	12	0.058493
WDR11	No	0.002067	6.459	6.134	0.3254	0.08318	3.911	12	0.05874
BMP1	No	0.002073	6.389	6.078	0.3106	0.07944	3.91	12	0.058826
VWA5B1	No	0.002078	0.9229	-0.2327	1.156	0.2957	3.908	12	0.058851
LYPD3	No	0.002099	-0.2878	0.3534	-0.6412	0.1643	3.903	12	0.059228
RNASEH2B	No	0.002096	3.796	4.115	-0.3193	0.08179	3.904	12	0.059228
YBX1	No	0.002121	9.81	10.01	-0.1958	0.05025	3.897	12	0.059622
SNHG32	No	0.002124	5.335	6.197	-0.8618	0.2212	3.896	12	0.059622
RPL41P1	No	0.002117	1.854	2.567	-0.7125	0.1828	3.898	12	0.059622
UBTD2	No	0.00214	6.572	6.796	-0.2246	0.05771	3.892	12	0.05998
BIRC6	No	0.002144	6.571	6.224	0.3475	0.08929	3.891	12	0.059983
CLDN12	No	0.002149	5.573	5.726	-0.1528	0.03928	3.89	12	0.060018
SNCA	No	0.00216	5.381	5.746	-0.3655	0.09404	3.887	12	0.060137
TRAPPC4	No	0.00216	4.734	5.002	-0.2682	0.06899	3.887	12	0.060137
COA5	No	0.002178	4.895	4.658	0.2363	0.06086	3.883	12	0.060517
SECISBP2	No	0.002182	6.439	6.311	0.1286	0.03313	3.881	12	0.060537
TUBGCP2	No	0.002189	6.605	6.794	-0.189	0.04872	3.88	12	0.060609
NEXMIF	No	0.002196	4.519	3.911	0.6077	0.1567	3.878	12	0.060712
UBE2D1	No	0.002227	5.439	5.614	-0.1748	0.04517	3.87	12	0.061383
PLEKHH2	No	0.002228	1.162	0.5037	0.6581	0.1701	3.87	12	0.061383
SEC61A1	No	0.002248	8.056	8.276	-0.2201	0.05696	3.865	12	0.061647
IGBP1	No	0.002255	5.54	5.806	-0.2664	0.06896	3.863	12	0.061647
44081	No	0.002252	7.717	7.894	-0.1771	0.04583	3.864	12	0.061647
COMMD5	No	0.002257	4.076	4.264	-0.1871	0.04844	3.863	12	0.061647
OLIG1	No	0.002243	1.724	0.6026	1.122	0.2901	3.866	12	0.061647
RASAL2-AS1	No	0.002264	0.2679	0.9584	-0.6905	0.1788	3.861	12	0.061736
BOK	No	0.002274	3.739	4.521	-0.7826	0.2028	3.859	12	0.061908
C5orf24	No	0.002287	6.606	6.318	0.2872	0.07447	3.856	12	0.062148
AZIN1	No	0.002294	8.333	8.039	0.294	0.07629	3.854	12	0.062238
UBE2A	No	0.00231	6.116	6.268	-0.1528	0.03968	3.85	12	0.062568
NOA1	No	0.002318	4.45	4.615	-0.1649	0.04285	3.848	12	0.062591
MDC1	No	0.002316	4.641	4.458	0.183	0.04756	3.849	12	0.062591
PLXDC1	No	0.002323	0.2745	-0.3283	0.6029	0.1567	3.847	12	0.062617
WBP4	No	0.002352	4.337	4.546	-0.2086	0.05433	3.84	12	0.063189
SEC16A	No	0.002352	7.213	6.953	0.2599	0.06767	3.84	12	0.063189
STAU2	No	0.002388	6.749	6.579	0.1701	0.0444	3.832	12	0.063201
ANKS1A	No	0.00238	6.734	6.865	-0.1312	0.03422	3.834	12	0.063201
MTCH2	No	0.002379	7.233	7.339	-0.1067	0.02783	3.834	12	0.063201
ACAD10	No	0.002363	4.891	4.747	0.1443	0.03759	3.837	12	0.063201
GALNT1	No	0.002386	6.6	6.36	0.2398	0.06259	3.832	12	0.063201
FER	No	0.002373	5.372	4.975	0.3971	0.1035	3.835	12	0.063201
RPS6KA4	No	0.002382	3.942	4.254	-0.3115	0.08125	3.833	12	0.063201
LINC00957	No	0.002383	3.66	4.07	-0.4105	0.1071	3.833	12	0.063201
ARHGAP5-AS1	No	0.002387	0.8432	1.271	-0.4276	0.1116	3.832	12	0.063201
ZMAT4	No	0.002399	2.674	2.364	0.3105	0.0811	3.829	12	0.063405
PELP1	No	0.002416	7.011	7.162	-0.1511	0.0395	3.825	12	0.063437
CEP78	No	0.002413	5.456	5.14	0.3163	0.08266	3.826	12	0.063437
NUP35	No	0.002413	3.224	3.516	-0.2917	0.07624	3.826	12	0.063437
OGFOD3	No	0.002413	4.758	4.963	-0.2053	0.05365	3.826	12	0.063437
ARPP21	No	0.002429	1.972	2.307	-0.3355	0.08776	3.822	12	0.06347
SDHAF1	No	0.002427	3.747	4.026	-0.2784	0.07282	3.823	12	0.06347
MYO15B	No	0.002429	3.464	4.087	-0.6235	0.1631	3.822	12	0.06347
DBNDD1	No	0.002441	5.584	5.964	-0.3794	0.09933	3.82	12	0.063485
WDR31	No	0.002438	2.955	2.627	0.3282	0.0859	3.82	12	0.063485
ADGRG1	No	0.002442	7.05	6.651	0.3998	0.1047	3.819	12	0.063485
TOLLIP	No	0.002467	6.084	6.334	-0.2497	0.06547	3.814	12	0.063742
USP46	No	0.002467	5.71	5.919	-0.2087	0.05472	3.814	12	0.063742
ACTR10	No	0.002462	6.474	6.657	-0.1828	0.04791	3.815	12	0.063742
CCNG2	No	0.002468	6.507	6.819	-0.3126	0.08196	3.814	12	0.063742
TSPY26P	No	0.002471	3.437	3.937	-0.4998	0.1311	3.813	12	0.063742
EXOSC10	No	0.002503	6.725	6.556	0.1695	0.04453	3.806	12	0.064454
TOP2B	No	0.002513	8.741	8.537	0.2041	0.05367	3.804	12	0.064519
CHD6	No	0.002514	6.389	6.086	0.3036	0.07982	3.803	12	0.064519
BAG4	No	0.002525	4.983	5.218	-0.2356	0.06198	3.801	12	0.064519
TUBA3FP	No	0.002529	2.832	2.563	0.269	0.0708	3.8	12	0.064519
COX19	No	0.002528	4.615	4.866	-0.2506	0.06593	3.8	12	0.064519
AC099850.3	No	0.002521	0.7367	0.2361	0.5005	0.1316	3.802	12	0.064519
SSPO	No	0.002538	3.09	3.517	-0.427	0.1124	3.798	12	0.064639
43892	No	0.002581	4.562	4.811	-0.2491	0.06574	3.789	12	0.064675
MIER2	No	0.002555	5.278	5.534	-0.2556	0.06736	3.795	12	0.064675
DSE	No	0.002577	3.655	3.399	0.2563	0.06764	3.79	12	0.064675
PHTF1	No	0.002558	6.027	5.791	0.2357	0.06212	3.794	12	0.064675
PSRC1	No	0.002566	4.918	4.434	0.484	0.1276	3.792	12	0.064675
PTGFRN	No	0.002575	5.656	6.157	-0.5005	0.132	3.79	12	0.064675
PSKH1	No	0.00255	5.157	5.494	-0.3372	0.08883	3.796	12	0.064675
STXBP4	No	0.002591	3.358	2.975	0.3821	0.1009	3.787	12	0.064675
TRIM66	No	0.002584	4.13	3.681	0.4486	0.1184	3.788	12	0.064675
ARMC4	No	0.002561	2.736	2.359	0.3767	0.0993	3.793	12	0.064675
SFXN4	No	0.002584	3.798	4.081	-0.2822	0.0745	3.788	12	0.064675
TRRAP	No	0.002581	6.518	6.192	0.3255	0.08591	3.789	12	0.064675
UBA52	No	0.002591	8.021	8.271	-0.2502	0.06607	3.787	12	0.064675
SMARCD2	No	0.002599	5.902	6.193	-0.2914	0.07699	3.785	12	0.064766
SH3YL1	No	0.002608	4.697	4.473	0.2239	0.05917	3.783	12	0.064849
AKIP1	No	0.00261	4.477	4.684	-0.2067	0.05465	3.783	12	0.064849
RGS11	No	0.002617	5.253	5.825	-0.5718	0.1512	3.781	12	0.064921
R3HDM4	No	0.002623	6.305	6.469	-0.164	0.04338	3.78	12	0.064949
FHOD1	No	0.002628	3.79	3.455	0.3351	0.08868	3.779	12	0.064984
HYOU1	No	0.002643	7.295	7.119	0.1756	0.04649	3.776	12	0.065242
ENSG00000155130	No	0.002646	9.866	10.06	-0.1897	0.05025	3.775	12	0.065242
CAV2	No	0.002657	0.04059	0.9179	-0.8773	0.2325	3.773	12	0.065288
HDAC5	No	0.002667	7.261	7.619	-0.3574	0.09477	3.771	12	0.065288
NRBF2	No	0.002667	4.535	4.728	-0.193	0.05119	3.771	12	0.065288
EPS8	No	0.002656	3.303	2.924	0.3793	0.1005	3.773	12	0.065288
TAPBP	No	0.002669	2.276	2.947	-0.6716	0.1781	3.771	12	0.065288
LRRCC1	No	0.002674	3.598	3.195	0.4032	0.107	3.769	12	0.065331
CCDC191	No	0.002682	2.898	2.522	0.3757	0.0997	3.768	12	0.065411
CACNA1D	No	0.002697	3.637	3.24	0.3969	0.1054	3.765	12	0.065562
TMEM67	No	0.0027	3.669	3.378	0.2909	0.07728	3.764	12	0.065562
RPSA	No	0.002703	8.719	9.077	-0.358	0.09512	3.764	12	0.065562
PRKAR1B	No	0.002708	4.574	4.934	-0.3602	0.09573	3.763	12	0.065562
LINC01896	No	0.002704	1.321	1.014	0.3075	0.0817	3.763	12	0.065562
DCLK3	No	0.002715	1.428	0.835	0.5928	0.1576	3.761	12	0.065627
SFXN1	No	0.002747	6.49	6.047	0.4424	0.1178	3.755	12	0.066215
ARL6IP6	No	0.002744	4.46	4.808	-0.3481	0.0927	3.755	12	0.066215
ZNF815P	No	0.002762	2.509	2.819	-0.3095	0.0825	3.752	12	0.066474
DDI2	No	0.002771	5.766	5.274	0.4921	0.1312	3.75	12	0.066586
DNAJA2	No	0.002785	6.741	6.9	-0.1588	0.04237	3.747	12	0.066783
FAR1	No	0.002787	6.246	6.021	0.2251	0.06007	3.747	12	0.066783
PTPN9	No	0.002798	6.708	6.88	-0.1715	0.04579	3.745	12	0.066939
RFX3	No	0.002809	5.807	5.45	0.3574	0.0955	3.743	12	0.066991
AC006538.2	No	0.002808	2.081	2.68	-0.5993	0.1601	3.743	12	0.066991
DIP2B	No	0.002822	6.808	6.554	0.2535	0.06779	3.74	12	0.067122
SMG6	No	0.00282	6.358	6.172	0.1855	0.0496	3.74	12	0.067122
SLC35C2	No	0.002828	5.534	5.68	-0.1454	0.03888	3.739	12	0.067166
RAB1A	No	0.002844	7.592	7.79	-0.1981	0.05302	3.736	12	0.067437
PUDP	No	0.002856	4.667	4.889	-0.222	0.05946	3.734	12	0.067613
ZNF586	No	0.002879	3.275	3.502	-0.2269	0.06086	3.729	12	0.067677
SOS2	No	0.002888	5.881	6.085	-0.204	0.05474	3.727	12	0.067677
C6orf52	No	0.002885	0.8275	0.2378	0.5897	0.1582	3.728	12	0.067677
EI24	No	0.002867	6.656	6.798	-0.1419	0.03803	3.731	12	0.067677
DENND1B	No	0.002872	4.703	4.316	0.387	0.1037	3.73	12	0.067677
ENSG00000218422	No	0.002882	1.15	0.6231	0.5272	0.1414	3.728	12	0.067677
U91328.1	No	0.00288	0.7909	1.435	-0.6439	0.1727	3.729	12	0.067677
CDK16	No	0.0029	8.017	8.154	-0.1375	0.03692	3.725	12	0.067864
PIM1	No	0.002922	5.095	5.36	-0.2649	0.0712	3.721	12	0.068293
ENSG00000255994	No	0.002927	1.497	1.058	0.4389	0.118	3.72	12	0.06831
C15orf61	No	0.002935	2.67	2.955	-0.2848	0.0766	3.718	12	0.068397
FREM1	No	0.002943	2.943	2.363	0.5806	0.1562	3.717	12	0.068473
MPP6	No	0.002947	4.334	3.94	0.3941	0.106	3.716	12	0.068481
KDELR2	No	0.002986	6.94	7.105	-0.1655	0.04461	3.709	12	0.068837
THAP12	No	0.002988	5.81	6.06	-0.2496	0.0673	3.709	12	0.068837
PRPS1	No	0.002979	6.927	7.083	-0.1564	0.04215	3.71	12	0.068837
FAM177A1	No	0.00298	5.703	5.84	-0.1364	0.03677	3.71	12	0.068837
MTCP1	No	0.002983	0.2503	0.7679	-0.5176	0.1395	3.71	12	0.068837
AP001107.5	No	0.002977	0.2435	1.051	-0.8075	0.2176	3.711	12	0.068837
TMED2	No	0.003014	6.973	7.166	-0.1939	0.05235	3.704	12	0.068843
GRAMD1A	No	0.003014	6.881	7.301	-0.4196	0.1133	3.704	12	0.068843
VPS54	No	0.003002	4.991	5.112	-0.1204	0.03247	3.706	12	0.068843
HENMT1	No	0.002995	2.885	3.208	-0.3233	0.08721	3.707	12	0.068843
EEF2	No	0.003013	11.39	11.76	-0.3759	0.1015	3.704	12	0.068843
ZNF654	No	0.003004	4.132	3.881	0.2516	0.06788	3.706	12	0.068843
BRD2	No	0.003018	6.23	5.62	0.6104	0.1648	3.703	12	0.068843
RHOT1	No	0.003025	5.758	5.971	-0.2127	0.05746	3.702	12	0.068906
MGAT5	No	0.003041	7.051	6.631	0.4197	0.1135	3.699	12	0.069179
TMEM167A	No	0.003051	7.991	8.203	-0.2115	0.05721	3.697	12	0.069303
RXRG	No	0.003062	6.475	6.069	0.4058	0.1098	3.695	12	0.069432
C5orf66	No	0.003065	2.171	1.844	0.3278	0.08871	3.695	12	0.069432
VPS4B	No	0.003072	5.55	5.741	-0.1907	0.05162	3.694	12	0.069481
SLC12A4	No	0.003087	3.443	3.911	-0.4677	0.1267	3.691	12	0.069632
AL590867.2	No	0.003084	1.193	1.852	-0.6587	0.1784	3.691	12	0.069632
SENP5	No	0.003092	6.043	6.176	-0.134	0.0363	3.69	12	0.069645
SPCS3	No	0.003106	6.692	6.936	-0.2437	0.06609	3.688	12	0.069708
ATXN1L	No	0.003108	5.958	6.24	-0.2823	0.07657	3.687	12	0.069708
AC009404.1	No	0.003104	1.359	0.9858	0.3733	0.1012	3.688	12	0.069708
SPATS2	No	0.003121	5.781	5.94	-0.1583	0.04297	3.685	12	0.069906
MPC2	No	0.003143	5.04	5.206	-0.166	0.04509	3.681	12	0.06998
SLIT2	No	0.003159	6.08	5.447	0.6327	0.172	3.678	12	0.06998
GRIK4	No	0.003155	2.073	1.628	0.4454	0.1211	3.679	12	0.06998
PEF1	No	0.003137	5.384	5.213	0.1709	0.04642	3.682	12	0.06998
RPP14	No	0.003151	5.565	5.697	-0.1319	0.03585	3.68	12	0.06998
DNAJB14	No	0.00313	4.985	5.178	-0.193	0.0524	3.683	12	0.06998
DSCAML1	No	0.003153	1.716	1.148	0.5687	0.1546	3.679	12	0.06998
CFAP43	No	0.003147	1.521	0.9782	0.5429	0.1475	3.68	12	0.06998
IFT20	No	0.003183	3.732	3.924	-0.1919	0.05224	3.674	12	0.070393
MMS19	No	0.003186	6.547	6.74	-0.1935	0.05267	3.674	12	0.070393
FNBP4	No	0.003199	6.513	6.254	0.2589	0.07053	3.671	12	0.070484
AZIN1-AS1	No	0.003198	1.32	0.7878	0.5317	0.1448	3.671	12	0.070484
RGL1	No	0.003204	5.224	4.841	0.383	0.1043	3.671	12	0.07049
VHL	No	0.00322	6.762	6.985	-0.2227	0.06073	3.668	12	0.070745
RPS20	No	0.003243	7.948	8.243	-0.2951	0.08053	3.664	12	0.071137
STX6	No	0.003246	5.832	6.145	-0.313	0.08543	3.663	12	0.071137
HSDL2	No	0.00327	4.016	3.808	0.2078	0.05679	3.659	12	0.071468
RPL4	No	0.00327	10.12	10.41	-0.2948	0.08057	3.659	12	0.071468
C1QBP	No	0.003275	6.239	6.445	-0.2067	0.05649	3.659	12	0.071476
TSHZ1	No	0.003284	4.399	4.173	0.2264	0.06191	3.657	12	0.071576
LCAT	No	0.0033	1.278	1.625	-0.3467	0.09488	3.654	12	0.071822
FAM192A	No	0.003307	6.805	6.964	-0.159	0.04353	3.653	12	0.071891
AASS	No	0.00334	5.272	4.966	0.3061	0.08393	3.648	12	0.072186
ELOVL1	No	0.003343	3.983	4.389	-0.4059	0.1113	3.647	12	0.072186
KHDRBS1	No	0.003336	8.523	8.384	0.1389	0.03808	3.648	12	0.072186
RPL13A	No	0.00334	9.734	10.13	-0.3976	0.109	3.648	12	0.072186
SCOC	No	0.003328	6.688	7.065	-0.3774	0.1034	3.65	12	0.072186
C16orf70	No	0.003354	4.854	5.095	-0.2404	0.06593	3.646	12	0.07232
AMPD2	No	0.003381	6.93	6.779	0.151	0.04146	3.641	12	0.072804
ALDH8A1	No	0.003397	0.5059	-0.4754	0.9813	0.2697	3.638	12	0.073063
CHD8	No	0.00342	7.546	7.36	0.186	0.05116	3.635	12	0.073347
COQ7	No	0.003416	4.91	4.646	0.2634	0.07245	3.635	12	0.073347
PNKP	No	0.00344	4.597	4.383	0.2143	0.059	3.632	12	0.073595
RPLP2	No	0.003439	8.032	8.356	-0.3235	0.08908	3.632	12	0.073595
PTK7	No	0.003452	6.518	6.73	-0.2118	0.05836	3.63	12	0.073649
ZNF408	No	0.003447	3.804	4.064	-0.2605	0.07176	3.631	12	0.073649
KIF28P	No	0.003461	1.038	0.5561	0.4821	0.1329	3.628	12	0.073741
CKLF	No	0.00348	2.31	2.694	-0.384	0.1059	3.625	12	0.074047
TPBGL	No	0.003492	3.076	3.506	-0.4295	0.1185	3.623	12	0.074216
EMC7	No	0.003508	5.335	5.531	-0.1963	0.05422	3.621	12	0.074249
SLC40A1	No	0.003502	2.084	2.528	-0.4443	0.1227	3.622	12	0.074249
RHOC	No	0.003512	6.325	6.837	-0.5122	0.1415	3.62	12	0.074249
BTBD6	No	0.003506	4.823	5.101	-0.2776	0.07666	3.621	12	0.074249
LMLN	No	0.003531	3.845	3.567	0.2785	0.07698	3.617	12	0.074544
VCP	No	0.003553	8.638	8.36	0.2781	0.07694	3.614	12	0.074738
C2orf66	No	0.003545	0.672	-0.5222	1.194	0.3303	3.615	12	0.074738
AL157392.3	No	0.003554	4.424	4.198	0.2257	0.06246	3.614	12	0.074738
FAM45A	No	0.003576	4.56	4.814	-0.2539	0.07031	3.61	12	0.07492
AP5B1	No	0.003575	2.616	3.004	-0.3881	0.1075	3.611	12	0.07492
BRK1	No	0.00357	7.232	7.396	-0.1641	0.04545	3.611	12	0.07492
TENM1	No	0.003582	5.177	4.574	0.6026	0.1669	3.61	12	0.074943
TTI1	No	0.003597	5.59	5.434	0.1565	0.04337	3.607	12	0.075162
ATG7	No	0.003612	3.918	4.021	-0.1039	0.02881	3.605	12	0.075282
VPS13A	No	0.003612	5.805	5.518	0.2869	0.07958	3.605	12	0.075282
RPS15A	No	0.003618	7.627	8	-0.3725	0.1033	3.604	12	0.075305
STARD7	No	0.003666	7.533	7.696	-0.1634	0.04544	3.597	12	0.076201
MCCC2	No	0.003701	5.605	5.437	0.1682	0.04683	3.592	12	0.076595
KLRG1	No	0.003694	1.523	1.043	0.4795	0.1335	3.593	12	0.076595
EIF2A	No	0.003704	5.987	6.197	-0.2098	0.05843	3.591	12	0.076595
FAM217B	No	0.003695	5.056	5.364	-0.3075	0.0856	3.593	12	0.076595
TICRR	No	0.00371	3.708	3.114	0.5931	0.1652	3.59	12	0.076631
CHRDL1	No	0.003731	4.137	3.773	0.364	0.1015	3.587	12	0.076842
RFC5	No	0.003735	4.377	3.938	0.4384	0.1222	3.587	12	0.076842
PCSK6	No	0.00373	1.85	1.121	0.7283	0.203	3.588	12	0.076842
RHOA	No	0.003746	8.078	8.254	-0.1759	0.04907	3.585	12	0.07697
PFDN5	No	0.003774	6.624	6.903	-0.2787	0.07783	3.581	12	0.077444
C7orf25	No	0.003798	3.14	3.324	-0.1838	0.05136	3.578	12	0.077855
MRS2	No	0.003815	5.592	5.288	0.3038	0.08497	3.575	12	0.077895
COA7	No	0.003805	4.669	4.825	-0.1561	0.04363	3.577	12	0.077895
LINC02610	No	0.00381	0.3486	1.09	-0.7416	0.2074	3.576	12	0.077895
MRPL48	No	0.003822	4.126	4.299	-0.1736	0.04856	3.574	12	0.077941
AC067852.3	No	0.003838	1.722	1.3	0.4217	0.118	3.572	12	0.07817
ZCWPW1	No	0.003844	0.8149	1.484	-0.6687	0.1873	3.571	12	0.078201
SETD2	No	0.003851	6.871	6.687	0.1835	0.05141	3.57	12	0.078241
EDRF1	No	0.003897	5.269	5.086	0.1831	0.05137	3.564	12	0.078807
MESD	No	0.003911	5.708	5.835	-0.1269	0.03564	3.562	12	0.078807
MYO5C	No	0.003905	0.8989	-0.085	0.9839	0.2762	3.563	12	0.078807
SAMD10	No	0.003913	4.371	4.687	-0.3168	0.08894	3.562	12	0.078807
SELENOW	No	0.003898	6.925	6.643	0.2824	0.07925	3.564	12	0.078807
BICD2	No	0.003909	6.224	6.465	-0.2408	0.06761	3.562	12	0.078807
AC018653.3	No	0.003887	1.038	1.481	-0.4431	0.1243	3.565	12	0.078807
SLC44A5	No	0.003927	6.031	5.561	0.4693	0.1318	3.56	12	0.078926
GPR158	No	0.003929	3.14	2.863	0.2779	0.07807	3.559	12	0.078926
AC109347.1	No	0.003942	1.352	1.04	0.3119	0.08766	3.557	12	0.0791
DHTKD1	No	0.003948	5.834	5.592	0.2417	0.06796	3.557	12	0.079121
GNA11	No	0.003971	6.285	6.615	-0.33	0.09287	3.554	12	0.079475
TMEM14C	No	0.003983	5.752	5.996	-0.2445	0.06883	3.552	12	0.079503
COLGALT1	No	0.003987	6.947	7.098	-0.1508	0.04245	3.551	12	0.079503
NEB	No	0.003978	3.651	2.605	1.046	0.2943	3.553	12	0.079503
CAMKMT	No	0.00401	2.554	2.236	0.3174	0.08945	3.548	12	0.07956
FNDC1	No	0.004009	2.725	2.016	0.7088	0.1998	3.548	12	0.07956
PKNOX2	No	0.004014	5.166	4.917	0.2488	0.07012	3.548	12	0.07956
KIF24	No	0.004013	2.44	1.852	0.5884	0.1658	3.548	12	0.07956
AC120053.1	No	0.004014	0.2311	-0.7618	0.9929	0.2799	3.548	12	0.07956
TGFB1I1	No	0.00404	2.635	3.416	-0.7807	0.2203	3.544	12	0.079967
AARS	No	0.004054	7.523	7.415	0.1083	0.03057	3.542	12	0.080046
OTUD6B	No	0.004051	4.197	4.515	-0.3173	0.08955	3.543	12	0.080046
ENSG00000260931	No	0.004069	1.336	0.804	0.5316	0.1502	3.54	12	0.080256
RABL2A	No	0.004082	4.381	4.074	0.3075	0.0869	3.539	12	0.08026
SLIT3	No	0.004083	7.129	6.643	0.4861	0.1374	3.538	12	0.08026
KCTD11	No	0.004084	3.661	3.828	-0.1668	0.04715	3.538	12	0.08026
MAP2K6	No	0.004099	3.872	3.445	0.4267	0.1207	3.536	12	0.08043
KLRA1P	No	0.004103	1.622	1.156	0.4655	0.1317	3.536	12	0.08043
RNF146	No	0.00412	6.234	6.084	0.1497	0.04236	3.534	12	0.080659
UBAC1	No	0.004134	5.462	5.616	-0.1546	0.04377	3.532	12	0.080845
ZNF326	No	0.004154	6.399	6.249	0.1494	0.04232	3.529	12	0.08086
ANKRD18A	No	0.004143	2.518	2.049	0.4686	0.1327	3.53	12	0.08086
AL049795.1	No	0.004155	0.5827	0.1711	0.4116	0.1166	3.529	12	0.08086
ENSG00000257742	No	0.004148	3.681	3.269	0.4118	0.1167	3.53	12	0.08086
BID	No	0.00416	4.158	4.531	-0.3727	0.1056	3.528	12	0.080862
DNAJC25	No	0.00418	3.59	3.305	0.2848	0.08078	3.526	12	0.081089
PGAM5	No	0.004182	5.544	5.761	-0.2163	0.06137	3.525	12	0.081089
WASF2	No	0.004191	6.693	6.967	-0.2745	0.07789	3.524	12	0.081177
PRXL2C	No	0.004207	1.512	2.07	-0.5582	0.1585	3.522	12	0.081384
KANK2	No	0.004232	4.259	3.903	0.3565	0.1013	3.519	12	0.081777
UBE2D3	No	0.004252	8.212	8.35	-0.1385	0.03938	3.516	12	0.081867
IFT81	No	0.00425	5.502	5.307	0.1946	0.05533	3.517	12	0.081867
ENSG00000260766	No	0.004245	2.354	2.061	0.2927	0.08322	3.517	12	0.081867
AL035587.1	No	0.004264	1.83	2.161	-0.3309	0.09414	3.515	12	0.082
SEMA4F	No	0.00427	6.145	5.909	0.2357	0.06707	3.514	12	0.08201
SLC25A43	No	0.004289	0.2567	0.8019	-0.5452	0.1553	3.512	12	0.08218
TXN2	No	0.004289	5.845	6.085	-0.2404	0.06845	3.512	12	0.08218
CCDC91	No	0.004299	4.667	4.361	0.3059	0.08713	3.51	12	0.082274
EPOR	No	0.004309	3.465	2.841	0.6239	0.1778	3.509	12	0.082376
KLF13	No	0.004316	7.706	7.931	-0.2244	0.06397	3.508	12	0.082406
NSFL1C	No	0.004328	6.734	6.58	0.154	0.04392	3.507	12	0.082484
IFIT3	No	0.00433	0.2623	0.6605	-0.3982	0.1136	3.506	12	0.082484
TOPBP1	No	0.004345	6.011	5.732	0.2792	0.07966	3.505	12	0.082667
MC1R	No	0.004363	4.798	5.101	-0.3032	0.08658	3.502	12	0.082918
ZMYND8	No	0.004376	6.977	6.784	0.1926	0.05503	3.501	12	0.082966
AP1G1	No	0.004376	7.164	6.943	0.2209	0.0631	3.501	12	0.082966
GPR63	No	0.004387	3.189	3.554	-0.3652	0.1044	3.499	12	0.083085
HAP1	No	0.0044	1.171	0.3069	0.8643	0.2471	3.498	12	0.083213
ZNF793-AS1	No	0.004405	2.701	3.034	-0.3335	0.09537	3.497	12	0.083213
KCNN3	No	0.004414	2.707	2.403	0.3034	0.08679	3.496	12	0.083291
TLE2	No	0.004449	-0.1634	1.213	-1.377	0.3943	3.492	12	0.083563
PIK3C3	No	0.004462	6.083	5.904	0.1793	0.05138	3.49	12	0.083563
CCNB1IP1	No	0.00447	5.752	6.131	-0.3793	0.1087	3.489	12	0.083563
DDB2	No	0.004437	2.154	2.422	-0.2683	0.07682	3.493	12	0.083563
PXDNL	No	0.004457	1.035	0.4433	0.592	0.1696	3.491	12	0.083563
VPS8	No	0.004461	6.292	6.002	0.2898	0.08303	3.49	12	0.083563
FLVCR1	No	0.004449	6.064	5.762	0.3015	0.08634	3.492	12	0.083563
GPX1	No	0.004465	6.144	6.372	-0.2281	0.06535	3.49	12	0.083563
DNM2	No	0.004492	6.806	7.015	-0.2092	0.06	3.487	12	0.083786
TMEM100	No	0.004492	0.7707	1.374	-0.6028	0.1729	3.487	12	0.083786
PCDHGA8	No	0.004529	1.22	1.759	-0.5392	0.1548	3.482	12	0.084385
MCM4	No	0.004536	6.585	6.285	0.2994	0.08601	3.481	12	0.084415
CTPS2	No	0.004627	6.29	6.409	-0.1189	0.03426	3.47	12	0.084969
TBC1D25	No	0.004629	2.816	3.106	-0.2898	0.08351	3.47	12	0.084969
RAB18	No	0.004618	6.867	7.137	-0.2708	0.078	3.472	12	0.084969
SUFU	No	0.00461	5.341	5.523	-0.1821	0.05245	3.472	12	0.084969
SUPT6H	No	0.004578	7.542	7.356	0.1859	0.05347	3.476	12	0.084969
WIPF1	No	0.004589	3.942	3.66	0.2824	0.08128	3.475	12	0.084969
MKRN1	No	0.004618	6.989	7.214	-0.2245	0.06467	3.471	12	0.084969
RPLP1	No	0.004619	8.739	9.027	-0.2879	0.08294	3.471	12	0.084969
PRPSAP2	No	0.004593	6.022	6.207	-0.1852	0.05331	3.474	12	0.084969
FBXL13	No	0.004611	0.6711	0.03663	0.6345	0.1827	3.472	12	0.084969
SPINT2	No	0.004609	5.143	5.622	-0.4788	0.1379	3.473	12	0.084969
AC135506.1	No	0.004584	1.47	1.913	-0.4422	0.1272	3.475	12	0.084969
PERP	No	0.004642	4.645	5.013	-0.3678	0.106	3.469	12	0.085046
BEND7	No	0.004644	4.064	3.827	0.237	0.06832	3.469	12	0.085046
CDK2AP1	No	0.004659	4.617	4.917	-0.2999	0.08651	3.467	12	0.085204
ATP6V1F	No	0.004667	6.394	6.518	-0.1238	0.03572	3.466	12	0.085204
GID4	No	0.004668	4.275	4.517	-0.2421	0.06985	3.466	12	0.085204
RALGAPA2	No	0.004674	5.688	5.486	0.2025	0.05843	3.465	12	0.085215
VDAC3	No	0.004691	6.821	6.964	-0.1429	0.04126	3.463	12	0.085317
DHRS12	No	0.004686	2.695	2.924	-0.2288	0.06606	3.464	12	0.085317
RAB3D	No	0.004697	6.115	6.373	-0.2574	0.07435	3.462	12	0.085317
PNMA1	No	0.004701	8.113	8.266	-0.1534	0.0443	3.462	12	0.085317
RAP1GDS1	No	0.004712	6.728	6.942	-0.214	0.06185	3.461	12	0.085423
GIPR	No	0.004717	4.463	4.015	0.4477	0.1294	3.46	12	0.085426
TCTN2	No	0.004732	4.062	3.756	0.3061	0.08852	3.458	12	0.085598
RPIA	No	0.004738	4.004	4.15	-0.1464	0.04233	3.458	12	0.085613
BCL2L11	No	0.004768	4.668	4.946	-0.2779	0.08044	3.454	12	0.086063
TLK2	No	0.004779	6.071	6.228	-0.157	0.04547	3.453	12	0.086064
NFASC	No	0.004779	8.394	8.114	0.2796	0.08098	3.453	12	0.086064
CSNK1E	No	0.004806	8.844	8.995	-0.1512	0.04383	3.45	12	0.086451
PIF1	No	0.004814	3.128	2.465	0.6622	0.192	3.449	12	0.086505
ATP5IF1	No	0.004835	6.466	6.656	-0.1909	0.05538	3.447	12	0.086699
AC074117.1	No	0.004836	4.989	5.19	-0.2008	0.05828	3.447	12	0.086699
PLA2G6	No	0.004856	4.534	4.245	0.289	0.08392	3.444	12	0.086969
CENPBD1	No	0.004877	2.549	2.858	-0.3085	0.08963	3.442	12	0.087245
AL022344.1	No	0.004887	-0.05377	0.5369	-0.5906	0.1716	3.441	12	0.087326
LINC02082	No	0.004901	0.936	0.3932	0.5428	0.1578	3.439	12	0.087486
ENSG00000168614	No	0.004911	3.456	3.093	0.3638	0.1058	3.438	12	0.087559
CDC27	No	0.004919	6.454	6.142	0.3119	0.09074	3.437	12	0.087613
KCNF1	No	0.004934	1.545	2.065	-0.5202	0.1514	3.436	12	0.087781
IQGAP3	No	0.004942	3.846	3.382	0.4646	0.1353	3.435	12	0.087824
PCBD2	No	0.00497	3.049	3.365	-0.3162	0.09214	3.432	12	0.08823
ARMCX2	No	0.004982	3.976	3.746	0.23	0.06704	3.43	12	0.088344
ZFAND2A	No	0.005009	3.812	4.052	-0.2397	0.06995	3.427	12	0.088722
MFN2	No	0.005028	7.641	7.741	-0.0999	0.02916	3.425	12	0.08883
KIF11	No	0.005022	4.991	4.507	0.4835	0.1411	3.426	12	0.08883
AL354920.1	No	0.005031	1.218	0.7888	0.4295	0.1254	3.425	12	0.08883
ATRX	No	0.005042	5.576	5.012	0.5641	0.1648	3.424	12	0.08892
CCND3	No	0.005057	4.558	4.964	-0.4062	0.1187	3.422	12	0.08899
IRAK1	No	0.005057	4.807	5.198	-0.391	0.1143	3.422	12	0.08899
NR1H2	No	0.005082	4.02	4.368	-0.3475	0.1016	3.42	12	0.089183
ANKZF1	No	0.005088	5.892	5.711	0.1808	0.05288	3.419	12	0.089183
BEX3	No	0.005081	8.745	8.93	-0.1853	0.05418	3.42	12	0.089183
DSCAM	No	0.00509	4.143	3.785	0.3573	0.1045	3.419	12	0.089183
TMPRSS3	No	0.005111	0.59	1.221	-0.6305	0.1845	3.417	12	0.089427
AC092821.1	No	0.005115	1.17	0.7931	0.3765	0.1102	3.416	12	0.089427
SELENOS	No	0.005126	5.017	5.156	-0.1392	0.04076	3.415	12	0.089527
EGFLAM	No	0.005144	3.658	3.244	0.4142	0.1214	3.413	12	0.089744
OR13E1P	No	0.00515	1.722	1.244	0.4776	0.1399	3.412	12	0.089749
ACVR2A	No	0.005176	6.568	6.811	-0.2427	0.07118	3.41	12	0.090004
SLC29A3	No	0.005171	2.827	3.192	-0.3644	0.1069	3.41	12	0.090004
RAP1B	No	0.005185	5.655	5.906	-0.2512	0.07369	3.409	12	0.09007
TMED7	No	0.005212	5.7	5.913	-0.2132	0.06259	3.406	12	0.090157
RAB11FIP5	No	0.0052	4.103	4.482	-0.3796	0.1114	3.407	12	0.090157
CIAO1	No	0.005207	5.952	5.741	0.2109	0.06192	3.406	12	0.090157
UBE2V1	No	0.005211	7.626	7.739	-0.1128	0.03313	3.406	12	0.090157
UBA1	No	0.005236	9.456	9.231	0.2253	0.06619	3.403	12	0.090378
BSDC1	No	0.005233	7.328	7.154	0.174	0.05113	3.404	12	0.090378
AL022324.2	No	0.005247	0.5958	0.2058	0.39	0.1146	3.402	12	0.090468
RPS12	No	0.005286	8.442	8.886	-0.444	0.1306	3.398	12	0.090849
YLPM1	No	0.005286	7.616	7.336	0.2805	0.08255	3.398	12	0.090849
AC092161.1	No	0.005286	3.778	3.972	-0.1938	0.05703	3.398	12	0.090849
DNAH6	No	0.005318	0.7248	0.131	0.5938	0.1749	3.395	12	0.091249
KIF5A	No	0.005334	9.128	9.421	-0.293	0.08635	3.393	12	0.091249
CREB3L2	No	0.005343	5.439	5.682	-0.2436	0.07182	3.392	12	0.091249
HSD17B11	No	0.005327	3.879	4.162	-0.2831	0.0834	3.394	12	0.091249
DDX12P	No	0.00534	3.097	2.609	0.488	0.1438	3.393	12	0.091249
AC000068.3	No	0.005338	1.523	1.061	0.4625	0.1363	3.393	12	0.091249
ATP5F1E	No	0.005359	7.145	7.398	-0.2531	0.07463	3.391	12	0.091416
FERMT2	No	0.00538	5.809	6.072	-0.2621	0.07734	3.389	12	0.091679
TRIM39	No	0.00539	1.806	2.143	-0.3374	0.09958	3.388	12	0.09175
UNC5B	No	0.005403	5.553	5.24	0.3127	0.09235	3.386	12	0.091885
C18orf54	No	0.005416	4.225	3.913	0.312	0.09218	3.385	12	0.091999
FOXJ2	No	0.005433	5.399	5.565	-0.1664	0.04917	3.383	12	0.092099
FIBCD1	No	0.005432	0.8276	-0.2947	1.122	0.3317	3.384	12	0.092099
IL11	No	0.005473	1.857	2.362	-0.5051	0.1494	3.38	12	0.09225
NPHP1	No	0.005451	1.881	1.532	0.3494	0.1033	3.382	12	0.09225
CIAO2A	No	0.005472	4.353	4.617	-0.2632	0.07788	3.38	12	0.09225
ATP5MG	No	0.005476	5.989	6.232	-0.2436	0.07208	3.379	12	0.09225
SCARA3	No	0.005456	2.57	2.014	0.5564	0.1645	3.381	12	0.09225
E2F6	No	0.005467	4.651	4.824	-0.1728	0.05112	3.38	12	0.09225
GIGYF2	No	0.005484	6.813	6.635	0.178	0.05269	3.378	12	0.092286
NTMT1	No	0.005491	5.37	5.491	-0.1212	0.03587	3.378	12	0.092301
BCAP29	No	0.005496	5.084	5.326	-0.2421	0.07169	3.377	12	0.092302
CHMP5	No	0.00551	5.981	5.688	0.2921	0.08654	3.376	12	0.09243
RSU1	No	0.005522	5.753	6.002	-0.2489	0.07377	3.375	12	0.092541
ZNF76	No	0.005529	5.563	5.323	0.2396	0.07102	3.374	12	0.092567
ACAP2	No	0.005541	5.203	5.006	0.1971	0.05844	3.373	12	0.092674
AC234582.1	No	0.005548	3.448	3.107	0.3416	0.1013	3.372	12	0.092685
AC034102.1	No	0.005554	6.155	6.427	-0.2723	0.08077	3.372	12	0.092694
ITFG1	No	0.005621	7.031	7.133	-0.1027	0.03053	3.365	12	0.092947
SLC4A7	No	0.005632	5.534	5.27	0.2639	0.07846	3.364	12	0.092947
MPDZ	No	0.005622	5.745	5.46	0.2858	0.08495	3.365	12	0.092947
PIWIL4	No	0.005616	0.3579	0.9739	-0.6159	0.183	3.366	12	0.092947
TERF2IP	No	0.005618	8.21	8.381	-0.1715	0.05096	3.365	12	0.092947
ABCA13	No	0.005607	0.4016	-0.772	1.174	0.3486	3.366	12	0.092947
NKIRAS1	No	0.005611	4.037	4.309	-0.2727	0.08102	3.366	12	0.092947
NBPF1	No	0.005614	6.883	6.707	0.1756	0.05218	3.366	12	0.092947
LINC01630	No	0.00563	1.555	0.6794	0.8751	0.2601	3.364	12	0.092947
AC007383.2	No	0.005622	1.985	2.345	-0.3596	0.1069	3.365	12	0.092947
AC080112.1	No	0.005612	1.625	2.029	-0.4044	0.1201	3.366	12	0.092947
NDUFB9	No	0.005648	5.708	5.944	-0.2365	0.07032	3.363	12	0.093106
CUTA	No	0.005667	6.391	6.542	-0.1513	0.04502	3.361	12	0.093116
C3orf14	No	0.005663	5.127	5.344	-0.2173	0.06465	3.361	12	0.093116
NMD3	No	0.005671	5.663	5.882	-0.2196	0.06534	3.36	12	0.093116
ATL3	No	0.00567	3.854	4.189	-0.3353	0.09978	3.36	12	0.093116
CENPF	No	0.005703	6.28	5.583	0.6972	0.2077	3.357	12	0.093375
HEG1	No	0.005705	5.889	5.458	0.4312	0.1284	3.357	12	0.093375
ADIRF-AS1	No	0.0057	0.8877	1.853	-0.9658	0.2877	3.358	12	0.093375
FABP3	No	0.005742	5.688	6.167	-0.4787	0.1428	3.354	12	0.09384
CACUL1	No	0.005745	6.08	6.292	-0.2114	0.06304	3.353	12	0.09384
UGGT2	No	0.005784	4.679	4.329	0.3506	0.1047	3.35	12	0.094053
CUBN	No	0.005798	2.734	2.214	0.5199	0.1553	3.348	12	0.094053
TMEM35A	No	0.005789	6.383	6.657	-0.2745	0.08197	3.349	12	0.094053
AKAP9	No	0.005773	6.739	6.423	0.3155	0.09417	3.351	12	0.094053
AGAP5	No	0.005785	1.459	1.199	0.2604	0.07773	3.35	12	0.094053
PIPOX	No	0.005798	1.636	0.8295	0.8066	0.2409	3.348	12	0.094053
RPL41	No	0.005766	7.154	7.42	-0.2659	0.07933	3.351	12	0.094053
UBE2D4	No	0.005826	4.213	4.49	-0.2767	0.0827	3.346	12	0.094159
ENSG00000108264	No	0.005814	5.103	5.254	-0.1504	0.04493	3.347	12	0.094159
WDR17	No	0.005828	5.077	4.657	0.42	0.1255	3.346	12	0.094159
RPL14	No	0.005819	8.352	8.657	-0.3053	0.09122	3.346	12	0.094159
SIDT2	No	0.005878	5.453	5.628	-0.1745	0.05224	3.341	12	0.094774
NANP	No	0.005877	3.168	2.881	0.2874	0.08602	3.341	12	0.094774
UHRF1BP1L	No	0.005889	5.048	4.726	0.3213	0.0962	3.34	12	0.094866
SMN1	No	0.005912	2.476	2.749	-0.2723	0.08157	3.338	12	0.095136
SLC50A1	No	0.005924	3.273	3.483	-0.2094	0.06275	3.337	12	0.095142
RPL4P4	No	0.005922	2.724	3.153	-0.4294	0.1287	3.337	12	0.095142
STK19	No	0.005934	3.052	3.316	-0.2636	0.07903	3.336	12	0.095199
SUPT4H1	No	0.005942	5.918	6.065	-0.1471	0.04409	3.335	12	0.095235
ANK2	No	0.005965	9.045	8.558	0.4875	0.1463	3.333	12	0.095365
AC010605.1	No	0.005963	2.284	2.618	-0.3344	0.1003	3.333	12	0.095365
HSBP1	No	0.005968	8.041	8.244	-0.2035	0.06105	3.333	12	0.095365
CASC3	No	0.005985	7.39	7.576	-0.1853	0.05562	3.331	12	0.09546
RUSC1-AS1	No	0.005983	4.112	3.726	0.3862	0.1159	3.331	12	0.09546
DTX3L	No	0.005994	1.95	2.563	-0.6129	0.184	3.33	12	0.095503
GDPD1	No	0.006009	4.865	5.035	-0.1692	0.05082	3.329	12	0.095647
YPEL1	No	0.006033	4.967	5.147	-0.1799	0.05408	3.327	12	0.095659
SLC1A5	No	0.006016	5.926	5.448	0.4777	0.1435	3.328	12	0.095659
CERS2	No	0.006029	5.968	6.329	-0.3608	0.1084	3.327	12	0.095659
GATM	No	0.006032	3.97	4.337	-0.3667	0.1102	3.327	12	0.095659
MAPK13	No	0.006048	1.433	1.752	-0.3195	0.09607	3.326	12	0.095799
RALA	No	0.00608	6.953	7.209	-0.2555	0.0769	3.323	12	0.095864
KCNAB2	No	0.006068	5.828	5.618	0.2098	0.06311	3.324	12	0.095864
ATP5MPL	No	0.006059	6.129	6.354	-0.2259	0.06796	3.325	12	0.095864
TMEM136	No	0.006083	4.958	5.138	-0.1793	0.05397	3.322	12	0.095864
CCDC160	No	0.006088	0.7237	-0.4446	1.168	0.3517	3.322	12	0.095864
ENSG00000235477	No	0.00608	2.916	2.569	0.3466	0.1043	3.323	12	0.095864
SLC33A1	No	0.006149	4.487	4.747	-0.26	0.07839	3.317	12	0.096641
KIF1BP	No	0.006148	5.759	5.893	-0.1342	0.04047	3.317	12	0.096641
CBR1	No	0.00617	3.957	4.161	-0.2034	0.06137	3.315	12	0.096681
ATXN2L	No	0.006165	8.335	8.162	0.1729	0.05214	3.315	12	0.096681
POLE	No	0.006158	6.021	5.77	0.2512	0.07576	3.316	12	0.096681
FAR2P2	No	0.006176	3.289	3.841	-0.5524	0.1667	3.314	12	0.096681
SEC23IP	No	0.006214	5.995	5.821	0.1736	0.05244	3.311	12	0.0969
FRMD4B	No	0.006205	4.033	3.761	0.2722	0.08218	3.312	12	0.0969
CNOT9	No	0.006209	6.56	6.739	-0.1795	0.05421	3.311	12	0.0969
FAU	No	0.006209	7.314	7.597	-0.2828	0.0854	3.311	12	0.0969
C1orf216	No	0.006238	5.52	5.953	-0.4335	0.131	3.309	12	0.097095
PLIN5	No	0.006238	0.1242	-0.8993	1.024	0.3093	3.309	12	0.097095
DHFR2	No	0.006248	3.669	3.444	0.2245	0.06785	3.308	12	0.097158
FAM200A	No	0.006266	4.067	3.922	0.1453	0.04393	3.306	12	0.097344
EP300	No	0.006285	7.27	7.021	0.2493	0.07544	3.305	12	0.097542
BAIAP3	No	0.006339	5.823	5.255	0.5686	0.1723	3.3	12	0.097917
DNAH1	No	0.006334	3.175	2.779	0.3966	0.1202	3.301	12	0.097917
CYP2E1	No	0.006323	0.4412	-0.213	0.6543	0.1982	3.301	12	0.097917
MED10	No	0.00633	5.037	5.289	-0.2517	0.07627	3.301	12	0.097917
MTOR	No	0.006323	7.145	6.914	0.2316	0.07015	3.302	12	0.097917
RARS2	No	0.006356	5.977	5.738	0.2395	0.07261	3.299	12	0.097995
NUDT21	No	0.006356	7.819	7.975	-0.1563	0.04739	3.299	12	0.097995
RSPH1	No	0.00641	0.07036	-0.3909	0.4612	0.14	3.294	12	0.098634
KCNJ9	No	0.006405	3.891	3.617	0.2739	0.08314	3.295	12	0.098634
EPB41L2	No	0.00645	5.173	4.779	0.3938	0.1197	3.291	12	0.099068
FAM120B	No	0.006445	6.082	5.976	0.1055	0.03205	3.291	12	0.099068
SLC39A7	No	0.006459	5.839	5.988	-0.1492	0.04534	3.29	12	0.099105
FAM210B	No	0.006517	5.936	6.165	-0.229	0.0697	3.285	12	0.099521
MRPL50	No	0.006499	4.911	5.066	-0.1553	0.04726	3.287	12	0.099521
EIF4E3	No	0.006513	5.215	5.411	-0.1956	0.05954	3.286	12	0.099521
AGFG1	No	0.006509	6.408	6.621	-0.2126	0.06471	3.286	12	0.099521
LRRC75B	No	0.006507	4.022	4.261	-0.239	0.07275	3.286	12	0.099521
MRPL16	No	0.006524	4.452	4.635	-0.1828	0.05564	3.285	12	0.099539
DROSHA	No	0.006542	6.906	6.737	0.1694	0.0516	3.283	12	0.099623
CNKSR2	No	0.006538	4.477	4.123	0.354	0.1078	3.283	12	0.099623
HRK	No	0.006563	5.145	5.478	-0.3326	0.1014	3.281	12	0.09984
RPS5	No	0.00657	8.122	8.386	-0.2632	0.08022	3.281	12	0.099858
AKT2	No	0.006591	7.114	7.217	-0.1034	0.03153	3.279	12	0.099993
CLINT1	No	0.006588	6.175	5.996	0.1788	0.05454	3.279	12	0.099993
DDX18	No	0.006641	6.514	6.697	-0.1832	0.05595	3.275	12	0.100141
NPM3	No	0.006669	3.658	4.08	-0.4222	0.129	3.273	12	0.100141
ACOT2	No	0.00665	3.096	3.379	-0.2826	0.0863	3.274	12	0.100141
RELCH	No	0.006674	6.001	6.154	-0.153	0.04674	3.272	12	0.100141
ERBB2	No	0.006628	5.468	5.195	0.2727	0.08323	3.276	12	0.100141
GFOD1	No	0.006667	4.778	5.132	-0.3537	0.1081	3.273	12	0.100141
MSX1	No	0.006657	0.6906	-0.07094	0.7615	0.2326	3.274	12	0.100141
ZBTB5	No	0.006675	5.804	6.001	-0.1967	0.06011	3.272	12	0.100141
CCDC137	No	0.006675	4.856	5.054	-0.1985	0.06066	3.272	12	0.100141
ZNF585A	No	0.006675	4.595	4.369	0.2265	0.06922	3.272	12	0.100141
SNHG5	No	0.00666	5.205	5.483	-0.2778	0.08487	3.274	12	0.100141
AC053513.2	No	0.006659	0.3935	-0.6398	1.033	0.3157	3.274	12	0.100141
MYEF2	No	0.0067	7.409	7.198	0.2117	0.06475	3.27	12	0.100381
ENSG00000187990	No	0.006704	1.636	1.004	0.6326	0.1935	3.27	12	0.100381
ENSG00000231595	No	0.006733	0.4424	0.8571	-0.4148	0.1269	3.268	12	0.100732
KIF20B	No	0.006743	3.846	3.353	0.4924	0.1507	3.267	12	0.10074
SERTAD3	No	0.006746	3.889	4.166	-0.2775	0.08496	3.267	12	0.10074
PLEKHA6	No	0.006799	7.573	7.33	0.2422	0.07425	3.262	12	0.101436
ENSG00000272452	No	0.006806	4.077	4.431	-0.3539	0.1085	3.262	12	0.101442
VPS13D	No	0.006831	5.327	4.983	0.3439	0.1055	3.26	12	0.101629
ZNF131	No	0.006829	5.344	5.499	-0.155	0.04754	3.26	12	0.101629
FKBP9	No	0.006843	6.199	6.565	-0.3654	0.1121	3.259	12	0.101714
PPARA	No	0.006856	2.603	2.309	0.294	0.09023	3.258	12	0.101815
CHD7	No	0.006883	7.83	7.578	0.2519	0.07738	3.256	12	0.102123
ZFAND5	No	0.006916	7.858	7.956	-0.0977	0.03003	3.253	12	0.102437
NAXD	No	0.006917	5.932	6.047	-0.1155	0.0355	3.253	12	0.102437
RAB32	No	0.00693	2.468	2.832	-0.3644	0.112	3.252	12	0.102534
PCMT1	No	0.006952	6.903	7.074	-0.1712	0.05269	3.25	12	0.102673
SEMA4A	No	0.006958	2.521	1.848	0.6734	0.2072	3.25	12	0.102673
ZNF720	No	0.006948	5.291	5.14	0.1502	0.04622	3.251	12	0.102673
SELENOF	No	0.006978	5.73	5.925	-0.1946	0.05992	3.248	12	0.102847
NTNG2	No	0.006983	4.903	5.172	-0.2683	0.0826	3.248	12	0.102847
ANKRD42	No	0.006992	3.61	3.333	0.2764	0.08512	3.247	12	0.102892
ARFRP1	No	0.007042	5.244	5.386	-0.1419	0.04375	3.243	12	0.103434
UBL7-AS1	No	0.007036	1.353	0.9271	0.4258	0.1313	3.244	12	0.103434
ALKBH4	No	0.007069	3.817	4.001	-0.1837	0.05668	3.241	12	0.10371
DYNLT3	No	0.007077	4.486	4.951	-0.4651	0.1435	3.241	12	0.10371
ZNF17	No	0.00708	3.665	3.84	-0.1757	0.05421	3.241	12	0.10371
LAP3	No	0.007179	5.335	4.801	0.5345	0.1653	3.233	12	0.103735
RNH1	No	0.007174	6.203	6.441	-0.2382	0.07366	3.233	12	0.103735
SCML1	No	0.007148	4.422	4.089	0.3328	0.1029	3.235	12	0.103735
MDH1B	No	0.007131	1.648	1.226	0.422	0.1304	3.237	12	0.103735
CALM2	No	0.007167	10.14	10.34	-0.1995	0.0617	3.234	12	0.103735
PIK3R1	No	0.007188	7.561	7.334	0.2273	0.07033	3.232	12	0.103735
UBLCP1	No	0.007168	5.369	5.561	-0.1919	0.05933	3.234	12	0.103735
ARNT2	No	0.007166	7.482	7.203	0.2794	0.08638	3.234	12	0.103735
PPP1R14B	No	0.007123	6.23	6.451	-0.2209	0.06825	3.237	12	0.103735
PTPN11	No	0.007111	7.093	6.63	0.4624	0.1428	3.238	12	0.103735
SH2D5	No	0.007154	2.114	1.505	0.6093	0.1884	3.235	12	0.103735
EEF1A1P5	No	0.00716	3.972	4.383	-0.4106	0.1269	3.234	12	0.103735
IPO9	No	0.007119	7.975	7.805	0.1704	0.05262	3.238	12	0.103735
AC009502.1	No	0.007148	-0.3663	-0.9436	0.5774	0.1785	3.235	12	0.103735
UFL1-AS1	No	0.007137	0.1567	-0.4107	0.5674	0.1753	3.236	12	0.103735
AC015961.1	No	0.007191	-0.1121	-0.7114	0.5993	0.1854	3.232	12	0.103735
AC092070.3	No	0.007141	1.875	2.269	-0.3938	0.1217	3.236	12	0.103735
RPL30	No	0.007215	7.659	8	-0.341	0.1056	3.23	12	0.104
WDR13	No	0.007227	5.131	5.294	-0.1628	0.05042	3.229	12	0.104008
DGCR9	No	0.007229	1.611	1.879	-0.2686	0.08316	3.229	12	0.104008
TGS1	No	0.007259	4.675	4.532	0.1421	0.04403	3.227	12	0.10431
OXSM	No	0.007271	3.087	3.332	-0.2458	0.07618	3.226	12	0.10431
DNALI1	No	0.00728	5.198	5.007	0.1908	0.05915	3.225	12	0.10431
DUSP7	No	0.00727	5.155	5.334	-0.1794	0.05561	3.226	12	0.10431
RMDN1	No	0.007288	5.149	5.018	0.1314	0.04074	3.225	12	0.10431
AC008915.2	No	0.007284	0.106	0.6729	-0.5669	0.1758	3.225	12	0.10431
SLC17A5	No	0.00732	4.22	4.457	-0.2369	0.07351	3.223	12	0.104363
CDK5RAP2	No	0.007325	5.951	5.822	0.129	0.04004	3.222	12	0.104363
TCF25	No	0.007326	7.08	7.193	-0.1128	0.035	3.222	12	0.104363
GTF2A1	No	0.007331	6.585	6.818	-0.2328	0.07227	3.222	12	0.104363
EP400P1	No	0.007307	3.643	3.413	0.2298	0.0713	3.224	12	0.104363
ERV3-1	No	0.007331	6.16	5.827	0.3332	0.1034	3.222	12	0.104363
SLC1A4	No	0.007343	6.115	6.338	-0.2232	0.06931	3.221	12	0.10445
DEDD	No	0.007354	5.399	5.519	-0.1207	0.03747	3.22	12	0.104514
TCEAL8	No	0.007373	6.323	6.493	-0.1696	0.05269	3.219	12	0.104668
SPRN	No	0.007383	4.275	4.613	-0.3382	0.1051	3.218	12	0.104668
AC092279.1	No	0.007385	2.301	2.612	-0.3109	0.09663	3.218	12	0.104668
TCEAL4	No	0.007404	7.421	7.579	-0.1581	0.04916	3.216	12	0.104854
TENT5A	No	0.00745	4.085	3.58	0.5054	0.1573	3.213	12	0.105267
RNF19B	No	0.007452	5.253	5.429	-0.1759	0.05475	3.213	12	0.105267
CCN3	No	0.007486	0.7924	-0.06589	0.8583	0.2673	3.21	12	0.105267
TINAGL1	No	0.007453	0.1152	1.366	-1.251	0.3894	3.213	12	0.105267
EFNA3	No	0.007484	5.417	5.736	-0.3189	0.09934	3.211	12	0.105267
BOC	No	0.00747	3.379	2.549	0.83	0.2584	3.212	12	0.105267
TYSND1	No	0.007482	3.715	3.994	-0.2788	0.08684	3.211	12	0.105267
CKAP5	No	0.007469	8.274	8.006	0.268	0.08346	3.212	12	0.105267
SLC25A15	No	0.007506	3.575	3.795	-0.2198	0.06851	3.209	12	0.105284
TENT4B	No	0.007499	4.756	4.896	-0.1407	0.04382	3.209	12	0.105284
CHIC1	No	0.007503	3.827	4.143	-0.3167	0.09869	3.209	12	0.105284
DCUN1D2	No	0.007525	5.218	5.019	0.1991	0.06207	3.208	12	0.105454
PROX2	No	0.007535	0.5556	0.02319	0.5324	0.166	3.207	12	0.105509
EEA1	No	0.007558	4.998	4.663	0.3345	0.1044	3.205	12	0.105532
TAF1	No	0.007563	6.302	5.966	0.3359	0.1048	3.205	12	0.105532
TGM2	No	0.007549	0.5032	-0.8969	1.4	0.4367	3.206	12	0.105532
ATP1B3-AS1	No	0.007565	0.9914	0.4237	0.5677	0.1772	3.205	12	0.105532
AC015813.1	No	0.00757	5.135	4.664	0.471	0.147	3.204	12	0.105532
MIEF1	No	0.007576	6.684	6.816	-0.1322	0.04127	3.204	12	0.105535
ATP6AP1	No	0.007598	6.547	6.76	-0.2127	0.06641	3.202	12	0.105746
SRSF11	No	0.007644	8.031	7.867	0.1638	0.05122	3.199	12	0.105833
GATD3A	No	0.007618	6.121	6.268	-0.1472	0.04597	3.201	12	0.105833
RPL26	No	0.007636	8.278	8.683	-0.4047	0.1265	3.2	12	0.105833
ADAMTS20	No	0.007642	0.8005	-0.07231	0.8728	0.2728	3.199	12	0.105833
SNHG29	No	0.007639	8.27	8.633	-0.3637	0.1137	3.2	12	0.105833
RGL3	No	0.007612	0.7014	-0.857	1.558	0.4868	3.201	12	0.105833
TRUB2	No	0.007656	4.809	4.505	0.3037	0.09496	3.198	12	0.105914
CDC25B	No	0.007668	5.38	4.897	0.4822	0.1508	3.197	12	0.105996
RPS29	No	0.007679	6.883	7.31	-0.4274	0.1337	3.197	12	0.106052
FAT1	No	0.007717	6.049	5.44	0.6091	0.1907	3.194	12	0.106219
COX7B	No	0.007711	5.024	5.226	-0.2024	0.06335	3.194	12	0.106219
EIF3H	No	0.007717	7.293	7.542	-0.2492	0.07801	3.194	12	0.106219
ENSG00000270015	No	0.007708	3.472	3.169	0.3037	0.09507	3.195	12	0.106219
LIG3	No	0.00775	5.398	5.238	0.1606	0.05033	3.192	12	0.106542
BRD7	No	0.007754	6.369	6.3	0.06876	0.02154	3.191	12	0.106542
AC004086.1	No	0.007767	9.157	9.419	-0.262	0.08213	3.191	12	0.106634
TTC9	No	0.00778	5.437	5.847	-0.4099	0.1285	3.19	12	0.106713
LRPPRC	No	0.007814	7.743	7.865	-0.1226	0.03846	3.187	12	0.107093
NDFIP2	No	0.007833	5.388	5.644	-0.2561	0.08039	3.186	12	0.107177
RNF227	No	0.00783	2.467	2.678	-0.2105	0.06607	3.186	12	0.107177
CCDC47	No	0.007849	6.144	6.274	-0.1302	0.04088	3.185	12	0.107301
RPL10	No	0.007867	9.036	9.323	-0.2871	0.09018	3.184	12	0.107459
EIF3J	No	0.007874	6.24	6.377	-0.1369	0.04302	3.183	12	0.107461
TM9SF1	No	0.007899	5.001	5.117	-0.1162	0.03651	3.182	12	0.10753
LURAP1L	No	0.007892	2.529	2.992	-0.4625	0.1454	3.182	12	0.10753
SYAP1	No	0.00789	6.416	6.136	0.2797	0.08791	3.182	12	0.10753
COL16A1	No	0.007906	3.612	4.125	-0.5135	0.1614	3.181	12	0.107536
SLC25A27	No	0.007923	4.364	3.917	0.4464	0.1404	3.18	12	0.107674
TCOF1	No	0.007951	6.703	6.775	-0.0714	0.02247	3.178	12	0.107958
PTHLH	No	0.007972	2.933	2.284	0.6497	0.2045	3.177	12	0.107976
MEGF10	No	0.007968	2.665	1.866	0.799	0.2515	3.177	12	0.107976
AP001324.1	No	0.007967	2.208	2.66	-0.4528	0.1425	3.177	12	0.107976
MYO6	No	0.007991	6.425	6.215	0.2092	0.06588	3.175	12	0.108149
ADAM11	No	0.00801	7.702	7.421	0.2808	0.08848	3.174	12	0.108315
SH3GL2	No	0.008057	3.863	4.071	-0.2083	0.0657	3.171	12	0.108858
ATG4C	No	0.008118	2.991	2.696	0.2943	0.09293	3.167	12	0.109409
NOTCH2	No	0.008115	4.84	4.442	0.3978	0.1256	3.167	12	0.109409
DUBR	No	0.008116	4.216	4.402	-0.1867	0.05895	3.167	12	0.109409
MT-RNR1	No	0.008128	9.401	9.607	-0.2062	0.06512	3.166	12	0.109447
SMIM14	No	0.008147	6.305	6.595	-0.2903	0.09172	3.165	12	0.10961
WDR60	No	0.008165	4.838	4.685	0.1521	0.04807	3.164	12	0.109669
GGH	No	0.008172	4.02	4.255	-0.235	0.07428	3.163	12	0.109669
RAB1B	No	0.00816	6.754	6.898	-0.1442	0.04557	3.164	12	0.109669
TST	No	0.008186	2.883	2.702	0.1809	0.05722	3.162	12	0.109731
MORF4L1P1	No	0.00819	3.906	4.076	-0.1701	0.05378	3.162	12	0.109731
FBXO31	No	0.008213	5.689	5.94	-0.2505	0.07927	3.161	12	0.109946
URGCP	No	0.008246	5.28	5.53	-0.25	0.07916	3.158	12	0.110243
NCOR1	No	0.008248	7.224	7.064	0.1596	0.05054	3.158	12	0.110243
TDRD3	No	0.00831	4.275	4.061	0.2136	0.06772	3.154	12	0.110294
RNF114	No	0.008324	5.801	5.965	-0.1641	0.05204	3.153	12	0.110294
BTF3L4	No	0.008308	7.301	7.477	-0.1756	0.05566	3.154	12	0.110294
CMBL	No	0.008326	1.094	0.5408	0.553	0.1754	3.153	12	0.110294
TBC1D10B	No	0.008271	6.672	6.842	-0.17	0.05384	3.157	12	0.110294
KDM2A	No	0.008289	6.727	6.925	-0.1982	0.06282	3.156	12	0.110294
ZBTB3	No	0.008308	3.215	3.398	-0.1826	0.0579	3.154	12	0.110294
RTL6	No	0.008272	7.334	7.507	-0.1734	0.05494	3.157	12	0.110294
RPSAP47	No	0.008318	1.06	1.576	-0.5161	0.1637	3.154	12	0.110294
ENSG00000267161	No	0.008327	2.873	3.284	-0.4109	0.1303	3.153	12	0.110294
AL359881.3	No	0.008276	1.773	2.139	-0.3657	0.1158	3.156	12	0.110294
SRFBP1	No	0.008346	3.017	2.818	0.199	0.06313	3.152	12	0.110456
UQCR11	No	0.008366	5.971	6.124	-0.1535	0.04872	3.151	12	0.110631
ENSG00000267194	No	0.008375	3.646	2.963	0.6826	0.2167	3.15	12	0.110655
METTL4	No	0.008432	3.221	3.456	-0.2355	0.07484	3.146	12	0.110701
KIAA1217	No	0.008444	4.203	3.746	0.4569	0.1453	3.146	12	0.110701
YIPF5	No	0.008449	5.824	5.973	-0.149	0.04738	3.145	12	0.110701
SMG1	No	0.008467	6.803	6.447	0.3552	0.113	3.144	12	0.110701
BTG2	No	0.008398	6.409	6.751	-0.342	0.1086	3.149	12	0.110701
MEAF6	No	0.008447	6.883	7.002	-0.1191	0.03787	3.145	12	0.110701
FRMD7	No	0.008467	1.22	-0.3403	1.56	0.4961	3.144	12	0.110701
RPS23	No	0.008433	8.473	8.703	-0.2299	0.07306	3.146	12	0.110701
AL391069.2	No	0.008392	1.7	1.272	0.4285	0.1361	3.149	12	0.110701
CFAP57	No	0.00846	1.615	0.9895	0.6258	0.199	3.145	12	0.110701
ENSG00000260614	No	0.008464	0.7231	0.3242	0.3989	0.1269	3.144	12	0.110701
ENSG00000261589	No	0.008451	1.396	0.9543	0.4413	0.1403	3.145	12	0.110701
ZNF790-AS1	No	0.008425	1.808	2.131	-0.3233	0.1027	3.147	12	0.110701
MRPS24	No	0.008498	4.771	4.976	-0.2052	0.06532	3.142	12	0.110876
ATXN7L3	No	0.008505	7.442	7.616	-0.1734	0.05521	3.142	12	0.110876
LIN7B	No	0.008522	3.428	3.696	-0.2679	0.08529	3.141	12	0.110876
MYCN	No	0.00849	5.462	5.725	-0.2635	0.08383	3.143	12	0.110876
FUT11	No	0.008508	4.764	4.994	-0.2298	0.07316	3.141	12	0.110876
SLC22A4	No	0.008519	0.6965	1.001	-0.3041	0.09683	3.141	12	0.110876
MAP3K21	No	0.00853	1.634	1.929	-0.2943	0.09373	3.14	12	0.110887
ZNF346	No	0.008538	4.762	4.933	-0.1709	0.05444	3.14	12	0.110895
PDZD2	No	0.008558	3.525	3.208	0.3169	0.101	3.138	12	0.110895
TIGD4	No	0.008562	1.19	0.7482	0.4418	0.1408	3.138	12	0.110895
ETV5	No	0.008565	6.142	5.845	0.2963	0.09443	3.138	12	0.110895
FDX2	No	0.00855	4.011	4.198	-0.1873	0.05966	3.139	12	0.110895
EEPD1	No	0.008586	3.374	3.608	-0.2334	0.0744	3.137	12	0.111
CDK3	No	0.008582	4.209	4.491	-0.2817	0.0898	3.137	12	0.111
TRPM8	No	0.008602	1.423	0.8025	0.6202	0.1978	3.136	12	0.111057
GPM6A	No	0.008605	6.99	7.294	-0.3045	0.0971	3.135	12	0.111057
ELP1	No	0.00868	7.119	6.995	0.124	0.03961	3.131	12	0.111207
SERINC1	No	0.008668	9.355	9.556	-0.2007	0.06408	3.131	12	0.111207
ENSG00000138293	No	0.008682	5.534	5.716	-0.182	0.05814	3.131	12	0.111207
GFOD2	No	0.008644	6.462	6.625	-0.1629	0.05201	3.133	12	0.111207
RPS27A	No	0.008685	7.909	8.276	-0.3677	0.1175	3.13	12	0.111207
TERF1	No	0.008661	5.789	5.615	0.1737	0.05546	3.132	12	0.111207
NAE1	No	0.008645	6.065	6.203	-0.138	0.04404	3.133	12	0.111207
SRR	No	0.008644	4.198	3.971	0.2272	0.07251	3.133	12	0.111207
EPM2AIP1	No	0.008661	6.769	6.55	0.2186	0.0698	3.132	12	0.111207
TRAPPC6B	No	0.008653	6.47	6.634	-0.1633	0.05214	3.132	12	0.111207
GRWD1	No	0.008708	5.398	5.539	-0.1415	0.04522	3.129	12	0.111417
FRYL	No	0.008743	5.89	5.617	0.273	0.0873	3.127	12	0.111546
NUP210	No	0.008734	5.972	6.155	-0.1837	0.05874	3.127	12	0.111546
HECTD4	No	0.008753	7.527	7.185	0.3419	0.1093	3.126	12	0.111546
ARV1	No	0.00874	4.268	4.449	-0.1812	0.05793	3.127	12	0.111546
AC003072.1	No	0.008751	1.348	1.742	-0.3948	0.1263	3.126	12	0.111546
SNHG14	No	0.008765	7.729	7.526	0.2035	0.06511	3.126	12	0.111609
BMPR1A	No	0.008783	5.238	5.397	-0.1589	0.05086	3.124	12	0.111752
AL359643.2	No	0.00879	0.3971	-0.1078	0.5049	0.1616	3.124	12	0.111758
CACNG7	No	0.008825	7.27	7.517	-0.2476	0.0793	3.122	12	0.111975
44078	No	0.008822	4.447	4.213	0.2334	0.07476	3.122	12	0.111975
HMGCS1	No	0.008835	9.397	8.952	0.4445	0.1424	3.121	12	0.111975
ENSG00000242349	No	0.008835	0.7132	0.06802	0.6451	0.2067	3.121	12	0.111975
PRKAG2	No	0.008851	4.215	4.449	-0.233	0.07468	3.12	12	0.11203
TCF4	No	0.008853	6.394	6.193	0.2016	0.06462	3.12	12	0.11203
EMB	No	0.008912	4.563	4.206	0.3575	0.1147	3.117	12	0.112685
GARNL3	No	0.008924	3.834	3.584	0.2497	0.08015	3.116	12	0.112749
DAP	No	0.008933	5.792	5.942	-0.1499	0.04811	3.115	12	0.112774
PDE7A	No	0.008954	6.042	6.203	-0.1607	0.05161	3.114	12	0.112954
ATG2B	No	0.009019	5.788	5.526	0.2627	0.08446	3.11	12	0.113091
HINT2	No	0.008988	3.867	3.556	0.3115	0.1001	3.112	12	0.113091
FRMD6	No	0.008998	4.71	4.473	0.2374	0.0763	3.111	12	0.113091
RETREG2	No	0.009021	7.125	7.254	-0.1283	0.04127	3.11	12	0.113091
SLC20A2	No	0.009019	5.374	5.539	-0.165	0.05305	3.11	12	0.113091
LYSMD3	No	0.009014	3.599	3.858	-0.2596	0.08345	3.11	12	0.113091
METTL9	No	0.008982	7.112	6.965	0.1466	0.0471	3.112	12	0.113091
AL162377.1	No	0.008979	0.1681	0.5242	-0.3561	0.1144	3.113	12	0.113091
PARP11	No	0.009036	4.92	4.569	0.3516	0.1131	3.109	12	0.113121
SPATA17	No	0.009037	1.151	0.8073	0.3436	0.1105	3.109	12	0.113121
SEMA6A-AS1	No	0.009078	1.805	1.186	0.619	0.1993	3.107	12	0.113541
RPS16	No	0.009091	7.721	7.97	-0.2483	0.07995	3.106	12	0.113619
CTH	No	0.009118	3.517	3.266	0.251	0.08087	3.104	12	0.11387
SLC31A1	No	0.009125	5.13	5.389	-0.2581	0.08317	3.104	12	0.11387
AC011450.1	No	0.009158	0.6294	0.2859	0.3435	0.1107	3.102	12	0.11419
CEP192	No	0.00919	5.238	5.006	0.2323	0.07493	3.1	12	0.114474
PRDM4	No	0.009195	6.371	6.148	0.2227	0.07186	3.1	12	0.114474
IFI27L2	No	0.009235	3.845	4.057	-0.2111	0.06817	3.097	12	0.114798
LPGAT1	No	0.009241	6.147	5.793	0.3541	0.1143	3.097	12	0.114798
ACKR3	No	0.009252	3.454	2.559	0.8951	0.2891	3.096	12	0.114798
ARHGEF12	No	0.009253	7.543	7.074	0.4694	0.1516	3.096	12	0.114798
AL158071.5	No	0.009257	0.4137	-0.09259	0.5063	0.1635	3.096	12	0.114798
ANKH	No	0.009284	5.667	5.434	0.2329	0.07525	3.095	12	0.114963
MCC	No	0.009279	5.358	5.114	0.2437	0.07874	3.095	12	0.114963
ENSG00000267715	No	0.009307	0.4	-0.04582	0.4458	0.1441	3.093	12	0.115157
GPAT4	No	0.009334	6.954	6.772	0.182	0.05888	3.092	12	0.115319
MRPL1	No	0.009334	4.121	4.426	-0.3053	0.09875	3.092	12	0.115319
PABPC1	No	0.009389	9.248	9.516	-0.2678	0.08671	3.088	12	0.115904
SCUBE3	No	0.009423	5.599	5.231	0.3675	0.1191	3.087	12	0.115975
EPHB4	No	0.009419	3.69	4.145	-0.4544	0.1472	3.087	12	0.115975
CAPZA2	No	0.009423	6.187	6.395	-0.2082	0.06747	3.087	12	0.115975
SNORA81	No	0.009405	0.00619	-0.5607	0.5669	0.1836	3.088	12	0.115975
IGSF9	No	0.009491	5.313	4.978	0.3353	0.1088	3.083	12	0.116101
HSPA9	No	0.00947	8.148	8.245	-0.097	0.03146	3.084	12	0.116101
CDK18	No	0.009494	2.617	2.112	0.5052	0.1639	3.082	12	0.116101
ZNF710	No	0.009498	5.192	5.485	-0.2932	0.09512	3.082	12	0.116101
C9orf64	No	0.009469	4.465	4.666	-0.2014	0.0653	3.084	12	0.116101
ZNF491	No	0.009495	3.568	3.398	0.1703	0.05524	3.082	12	0.116101
DPY19L2	No	0.009487	3.986	3.425	0.5611	0.182	3.083	12	0.116101
ONECUT3	No	0.009453	8.008	8.477	-0.469	0.152	3.085	12	0.116101
ENSG00000228214	No	0.009471	2.857	3.193	-0.336	0.109	3.084	12	0.116101
TCP1	No	0.009547	8.01	8.139	-0.1296	0.0421	3.08	12	0.116421
TMEM192	No	0.00954	4.963	5.196	-0.2331	0.07568	3.08	12	0.116421
CFAP46	No	0.009556	2.371	2.039	0.3324	0.108	3.079	12	0.116421
RPS4X	No	0.009554	9.028	9.331	-0.3029	0.09838	3.079	12	0.116421
SAMD5	No	0.00956	4.947	4.757	0.1897	0.06163	3.079	12	0.116421
FGFR2	No	0.0096	3.892	3.185	0.7072	0.2299	3.076	12	0.116737
CYP3A5	No	0.009597	0.5346	0.09582	0.4388	0.1426	3.077	12	0.116737
RPLP0	No	0.00962	9.505	9.834	-0.3287	0.1069	3.075	12	0.116808
FASTK	No	0.009621	5.402	5.551	-0.1487	0.04835	3.075	12	0.116808
WDR33	No	0.009638	6.642	6.532	0.1104	0.03591	3.074	12	0.116934
TCERG1	No	0.009682	6.983	6.878	0.1058	0.03443	3.072	12	0.117031
COMMD7	No	0.009687	5.21	5.363	-0.1539	0.05012	3.072	12	0.117031
RAP2B	No	0.009666	4.66	4.949	-0.2885	0.09387	3.073	12	0.117031
PYCR1	No	0.00969	5.351	5.553	-0.202	0.06578	3.071	12	0.117031
SAPCD2	No	0.009679	3.942	3.716	0.2263	0.07365	3.072	12	0.117031
LRP10	No	0.009654	5.117	5.342	-0.2252	0.07326	3.073	12	0.117031
TIMM21	No	0.009735	4.44	4.161	0.2792	0.09098	3.069	12	0.117375
PLCH1	No	0.009737	2.93	2.189	0.7411	0.2415	3.069	12	0.117375
SET	No	0.00974	9.139	8.797	0.3411	0.1112	3.069	12	0.117375
IMPG2	No	0.009761	2.235	1.862	0.3733	0.1217	3.068	12	0.117452
AP001107.9	No	0.009754	1.819	1.574	0.2451	0.07991	3.068	12	0.117452
PIK3C2A	No	0.009816	5.796	5.449	0.347	0.1132	3.065	12	0.117586
ALG13	No	0.009802	5.876	5.62	0.256	0.0835	3.065	12	0.117586
VPS18	No	0.009785	5.937	6.031	-0.09375	0.03058	3.066	12	0.117586
CBX1	No	0.009814	7.907	8.047	-0.1398	0.04563	3.065	12	0.117586
METAP2	No	0.00981	6.686	6.821	-0.1347	0.04394	3.065	12	0.117586
IQGAP2	No	0.009809	3.795	3.26	0.5351	0.1746	3.065	12	0.117586
HSPA8	No	0.009844	10.14	10.3	-0.1573	0.05135	3.063	12	0.117634
DISP1	No	0.009852	3.86	3.625	0.2354	0.07686	3.063	12	0.117634
FBXL7	No	0.009838	4.936	4.716	0.2198	0.07174	3.063	12	0.117634
NUDT19	No	0.009856	2.585	3.051	-0.4663	0.1523	3.062	12	0.117634
HNRNPUL2	No	0.009856	8.205	8.041	0.1645	0.05371	3.062	12	0.117634
TMEM199	No	0.009891	3.479	3.699	-0.2207	0.0721	3.06	12	0.117959
CLSPN	No	0.009952	3.6	3.196	0.4043	0.1323	3.057	12	0.118334
TXNDC12	No	0.009963	5.495	5.331	0.1636	0.05351	3.057	12	0.118334
PDP2	No	0.009958	3.337	3.073	0.2646	0.08656	3.057	12	0.118334
DLEU1	No	0.009973	1.592	1.929	-0.3365	0.1101	3.056	12	0.118334
SFMBT2	No	0.009941	4.777	4.439	0.3379	0.1105	3.058	12	0.118334
RACK1	No	0.009951	9.468	9.74	-0.2727	0.08921	3.057	12	0.118334
AC095057.3	No	0.009973	1.209	0.5439	0.665	0.2176	3.056	12	0.118334
ITPRIPL2	No	0.010009	3.142	3.78	-0.6385	0.2091	3.054	12	0.118674
FLT4	No	0.010031	1.068	0.2555	0.8124	0.2661	3.053	12	0.118737
ACVR1B	No	0.010025	7.84	8.038	-0.1986	0.06504	3.053	12	0.118737
SLC39A8	No	0.010044	0.8453	0.3002	0.5451	0.1786	3.052	12	0.118737
TMEM168	No	0.010044	4.081	4.256	-0.1754	0.05747	3.052	12	0.118737
PRKAG2-AS1	No	0.01006	1.243	1.711	-0.4681	0.1534	3.051	12	0.118841
SPNS1	No	0.010075	6.182	6.379	-0.1974	0.06471	3.051	12	0.118927
GDAP1L1	No	0.010105	7.007	7.279	-0.2722	0.08927	3.049	12	0.119154
FBLIM1	No	0.010109	5.091	5.473	-0.3825	0.1255	3.049	12	0.119154
RPS28	No	0.010121	7.546	7.84	-0.2942	0.09652	3.048	12	0.11921
NMU	No	0.010131	3.774	3.438	0.3366	0.1105	3.048	12	0.119249
KIAA0556	No	0.010152	4.928	4.77	0.1584	0.05199	3.046	12	0.119398
SYN2	No	0.010172	4.826	5.073	-0.2467	0.08101	3.045	12	0.119487
AL160006.1	No	0.010174	5.233	5.029	0.2034	0.0668	3.045	12	0.119487
ATP6V0A2	No	0.010186	5.215	5.094	0.1202	0.03947	3.045	12	0.119546
AGPAT3	No	0.010212	5.894	6.233	-0.3392	0.1114	3.043	12	0.119756
OLIG2	No	0.010227	4.116	3.368	0.748	0.2459	3.042	12	0.119845
CRTC3	No	0.010238	5.335	5.563	-0.2276	0.07483	3.042	12	0.11989
MRPL37	No	0.010251	5.994	5.442	0.5526	0.1817	3.041	12	0.119953
PCDH12	No	0.010306	3.451	3.006	0.4447	0.1464	3.038	12	0.120342
GRIA1	No	0.010293	5.999	5.548	0.451	0.1484	3.039	12	0.120342
DBIL5P	No	0.0103	0.5398	0.8768	-0.337	0.1109	3.039	12	0.120342
PFKFB2	No	0.010328	4.147	3.984	0.1639	0.05397	3.037	12	0.120506
ATP5F1A	No	0.010337	9.283	9.431	-0.148	0.04875	3.037	12	0.120526
COX7A2L	No	0.010381	6.314	6.555	-0.2411	0.07947	3.034	12	0.120949
TMEM184C	No	0.010404	5.877	5.711	0.1656	0.0546	3.033	12	0.121135
MAP7	No	0.010453	1.86	1.443	0.4168	0.1375	3.031	12	0.121524
PNMA3	No	0.010446	2.621	2.998	-0.3779	0.1247	3.031	12	0.121524
EPB41L4B	No	0.010472	4.193	3.97	0.223	0.0736	3.03	12	0.121592
SPRY4	No	0.010496	7.088	6.791	0.2966	0.09793	3.028	12	0.121592
LIN54	No	0.010474	4.299	4.451	-0.1514	0.04998	3.03	12	0.121592
43895	No	0.010489	6.319	6.444	-0.125	0.04126	3.029	12	0.121592
H3F3AP4	No	0.010495	6.101	6.357	-0.2567	0.08477	3.029	12	0.121592
FKBP4	No	0.010555	7.419	7.242	0.1773	0.05859	3.025	12	0.122112
OSCP1	No	0.010561	3.059	2.754	0.3044	0.1006	3.025	12	0.122112
AC107068.1	No	0.010564	3.431	3.127	0.3038	0.1004	3.025	12	0.122112
ZNF438	No	0.010611	1.877	2.231	-0.3545	0.1173	3.023	12	0.122574
PLCB4	No	0.010626	5.824	5.643	0.1812	0.05996	3.022	12	0.122656
KBTBD3	No	0.010645	2.132	2.339	-0.207	0.06853	3.021	12	0.122788
CAPN7	No	0.010693	5.539	5.673	-0.1333	0.04415	3.018	12	0.1231
CHD1L	No	0.010695	4.285	3.954	0.3307	0.1095	3.018	12	0.1231
LRRC3	No	0.010682	3.244	3.543	-0.2989	0.09899	3.019	12	0.1231
AL645608.2	No	0.010702	4.194	4.651	-0.4574	0.1516	3.018	12	0.1231
TASOR2	No	0.010734	6.044	5.891	0.1532	0.0508	3.016	12	0.123375
BIRC2	No	0.010767	5.961	6.142	-0.1812	0.06009	3.015	12	0.123527
FMN1	No	0.010768	1.221	0.168	1.054	0.3495	3.015	12	0.123527
AC007193.1	No	0.01077	1.761	1.408	0.3525	0.1169	3.015	12	0.123527
FAM220A	No	0.010807	4.808	4.984	-0.1758	0.05836	3.013	12	0.123779
AC007842.1	No	0.010807	1.074	0.6074	0.4666	0.1549	3.013	12	0.123779
DGCR6L	No	0.010852	4.641	4.844	-0.2028	0.06735	3.011	12	0.123977
VPS33A	No	0.010855	6.215	6.287	-0.07233	0.02403	3.01	12	0.123977
GPBP1L1	No	0.010849	6.492	6.652	-0.1594	0.05294	3.011	12	0.123977
GSAP	No	0.010847	0.7332	1.25	-0.5167	0.1716	3.011	12	0.123977
USP8	No	0.010891	5.535	5.64	-0.1046	0.03477	3.009	12	0.124215
NF2	No	0.010891	6.264	6.553	-0.2889	0.09603	3.009	12	0.124215
CLUAP1	No	0.010922	4.819	4.582	0.2374	0.07896	3.007	12	0.124297
SLC35A4	No	0.010922	6.093	6.258	-0.1646	0.05474	3.007	12	0.124297
PCDHGB7	No	0.010909	5.011	4.746	0.2658	0.08838	3.008	12	0.124297
USP13	No	0.01094	5.011	4.856	0.1544	0.05137	3.006	12	0.124321
PPP4R1	No	0.010954	6.533	6.748	-0.2151	0.07156	3.005	12	0.124321
MUC20	No	0.010947	2.283	1.965	0.3172	0.1055	3.006	12	0.124321
AC068700.1	No	0.010939	2.807	2.194	0.6131	0.204	3.006	12	0.124321
ALDH2	No	0.010968	6.272	6.052	0.2194	0.07303	3.005	12	0.124391
ELOF1	No	0.010979	5.725	5.902	-0.1766	0.05878	3.004	12	0.124427
FLNA	No	0.01099	8.356	8.608	-0.2521	0.08393	3.004	12	0.124427
ATG9A	No	0.010995	6.305	6.5	-0.1945	0.06475	3.004	12	0.124427
AGPAT1	No	0.011009	6.428	6.62	-0.1927	0.06416	3.003	12	0.124502
KCNK3	No	0.011023	4.948	5.356	-0.4085	0.1361	3.002	12	0.124574
DICER1	No	0.011039	7.455	7.147	0.3086	0.1028	3.001	12	0.12467
SLC25A38	No	0.011078	5.114	5.274	-0.16	0.05333	2.999	12	0.125016
RPL34	No	0.011091	7.167	7.512	-0.3451	0.1151	2.999	12	0.12502
SPOCK1	No	0.011099	8.218	7.81	0.4087	0.1363	2.998	12	0.12502
TRUB1	No	0.011101	5.401	5.612	-0.2104	0.07016	2.998	12	0.12502
SPTLC2	No	0.011169	5.955	5.777	0.1778	0.05935	2.995	12	0.125247
OSTF1	No	0.01119	2.872	3.202	-0.3299	0.1102	2.994	12	0.125247
SCARB2	No	0.011164	8.513	8.31	0.2029	0.06772	2.995	12	0.125247
ADAMTS1	No	0.011175	2.798	2.522	0.2767	0.0924	2.995	12	0.125247
LDB2	No	0.011196	4.005	3.671	0.3333	0.1113	2.994	12	0.125247
MSANTD4	No	0.011199	6.228	6.43	-0.2017	0.06738	2.994	12	0.125247
ACTG1	No	0.011161	10.99	11.21	-0.212	0.07077	2.995	12	0.125247
FAM227A	No	0.011198	4.118	3.745	0.3722	0.1243	2.994	12	0.125247
AC008438.1	No	0.011161	0.1906	0.8014	-0.6107	0.2039	2.995	12	0.125247
AC009041.2	No	0.011139	5.989	5.8	0.1889	0.06304	2.997	12	0.125247
FAM98A	No	0.011233	5.557	5.721	-0.1638	0.05475	2.992	12	0.125466
GTF2F2	No	0.011234	5.051	5.192	-0.1411	0.04717	2.992	12	0.125466
MED28	No	0.011268	6.749	6.904	-0.1546	0.05171	2.99	12	0.12576
NACC1	No	0.011284	6.419	6.629	-0.2103	0.07035	2.99	12	0.125855
KIAA1549L	No	0.011306	5.601	5.257	0.344	0.1151	2.989	12	0.126005
ARPC3	No	0.011324	6.655	6.808	-0.153	0.0512	2.988	12	0.126038
IGF2BP1	No	0.011324	8.031	7.778	0.2529	0.08464	2.988	12	0.126038
DVL2	No	0.011335	5.882	6.014	-0.1313	0.04395	2.987	12	0.12607
SPAST	No	0.011364	6.673	6.843	-0.1704	0.05707	2.986	12	0.126187
CPXM1	No	0.011376	6.061	5.884	0.1768	0.05924	2.985	12	0.126187
COG7	No	0.011375	4.091	3.939	0.1521	0.05095	2.985	12	0.126187
ENSG00000259758	No	0.011366	5.844	5.481	0.3634	0.1217	2.986	12	0.126187
BMP2K	No	0.011405	3.161	2.882	0.2787	0.09342	2.984	12	0.126349
LSM1	No	0.011407	4.156	4.314	-0.1581	0.053	2.984	12	0.126349
KANSL3	No	0.011445	6.397	6.248	0.1494	0.05012	2.982	12	0.126605
AMER3	No	0.011443	5.593	5.805	-0.2128	0.07137	2.982	12	0.126605
PMEPA1	No	0.011469	3.657	4.145	-0.4876	0.1636	2.981	12	0.126782
NIPA2	No	0.011505	5.695	5.85	-0.1543	0.05181	2.979	12	0.127087
MAEA	No	0.011535	6.356	6.507	-0.1516	0.05093	2.978	12	0.127246
ENSG00000264333	No	0.011534	0.8466	0.4814	0.3652	0.1226	2.978	12	0.127246
C15orf41	No	0.011545	4.196	4.494	-0.298	0.1001	2.977	12	0.127267
CEP250	No	0.011555	5.781	5.627	0.1548	0.05199	2.977	12	0.127268
ANKRD46	No	0.01156	6.386	6.581	-0.1958	0.06578	2.977	12	0.127268
CDKL3	No	0.011577	2.392	2.574	-0.1824	0.06129	2.976	12	0.12736
ODF2L	No	0.011589	5.624	5.461	0.1636	0.05498	2.975	12	0.127412
ERP29	No	0.011614	6.754	6.932	-0.1785	0.06001	2.974	12	0.127601
CBWD4P	No	0.01163	1.145	0.6593	0.4854	0.1632	2.973	12	0.127691
ACYP2	No	0.011658	3.571	3.828	-0.2568	0.08641	2.972	12	0.127757
MRPL38	No	0.01166	5.533	5.717	-0.1836	0.06177	2.972	12	0.127757
MRPS31P5	No	0.011656	4.925	4.708	0.2177	0.07325	2.972	12	0.127757
TJP2	No	0.011699	3.373	3.014	0.3591	0.1209	2.97	12	0.127889
MEMO1	No	0.011688	3.22	3.478	-0.2583	0.08694	2.971	12	0.127889
LSAMP	No	0.011704	7.205	6.883	0.3221	0.1085	2.97	12	0.127889
LINC00265	No	0.011686	5.098	4.792	0.3059	0.103	2.971	12	0.127889
MTPAP	No	0.011722	5.069	5.191	-0.1219	0.04106	2.969	12	0.127917
USP49	No	0.01172	5.441	5.195	0.2457	0.08274	2.969	12	0.127917
HSD17B12	No	0.011771	5.958	6.097	-0.1389	0.04683	2.967	12	0.128367
PXDN	No	0.011806	8.284	8.104	0.1803	0.06079	2.965	12	0.128653
SNCAIP	No	0.011836	3.947	3.664	0.2832	0.09557	2.964	12	0.128894
TRAF1	No	0.011876	2.366	2.74	-0.3738	0.1262	2.962	12	0.129074
FSIP1	No	0.011873	0.3953	-0.6552	1.051	0.3547	2.962	12	0.129074
BTG3	No	0.011868	3.534	3.835	-0.301	0.1016	2.962	12	0.129074
TPT1	No	0.011902	9.065	9.316	-0.2511	0.08482	2.961	12	0.129271
YTHDF2	No	0.011948	6.945	7.06	-0.115	0.03887	2.959	12	0.129623
HMGN2P5	No	0.011951	2.317	1.835	0.4822	0.163	2.959	12	0.129623
GREB1	No	0.012014	7.719	7.518	0.2009	0.06796	2.956	12	0.130224
KIF2C	No	0.012036	4.639	4.177	0.462	0.1564	2.955	12	0.130375
RET	No	0.012058	7.979	7.641	0.3379	0.1144	2.954	12	0.130526
THOC2	No	0.012076	6.114	5.966	0.1475	0.04996	2.953	12	0.130542
LINC02217	No	0.012074	0.2285	-0.4387	0.6673	0.226	2.953	12	0.130542
CBX6	No	0.012101	6.024	6.23	-0.2055	0.0696	2.952	12	0.130731
LRP4	No	0.012115	4.583	3.901	0.6825	0.2312	2.951	12	0.130751
PCSK7	No	0.012119	5.901	6.006	-0.1049	0.03556	2.951	12	0.130751
FUBP3	No	0.012128	6.515	6.36	0.155	0.05252	2.951	12	0.130759
SORL1	No	0.012158	3.594	3.322	0.2717	0.09211	2.949	12	0.130991
LDAH	No	0.012182	5.248	5.058	0.1908	0.06472	2.948	12	0.13116
PIM2	No	0.012221	3.197	2.813	0.383	0.13	2.947	12	0.131497
MFSD9	No	0.01223	4.757	4.526	0.2305	0.07822	2.946	12	0.131505
NDUFS1	No	0.012256	7.227	7.096	0.1305	0.0443	2.945	12	0.131703
C2CD3	No	0.012289	5.356	5.193	0.1625	0.05519	2.944	12	0.13188
MED14	No	0.012287	6.216	5.972	0.2445	0.08307	2.944	12	0.13188
TPMT	No	0.012336	3.245	2.735	0.5098	0.1733	2.942	12	0.132292
SPHKAP	No	0.012357	1.645	2.141	-0.4961	0.1687	2.941	12	0.132349
ATR	No	0.012355	4.847	4.64	0.2069	0.07036	2.941	12	0.132349
ZBTB43	No	0.012387	5.063	5.239	-0.1757	0.05977	2.939	12	0.132572
CHMP1A	No	0.012395	6.925	7.038	-0.113	0.03844	2.939	12	0.132576
ALG3	No	0.012412	4.965	5.169	-0.2035	0.06925	2.938	12	0.132666
RPL18A	No	0.012468	8.535	8.797	-0.2617	0.08914	2.936	12	0.132711
MYO1B	No	0.012463	6.8	6.486	0.3137	0.1068	2.936	12	0.132711
LNX2	No	0.012432	2.879	2.519	0.3599	0.1225	2.937	12	0.132711
NARF	No	0.012454	7.053	7.188	-0.1349	0.04593	2.936	12	0.132711
DCLRE1C	No	0.012466	3.733	3.568	0.1647	0.05609	2.936	12	0.132711
ANTXR2	No	0.012477	5.166	5.49	-0.3241	0.1104	2.935	12	0.132711
ETFDH	No	0.012478	3.386	3.199	0.1877	0.06395	2.935	12	0.132711
ENSG00000271912	No	0.012482	2.146	2.412	-0.2652	0.09036	2.935	12	0.132711
ARFGEF3	No	0.012565	5.611	5.124	0.4863	0.1659	2.932	12	0.133074
AMOTL2	No	0.012535	6.451	6.665	-0.2135	0.07279	2.933	12	0.133074
NT5C3A	No	0.012564	5.201	4.969	0.2314	0.07892	2.932	12	0.133074
NTAN1	No	0.012547	4.041	4.245	-0.2039	0.06953	2.932	12	0.133074
FBXO33	No	0.01256	3.336	3.586	-0.2502	0.08534	2.932	12	0.133074
ZNF267	No	0.012548	3.016	3.236	-0.2206	0.07524	2.932	12	0.133074
EIF3A	No	0.012641	8.144	7.572	0.5723	0.1954	2.928	12	0.133704
PSD2	No	0.012637	6.465	6.203	0.2623	0.08958	2.929	12	0.133704
LINC01918	No	0.012672	1.186	1.499	-0.3129	0.1069	2.927	12	0.133947
SLC49A4	No	0.012682	3.595	3.811	-0.2159	0.07377	2.927	12	0.133966
LGMN	No	0.012702	5.283	5.489	-0.2053	0.07016	2.926	12	0.134002
ZNF675	No	0.012702	4.357	4.575	-0.2178	0.07443	2.926	12	0.134002
RNF112	No	0.012717	3.062	2.657	0.4051	0.1385	2.925	12	0.134065
AL591848.4	No	0.012738	3.476	3.262	0.2146	0.07338	2.924	12	0.134204
ATP6V1B2	No	0.012771	7.781	7.91	-0.1286	0.044	2.923	12	0.134466
ZRSR2P1	No	0.012829	0.9921	1.359	-0.3667	0.1256	2.92	12	0.134988
NUDC	No	0.012859	6.938	6.787	0.1505	0.05156	2.919	12	0.135
ZCCHC10	No	0.012872	3.841	4.045	-0.2041	0.06994	2.919	12	0.135
ROBO1	No	0.012868	8.721	8.44	0.2804	0.09608	2.919	12	0.135
SAMD11	No	0.01287	5.254	5.591	-0.3377	0.1157	2.919	12	0.135
AC245452.1	No	0.012852	2.845	3.103	-0.2581	0.08841	2.92	12	0.135
UTP20	No	0.012881	5.101	4.871	0.2305	0.07899	2.918	12	0.135003
BTBD3	No	0.012891	6.08	6.254	-0.1744	0.05977	2.918	12	0.135018
TMEM50A	No	0.01291	6.684	6.901	-0.2168	0.07431	2.917	12	0.135046
ZNF772	No	0.012904	5.107	5.333	-0.2261	0.07751	2.917	12	0.135046
LINC02593	No	0.012924	4.472	4.893	-0.4205	0.1442	2.916	12	0.135107
GNAI3	No	0.012999	7.085	7.215	-0.13	0.04464	2.913	12	0.135408
RAB14	No	0.012974	7.182	7.316	-0.1341	0.04602	2.914	12	0.135408
FAM13A	No	0.01298	4.672	4.454	0.2176	0.07467	2.914	12	0.135408
TK2	No	0.012968	3.789	4.066	-0.2769	0.095	2.915	12	0.135408
NFU1	No	0.012998	4.541	4.121	0.4196	0.144	2.913	12	0.135408
NDUFV2P1	No	0.013003	0.4797	0.8051	-0.3254	0.1117	2.913	12	0.135408
GCNA	No	0.013046	1.662	1.228	0.4343	0.1492	2.911	12	0.135769
RDH11	No	0.01309	6.649	6.803	-0.1545	0.05308	2.91	12	0.136139
CFAP53	No	0.013108	0.1334	-0.4168	0.5502	0.1891	2.909	12	0.136232
C11orf87	No	0.013118	3.118	2.721	0.3971	0.1365	2.908	12	0.136251
C11orf1	No	0.013148	2.946	3.248	-0.3013	0.1036	2.907	12	0.136468
MZF1-AS1	No	0.013156	3.119	2.85	0.2689	0.09249	2.907	12	0.136468
PHF19	No	0.013166	3.822	4.063	-0.2402	0.08264	2.907	12	0.13647
HMGA2	No	0.013173	5.346	4.732	0.6146	0.2115	2.906	12	0.13647
IKBKB	No	0.013209	4.804	4.628	0.1756	0.06045	2.905	12	0.136588
ZKSCAN1	No	0.013194	7.713	7.48	0.2331	0.08024	2.905	12	0.136588
UBXN6	No	0.013207	6.215	6.449	-0.2334	0.08036	2.905	12	0.136588
TMEM222	No	0.013223	5.7	5.394	0.3061	0.1054	2.904	12	0.136645
CCDC82	No	0.013262	6.167	5.946	0.2212	0.07622	2.903	12	0.136958
SERINC2	No	0.013289	3.069	3.537	-0.468	0.1613	2.902	12	0.137145
RPL27	No	0.013377	7.739	8.109	-0.3701	0.1277	2.898	12	0.137965
RPL17	No	0.013412	8.175	8.52	-0.3449	0.1191	2.897	12	0.13824
ASPHD2	No	0.013449	4.139	4.304	-0.165	0.05699	2.895	12	0.138533
TTLL12	No	0.013458	5.755	5.988	-0.2334	0.08061	2.895	12	0.138535
FAM234B	No	0.013468	6.142	6.37	-0.2281	0.0788	2.894	12	0.138558
ZNF318	No	0.013482	6.167	5.956	0.2103	0.07267	2.894	12	0.138605
AC016876.1	No	0.013516	1.985	2.453	-0.4682	0.1619	2.892	12	0.138871
ZC3H11A	No	0.013537	7.656	7.508	0.1472	0.05091	2.892	12	0.138946
FAM131A	No	0.013541	5.549	5.656	-0.107	0.03701	2.891	12	0.138946
RUFY3	No	0.013658	8.645	8.765	-0.1201	0.04161	2.887	12	0.139266
GFPT2	No	0.013595	3.847	3.569	0.2779	0.09618	2.889	12	0.139266
RPS24	No	0.013654	8.374	8.618	-0.2435	0.08433	2.887	12	0.139266
TDG	No	0.013652	5.894	6.111	-0.2176	0.07537	2.887	12	0.139266
ITGA9	No	0.013637	5.079	4.692	0.3869	0.134	2.888	12	0.139266
ANK3	No	0.013652	7.151	6.805	0.3463	0.12	2.887	12	0.139266
TMED3	No	0.013585	5.192	5.405	-0.2128	0.07365	2.89	12	0.139266
CCDC14	No	0.013638	6.594	6.352	0.2421	0.08384	2.888	12	0.139266
FAM210A	No	0.013648	4.13	4.298	-0.1684	0.05833	2.887	12	0.139266
DCC	No	0.013617	6.098	5.656	0.4421	0.1531	2.888	12	0.139266
NPHP4	No	0.013685	4.72	4.523	0.1969	0.06824	2.886	12	0.13946
MYDGF	No	0.013718	5.144	5.305	-0.1613	0.05593	2.884	12	0.139508
SCP2	No	0.013725	5.425	5.237	0.1878	0.06511	2.884	12	0.139508
DMTF1	No	0.013717	6.848	6.708	0.1403	0.04862	2.884	12	0.139508
PSIP1	No	0.013704	7.663	7.756	-0.09306	0.03226	2.885	12	0.139508
FAM162A	No	0.013763	4.04	4.306	-0.2666	0.09249	2.883	12	0.139737
TDRKH	No	0.013773	5.037	4.743	0.2938	0.1019	2.882	12	0.139737
TSPYL1	No	0.013765	7.493	7.64	-0.1465	0.05082	2.883	12	0.139737
HSD17B10	No	0.013792	5.241	5.429	-0.1877	0.06512	2.882	12	0.139752
XRCC2	No	0.013791	3.126	2.678	0.448	0.1555	2.882	12	0.139752
ATRIP	No	0.013813	3.595	3.762	-0.1677	0.0582	2.881	12	0.139875
DUSP26	No	0.013846	2.748	3.156	-0.408	0.1417	2.879	12	0.139934
UBN2	No	0.013841	5.88	5.602	0.2778	0.09647	2.88	12	0.139934
AC010834.3	No	0.013853	0.4979	-0.1238	0.6217	0.2159	2.879	12	0.139934
AL359317.1	No	0.013842	-0.002464	-0.6737	0.6712	0.2331	2.88	12	0.139934
RAB9A	No	0.013868	3.099	3.288	-0.1897	0.0659	2.879	12	0.140001
SEMA5B	No	0.014035	6.053	5.815	0.238	0.08286	2.872	12	0.140868
SLC27A5	No	0.01403	2.79	3.067	-0.2771	0.09649	2.872	12	0.140868
AKR1B1	No	0.014059	7.105	7	0.105	0.03656	2.871	12	0.140868
DPYSL2	No	0.013984	10.05	10.25	-0.2048	0.07125	2.874	12	0.140868
FAM189A1	No	0.014054	4.983	4.832	0.1517	0.05283	2.871	12	0.140868
PHYH	No	0.014019	4.097	4.417	-0.3205	0.1116	2.873	12	0.140868
ARMC8	No	0.014014	5.833	5.935	-0.1024	0.03566	2.873	12	0.140868
PROSER1	No	0.014028	6.442	6.261	0.1818	0.0633	2.872	12	0.140868
HERC6	No	0.013981	1.06	0.5964	0.4641	0.1615	2.874	12	0.140868
DIAPH2	No	0.014031	3.334	2.994	0.3403	0.1185	2.872	12	0.140868
ATL1	No	0.014053	5.937	6.097	-0.1601	0.05577	2.871	12	0.140868
ENSG00000198518	No	0.014016	0.548	-0.02241	0.5704	0.1986	2.873	12	0.140868
R3HCC1	No	0.014079	5.772	5.909	-0.1367	0.04762	2.87	12	0.140987
CAPRIN1	No	0.014118	8.914	8.706	0.208	0.07249	2.869	12	0.14122
DIP2A	No	0.01412	6.435	6.209	0.2254	0.07858	2.869	12	0.14122
TNS1	No	0.014156	5.028	4.704	0.3239	0.113	2.867	12	0.141353
PLCE1	No	0.014148	3.095	2.897	0.1971	0.06874	2.868	12	0.141353
ERVK13-1	No	0.01416	4.997	4.82	0.1769	0.06169	2.867	12	0.141353
FNDC4	No	0.014181	4.11	4.405	-0.2949	0.1029	2.867	12	0.14148
ATM	No	0.01419	5.621	5.376	0.2448	0.0854	2.866	12	0.141482
LITAF	No	0.014223	5.134	5.514	-0.3799	0.1326	2.865	12	0.141723
WTAP	No	0.014235	6.395	6.578	-0.1835	0.06405	2.864	12	0.141758
ELL	No	0.014263	3.913	4.163	-0.2501	0.08735	2.863	12	0.14191
FRZB	No	0.014277	1.51	2.005	-0.4952	0.173	2.863	12	0.14191
HPS6	No	0.014277	4.492	4.644	-0.1519	0.05304	2.863	12	0.14191
PREX2	No	0.014352	3.698	3.221	0.4776	0.167	2.86	12	0.141955
ZCCHC9	No	0.014305	4.035	3.846	0.1884	0.06583	2.862	12	0.141955
UBE2G1	No	0.014338	6.929	7.157	-0.2278	0.07965	2.861	12	0.141955
CSRNP1	No	0.014317	3.774	4.107	-0.3329	0.1164	2.861	12	0.141955
CAND2	No	0.014303	4.301	4.612	-0.3117	0.1089	2.862	12	0.141955
CBS	No	0.014337	6.215	5.959	0.2555	0.08932	2.861	12	0.141955
CEP120	No	0.014345	4.949	4.698	0.2507	0.08765	2.86	12	0.141955
LRBA	No	0.01431	4.946	4.643	0.3029	0.1058	2.862	12	0.141955
MRPL35	No	0.014372	5.663	5.342	0.3211	0.1123	2.859	12	0.142066
DNAJC16	No	0.014436	5.385	5.534	-0.1487	0.05206	2.857	12	0.142618
MKRN2	No	0.014502	5.051	5.189	-0.1381	0.04837	2.854	12	0.143183
MICAL1	No	0.014522	8.252	8.472	-0.2205	0.07727	2.854	12	0.143199
HTRA1	No	0.014514	2.688	2.125	0.5632	0.1973	2.854	12	0.143199
PSEN1	No	0.014571	6.617	6.726	-0.109	0.03822	2.852	12	0.143337
RAB3IP	No	0.01457	5.187	4.938	0.2489	0.08727	2.852	12	0.143337
POGZ	No	0.014567	7.533	7.388	0.1445	0.05067	2.852	12	0.143337
TMEM189	No	0.014545	5.324	5.522	-0.1978	0.06934	2.853	12	0.143337
DTL	No	0.014608	3.972	3.439	0.5331	0.187	2.851	12	0.143608
ECM1	No	0.014668	4.656	4.147	0.5087	0.1786	2.848	12	0.144119
EMILIN1	No	0.014683	2.273	2.665	-0.3919	0.1376	2.848	12	0.144175
DCAF1	No	0.014785	4.191	4.036	0.1551	0.05452	2.844	12	0.145092
MTBP	No	0.014799	3.152	2.72	0.4324	0.1521	2.844	12	0.145141
MUL1	No	0.014839	5.434	5.544	-0.1094	0.03849	2.842	12	0.145353
GRIP2	No	0.014831	4.051	3.799	0.2523	0.08875	2.842	12	0.145353
S100A10	No	0.014854	6.476	6.807	-0.3317	0.1167	2.842	12	0.145409
SHMT1	No	0.014873	3.43	2.91	0.5202	0.1831	2.841	12	0.145433
RANBP17	No	0.014874	4.982	4.712	0.2699	0.09502	2.841	12	0.145433
DDAH1	No	0.014892	7.443	6.997	0.4462	0.1571	2.84	12	0.145485
KIRREL1	No	0.014897	6.248	6.036	0.2125	0.07481	2.84	12	0.145485
TGM1	No	0.015042	2.261	2.607	-0.3455	0.1219	2.835	12	0.145655
RPL22	No	0.014947	7.901	8.116	-0.2152	0.07582	2.838	12	0.145655
STBD1	No	0.015029	3.706	4.171	-0.4652	0.1641	2.835	12	0.145655
NUDT10	No	0.01505	0.8698	0.268	0.6018	0.2123	2.834	12	0.145655
FGF2	No	0.01501	3.28	2.908	0.3724	0.1313	2.836	12	0.145655
ARHGAP17	No	0.015038	5.58	5.374	0.2061	0.07271	2.835	12	0.145655
SSR2	No	0.015044	6.921	7.088	-0.1668	0.05884	2.835	12	0.145655
EIF5A2	No	0.014925	3.251	3.595	-0.344	0.1212	2.839	12	0.145655
JCAD	No	0.015004	1.84	1.302	0.5383	0.1898	2.836	12	0.145655
LUZP1	No	0.014983	5.105	4.843	0.2614	0.09216	2.837	12	0.145655
SPSB1	No	0.015021	4.153	4.405	-0.2523	0.08897	2.836	12	0.145655
SCUBE2	No	0.014974	1.665	1.323	0.3426	0.1208	2.837	12	0.145655
VSIG10L	No	0.01499	3.349	3.585	-0.236	0.0832	2.837	12	0.145655
PSAP	No	0.015021	9.815	9.389	0.4258	0.1502	2.836	12	0.145655
AC016582.3	No	0.014973	0.6391	0.2928	0.3462	0.122	2.837	12	0.145655
C2orf76	No	0.015067	1.999	2.309	-0.3097	0.1093	2.834	12	0.145732
DGKH	No	0.015079	4.149	3.9	0.2486	0.08773	2.833	12	0.145766
UBE2J1	No	0.015135	6.667	6.799	-0.1323	0.04673	2.831	12	0.14622
PKM	No	0.015153	9.496	9.283	0.2126	0.0751	2.831	12	0.146306
DPH2	No	0.015169	5.369	5.507	-0.1377	0.04866	2.83	12	0.146366
OSBPL6	No	0.015178	5.213	4.968	0.2443	0.08634	2.83	12	0.146368
TRIM52-AS1	No	0.015206	3.311	3.537	-0.2268	0.08016	2.829	12	0.146554
PAXIP1	No	0.015221	4.606	4.44	0.166	0.0587	2.828	12	0.146613
TOM1	No	0.01527	5.375	5.467	-0.09147	0.03236	2.827	12	0.146905
KBTBD2	No	0.015268	6.07	6.193	-0.1231	0.04355	2.827	12	0.146905
ATP2C2	No	0.015286	0.3309	-0.3157	0.6466	0.2288	2.826	12	0.146969
43894	No	0.015306	6.41	6.633	-0.2233	0.07903	2.825	12	0.146989
DGCR5	No	0.015306	4.299	4.523	-0.2244	0.07943	2.825	12	0.146989
SLC8A3	No	0.015381	3.37	2.826	0.5441	0.1928	2.823	12	0.147538
PCDH7	No	0.015379	6.499	6.039	0.4603	0.1631	2.823	12	0.147538
OGFRL1	No	0.0154	5.577	5.311	0.2659	0.09422	2.822	12	0.147627
EPS8L2	No	0.015444	1.455	1.745	-0.2902	0.1029	2.821	12	0.147857
FITM2	No	0.015451	4.676	4.354	0.3217	0.1141	2.82	12	0.147857
MTND4P12	No	0.015444	1.492	1.198	0.2945	0.1044	2.821	12	0.147857
AC009533.1	No	0.015475	3.997	3.754	0.2427	0.08609	2.819	12	0.147998
PARP4	No	0.015517	5.039	4.813	0.226	0.08021	2.818	12	0.148188
PIP5K1A	No	0.015522	6.42	6.563	-0.1426	0.05059	2.818	12	0.148188
HYPK	No	0.015509	3.065	2.818	0.2467	0.08754	2.818	12	0.148188
ESS2	No	0.015537	4.978	5.117	-0.1384	0.04914	2.817	12	0.148194
PIGN	No	0.015541	3.859	3.656	0.2024	0.07185	2.817	12	0.148194
CDC7	No	0.015568	4.886	4.583	0.3024	0.1074	2.816	12	0.148363
SLC30A6	No	0.015584	4.805	4.976	-0.1711	0.06078	2.816	12	0.148421
MAPK7	No	0.015619	5.698	5.858	-0.1608	0.05712	2.814	12	0.148667
MFSD5	No	0.015645	4.198	4.393	-0.1943	0.06907	2.814	12	0.148833
ZDHHC15	No	0.015657	4.296	3.969	0.3267	0.1161	2.813	12	0.148853
SUMO2	No	0.015667	7.656	7.824	-0.1679	0.05968	2.813	12	0.148864
LRRN2	No	0.015706	4.524	4.238	0.2857	0.1016	2.811	12	0.14915
CDR2L	No	0.015719	5.837	6.135	-0.2985	0.1062	2.811	12	0.149187
USP9X	No	0.01574	8.685	8.491	0.1934	0.06882	2.81	12	0.149295
HSPA12A	No	0.015762	4.736	4.425	0.3104	0.1105	2.81	12	0.14942
AJAP1	No	0.015779	4.5	4.16	0.3403	0.1212	2.809	12	0.149491
FDPS	No	0.015813	6.998	6.724	0.2746	0.09778	2.808	12	0.149677
KLHL21	No	0.015817	4.961	5.106	-0.1454	0.0518	2.808	12	0.149677
SEMA4C	No	0.015854	7.326	7.561	-0.2357	0.08399	2.806	12	0.149936
CASTOR1	No	0.015891	1.835	2.193	-0.3571	0.1273	2.805	12	0.150199
ESPL1	No	0.015904	4.189	3.681	0.5077	0.181	2.805	12	0.150212
TRIM33	No	0.015911	6.949	6.749	0.1998	0.07123	2.804	12	0.150212
CACNA2D3	No	0.015925	2.311	1.871	0.4405	0.1571	2.804	12	0.150261
CRAT	No	0.016002	5.658	5.932	-0.2735	0.09762	2.801	12	0.150897
ALG2	No	0.016041	4.333	4.499	-0.1663	0.05938	2.8	12	0.151175
ZNF30	No	0.016086	3.963	4.078	-0.1142	0.0408	2.799	12	0.151512
NREP	No	0.016132	10.04	10.19	-0.1504	0.05377	2.797	12	0.151679
ZNF362	No	0.016141	5.518	5.727	-0.2088	0.07464	2.797	12	0.151679
HSPBAP1	No	0.016124	3.332	3.162	0.1709	0.06109	2.797	12	0.151679
CYCS	No	0.016115	7.393	7.555	-0.1616	0.05778	2.798	12	0.151679
ELF2	No	0.016182	5.467	5.717	-0.25	0.08944	2.795	12	0.151765
SETDB1	No	0.016195	6.148	6.053	0.09519	0.03406	2.795	12	0.151765
MGAT4B	No	0.016197	6.323	6.53	-0.2069	0.07403	2.795	12	0.151765
ZNF136	No	0.01616	4.134	4.326	-0.1927	0.06891	2.796	12	0.151765
RYR2	No	0.016189	3.244	2.917	0.3266	0.1168	2.795	12	0.151765
FUS	No	0.016218	9.141	8.975	0.1664	0.05954	2.794	12	0.151873
STEAP3	No	0.016228	2.295	2.884	-0.5888	0.2107	2.794	12	0.151873
GSTZ1	No	0.016254	3.775	3.451	0.3239	0.116	2.793	12	0.151886
SLC17A8	No	0.016253	0.5601	-0.2245	0.7847	0.2809	2.793	12	0.151886
TM2D3	No	0.016257	5.677	5.748	-0.0711	0.02546	2.793	12	0.151886
CTNS	No	0.01627	4.418	4.532	-0.1137	0.0407	2.792	12	0.151912
SLC7A7	No	0.016294	0.6646	0.1575	0.5071	0.1817	2.792	12	0.152051
MTREX	No	0.016339	6.579	6.472	0.107	0.03835	2.79	12	0.152387
FKBP9P1	No	0.016376	0.07706	0.6463	-0.5693	0.2041	2.789	12	0.152644
PAQR8	No	0.01646	3.672	3.495	0.1772	0.0636	2.786	12	0.153338
SUMF2	No	0.01652	5.951	6.16	-0.2091	0.07511	2.784	12	0.153573
LOXL2	No	0.01651	4.439	4.787	-0.3474	0.1248	2.785	12	0.153573
FAM81A	No	0.016519	2.412	2.083	0.3284	0.1179	2.784	12	0.153573
SLC35B2	No	0.016523	5.74	5.917	-0.1773	0.0637	2.784	12	0.153573
CNDP2	No	0.016547	6.963	6.865	0.09859	0.03542	2.783	12	0.153704
OVGP1	No	0.016637	1.814	1.378	0.4356	0.1567	2.78	12	0.15401
SOX6	No	0.016632	3.242	2.888	0.3547	0.1276	2.781	12	0.15401
PIK3CD	No	0.016634	4.31	4.696	-0.3866	0.1391	2.781	12	0.15401
CLK2	No	0.016605	5.092	4.874	0.218	0.07837	2.781	12	0.15401
FNDC10	No	0.016618	4.514	4.873	-0.3587	0.129	2.781	12	0.15401
ENSG00000256304	No	0.016626	0.8366	0.2803	0.5563	0.2001	2.781	12	0.15401
RPS6KA3	No	0.016675	6.922	6.472	0.45	0.1619	2.779	12	0.154269
FBXO7	No	0.016736	6.363	6.452	-0.08925	0.03214	2.777	12	0.15431
MRPL49	No	0.016711	5.478	5.646	-0.1676	0.06032	2.778	12	0.15431
ATG10	No	0.016715	3.647	3.884	-0.2367	0.08519	2.778	12	0.15431
BAP1	No	0.016729	7.191	7.109	0.08217	0.02958	2.777	12	0.15431
ABAT	No	0.016736	6.38	6.146	0.2333	0.084	2.777	12	0.15431
LBH	No	0.016721	6.711	6.908	-0.197	0.07091	2.778	12	0.15431
RPL37	No	0.0168	8.871	9.112	-0.2404	0.08663	2.775	12	0.154718
RAMP2-AS1	No	0.016799	1.488	2.014	-0.5259	0.1895	2.775	12	0.154718
ARFGEF1	No	0.01681	6.602	6.378	0.2242	0.08079	2.775	12	0.15473
TMEM42	No	0.016841	3.05	3.244	-0.1946	0.07016	2.774	12	0.154923
BBIP1	No	0.016861	4.673	4.492	0.1803	0.06502	2.773	12	0.15502
SPG11	No	0.016887	6.122	6.015	0.1066	0.03844	2.772	12	0.155167
CACYBP	No	0.016918	6.138	5.961	0.1778	0.06415	2.771	12	0.155192
DUSP6	No	0.01691	7.68	7.35	0.33	0.1191	2.772	12	0.155192
PLEKHM1	No	0.016908	3.801	4.028	-0.2267	0.08179	2.772	12	0.155192
ARL4C	No	0.01693	6.866	6.712	0.1534	0.05534	2.771	12	0.155214
TRIT1	No	0.016958	4.908	4.702	0.2064	0.0745	2.77	12	0.155288
EFR3A	No	0.016949	4.802	5.065	-0.2623	0.09467	2.77	12	0.155288
MGAT1	No	0.016975	5.798	5.888	-0.09036	0.03263	2.77	12	0.15536
ARHGAP32	No	0.017002	6.08	5.871	0.2091	0.07551	2.769	12	0.155518
PBXIP1	No	0.017025	5.463	5.69	-0.2273	0.08211	2.768	12	0.15555
ZNF501	No	0.017016	3.249	3.549	-0.2994	0.1082	2.768	12	0.15555
EXOC8	No	0.01705	4.838	4.936	-0.09727	0.03515	2.767	12	0.155604
SDC2	No	0.017043	5.664	5.922	-0.2587	0.09349	2.767	12	0.155604
SLFN13	No	0.01708	2.159	1.74	0.4187	0.1514	2.766	12	0.155735
GOLGA2	No	0.017083	6.619	6.509	0.1099	0.03974	2.766	12	0.155735
VKORC1L1	No	0.017097	6.513	6.666	-0.1527	0.05522	2.766	12	0.155768
ENSG00000188206	No	0.017121	2.447	1.999	0.4483	0.1621	2.765	12	0.155899
PKN1	No	0.017163	6.964	7.185	-0.2214	0.08009	2.764	12	0.156107
SRD5A3	No	0.017163	3.16	3.454	-0.2946	0.1066	2.764	12	0.156107
C6orf120	No	0.017206	5.358	5.645	-0.2868	0.1038	2.762	12	0.156416
HUWE1	No	0.017246	7.47	7.16	0.3102	0.1123	2.761	12	0.156515
TXNRD2	No	0.01724	2.688	2.928	-0.2395	0.08674	2.761	12	0.156515
ZKSCAN8	No	0.017242	6.551	6.355	0.1963	0.07108	2.761	12	0.156515
MTF2	No	0.017271	6.615	6.514	0.1006	0.03645	2.76	12	0.156532
VWCE	No	0.017277	3.088	2.845	0.2428	0.08795	2.76	12	0.156532
ZBTB37	No	0.017258	4.862	4.598	0.264	0.09562	2.761	12	0.156532
ABRACL	No	0.01729	4.224	4.491	-0.2669	0.0967	2.76	12	0.156559
SMARCD1	No	0.017322	7.768	7.671	0.09644	0.03496	2.759	12	0.156672
C6orf201	No	0.017313	0.5378	0.06033	0.4775	0.1731	2.759	12	0.156672
SERPINI1	No	0.017365	5.634	5.884	-0.2504	0.0908	2.757	12	0.156972
ZNF529	No	0.017386	5.41	5.549	-0.1394	0.05057	2.757	12	0.157082
PYROXD1	No	0.017404	3.188	2.726	0.4617	0.1675	2.756	12	0.157154
TROAP	No	0.017446	4.176	3.761	0.4145	0.1505	2.755	12	0.157358
S100A11	No	0.017438	4.361	4.824	-0.4631	0.1681	2.755	12	0.157358
C16orf91	No	0.017504	3.331	3.467	-0.1357	0.04928	2.753	12	0.157788
ACTR3	No	0.017533	7.222	7.365	-0.1432	0.05203	2.752	12	0.157961
ZNF37A	No	0.017565	4.892	4.669	0.2225	0.08088	2.751	12	0.158006
VPS51	No	0.017567	5.563	5.848	-0.2855	0.1038	2.751	12	0.158006
DHRS4	No	0.017548	2.365	2.609	-0.2434	0.08844	2.752	12	0.158006
COA1	No	0.017612	5.616	5.281	0.3354	0.122	2.75	12	0.158327
ZNHIT1	No	0.01766	5.935	6.074	-0.1395	0.05077	2.748	12	0.158334
RPN2	No	0.017653	7.89	8.004	-0.1146	0.04169	2.748	12	0.158334
C22orf23	No	0.017632	4.478	4.69	-0.2123	0.07723	2.749	12	0.158334
UNC13C	No	0.017662	1.939	1.432	0.5072	0.1846	2.748	12	0.158334
CNEP1R1	No	0.017645	3.704	3.932	-0.2285	0.08314	2.749	12	0.158334
SLC24A3	No	0.017694	4.216	4.448	-0.232	0.08446	2.747	12	0.158531
HM13	No	0.017707	7.33	7.461	-0.1305	0.04752	2.747	12	0.158556
ARSD	No	0.017718	4.306	4.478	-0.1719	0.0626	2.746	12	0.158569
ARHGDIA	No	0.017759	7.828	8.049	-0.2211	0.08053	2.745	12	0.158847
PLP2	No	0.017804	0.02414	0.8537	-0.8296	0.3024	2.744	12	0.159168
TMTC4	No	0.01783	6.76	6.907	-0.1472	0.05365	2.743	12	0.159252
LMO7	No	0.017834	2.782	2.55	0.2321	0.0846	2.743	12	0.159252
ALOX12	No	0.017845	0.8035	0.478	0.3255	0.1187	2.743	12	0.15927
CD59	No	0.017958	6.25	6.422	-0.172	0.06278	2.739	12	0.159568
TMEM230	No	0.01792	5.984	6.12	-0.1358	0.04954	2.74	12	0.159568
EMC2	No	0.017951	4.353	4.495	-0.1418	0.05176	2.739	12	0.159568
STXBP6	No	0.017944	2.131	1.772	0.3599	0.1314	2.74	12	0.159568
HIGD1A	No	0.017951	5.986	5.701	0.2844	0.1038	2.739	12	0.159568
AL359091.1	No	0.017927	2.125	1.368	0.7571	0.2763	2.74	12	0.159568
AL589993.1	No	0.017901	-0.0578	-0.7989	0.7411	0.2704	2.741	12	0.159568
OR2W3	No	0.01791	1.341	1.677	-0.3354	0.1224	2.741	12	0.159568
UTRN	No	0.017975	4.667	4.294	0.3729	0.1362	2.739	12	0.159589
SLC25A30	No	0.01798	3.203	3.346	-0.1433	0.05233	2.739	12	0.159589
EXD2	No	0.017995	5.155	5.23	-0.07544	0.02755	2.738	12	0.159632
KCND1	No	0.018009	2.256	1.948	0.308	0.1125	2.738	12	0.159675
MAVS	No	0.018159	5.13	5.438	-0.3083	0.1128	2.733	12	0.160729
MSTO1	No	0.018178	4.355	4.138	0.2174	0.07954	2.733	12	0.160729
EWSR1	No	0.01815	8.657	8.55	0.1071	0.03916	2.733	12	0.160729
ENSG00000261015	No	0.018152	2.409	2.077	0.332	0.1215	2.733	12	0.160729
SNHG8	No	0.018173	4.664	4.999	-0.3356	0.1228	2.733	12	0.160729
ACTN4	No	0.018198	7.585	7.47	0.1147	0.04198	2.732	12	0.160734
TACO1	No	0.018197	4.315	4.472	-0.1574	0.0576	2.732	12	0.160734
BHLHE41	No	0.018211	2.931	2.428	0.503	0.1841	2.732	12	0.160759
CYSTM1	No	0.01824	4.296	4.538	-0.2413	0.08837	2.731	12	0.160925
ZNF627	No	0.018251	5.706	5.859	-0.1526	0.0559	2.73	12	0.160937
ENSG00000272511	No	0.018268	3.251	2.779	0.4713	0.1727	2.73	12	0.161
SDHAF2	No	0.018282	4.692	4.895	-0.2026	0.07423	2.73	12	0.161037
FHIT	No	0.01832	2.538	2.144	0.3946	0.1446	2.728	12	0.161281
CCSAP	No	0.018394	5.081	4.814	0.2667	0.09784	2.726	12	0.161755
CEP290	No	0.018389	5.449	5.216	0.2339	0.08579	2.726	12	0.161755
INCA1	No	0.018481	2.625	3.005	-0.3799	0.1395	2.724	12	0.162431
SYT6	No	0.018543	3.791	3.218	0.5734	0.2107	2.722	12	0.16245
KIAA0513	No	0.018509	6.385	6.591	-0.2056	0.07551	2.723	12	0.16245
VILL	No	0.018534	0.2961	0.8762	-0.5802	0.2131	2.722	12	0.16245
CRK	No	0.018524	6.545	6.629	-0.08413	0.0309	2.722	12	0.16245
ZNF335	No	0.018528	4.728	4.54	0.1877	0.06894	2.722	12	0.16245
NT5M	No	0.018512	3.4	3.671	-0.271	0.09954	2.723	12	0.16245
SNAP91	No	0.018585	7.117	6.858	0.2581	0.09488	2.721	12	0.162577
KLHL12	No	0.018608	6.056	5.906	0.1505	0.05533	2.72	12	0.162577
FRMD8	No	0.018604	3.955	4.139	-0.1841	0.06768	2.72	12	0.162577
CASZ1	No	0.018579	5.094	4.804	0.2896	0.1064	2.721	12	0.162577
PPM1N	No	0.018596	0.4259	1.083	-0.6567	0.2414	2.72	12	0.162577
PPP2R5C	No	0.018634	7.19	7.301	-0.1114	0.04096	2.719	12	0.16263
MID1	No	0.018632	4.737	4.243	0.4936	0.1815	2.719	12	0.16263
JTB	No	0.018653	5.611	5.772	-0.161	0.05922	2.719	12	0.162703
BNIP2	No	0.018671	5.761	5.926	-0.1651	0.06076	2.718	12	0.162748
SIVA1	No	0.018678	4.071	4.216	-0.1449	0.0533	2.718	12	0.162748
TRDMT1	No	0.018731	3.707	3.478	0.2298	0.0846	2.716	12	0.162873
JHY	No	0.018742	1.45	1.787	-0.3368	0.124	2.716	12	0.162873
IPO8	No	0.01872	5.857	5.692	0.1641	0.06039	2.717	12	0.162873
MEIS1	No	0.018713	3.665	3.32	0.3455	0.1272	2.717	12	0.162873
TXNDC11	No	0.018743	4.321	4.473	-0.152	0.05596	2.716	12	0.162873
DUSP12	No	0.018763	5.347	5.104	0.2426	0.08934	2.716	12	0.162963
DDX31	No	0.018862	4.28	4.158	0.1221	0.04501	2.713	12	0.163678
ALPL	No	0.018866	3.27	2.298	0.9719	0.3583	2.713	12	0.163678
UBR4	No	0.01888	7.557	7.315	0.2422	0.08931	2.712	12	0.163715
DCUN1D4	No	0.018902	6.2	6.326	-0.1255	0.04629	2.712	12	0.16382
SPIDR	No	0.01893	5.362	5.244	0.1181	0.04357	2.711	12	0.163879
RSPH9	No	0.018936	1.429	1.782	-0.3533	0.1304	2.711	12	0.163879
FAM118B	No	0.018939	4.316	4.445	-0.1288	0.04754	2.71	12	0.163879
NASP	No	0.018954	7.989	7.753	0.2357	0.08697	2.71	12	0.163886
NAT10	No	0.01896	6.002	5.864	0.1376	0.05077	2.71	12	0.163886
HSF2	No	0.018988	5.454	5.55	-0.09624	0.03552	2.709	12	0.163974
PITPNM3	No	0.019023	3.963	4.221	-0.2583	0.09537	2.708	12	0.163974
HERC1	No	0.019025	7.058	6.8	0.2579	0.09524	2.708	12	0.163974
ZC4H2	No	0.018998	6.152	5.989	0.1622	0.05989	2.709	12	0.163974
GNG12	No	0.019031	3.854	4.303	-0.4484	0.1656	2.708	12	0.163974
CPEB1	No	0.019028	2.774	3.105	-0.3304	0.122	2.708	12	0.163974
ME2	No	0.019062	6.103	6.21	-0.1078	0.03981	2.707	12	0.164149
SLC25A51	No	0.019078	4.029	4.343	-0.3143	0.1161	2.707	12	0.164201
CWC27	No	0.019101	4.743	4.849	-0.1067	0.03942	2.706	12	0.16431
CDAN1	No	0.019161	4.703	4.54	0.163	0.06029	2.704	12	0.164739
STIL	No	0.019174	3.214	2.777	0.4372	0.1617	2.704	12	0.164766
MORF4L2	No	0.019195	9.372	9.483	-0.1109	0.04104	2.703	12	0.164855
TBRG4	No	0.01923	5.812	5.927	-0.1156	0.04277	2.702	12	0.165066
CPNE4	No	0.019336	4.557	4.292	0.2646	0.09803	2.699	12	0.165803
SLC22A20P	No	0.019331	1.237	1.654	-0.417	0.1545	2.699	12	0.165803
PVR	No	0.019388	4.997	4.815	0.1825	0.06766	2.698	12	0.166035
FBLN7	No	0.019394	0.6997	-0.2973	0.997	0.3696	2.698	12	0.166035
EPHB3	No	0.019393	5.224	5.057	0.1662	0.06161	2.698	12	0.166035
LINC02106	No	0.019415	2.624	2.302	0.3215	0.1192	2.697	12	0.166126
NAT16	No	0.019426	3.634	3.995	-0.3603	0.1336	2.697	12	0.166135
CEP126	No	0.019464	4.515	4.152	0.363	0.1346	2.696	12	0.166375
PCLO	No	0.019478	5.657	5.244	0.4139	0.1536	2.695	12	0.166403
KPNA5	No	0.019496	5.481	5.192	0.2894	0.1074	2.695	12	0.166472
KCNG1	No	0.019512	1.611	1.166	0.4453	0.1653	2.694	12	0.166477
HEATR5A	No	0.019518	3.874	3.683	0.1901	0.07056	2.694	12	0.166477
B3GNTL1	No	0.019543	2.239	1.999	0.24	0.08909	2.693	12	0.166548
POLR2J4	No	0.019547	2.678	2.385	0.2929	0.1088	2.693	12	0.166548
LRFN2	No	0.019566	2.569	2.221	0.3483	0.1293	2.693	12	0.16663
FAIM2	No	0.019596	5.913	6.219	-0.306	0.1137	2.692	12	0.166794
EPHB1	No	0.019619	6.642	6.216	0.4254	0.1581	2.691	12	0.166823
UBAP1	No	0.01962	5.581	5.654	-0.0727	0.02701	2.691	12	0.166823
NDUFS3	No	0.019661	5.882	6.003	-0.1208	0.0449	2.69	12	0.167081
MKNK2	No	0.019692	7.059	7.3	-0.2413	0.08972	2.689	12	0.167083
LRRK1	No	0.01968	1.51	1.939	-0.4287	0.1594	2.69	12	0.167083
COL1A2	No	0.019689	2.425	2.001	0.4241	0.1577	2.689	12	0.167083
FECH	No	0.019768	4.418	4.284	0.1343	0.04998	2.687	12	0.16755
SURF6	No	0.019765	3.722	3.391	0.3306	0.123	2.687	12	0.16755
EPHA5-AS1	No	0.019786	1.547	1.795	-0.2475	0.09211	2.687	12	0.16762
TCEAL7	No	0.019801	5.201	5.541	-0.3393	0.1263	2.686	12	0.167649
ZNF783	No	0.01981	5.403	5.681	-0.2777	0.1034	2.686	12	0.167649
CHPF2	No	0.019891	5.723	5.854	-0.1314	0.04894	2.684	12	0.168244
CEP170B	No	0.020009	6.225	6.584	-0.3593	0.134	2.681	12	0.168488
GCH1	No	0.020018	3.539	3.707	-0.1683	0.06278	2.681	12	0.168488
URB1	No	0.019968	5.73	5.544	0.1862	0.06943	2.682	12	0.168488
FBXO28	No	0.020024	5.413	5.638	-0.225	0.08395	2.68	12	0.168488
RASGEF1C	No	0.020011	3.451	3.692	-0.2405	0.08971	2.681	12	0.168488
FAM3C2	No	0.020006	0.7962	1.315	-0.5191	0.1936	2.681	12	0.168488
CALHM5	No	0.020018	1.119	0.6806	0.4382	0.1635	2.681	12	0.168488
SCAMP5	No	0.020008	8.481	8.553	-0.07246	0.02703	2.681	12	0.168488
TUG1	No	0.019965	8.1	7.856	0.2438	0.09092	2.682	12	0.168488
HMGB1P6	No	0.019973	2.474	2.768	-0.2934	0.1094	2.682	12	0.168488
PSTK	No	0.020036	2.83	2.703	0.1268	0.0473	2.68	12	0.1685
CD63	No	0.020047	7.587	7.76	-0.1731	0.06459	2.68	12	0.168501
IMPACT	No	0.020082	4.506	4.739	-0.2331	0.08702	2.679	12	0.168711
GABPB1	No	0.02015	4.732	4.877	-0.1455	0.05434	2.677	12	0.169007
NIPSNAP3A	No	0.020159	5.166	5.39	-0.2247	0.08396	2.677	12	0.169007
AVEN	No	0.020129	3.309	3.524	-0.2151	0.08034	2.678	12	0.169007
ZNF480	No	0.020158	4.584	4.36	0.2241	0.08372	2.677	12	0.169007
RAPGEF1	No	0.020221	7.671	7.846	-0.1754	0.06556	2.675	12	0.169433
NOP9	No	0.020231	6.007	6.119	-0.1115	0.04169	2.675	12	0.169433
ZBTB34	No	0.02027	5.71	5.917	-0.207	0.0774	2.674	12	0.169673
TES	No	0.020281	5.312	5.589	-0.2765	0.1034	2.673	12	0.169679
SNTA1	No	0.020323	3.039	3.344	-0.3051	0.1142	2.672	12	0.169942
RWDD2A	No	0.020389	4.055	3.886	0.1696	0.06351	2.671	12	0.170072
ERI1	No	0.020361	3.714	3.458	0.2554	0.0956	2.671	12	0.170072
MMP24	No	0.020382	6.589	6.703	-0.1131	0.04235	2.671	12	0.170072
TRIM5	No	0.020376	3.723	3.496	0.2269	0.08495	2.671	12	0.170072
KLHL8	No	0.020402	5.346	4.878	0.4679	0.1752	2.67	12	0.170072
ENSG00000266347	No	0.020395	0.6051	0.01053	0.5946	0.2227	2.67	12	0.170072
C11orf58	No	0.020429	7.195	7.382	-0.1864	0.06982	2.67	12	0.17021
LAMTOR1	No	0.020457	5.739	5.913	-0.1744	0.06536	2.669	12	0.170267
AF117829.1	No	0.020455	1.33	1.072	0.2579	0.09663	2.669	12	0.170267
CDK5	No	0.020472	5.059	5.219	-0.1604	0.06012	2.668	12	0.170308
CA11	No	0.02054	6.119	6.408	-0.2892	0.1085	2.667	12	0.170606
RSRC2	No	0.020535	6.582	6.436	0.1468	0.05505	2.667	12	0.170606
ANKHD1	No	0.020539	6.817	6.627	0.1892	0.07093	2.667	12	0.170606
PHLPP2	No	0.020609	4.973	4.663	0.3099	0.1163	2.665	12	0.170663
TRAF4	No	0.02064	7.128	7.28	-0.1526	0.05728	2.664	12	0.170663
KCNK2	No	0.02062	0.6772	-0.3119	0.9891	0.3712	2.664	12	0.170663
HSCB	No	0.020631	2.103	2.363	-0.2603	0.0977	2.664	12	0.170663
CCDC122	No	0.020599	0.5807	1.039	-0.4582	0.1719	2.665	12	0.170663
MAP1A	No	0.020602	8.286	8.028	0.2578	0.09672	2.665	12	0.170663
COMMD1	No	0.020637	4.013	4.169	-0.1558	0.05848	2.664	12	0.170663
MEIS3P2	No	0.020609	1.906	2.166	-0.2596	0.09743	2.665	12	0.170663
GPATCH3	No	0.020642	4.221	4.386	-0.1645	0.06176	2.664	12	0.170663
TAS1R3	No	0.020748	1.171	1.712	-0.5405	0.2031	2.661	12	0.171456
BAAT	No	0.020772	0.2372	-0.4638	0.701	0.2635	2.661	12	0.171564
C2CD5	No	0.020793	6.674	6.545	0.1293	0.0486	2.66	12	0.171649
ARL2	No	0.020884	5.309	5.508	-0.1992	0.07495	2.658	12	0.172312
PTPN12	No	0.020901	6.326	6.435	-0.1086	0.04087	2.657	12	0.172364
AFG3L1P	No	0.020928	4.952	4.683	0.2689	0.1012	2.656	12	0.172502
FAM76A	No	0.02101	3.551	3.725	-0.174	0.06556	2.654	12	0.172537
UXT	No	0.021005	4.076	4.281	-0.2054	0.07739	2.654	12	0.172537
PHF21A	No	0.021028	6.676	6.794	-0.1178	0.0444	2.654	12	0.172537
ARHGEF4	No	0.020974	5.26	5.503	-0.243	0.09153	2.655	12	0.172537
TMTC3	No	0.02102	4.136	3.954	0.1823	0.06867	2.654	12	0.172537
CHST15	No	0.021028	4.628	4.28	0.3471	0.1308	2.654	12	0.172537
ZNF251	No	0.021024	5.722	5.567	0.1545	0.05823	2.654	12	0.172537
TPTE2P1	No	0.021024	1.548	1.827	-0.2788	0.1051	2.654	12	0.172537
ENSG00000255509	No	0.02099	1.229	0.5915	0.6374	0.2401	2.655	12	0.172537
ENSG00000244291	No	0.021042	3.77	3.997	-0.2272	0.08563	2.654	12	0.172559
AC025917.1	No	0.021061	0.3432	-0.206	0.5492	0.207	2.653	12	0.172634
EXTL3	No	0.02111	6.915	7.091	-0.1768	0.06669	2.652	12	0.172685
LIPA	No	0.021142	5.205	5.458	-0.2525	0.09526	2.651	12	0.172685
SMAD9	No	0.021126	4.103	3.837	0.2659	0.1003	2.651	12	0.172685
GNAL	No	0.021138	6.684	6.862	-0.1779	0.06709	2.651	12	0.172685
TRMT10C	No	0.021118	4.8	5.004	-0.2037	0.07684	2.652	12	0.172685
ZDHHC18	No	0.021131	6.194	6.415	-0.2205	0.08316	2.651	12	0.172685
AP003469.4	No	0.021095	2.611	2.237	0.3742	0.1411	2.652	12	0.172685
SUPV3L1	No	0.021161	5.096	4.953	0.143	0.05394	2.65	12	0.172692
THOC7	No	0.021165	5.069	5.28	-0.2111	0.07964	2.65	12	0.172692
ZCCHC18	No	0.021215	3.158	3.482	-0.3242	0.1224	2.649	12	0.173
TMCC1	No	0.021224	6.189	6.39	-0.2005	0.07568	2.649	12	0.173
HMCN2	No	0.021276	2.987	3.406	-0.4182	0.158	2.648	12	0.173282
SH3BP5-AS1	No	0.02128	4.093	3.728	0.3645	0.1377	2.647	12	0.173282
ADHFE1	No	0.021307	1.637	1.366	0.2706	0.1022	2.647	12	0.17333
HNRNPU	No	0.021299	9.404	9.291	0.1128	0.04262	2.647	12	0.17333
PPP6R1	No	0.021333	6.668	6.897	-0.2285	0.08634	2.646	12	0.173451
SLC19A2	No	0.021343	4.274	4.14	0.1333	0.05039	2.646	12	0.173451
RPS2	No	0.021361	9.488	9.723	-0.2351	0.08886	2.645	12	0.173503
ADSL	No	0.021425	5.984	6.16	-0.1765	0.06677	2.644	12	0.173936
DGCR2	No	0.02152	7.238	7.381	-0.1429	0.05409	2.641	12	0.174363
DDX58	No	0.021516	3.038	3.286	-0.2485	0.0941	2.641	12	0.174363
CHD2	No	0.021507	7.277	7.118	0.1589	0.06014	2.642	12	0.174363
UBA6-AS1	No	0.021508	3.748	3.97	-0.2213	0.08376	2.642	12	0.174363
ENSG00000263738	No	0.021537	0.7401	0.1888	0.5513	0.2088	2.641	12	0.174411
ZNF605	No	0.021583	5.032	4.799	0.2328	0.08818	2.64	12	0.174612
MINCR	No	0.021576	1.973	2.253	-0.2804	0.1062	2.64	12	0.174612
[truncated: 13,848 more rows]

## Sheet: DCAF12
	Discovery?	P value	Mean of all controls	Mean of DCAF12	Difference	SE of difference	t ratio	df	q value
DCAF12	Yes	<0.000001	6.398	5.073	1.325	0.07622	17.39	12	1.2e-05
ME2	Yes	<0.000001	6.103	6.405	-0.302	0.03094	9.763	12	0.002581
POLR1B	Yes	<0.000001	5.174	5.514	-0.3402	0.03573	9.522	12	0.002581
CNIH2	Yes	<0.000001	6.675	6.016	0.6581	0.06937	9.486	12	0.002581
ENSA	Yes	<0.000001	7.36	7.013	0.3466	0.03744	9.258	12	0.002678
TMEM94	Yes	1e-06	6.921	6.514	0.4075	0.04494	9.069	12	0.002778
SYT7	Yes	2e-06	7.216	6.628	0.588	0.06831	8.608	12	0.003514
SLC6A16	Yes	2e-06	1.43	1.018	0.4121	0.04867	8.468	12	0.003514
IPO13	Yes	2e-06	6.337	6.032	0.3044	0.03548	8.58	12	0.003514
NR1I3	Yes	2e-06	1.414	0.8495	0.5646	0.06684	8.446	12	0.003514
WSB2	Yes	3e-06	6.95	6.613	0.3372	0.04115	8.193	12	0.004374
CHST11	Yes	3e-06	5.609	4.9	0.7085	0.08778	8.071	12	0.004683
TMEM81	Yes	4e-06	2.649	1.92	0.7285	0.09133	7.977	12	0.004872
GOLT1B	Yes	5e-06	5.775	5.283	0.4915	0.06327	7.768	12	0.005707
PRSS12	Yes	5e-06	3.496	4.239	-0.7428	0.09591	7.745	12	0.005707
OSBPL11	Yes	7e-06	4.436	4.724	-0.2875	0.03803	7.561	12	0.006224
PDCD4	Yes	6e-06	5.937	6.305	-0.3676	0.04824	7.62	12	0.006224
VDAC1	Yes	7e-06	7.701	7.986	-0.2853	0.03783	7.541	12	0.006224
NKIRAS1	Yes	7e-06	4.037	4.364	-0.3272	0.04363	7.499	12	0.006238
ATP8B2	Yes	8e-06	6.849	6.568	0.281	0.03771	7.45	12	0.006323
AC104825.1	Yes	9e-06	2.56	1.965	0.595	0.0813	7.318	12	0.007202
44077	Yes	1.4e-05	9.165	8.48	0.6852	0.09757	7.023	12	0.008118
KDELR2	Yes	1.3e-05	6.94	6.7	0.2397	0.03401	7.049	12	0.008118
ATP6V1C1	Yes	1.3e-05	6.503	6.132	0.3706	0.05224	7.095	12	0.008118
TOMM40L	Yes	1.1e-05	5.124	4.624	0.4998	0.06955	7.186	12	0.008118
CYB561D1	Yes	1.3e-05	5.818	5.487	0.3311	0.04686	7.065	12	0.008118
TPK1	Yes	1.2e-05	1.517	1.953	-0.4358	0.06125	7.116	12	0.008118
MVB12B	Yes	1.3e-05	7.022	6.682	0.3399	0.04794	7.091	12	0.008118
AL158212.3	Yes	1.5e-05	4.383	4.029	0.354	0.05088	6.957	12	0.008595
XIAP	Yes	1.6e-05	5.961	5.609	0.3526	0.05092	6.925	12	0.008692
RIMS4	Yes	1.7e-05	7.615	7.378	0.2371	0.03452	6.869	12	0.009108
SUZ12	Yes	2e-05	5.347	5.577	-0.2304	0.03403	6.769	12	0.010164
CAMTA2	Yes	2.2e-05	6.008	5.616	0.3915	0.05832	6.713	12	0.010363
AL160006.1	Yes	2.1e-05	5.233	4.688	0.5445	0.08088	6.732	12	0.010363
JPT1	Yes	2.3e-05	8.682	8.073	0.6085	0.09135	6.662	12	0.010847
CDK16	Yes	2.4e-05	8.017	7.713	0.3037	0.04576	6.636	12	0.01094
SDAD1	Yes	2.5e-05	5.675	6.033	-0.3582	0.05427	6.6	12	0.011214
CLPTM1L	Yes	2.8e-05	6.398	6.061	0.3368	0.05159	6.529	12	0.011603
DDX18	Yes	3.4e-05	6.514	6.759	-0.2449	0.03821	6.409	12	0.011603
EIF3J	Yes	3.1e-05	6.24	6.401	-0.1612	0.02497	6.456	12	0.011603
PDCD10	Yes	3.3e-05	4.147	4.611	-0.464	0.07217	6.429	12	0.011603
DZIP1	Yes	2.9e-05	5.7	5.998	-0.2973	0.04569	6.507	12	0.011603
GIT2	Yes	3.2e-05	5.869	6.137	-0.2673	0.04154	6.435	12	0.011603
AP1S2	Yes	2.9e-05	7.407	7.141	0.2663	0.04092	6.507	12	0.011603
SATB1	Yes	3.2e-05	6.654	7.071	-0.4166	0.06476	6.433	12	0.011603
LCMT1	Yes	2.8e-05	5.498	4.88	0.6182	0.09476	6.524	12	0.011603
ENSG00000267021	Yes	3.4e-05	0.8687	0.03761	0.8311	0.1299	6.4	12	0.011603
ILF3-DT	Yes	3.3e-05	5.013	4.712	0.3016	0.04701	6.416	12	0.011603
TMEM14A	Yes	3.5e-05	5.008	4.521	0.4872	0.07647	6.371	12	0.011848
FKBP7	Yes	3.7e-05	4.339	4.765	-0.4258	0.06707	6.349	12	0.011985
GUF1	Yes	3.7e-05	5.528	5.807	-0.2788	0.044	6.337	12	0.011985
NARF	Yes	4.1e-05	7.053	6.812	0.2417	0.03849	6.279	12	0.012724
MBP	Yes	4.2e-05	4.667	4.112	0.5558	0.08881	6.259	12	0.012724
ENSG00000272048	Yes	4.2e-05	0.4658	-0.1717	0.6375	0.1018	6.265	12	0.012724
ENSG00000077809	Yes	5.7e-05	7.001	7.308	-0.3071	0.05067	6.062	12	0.013867
PIGS	Yes	5.6e-05	6.6	6.356	0.244	0.04017	6.074	12	0.013867
ABHD4	Yes	5.4e-05	4.5	4.185	0.3146	0.05161	6.095	12	0.013867
VWA8	Yes	6.4e-05	4.622	5.087	-0.4657	0.07781	5.985	12	0.013867
SNX25	Yes	6.3e-05	3.861	4.196	-0.3351	0.05595	5.989	12	0.013867
RWDD1	Yes	5.7e-05	5.066	5.264	-0.1982	0.03271	6.059	12	0.013867
RBM24	Yes	5.6e-05	1.161	1.816	-0.6552	0.108	6.066	12	0.013867
ERGIC1	Yes	5.7e-05	7.19	6.792	0.3979	0.06576	6.051	12	0.013867
SNX4	Yes	5.9e-05	6.141	6.389	-0.2483	0.04118	6.03	12	0.013867
KLHDC3	Yes	6e-05	7.321	7.012	0.3094	0.05137	6.022	12	0.013867
RTL8C	Yes	5e-05	7.804	7.469	0.3347	0.05452	6.139	12	0.013867
TATDN2	Yes	5.2e-05	6.336	6.091	0.2457	0.04014	6.12	12	0.013867
NUDT9	Yes	6.3e-05	4.432	4.716	-0.284	0.04743	5.988	12	0.013867
ZFAND4	Yes	5.1e-05	3.162	3.458	-0.2953	0.04822	6.124	12	0.013867
FAM131A	Yes	5.6e-05	5.549	5.306	0.2431	0.04008	6.066	12	0.013867
SLC25A42	Yes	6.2e-05	4.493	4.231	0.2622	0.04371	5.999	12	0.013867
NIPSNAP1	Yes	6.1e-05	7.972	7.333	0.6396	0.1064	6.011	12	0.013867
LINC00641	Yes	5.9e-05	5.718	5.233	0.4858	0.08048	6.036	12	0.013867
ENSG00000259796	Yes	5.6e-05	2.304	0.9962	1.308	0.2156	6.067	12	0.013867
ENSG00000272091	Yes	5.2e-05	4.029	3.162	0.8674	0.1418	6.115	12	0.013867
ENSG00000273081	Yes	4.8e-05	2.423	1.87	0.5528	0.08961	6.169	12	0.013867
CWC22	Yes	6.5e-05	4.663	4.926	-0.2627	0.044	5.969	12	0.014029
HMGB1P6	Yes	6.6e-05	2.474	2.932	-0.4571	0.07669	5.961	12	0.014029
TWISTNB	Yes	6.7e-05	4.634	4.95	-0.3153	0.05298	5.952	12	0.014037
SSB	Yes	6.9e-05	6.838	7.05	-0.2125	0.0358	5.935	12	0.014221
MAPRE3	Yes	7e-05	7.204	6.903	0.301	0.05084	5.921	12	0.014346
ARCN1	Yes	7.3e-05	5.893	6.216	-0.3234	0.05489	5.893	12	0.014631
ALDH9A1	Yes	7.3e-05	5.292	5.587	-0.2944	0.04992	5.898	12	0.014631
AKT3	Yes	7.9e-05	7.028	6.443	0.5847	0.1001	5.843	12	0.015608
MED24	Yes	8.6e-05	7.494	7.297	0.1974	0.0341	5.788	12	0.016806
TDG	Yes	8.8e-05	5.894	6.258	-0.3645	0.06308	5.779	12	0.01685
EIF5B	Yes	8.9e-05	7.156	7.446	-0.2904	0.05032	5.77	12	0.016886
PITRM1	Yes	9.2e-05	6.399	6.551	-0.1517	0.02639	5.749	12	0.016998
SMIM19	Yes	9.2e-05	4.113	3.765	0.3473	0.06046	5.744	12	0.016998
43895	Yes	9.2e-05	6.319	6.486	-0.1667	0.02901	5.746	12	0.016998
IFI27	Yes	9.4e-05	0.3248	-0.5187	0.8434	0.1471	5.732	12	0.017133
RAB18	Yes	9.8e-05	6.867	7.065	-0.1987	0.03481	5.708	12	0.017355
DNAJB6	Yes	9.8e-05	7.012	7.246	-0.234	0.04102	5.705	12	0.017355
TRUB1	Yes	0.0001	5.401	5.625	-0.2237	0.03928	5.696	12	0.017355
AL591848.4	Yes	0.0001	3.476	3.031	0.4458	0.07826	5.696	12	0.017355
AVEN	Yes	0.000102	3.309	3.751	-0.4421	0.07777	5.684	12	0.017492
LRPPRC	Yes	0.000103	7.743	7.955	-0.2118	0.03732	5.675	12	0.017579
PTPN2	Yes	0.000104	4.364	4.65	-0.2865	0.05056	5.667	12	0.017599
MED17	Yes	0.000108	5.715	5.922	-0.207	0.03667	5.646	12	0.01786
SF3B3	Yes	0.000108	7.9	7.644	0.2562	0.04538	5.645	12	0.01786
RFFL	Yes	0.000114	4.3	4.038	0.2615	0.04659	5.614	12	0.018336
KPNA3	Yes	0.000114	6.524	6.727	-0.2033	0.03623	5.61	12	0.018336
SPRED2	Yes	0.000114	6.422	6.735	-0.3125	0.05571	5.61	12	0.018336
NAGK	Yes	0.000118	6.397	6.149	0.2481	0.04436	5.592	12	0.018583
ABHD10	Yes	0.000118	5.252	5.435	-0.1829	0.03272	5.589	12	0.018583
TMEM87A	Yes	0.000124	5.245	5.425	-0.1803	0.03243	5.56	12	0.019274
ACP2	Yes	0.000129	5.842	6.076	-0.2337	0.04221	5.536	12	0.019839
STAM	Yes	0.000131	5.063	5.297	-0.2335	0.04226	5.525	12	0.020011
SELPLG	Yes	0.000139	1.649	0.9637	0.6856	0.125	5.487	12	0.020696
PDE2A	Yes	0.000137	5.857	5.465	0.3924	0.07142	5.495	12	0.020696
ATP6V0E2-AS1	Yes	0.000138	3.055	2.593	0.4619	0.08411	5.491	12	0.020696
PTMA	Yes	0.000143	9.91	10.2	-0.2863	0.05236	5.468	12	0.021121
LIMCH1	Yes	0.000151	5.355	5.66	-0.3042	0.05593	5.438	12	0.021835
SLC1A2	Yes	0.000152	6.22	5.541	0.6794	0.1251	5.431	12	0.021835
WWP1	Yes	0.000152	4.913	5.237	-0.3239	0.05962	5.434	12	0.021835
FTSJ3	Yes	0.000155	6.228	5.993	0.2348	0.04333	5.42	12	0.021855
CCDC25	Yes	0.000154	5.373	5.621	-0.2483	0.04578	5.423	12	0.021855
PAIP1	Yes	0.000157	6.652	6.85	-0.1976	0.03653	5.41	12	0.022011
ENSG00000228389	Yes	0.000159	0.974	-0.07834	1.052	0.1948	5.404	12	0.022063
ASAH1	Yes	0.000161	6.057	6.285	-0.2279	0.04223	5.398	12	0.022092
COX8A	Yes	0.000164	6.969	6.578	0.3916	0.0727	5.387	12	0.022303
KLF6	Yes	0.000172	6.309	6.527	-0.2179	0.04069	5.357	12	0.02279
SRI	Yes	0.000173	5.949	5.666	0.2838	0.05302	5.353	12	0.02279
TYRO3	Yes	0.000172	4.669	4.39	0.2791	0.05211	5.356	12	0.02279
C15orf61	Yes	0.000172	2.67	3.042	-0.3718	0.06944	5.354	12	0.02279
ENSG00000243440	Yes	0.000175	1.062	1.865	-0.8031	0.1503	5.344	12	0.02293
CHST10	Yes	0.000185	5.43	5.618	-0.188	0.0354	5.312	12	0.0238
AC022893.2	Yes	0.000184	3.813	3.353	0.4602	0.0866	5.314	12	0.0238
COPG1	Yes	0.000192	7.293	6.912	0.3806	0.07198	5.287	12	0.024577
PACSIN2	Yes	0.000206	6.272	6.094	0.1781	0.03396	5.245	12	0.025249
SYT17	Yes	0.000202	4.525	4.097	0.4272	0.08128	5.256	12	0.025249
IGFBP3	Yes	0.000202	1.44	2.336	-0.8963	0.1705	5.258	12	0.025249
TMPRSS6	Yes	0.000205	1.199	0.516	0.6827	0.1301	5.249	12	0.025249
ENSG00000266045	Yes	0.000203	4.757	3.85	0.9067	0.1726	5.254	12	0.025249
AC036176.1	Yes	0.000207	0.7348	1.145	-0.4104	0.07828	5.243	12	0.025249
CEP120	Yes	0.000209	4.949	5.362	-0.4129	0.07884	5.237	12	0.025279
RAB1A	Yes	0.000213	7.592	7.807	-0.2149	0.04114	5.224	12	0.025639
TMEM168	Yes	0.000216	4.081	4.488	-0.4076	0.07815	5.216	12	0.025814
AOC2	Yes	0.000222	3.05	2.653	0.3975	0.07644	5.201	12	0.026273
EIF2AK1	Yes	0.00023	7.064	7.206	-0.1422	0.02746	5.178	12	0.02709
DUSP23	Yes	0.000232	2.356	2.831	-0.4747	0.09177	5.173	12	0.027111
NRBP1	Yes	0.000238	6.911	7.206	-0.2955	0.05729	5.157	12	0.027445
PRMT6	Yes	0.000237	5.788	5.95	-0.1619	0.03137	5.161	12	0.027445
MANF	Yes	0.000251	4.216	4.492	-0.2763	0.05391	5.126	12	0.028082
GTF2IP4	Yes	0.000247	3.011	3.608	-0.597	0.1163	5.134	12	0.028082
LY6G5B	Yes	0.000249	1.173	0.7221	0.4509	0.08791	5.129	12	0.028082
ENSG00000260841	Yes	0.00025	0.7557	-0.1383	0.894	0.1744	5.127	12	0.028082
SAMD12	Yes	0.000258	3.192	3.804	-0.6123	0.1199	5.109	12	0.028706
ACADSB	Yes	0.000261	5.043	5.375	-0.332	0.06509	5.101	12	0.028883
BTG3	Yes	0.000265	3.534	4.001	-0.4672	0.09176	5.092	12	0.02912
ABHD5	Yes	0.000268	3.241	3.473	-0.2322	0.04565	5.087	12	0.029171
COCH	Yes	0.00027	4.433	4.741	-0.3078	0.06058	5.082	12	0.029231
GTF2H1	Yes	0.000272	4.997	5.194	-0.1978	0.03897	5.076	12	0.029324
ENSG00000231611	Yes	0.00028	2.185	1.614	0.5716	0.113	5.059	12	0.029967
NFIX	Yes	0.000308	1.699	2.423	-0.7245	0.1448	5.002	12	0.031281
CTSA	Yes	0.000314	5.226	5.468	-0.2419	0.04846	4.991	12	0.031281
PIBF1	Yes	0.00031	4.218	4.455	-0.2374	0.04749	4.999	12	0.031281
ADA2	Yes	0.000311	3.81	2.87	0.94	0.1881	4.997	12	0.031281
INTS6	Yes	0.000316	4.606	4.91	-0.3046	0.06106	4.988	12	0.031281
PPP6R3	Yes	0.000302	6.632	6.791	-0.1588	0.03166	5.014	12	0.031281
SLC25A16	Yes	0.000296	4.485	4.25	0.2351	0.04679	5.025	12	0.031281
UCK2	Yes	0.000306	4.744	5.022	-0.2785	0.05563	5.006	12	0.031281
DNAJB12	Yes	0.00031	5.546	5.307	0.2386	0.04773	4.999	12	0.031281
SLC36A4	Yes	0.00031	4.953	4.704	0.2491	0.04983	4.999	12	0.031281
PRELID2	Yes	0.000313	-0.188	0.8157	-1.004	0.201	4.994	12	0.031281
AL109811.1	Yes	0.000314	1.594	1.309	0.2847	0.05706	4.99	12	0.031281
GRB10	Yes	0.000318	6.541	6.176	0.3646	0.07315	4.983	12	0.031335
CARHSP1	Yes	0.000322	6.148	5.87	0.2785	0.05597	4.976	12	0.031456
ENSG00000272796	Yes	0.000323	5.565	4.866	0.6996	0.1406	4.974	12	0.031456
C3orf62	Yes	0.000329	4.507	4.147	0.3603	0.0726	4.963	12	0.031774
AP003469.4	Yes	0.00033	2.611	1.892	0.7191	0.1449	4.961	12	0.031774
DUOX1	Yes	0.000335	3.255	2.793	0.4625	0.09338	4.952	12	0.032044
PRKAA2	Yes	0.000339	4.112	3.816	0.2964	0.05994	4.945	12	0.032248
PNRC1	Yes	0.000344	5.402	5.733	-0.3308	0.067	4.937	12	0.032301
SCARNA9	Yes	0.000342	0.06519	-0.8476	0.9128	0.1847	4.941	12	0.032301
ATP9A	Yes	0.000347	8.513	8.117	0.3963	0.08035	4.932	12	0.032415
TLL1	Yes	0.000351	0.0571	1.493	-1.436	0.2916	4.925	12	0.032608
RIC8A	Yes	0.000355	6.732	6.538	0.1946	0.03957	4.918	12	0.032793
RAB12	Yes	0.000358	5.032	5.28	-0.2484	0.05056	4.913	12	0.032924
ACOT2	Yes	0.000361	3.096	3.523	-0.4267	0.08693	4.908	12	0.032984
DNAJC11	Yes	0.00037	5.953	6.113	-0.1596	0.03262	4.893	12	0.033459
CNKSR1	Yes	0.000369	3.726	3.388	0.338	0.06906	4.895	12	0.033459
COPS2	Yes	0.000373	6.384	6.558	-0.1741	0.03561	4.888	12	0.033554
HMGB1P5	Yes	0.000378	0.9705	1.294	-0.3231	0.06619	4.881	12	0.033736
MED19	Yes	0.000379	4.385	4.73	-0.3449	0.07069	4.878	12	0.033736
CDC25A	Yes	0.000391	5.538	5.05	0.4876	0.1003	4.86	12	0.034149
PPP2R2A	Yes	0.000389	6.234	6.4	-0.1666	0.03425	4.864	12	0.034149
TUG1	Yes	0.000392	8.1	7.894	0.2061	0.04242	4.859	12	0.034149
AC107068.1	Yes	0.000387	3.431	3.045	0.3857	0.07926	4.867	12	0.034149
FBXL19-AS1	Yes	0.000399	2.966	2.554	0.4121	0.08499	4.848	12	0.034557
ENSG00000264919	Yes	0.000411	1.842	1.365	0.4774	0.09881	4.832	12	0.035366
REXO2	Yes	0.000417	4.304	4.511	-0.2065	0.04282	4.823	12	0.035498
ELP5	Yes	0.000415	5.53	5.182	0.348	0.07211	4.826	12	0.035498
ARL5B	Yes	0.00042	6.59	6.338	0.2525	0.0524	4.819	12	0.035602
PRPF8	Yes	0.000423	8.971	8.757	0.2134	0.04432	4.815	12	0.035606
P4HB	Yes	0.000424	7.774	7.544	0.2295	0.04768	4.812	12	0.035606
DCTN4	Yes	0.00044	7.195	6.885	0.3106	0.06481	4.791	12	0.036708
AGK	Yes	0.000467	4.231	4.542	-0.3112	0.06543	4.756	12	0.037096
VTI1B	Yes	0.000454	6.205	5.971	0.2342	0.04906	4.773	12	0.037096
HM13	Yes	0.000451	7.33	7.5	-0.1697	0.03553	4.776	12	0.037096
DNMBP	Yes	0.000461	4.398	4.739	-0.341	0.07159	4.764	12	0.037096
MYOF	Yes	0.000461	1.175	2.209	-1.034	0.2171	4.764	12	0.037096
LRSAM1	Yes	0.000455	5.677	5.341	0.336	0.0704	4.772	12	0.037096
GPT2	Yes	0.000469	5.841	5.665	0.1765	0.03713	4.753	12	0.037096
TRUB2	Yes	0.000467	4.809	4.529	0.2799	0.05885	4.756	12	0.037096
[truncated: 15,643 more rows]

## Sheet: NSF
	Discovery?	P value	Mean of all controls	Mean of NSF	Difference	SE of difference	t ratio	df	q value
[truncated: 15,847 more rows]

[truncated: 5 more sheets: NUDT2, RBM4, YWHAZ, NDRG4, STXBP1]
