# Supplementary material for: Predictive network analysis identifies JMJD6 and other potential key drivers in Alzheimer’s disease
Source: Commun Biol. 2023 May 15;6:503. doi: 10.1038/s42003-023-04791-5 (PMC10185548; doi:10.1038/s42003-023-04791-5)
Supplement: Supplementary file 15 — Supplementary Data 13 [file 42003_2023_4791_MOESM15_ESM.xlsx]

## Sheet: Supplementary_Data1
pathway	mayo_-log2(pvalue)	rosmap_-log2(pvalue)	sumOfNegativeLogPvalue
Regulation of CDC42 activity	5.54432	10.449	15.9933
IRAK1 recruits IKK complex upon TLR7/8 or 9 stimulation	4.97666	7.0614	12.0381
IRAK1 recruits IKK complex	4.97666	7.0614	12.0381
EGFR interacts with phospholipase C-gamma	6.51299	4.37829	10.8913
glutamate dependent acid resistance	6.51299	4.37829	10.8913
Hippo signaling pathway - multiple species	5.00483	4.41201	9.41685
Circadian Clock	4.33205	4.95255	9.2846
Synaptic vesicle cycle	0.222896	14.9136	15.1365
N-cadherin signaling events	10.3138	3.94202	14.2558
EGF-EGFR Signaling Pathway	2.36644	9.55962	11.9261
Synaptic Vesicle Pathway	0.26965	11.5651	11.8347
Posttranslational regulation of adherens junction stability and dissassembly	9.63474	1.94393	11.5787
TAK1 activates NFkB by phosphorylation and activation of IKKs complex	7.54395	3.65309	11.197
acetylation and deacetylation of rela in nucleus	6.64471	4.01188	10.6566
G alpha (12/13) signalling events	2.83073	7.77682	10.6076
Signaling events mediated by focal adhesion kinase	6.41967	4.07609	10.4958
egf signaling pathway	7.43546	2.73371	10.1692
LIF signaling	9.22463	0.934732	10.1594
MET in type 1 papillary renal cell carcinoma	0.458979	9.69234	10.1513
Renal cell carcinoma	1.09176	8.64461	9.73637
Dopamine Neurotransmitter Release Cycle	0.0341082	9.65667	9.69078
rho cell motility signaling pathway	7.54395	2.03441	9.57836
Activation of RAC1	0.231616	9.29813	9.52975
Response to metal ions	5.00005	4.22218	9.22223
IL-1 signaling pathway	6.40467	2.61839	9.02306
YAP1- and WWTR1 (TAZ)-stimulated gene expression	5.0461	3.96249	9.00859
Retinoic acid receptors-mediated signaling	4.28321	4.54872	8.83192
Circadian Clock	3.84865	4.95255	8.8012
Signaling by Hippo	1.8705	6.85137	8.72187
JNK (c-Jun kinases) phosphorylation and activation mediated by activated human TAK1	7.43546	1.15262	8.58808
Glycosphingolipid biosynthesis - ganglioseries	5.169	3.34296	8.51196
Rho GTPase cycle	1.70499	6.80633	8.51132
Noncanonical Wnt signaling pathway	7.54395	0.961778	8.50573
cdk regulation of dna replication	6.83329	1.6696	8.5029
Intracellular Signalling Through Adenosine Receptor A2a and Adenosine	2.27445	6.22567	8.50013
Hematopoietic Stem Cell Gene Regulation by GABP alpha-beta Complex	6.21904	2.17424	8.39328
RUNX3 regulates YAP1-mediated transcription	4.39278	3.93903	8.33181
D-galactose degradation V (Leloir pathway)	5.33891	2.91263	8.25154
Galactose catabolism	5.33891	2.91263	8.25154
Somatroph axis (GH) and its relationship to dietary restriction and aging	2.96751	5.23357	8.20108
TWEAK	3.78002	4.41201	8.19203
miR-222 in Exercise-Induced Cardiac Growth	2.21341	5.83806	8.05147
ras signaling pathway	4.15181	3.85771	8.00952
Thromboxane A2 receptor signaling	7.21174	0.760124	7.97187
Signaling by NTRKs	3.12366	4.73449	7.85815
Regulation of RAC1 activity	1.60507	6.22567	7.83075
EPO signaling pathway	2.47919	5.32217	7.80136
Activation of kainate receptors upon glutamate binding	0.547842	7.13823	7.68607
role of mal in rho-mediated activation of srf	3.21684	4.45011	7.66695
il-7 signal transduction	3.41297	4.22218	7.63515
Signaling by EGFR in Cancer	3.41297	4.22218	7.63515
Constitutive Signaling by Ligand-Responsive EGFR Cancer Variants	3.41297	4.22218	7.63515
Signaling by Ligand-Responsive EGFR Variants in Cancer	3.41297	4.22218	7.63515
rac1 cell motility signaling pathway	2.67139	4.95457	7.62596
PLCG1 events in ERBB2 signaling	4.77567	2.8376	7.61327
E2F mediated regulation of DNA replication	6.25864	1.30336	7.562
activated TAK1 mediates p38 MAPK activation	5.169	2.34068	7.50968
TSLP	5.169	2.34068	7.50968
Initiation of transcription and translation elongation at the HIV-1 LTR	2.69946	4.68469	7.38415
Hedgehog ,off, state	2.98775	4.37829	7.36605
The NLRP1 inflammasome	2.98775	4.37829	7.36605
Intracellular Signalling Through Adenosine Receptor A2b and Adenosine	2.27445	5.08855	7.363
Neurotoxicity of clostridium toxins	0	7.3083	7.3083
Regulation of signaling by CBL	3.58612	3.71744	7.30356
IGF1 pathway	1.54082	5.75719	7.29802
ERK Pathway in Huntington,s Disease	3.86082	3.43621	7.29702
Activation of Na-permeable kainate receptors	4.34164	2.9187	7.26033
GABA synthesis	4.34164	2.9187	7.26033
Inhibition of Signaling by Overexpressed EGFR	4.34164	2.9187	7.26033
Signaling by Overexpressed Wild-Type EGFR in Cancer	4.34164	2.9187	7.26033
GABA synthesis, release, reuptake and degradation	1.25555	5.97542	7.23097
HGF	0.540282	6.6833	7.22358
Activation of ATR in response to replication stress	6.74958	0.424175	7.17376
Signaling events mediated by Hepatocyte Growth Factor Receptor (c-Met)	0.62722	6.51194	7.13916
TNF related weak inducer of apoptosis (TWEAK) Signaling Pathway	3.26868	3.84386	7.11254
Signaling by NTRK1 (TRKA)	2.11638	4.98465	7.10102
VEGFA-VEGFR2 Signaling Pathway	3.68632	3.40761	7.09393
CLEC7A (Dectin-1) signaling	4.49485	2.59672	7.09158
DEx/H-box helicases activate type I IFN and inflammatory cytokines production	4.3769	2.70484	7.08174
Common Pathways Underlying Drug Addiction	1.22498	5.83117	7.05615
Folate-Alcohol and Cancer Pathway Hypotheses	3.08817	3.96249	7.05066
t cell receptor signaling pathway	4.40095	2.61839	7.01933
Toll Like Receptor 7/8 (TLR7/8) Cascade	4.25531	2.76161	7.01692
MyD88 dependent cascade initiated on endosome	4.25531	2.76161	7.01692
Metallothioneins bind metals	4.97666	2.03679	7.01345
Regulation of Wnt-B-catenin Signaling by Small Molecule Compounds	2.67836	4.33348	7.01185
Regulation of mRNA stability by proteins that bind AU-rich elements	5.46216	1.49145	6.95361
MyD88 cascade initiated on plasma membrane	4.09501	2.84686	6.94187
Toll Like Receptor 10 (TLR10) Cascade	4.09501	2.84686	6.94187
Toll Like Receptor 5 (TLR5) Cascade	4.09501	2.84686	6.94187
Regulation of RhoA activity	2.28364	4.64117	6.92482
Serotonin Neurotransmitter Release Cycle	0.015729	6.84179	6.85752
TRIF(TICAM1)-mediated TLR4 signaling	3.72919	3.10435	6.83354
MyD88-independent TLR4 cascade	3.72919	3.10435	6.83354
EGF-Ncore	0.975473	5.84819	6.82366
Assembly of the pre-replicative complex	5.66708	1.15262	6.8197
EPHA2 forward signaling	5.07088	1.6696	6.74048
Assembly of the ORC complex at the origin of replication	5.33891	1.39327	6.73218
Extracellular vesicle-mediated signaling in recipient cells	3.19629	3.50602	6.70231
Prion disease pathway	2.47919	4.22056	6.69975
EPH-ephrin mediated repulsion of cells	3.66603	3.02853	6.69456
Coenzyme A biosynthesis	5.9277	0.726365	6.65406
Insulin Pathway	0.523521	6.08545	6.60897
BMAL1-CLOCK,NPAS2 activates circadian gene expression	3.0218	3.57679	6.59859
Signaling of Hepatocyte Growth Factor Receptor	0.608333	5.98899	6.59732
DAG and IP3 signaling	1.89781	4.68469	6.5825
TRAF6 mediated induction of NFkB and MAP kinases upon TLR7/8 or 9 activation	3.91878	2.6548	6.57359
Caspase-mediated cleavage of cytoskeletal proteins	3.24442	3.29652	6.54093
TGF-beta Receptor Signaling	5.35224	1.18583	6.53807
Stabilization and expansion of the E-cadherin adherens junction	4.96715	1.54534	6.51249
Synthesis of substrates in N-glycan biosythesis	0.222896	6.24053	6.46342
Syndecan-4-mediated signaling events	6.08607	0.354735	6.4408
Hippo signaling pathway	2.04153	4.34826	6.38979
GLI proteins bind promoters of Hh responsive genes to promote transcription	2.41097	3.93903	6.35
Integrin-mediated Cell Adhesion	2.13534	4.18974	6.32509
BDNF	1.66573	4.64117	6.3069
MET activates RAP1 and RAC1	0.158778	6.14765	6.30643
RHO GTPases activate KTN1	3.74108	2.53331	6.2744
Signaling by TGF-beta Receptor Complex	2.20437	4.03986	6.24423
IKK complex recruitment mediated by RIP1	2.53696	3.64322	6.18017
BMP receptor signaling	5.28305	0.869806	6.15286
COPI-dependent Golgi-to-ER retrograde traffic	1.48244	4.64191	6.12436
nf-kb signaling pathway	3.76077	2.34068	6.10146
Rap1 signalling	1.02984	5.05556	6.08541
Toll Like Receptor 9 (TLR9) Cascade	3.58043	2.50321	6.08364
Orc1 removal from chromatin	4.46827	1.60011	6.06838
Inhibition of replication initiation of damaged DNA by RB1/E2F1	4.3769	1.63877	6.01568
TP53 Regulates Transcription of DNA Repair Genes	2.46039	3.43621	5.89659
RORA activates gene expression	4.77567	1.11638	5.89205
eumelanin biosynthesis	4.77567	1.11638	5.89205
Purine metabolism	2.96751	2.91263	5.88014
Glypican 3 network	2.96751	2.91263	5.88014
E-cadherin signaling in the nascent adherens junction	1.91392	3.94202	5.85593
Alpha 6 Beta 4 signaling pathway	3.38768	2.45848	5.84616
Leptin	4.51081	1.33506	5.84587
Benzene metabolism	5.33891	0.502212	5.84112
IRAK2 mediated activation of TAK1 complex upon TLR7/8 or 9 stimulation	5.33891	0.502212	5.84112
IRAK2 mediated activation of TAK1 complex	5.33891	0.502212	5.84112
Epithelial cell signaling in Helicobacter pylori infection	2.07394	3.75881	5.83276
Factors and pathways affecting insulin-like growth factor (IGF1)-Akt signaling	3.19629	2.62247	5.81876
TNFalpha	0.931474	4.87099	5.80247
Interleukin-17 signaling	3.13138	2.65139	5.78277
MAP kinase activation	3.13138	2.65139	5.78277
G beta:gamma signalling through PLC beta	0.557717	5.22468	5.7824
Hedgehog ,on, state	1.69655	4.08424	5.78079
Hair Follicle Development- Induction (Part 1 of 3)	2.27747	3.49273	5.7702
MyD88:Mal cascade initiated on plasma membrane	3.73384	2.0236	5.75743
Toll Like Receptor TLR1:TLR2 Cascade	3.73384	2.0236	5.75743
Toll Like Receptor TLR6:TLR2 Cascade	3.73384	2.0236	5.75743
Toll Like Receptor 2 (TLR2) Cascade	3.73384	2.0236	5.75743
Activation of the pre-replicative complex	5.68363	0.070314	5.75395
Neurotrophic factor-mediated Trk receptor signaling	1.22395	4.52143	5.74537
Vibrio cholerae infection	1.69494	4.04738	5.74232
MTF1 activates gene expression	1.34043	4.37829	5.71873
Toll Like Receptor 4 (TLR4) Cascade	3.46035	2.24234	5.70268
integrin signaling pathway	4.45567	1.24393	5.6996
TCA Cycle Nutrient Utilization and Invasiveness of Ovarian Cancer	3.7126	1.96155	5.67415
Keratan sulfate degradation	3.7126	1.96155	5.67415
NGF-independant TRKA activation	3.7126	1.96155	5.67415
keratinocyte differentiation	3.17347	2.49299	5.66646
Trans-sulfuration and one carbon metabolism	3.96193	1.64875	5.61068
sonic hedgehog receptor ptc1 regulates cell cycle	1.63678	3.96249	5.59927
EGF-Core	1.74449	3.84713	5.59162
Estrogen signaling pathway	2.08863	3.49427	5.5829
Toll Like Receptor 3 (TLR3) Cascade	3.13374	2.43361	5.56736
Cardiac Hypertrophic Response	1.24262	4.31932	5.56193
TGF-beta signaling pathway	3.93432	1.61809	5.55241
multiple antiapoptotic pathways from igf-1r signaling lead to bad phosphorylation	2.82227	2.70484	5.52711
Signaling by EGFRvIII in Cancer	2.82227	2.70484	5.52711
Constitutive Signaling by EGFRvIII	2.82227	2.70484	5.52711
Notch	2.38766	3.13712	5.52478
Pancreatic cancer	2.8077	2.6921	5.4998
Osteopontin-mediated events	2.69946	2.77172	5.47118
DNA Replication	4.96715	0.490104	5.45725
Glycosphingolipid biosynthesis - neolactoseries	1.87734	3.57679	5.45413
Circadian rhythm pathway	1.87734	3.57679	5.45413
LPA4-mediated signaling events	1.87734	3.57679	5.45413
JAK-STAT	3.57645	1.87222	5.44868
Interleukin-1 Induced Activation of NF-kappa-B	3.08817	2.35432	5.44249
AUF1 (hnRNP D0) binds and destabilizes mRNA	5.33891	0.0990398	5.43795
Adherens junction	4.00155	1.43545	5.437
PDGF	0.926861	4.50352	5.43038
Canonical NF-kappaB pathway	4.30839	1.09318	5.40157
DNA strand elongation	4.79281	0.606676	5.39949
POLB-Dependent Long Patch Base Excision Repair	4.39278	1.00284	5.39561
coenzyme A biosynthesis	4.39278	1.00284	5.39561
Ephrin B reverse signaling	3.93554	1.45251	5.38805
E-cadherin signaling in keratinocytes	3.76077	1.54946	5.31023
Signaling events mediated by VEGFR1 and VEGFR2	0.837557	4.46784	5.30539
CD209 (DC-SIGN) signaling	2.10787	3.18891	5.29678
Ephrin signaling	2.10787	3.18891	5.29678
MTF1 activates gene expression	0.917784	4.37829	5.29608
Signaling by WNT in cancer	0.917784	4.37829	5.29608
ApoE and miR-146 in inflammation and atherosclerosis	3.66603	1.62888	5.29491
IL1-mediated signaling events	3.57542	1.69559	5.27101
Alpha6Beta4Integrin	2.80253	2.46602	5.26855
Glycosphingolipid biosynthesis - globoseries	3.58612	1.6696	5.25573
Switching of origins to a post-replicative state	4.84165	0.41407	5.25572
IL2	1.64442	3.6103	5.25472
Biosynthesis of the N-glycan precursor (dolichol lipid-linked oligosaccharide, LLO) and transfer to a nascent protein	0.136094	5.11299	5.24908
CDC42 signaling events	0.942713	4.29686	5.23958
Glucocorticoid Pathway (Peripheral Tissue), Pharmacodynamics	5.0461	0.160059	5.20615
Adrenoceptors	5.0461	0.160059	5.20615
Activation of the TFAP2 (AP-2) family of transcription factors	1.90468	3.29652	5.2012
DNA Replication	4.7016	0.490104	5.19171
Regulation of Microtubule Cytoskeleton	3.87051	1.31641	5.18692
Insulin receptor recycling	0.905257	4.27456	5.17982
Unwinding of DNA	4.97666	0.200143	5.1768
Synthesis of DNA	4.96286	0.191607	5.15447
Norepinephrine Neurotransmitter Release Cycle	0.015729	5.1347	5.15043
PDGFR-beta signaling pathway	0.905364	4.19657	5.10194
arachidonate biosynthesis III (metazoa)	4.34164	0.748771	5.09041
guanine and guanosine salvage	4.34164	0.748771	5.09041
Cytosolic iron-sulfur cluster assembly	4.34164	0.748771	5.09041
NRAGE signals death through JNK	0.826128	4.25642	5.08255
Golgi-to-ER retrograde transport	1.91235	3.16727	5.07962
Fosphenytoin (Antiarrhythmic) Metabolism Pathway	2.21341	2.8376	5.05101
serine biosynthesis (phosphorylated route)	2.21341	2.8376	5.05101
Presynaptic function of Kainate receptors	0.477553	4.57028	5.04783
ionomycin and phorbal ester signaling pathway	4.77567	0.258271	5.03394
heme biosynthesis from uroporphyrinogen-III I	4.77567	0.258271	5.03394
Hedgehog ,off, state	0.646125	4.37829	5.02442
TICAM1, RIP1-mediated IKK complex recruitment	1.65964	3.34296	5.0026
CREB phosphorylation through the activation of Adenylate Cyclase	1.04933	3.93903	4.98836
Cohesin Loading onto Chromatin	0	4.95255	4.95255
ErbB1 downstream signaling	0.764297	4.18638	4.95068
Long-term potentiation	0.90521	4.03986	4.94507
igf-1 signaling pathway	2.59178	2.34068	4.93246
Circadian rhythm	2.28283	2.62247	4.9053
Leptin signaling pathway	3.28074	1.62029	4.90103
Melatonin metabolism and effects	4.14154	0.700679	4.84222
Exercise-induced Circadian Regulation	3.40921	1.42492	4.83412
RORA activates gene expression	3.7126	1.11638	4.82898
C-MYC pathway	3.59546	1.23271	4.82818
Downstream signaling events of B Cell Receptor (BCR)	0.271419	4.54872	4.82014
BMP Signaling Pathway in Eyelid Development	4.15181	0.660102	4.81191
RAB geranylgeranylation	3.13138	1.67904	4.81043
NAD metabolism, sirtuins and aging	2.22956	2.53331	4.76288
RHO GTPases activate IQGAPs	2.22956	2.53331	4.76288
GAB1 signalosome	2.22956	2.53331	4.76288
EPH-Ephrin signaling	1.85847	2.90356	4.76203
IL6	2.37177	2.38313	4.75489
Transcriptional activity of SMAD2/SMAD3:SMAD4 heterotrimer	0.66427	4.08424	4.74851
IL-1 NFkB	3.30975	1.43034	4.74009
RUNX2 regulates bone development	2.69946	2.03441	4.73386
tgf beta signaling pathway	2.88706	1.83738	4.72444
Biotin Metabolism	2.98775	1.73422	4.72197
Multiple carboxylase deficiency, neonatal or early onset form	2.98775	1.73422	4.72197
Biotinidase Deficiency	2.98775	1.73422	4.72197
Nanomaterial induced inflammasome activation	2.98775	1.73422	4.72197
opposing roles of aif in apoptosis and cell survival	2.98775	1.73422	4.72197
dolichol and dolichyl phosphate biosynthesis	2.98775	1.73422	4.72197
RHO GTPases regulate CFTR trafficking	2.98775	1.73422	4.72197
Ephrin A reverse signaling	2.98775	1.73422	4.72197
inosine-5,-phosphate biosynthesis	2.98775	1.73422	4.72197
TRAF6 mediated NF-kB activation	1.50707	3.20554	4.71261
IL-3 Signaling Pathway	1.82806	2.86472	4.69278
BMP2 signaling TGF-beta MV	4.1646	0.525399	4.69
transcription regulation by methyltransferase of carm1	2.46039	2.22181	4.6822
Butyrate Response Factor 1 (BRF1) binds and destabilizes mRNA	2.67836	2.00262	4.68099
TNF alpha Signaling Pathway	3.74031	0.932721	4.67303
SMAD2/SMAD3:SMAD4 heterotrimer regulates transcription	1.02353	3.64322	4.66675
PTK6 Regulates RTKs and Their Effectors AKT1 and DOK1	0.671684	3.96249	4.63418
Frs2-mediated activation	0.671684	3.96249	4.63418
S-Adenosylhomocysteine (SAH) Hydrolase Deficiency	1.8705	2.73371	4.60421
Methionine Metabolism	1.8705	2.73371	4.60421
Methionine Adenosyltransferase Deficiency	1.8705	2.73371	4.60421
Glycine N-methyltransferase Deficiency	1.8705	2.73371	4.60421
Hypermethioninemia	1.8705	2.73371	4.60421
Methylenetetrahydrofolate Reductase Deficiency (MTHFRD)	1.8705	2.73371	4.60421
Homocystinuria-megaloblastic anemia due to defect in cobalamin metabolism, cblG complementation type	1.8705	2.73371	4.60421
Cystathionine Beta-Synthase Deficiency	1.8705	2.73371	4.60421
IFN-gamma pathway	0.22625	4.36488	4.59113
IL-4 Signaling Pathway	1.72351	2.86427	4.58779
Folate metabolism	2.93795	1.64875	4.5867
internal ribosome entry pathway	3.58612	1.0003	4.58642
GRB2 events in EGFR signaling	2.41097	2.16524	4.57621
Transmission across Chemical Synapses	0.000435024	4.57385	4.57429
Interleukin-1 signaling	3.32647	1.24124	4.56771
NOTCH-Ncore	0.15553	4.41201	4.56754
Prefoldin mediated transfer of substrate to CCT/TriC	1.20847	3.35693	4.5654
S1P4 pathway	3.86082	0.691662	4.55248
Proton Pump Inhibitor Pathway, Pharmacodynamics	0.765509	3.77204	4.53755
ErbB2/ErbB3 signaling events	1.93166	2.59672	4.52838
Hedgehog Signaling Pathway	3.0218	1.4967	4.5185
Glycogen breakdown (glycogenolysis)	3.0218	1.4967	4.5185
Deadenylation-dependent mRNA decay	4.1646	0.347438	4.51204
IL2 signaling events mediated by PI3K	1.75338	2.74674	4.50011
PDGFR-beta pathway	3.47629	0.999767	4.47606
CLEC7A (Dectin-1) induces NFAT activation	0.436768	4.02935	4.46611
Prolonged ERK activation events	0.436768	4.02935	4.46611
Rac1-Pak1-p38-MMP-2 pathway	1.69211	2.77029	4.4624
TRAF6 mediated IRF7 activation in TLR7/8 or 9 signaling	2.82227	1.63877	4.46104
il 6 signaling pathway	2.82227	1.63877	4.46104
Hedgehog ,on, state	0.375362	4.08424	4.4596
Trafficking of GluR2-containing AMPA receptors	0.123008	4.33348	4.45649
pelp1 modulation of estrogen receptor activity	3.7126	0.74279	4.45539
p38 MAPK Signaling Pathway	2.27569	2.17662	4.45231
TRAF6-mediated induction of TAK1 complex within TLR4 complex	3.74108	0.708764	4.44984
Glutamate Neurotransmitter Release Cycle	0.297739	4.13635	4.43409
Chronic myeloid leukemia	0.167993	4.2647	4.43269
Notch	1.28054	3.13712	4.41766
Signaling events mediated by HDAC Class I	3.34789	1.05856	4.40645
Cyclin A/B1/B2 associated events during G2/M transition	2.53696	1.8615	4.39845
Recognition and association of DNA glycosylase with site containing an affected pyrimidine	3.66603	0.726365	4.3924
Cleavage of the damaged pyrimidine	3.66603	0.726365	4.3924
Depyrimidination	3.66603	0.726365	4.3924
Synthesis of Ketone Bodies	3.66603	0.726365	4.3924
Sema4D mediated inhibition of cell attachment and migration	3.66603	0.726365	4.3924
CDC6 association with the ORC:origin complex	3.66603	0.726365	4.3924
DNA Replication Pre-Initiation	4.3191	0.060781	4.37989
M/G1 Transition	4.3191	0.060781	4.37989
Toxicity of botulinum toxin type C (BoNT/C)	0	4.37829	4.37829
Toxicity of botulinum toxin type G (BoNT/G)	0	4.37829	4.37829
Toxicity of botulinum toxin type E (BoNT/E)	0	4.37829	4.37829
Elastic fibre formation	2.67139	1.69559	4.36698
CRH	2.67139	1.69559	4.36698
Fc Epsilon Receptor I Signaling in Mast Cells	2.27747	2.08723	4.36469
Activation of TRKA receptors	2.96751	1.39327	4.36078
S1P3 pathway	3.59546	0.761416	4.35688
GPCR GroupI metabotropic glutamate receptor	1.88415	2.47106	4.35522
Acetylcholine Neurotransmitter Release Cycle	0.0202588	4.33348	4.35374
Cytoplasmic Ribosomal Proteins	0	4.34237	4.34237
NF-kB is activated and signals survival	1.63068	2.70484	4.33551
glycogenolysis	3.08817	1.23256	4.32072
B Cell Receptor Signaling Pathway	1.60063	2.70803	4.30866
IL1	2.98251	1.32541	4.30792
RHO GTPases activate PAKs	0.959038	3.34296	4.302
Class I PI3K signaling events	3.2286	1.06566	4.29425
Mesodermal Commitment Pathway	3.27989	0.981055	4.26094
TLR NFkB	3.12459	1.13601	4.26061
Hormonal control of Pubertal Growth Spurt	1.34043	2.9187	4.25913
anandamide degradation	1.34043	2.9187	4.25913
Noncanonical activation of NOTCH3	1.34043	2.9187	4.25913
creatine biosynthesis	1.34043	2.9187	4.25913
XAV939 inhibits tankyrase, stabilizing AXIN	1.34043	2.9187	4.25913
Cell cycle	1.96149	2.29463	4.25612
Interleukin-3, 5 and GM-CSF signaling	1.38078	2.87205	4.25282
Physiological and Pathological Hypertrophy of the Heart	2.79946	1.45251	4.25196
Phosphonate and phosphinate metabolism	1.32605	2.91263	4.23868
Synthesis of Dolichyl-phosphate	1.32605	2.91263	4.23868
Cyclin D associated events in G1	0.581973	3.63292	4.2149
G1 Phase	0.581973	3.63292	4.2149
role of egf receptor transactivation by gpcrs in cardiac hypertrophy	3.38768	0.822301	4.20998
Neurotransmitter release cycle	0.464836	3.71908	4.18391
Collecting duct acid secretion	1.35008	2.81669	4.16676
Vitamin B5 (pantothenate) metabolism	3.86082	0.304425	4.16524
Proteoglycan biosynthesis	1.54082	2.62247	4.16329
Integrin-linked kinase signaling	0.842801	3.30823	4.15103
BCR signaling pathway	2.07394	2.05696	4.13091
Establishment of Sister Chromatid Cohesion	0.0939379	4.02935	4.12328
Effects of Botulinum toxin	0.158778	3.96249	4.12127
Oncostatin_M	2.27445	1.8263	4.10075
KitReceptor	2.35638	1.7239	4.08028
DNA replication	3.57542	0.503308	4.07873
influence of ras and rho proteins on g1 to s transition	0.70591	3.35693	4.06284
erk and pi-3 kinase are necessary for collagen binding in corneal epithelia	2.93795	1.1213	4.05925
Regulation of p38-alpha and p38-beta	2.93795	1.1213	4.05925
nerve growth factor pathway (ngf)	2.37561	1.6696	4.04522
Hereditary Leiomyomatosis and Renal Cell Carcinoma Pathway	2.88706	1.15262	4.03968
Opioid Signalling	0.427939	3.6066	4.03454
mRNA 3,-end processing	0.218894	3.81261	4.03151
S1P1 pathway	3.21684	0.814071	4.03091
Non-integrin membrane-ECM interactions	3.942	0.0883721	4.03037
Focal adhesion	2.13295	1.89513	4.02809
BMP2-WNT4-FOXO1 Pathway in Human Primary Endometrial Stromal Cell Differentiation	3.74108	0.277163	4.01824
Alpha6 beta4 integrin-ligand interactions	3.74108	0.277163	4.01824
Toxicity of botulinum toxin type D (BoNT/D)	0	4.01188	4.01188
Toxicity of botulinum toxin type F (BoNT/F)	0	4.01188	4.01188
EPHB-mediated forward signaling	2.08766	1.92319	4.01086
Gamma carboxylation, hypusine formation and arylsulfatase activation	2.86005	1.14525	4.0053
Activation of NF-kappaB in B cells	1.43571	2.56872	4.00444
Pathways Affected in Adenoid Cystic Carcinoma	2.79739	1.20371	4.0011
IL4	2.79739	1.20371	4.0011
phosphoinositides and their downstream targets	1.65964	2.34068	4.00032
EGFR-dependent Endothelin signaling events	1.63678	2.35432	3.9911
MECP2 and Associated Rett Syndrome	0.8664	3.11922	3.98562
RHO GTPases Activate WASPs and WAVEs	0.424417	3.55887	3.98329
Signaling by EGFR	2.10838	1.86598	3.97436
Transcriptional activation by NRF2	2.14813	1.82467	3.9728
YAP1- and WWTR1 (TAZ)-stimulated gene expression	0	3.96249	3.96249
Nef Mediated CD4 Down-regulation	0	3.96249	3.96249
VEGF Signaling Pathway	2.47632	1.47781	3.95413
Alanine and aspartate metabolism	1.90468	2.03679	3.94147
map kinase inactivation of smrt corepressor	1.90468	2.03679	3.94147
CD28 dependent Vav1 pathway	1.90468	2.03679	3.94147
Calcineurin activates NFAT	0	3.93903	3.93903
glycoaminoglycan-protein linkage region biosynthesis	0	3.93903	3.93903
TGF-beta receptor signaling activates SMADs	1.89781	2.03441	3.93222
S1P2 pathway	3.28476	0.63196	3.91672
One Carbon Metabolism	2.74023	1.17293	3.91316
Canonical and Non-Canonical TGF-B signaling	2.67836	1.22521	3.90358
Tristetraprolin (TTP, ZFP36) binds and destabilizes mRNA	2.67836	1.22521	3.90358
Ectoderm Differentiation	1.55727	2.34595	3.90322
IGF signaling	0.825164	3.06467	3.88983
Ubiquinone Biosynthesis	3.7126	0.158887	3.87149
ESC Pluripotency Pathways	2.43315	1.43743	3.87058
TLR4 Signaling and Tolerance	3.0218	0.846534	3.86833
nfkb activation by nontypeable hemophilus influenzae	1.70446	2.16387	3.86833
MAPK and NFkB Signalling Pathways Inhibited by Yersinia YopJ	0.837199	3.02853	3.86573
BMP signaling Dro	3.1311	0.700679	3.83178
Angiopoietin receptor Tie2-mediated signaling	2.29222	1.53457	3.82679
Vitamin B9 (folate) metabolism	1.50707	2.31723	3.8243
Zinc homeostasis	1.75338	2.05948	3.81286
G1/S Transition	3.28074	0.530074	3.81081
EGFR1	1.62193	2.1813	3.80323
RIP-mediated NFkB activation via ZBP1	2.08863	1.70683	3.79546
Signaling by ROBO receptors	1.35213	2.43969	3.79182
skeletal muscle hypertrophy is regulated via akt-mtor pathway	2.53696	1.23271	3.76967
Deadenylation of mRNA	2.53696	1.23271	3.76967
Activation of gene expression by SREBF (SREBP)	0.557717	3.20554	3.76326
RANKL-RANK (Receptor activator of NFKB (ligand)) Signaling Pathway	2.15256	1.58465	3.73721
Splicing factor NOVA regulated synaptic proteins	1.6358	2.08723	3.72303
Ca-dependent events	0.362638	3.35693	3.71957
Nucleotide-binding domain, leucine rich repeat containing receptor (NLR) signaling pathways	2.12184	1.59643	3.71827
MAPK6/MAPK4 signaling	2.09677	1.61599	3.71275
Nongenotropic Androgen signaling	1.39182	2.31205	3.70387
Activation of Ca-permeable Kainate Receptor	0.540945	3.15942	3.70036
Ionotropic activity of kainate receptors	0.540945	3.15942	3.70036
Adenylate cyclase activating pathway	0.540945	3.15942	3.70036
Degradation of AXIN	0.540945	3.15942	3.70036
A tetrasaccharide linker sequence is required for GAG synthesis	0.481715	3.20554	3.68725
Calmodulin induced events	0.481715	3.20554	3.68725
CaM pathway	0.481715	3.20554	3.68725
TP53 Regulates Transcription of DNA Repair Genes	0.250495	3.43621	3.6867
Signaling by TGF-beta family members	2.22224	1.45529	3.67753
S Phase	2.8735	0.799459	3.67296
Retrograde neurotrophin signalling	0.231616	3.43621	3.66782
Dermatan sulfate biosynthesis	1.13378	2.53331	3.66709
Signaling by FGFR4 in disease	1.13378	2.53331	3.66709
Long-term depression	2.03179	1.63271	3.6645
bcr signaling pathway	2.69946	0.961778	3.66124
Protein folding	0.923801	2.73514	3.65894
RUNX2 regulates chondrocyte maturation	1.69655	1.96155	3.6581
phospholipase c signaling pathway	1.69655	1.96155	3.6581
LRR FLII-interacting protein 1 (LRRFIP1) activates type I IFN production	1.69655	1.96155	3.6581
Tachykinin receptors bind tachykinins	1.69655	1.96155	3.6581
NF-kB activation through FADD/RIP-1 pathway mediated by caspase-8 and -10	0.353239	3.29652	3.64976
D-myo-inositol-5-phosphate metabolism	3.21684	0.424907	3.64175
Arf6 trafficking events	2.81983	0.821036	3.64086
Sialic acid metabolism	0.370777	3.26785	3.63863
mapkinase signaling pathway	0.244763	3.39117	3.63593
adp-ribosylation factor	1.88415	1.74624	3.63039
Panitumumab Action Pathway	2.17064	1.45926	3.6299
Cetuximab Action Pathway	2.17064	1.45926	3.6299
Trastuzumab Action Pathway	2.17064	1.45926	3.6299
Fluorouracil Action Pathway	2.17064	1.45926	3.6299
Gefitinib Action Pathway	2.17064	1.45926	3.6299
Thioguanine Metabolism Pathway	2.17064	1.45926	3.6299
Fluorouracil Metabolism Pathway	2.17064	1.45926	3.6299
Interleukin-7 signaling	2.17064	1.45926	3.6299
Gut-Liver Indole Metabolism	2.17064	1.45926	3.6299
Metabolism of Dichloroethylene by CYP450	2.17064	1.45926	3.6299
Regulation of TP53 Activity through Association with Co-factors	2.17064	1.45926	3.6299
Acrylamide Biotransformation and Exposure Biomarkers	2.17064	1.45926	3.6299
adenine and adenosine salvage I	2.17064	1.45926	3.6299
Synthesis and processing of ENV and VPU	2.17064	1.45926	3.6299
Agmatine biosynthesis	2.17064	1.45926	3.6299
homocarnosine biosynthesis	2.17064	1.45926	3.6299
Microtubule-dependent trafficking of connexons from Golgi to the plasma membrane	2.17064	1.45926	3.6299
D-mannose degradation	2.17064	1.45926	3.6299
glutamine biosynthesis	2.17064	1.45926	3.6299
Metabolism of ingested MeSeO2H into MeSeH	2.17064	1.45926	3.6299
carnosine biosynthesis	2.17064	1.45926	3.6299
MGMT-mediated DNA damage reversal	2.17064	1.45926	3.6299
Signaling by FGFR1 amplification mutants	2.17064	1.45926	3.6299
PTK6 Regulates RHO GTPases, RAS GTPase and MAP kinases	1.39809	2.22181	3.6199
Canonical and Non-canonical Notch signaling	0.799837	2.81669	3.61652
Sepiapterin reductase deficiency	3.08817	0.527291	3.61546
Segawa syndrome	3.08817	0.527291	3.61546
Pterine Biosynthesis	3.08817	0.527291	3.61546
Dopa-responsive dystonia	3.08817	0.527291	3.61546
Hyperphenylalaniemia due to guanosine triphosphate cyclohydrolase deficiency	3.08817	0.527291	3.61546
Hyperphenylalaninemia due to 6-pyruvoyltetrahydropterin synthase deficiency (ptps)	3.08817	0.527291	3.61546
Hyperphenylalaninemia due to dhpr-deficiency	3.08817	0.527291	3.61546
PI3K/AKT activation	3.08817	0.527291	3.61546
E2F-enabled inhibition of pre-replication complex formation	3.08817	0.527291	3.61546
Displacement of DNA glycosylase by APEX1	3.08817	0.527291	3.61546
cysteine biosynthesis	3.08817	0.527291	3.61546
Galactosemia III	1.97949	1.62888	3.60837
Galactosemia II (GALK)	1.97949	1.62888	3.60837
Betaine Metabolism	1.97949	1.62888	3.60837
Nucleotide Sugars Metabolism	1.97949	1.62888	3.60837
SHC1 events in EGFR signaling	1.97949	1.62888	3.60837
Inactivation of CDC42 and RAC1	1.97949	1.62888	3.60837
Oncostatin M Signaling Pathway	1.92602	1.67904	3.60506
Transferrin endocytosis and recycling	0.481674	3.11965	3.60132
fmlp induced chemokine gene expression in hmc-1 cells	0.96558	2.62247	3.58805
Resolution of Abasic Sites (AP sites)	3.32042	0.244261	3.56468
Base Excision Repair	3.32042	0.244261	3.56468
Nanoparticle triggered regulated necrosis	2.61809	0.934732	3.55283
pkc-catalyzed phosphorylation of inhibitory phosphoprotein of myosin phosphatase	2.59178	0.953512	3.54529
Estrogen signaling pathway	0.0465305	3.49427	3.5408
Methylenetetrahydrofolate Reductase Deficiency (MTHFRD)	0.792603	2.73371	3.52631
pdgf signaling pathway	3.00053	0.522425	3.52295
Hedgehog	1.68116	1.824	3.50516
Disassembly of the destruction complex and recruitment of AXIN to the membrane	2.50164	0.999767	3.50141
melanocyte development and pigmentation pathway	0.792603	2.70484	3.49744
Notch-HLH transcription pathway	0.792603	2.70484	3.49744
BMAL1:CLOCK,NPAS2 activates circadian gene expression	0.792603	2.70484	3.49744
NICD traffics to nucleus	0.792603	2.70484	3.49744
Activation of AMPA receptors	0.657703	2.8376	3.4953
CMP-N-acetylneuraminate biosynthesis I (eukaryotes)	0.657703	2.8376	3.4953
trehalose degradation	0.657703	2.8376	3.4953
p75 NTR receptor-mediated signalling	0.409607	3.08499	3.4946
ATR signaling pathway	0.74081	2.74674	3.48754
LGI-ADAM interactions	0.0434243	3.43621	3.47963
EGFR Inhibitor Pathway, Pharmacodynamics	1.69211	1.78131	3.47342
methionine degradation	2.96751	0.502212	3.46972
IL3	0.464836	2.99704	3.46187
HIV-1 Nef: Negative effector of Fas and TNF-alpha	2.08766	1.36738	3.45504
Glucagon signaling in metabolic regulation	0.173716	3.26785	3.44157
Mitotic Telophase/Cytokinesis	0	3.43621	3.43621
Nanoparticle triggered autophagic cell death	3.40789	0.0261987	3.43409
Glycosaminoglycan degradation	1.25555	2.17424	3.42979
p75NTR signals via NF-kB	1.02984	2.39852	3.42836
bone remodeling	1.02984	2.39852	3.42836
hiv-1 nef: negative effector of fas and tnf	0.933417	2.49299	3.42641
RAC1 signaling pathway	0.557732	2.86427	3.42201
Activation of gene expression by SREBF (SREBP)	0.215834	3.20554	3.42137
PERK regulates gene expression	2.98775	0.429771	3.41752
tetrahydrobiopterin de novo biosynthesis	2.98775	0.429771	3.41752
purine ribonucleosides degradation to ribose-1-phosphate	2.98775	0.429771	3.41752
methionine salvage	2.98775	0.429771	3.41752
biotin-carboxyl carrier protein assembly	2.98775	0.429771	3.41752
S-adenosyl-L-methionine biosynthesis	2.98775	0.429771	3.41752
adenine and adenosine salvage III	2.98775	0.429771	3.41752
PP2A-mediated dephosphorylation of key metabolic factors	2.41097	1.00284	3.41381
Interleukin-1 processing	2.41097	1.00284	3.41381
Fc-epsilon receptor I signaling in mast cells	0.638926	2.75561	3.39454
PAR1-mediated thrombin signaling events	1.50353	1.86598	3.36951
Kinesins	0.198587	3.16948	3.36807
FGFR2 alternative splicing	1.35008	2.01376	3.36384
Degradation of beta-catenin by the destruction complex	2.21341	1.14525	3.35866
Role of Calcineurin-dependent NFAT signaling in lymphocytes	1.48799	1.8691	3.35708
Beta-catenin phosphorylation cascade	2.67836	0.675427	3.35379
Insulin Signaling	1.82841	1.51868	3.34709
Androgen receptor signaling pathway	3.12366	0.218616	3.34228
Autophagy - animal	3.33136	0.00315072	3.33451
Adenosine P1 receptors	2.21341	1.11638	3.32979
Transcriptional activation of cell cycle inhibitor p21	2.21341	1.11638	3.32979
Transcriptional activation of p53 responsive genes	2.21341	1.11638	3.32979
PTK6 Activates STAT3	2.21341	1.11638	3.32979
thioredoxin pathway	2.21341	1.11638	3.32979
Ceramide signaling pathway	1.41802	1.90521	3.32323
GPCR Adenosine A2A receptor	0.247618	3.06467	3.31228
Focal Adhesion	1.87186	1.42934	3.30121
Selenoamino Acid Metabolism	3.24442	0.0507687	3.29518
Metabolism of cofactors	3.21684	0.0682117	3.28505
Demo complete	0.361228	2.91263	3.27386
GDP-fucose biosynthesis	0.361228	2.91263	3.27386
TRAF3-dependent IRF activation pathway	1.63068	1.63877	3.26945
Type I hemidesmosome assembly	3.08817	0.160059	3.24822
Downstream signal transduction	1.08075	2.16387	3.24462
LPA receptor mediated events	1.22395	2.01979	3.24374
Thromboxane signalling through TP receptor	0.730439	2.50282	3.23326
Nephrin family interactions	0.730439	2.50282	3.23326
RANKL	0.730439	2.50282	3.23326
Cell-type Dependent Selectivity of CCK2R Signaling	2.82227	0.404877	3.22715
links between pyk2 and map kinases	0.905257	2.31723	3.22248
RHO GTPases Activate Formins	1.76268	1.45926	3.22195
Syndecan interactions	2.88706	0.334771	3.22183
CDO in myogenesis	1.70446	1.51061	3.21506
Myogenesis	1.70446	1.51061	3.21506
fc epsilon receptor i signaling in mast cells	1.70446	1.51061	3.21506
Gap junction	1.01379	2.20112	3.21491
CREB phosphorylation	1.04933	2.16524	3.21457
serine and glycine biosynthesis	1.04933	2.16524	3.21457
AGE-RAGE pathway	2.34162	0.871201	3.21282
Kit receptor signaling pathway	0.339435	2.86898	3.20842
Quercetin and Nf-kB- AP-1 Induced Cell Apoptosis	2.14813	1.05751	3.20564
GPR40 Pathway	2.14813	1.05751	3.20564
EPHA-mediated growth cone collapse	2.14813	1.05751	3.20564
Arf6 downstream pathway	2.14813	1.05751	3.20564
COPI-mediated anterograde transport	1.8032	1.40235	3.20555
Purine metabolism	0.29176	2.91263	3.20439
Polo-like kinase mediated events	3.0218	0.169837	3.19164
EBV LMP1 signaling	2.08863	1.09318	3.18181
G alpha (z) signalling events	1.06358	2.11666	3.18023
EGF	0.70591	2.47106	3.17697
p38 mapk signaling pathway	0.861769	2.31205	3.17382
Regulation of TP53 Activity through Acetylation	0.547842	2.62247	3.17031
Signaling events regulated by Ret tyrosine kinase	0.969905	2.19514	3.16505
SHP2 signaling	2.31456	0.837587	3.15214
B cell receptor signaling pathway	0.481107	2.671	3.15211
CDT1 association with the CDC6:ORC:origin complex	2.46039	0.691662	3.15205
Atypical NF-kappaB pathway	2.46039	0.691662	3.15205
Regulation of Actin Cytoskeleton	1.53865	1.60808	3.14673
Glucagon-like Peptide-1 (GLP1) regulates insulin secretion	0.540282	2.60333	3.14361
ceramide signaling pathway	0.684061	2.45848	3.14254
Cooperation of Prefoldin and TriC/CCT in actin and tubulin folding	0.684061	2.45848	3.14254
Brain-Derived Neurotrophic Factor (BDNF) signaling pathway	0.710604	2.43033	3.14094
DAP12 signaling	2.28283	0.849395	3.13223
Trafficking of AMPA receptors	0.00587445	3.11965	3.12552
Glutamate binding, activation of AMPA receptors and synaptic plasticity	0.00587445	3.11965	3.12552
PDGFR-alpha signaling pathway	2.3268	0.786094	3.1129
Glycogen metabolism	2.3268	0.786094	3.1129
TP53 Regulates Transcription of Genes Involved in G2 Cell Cycle Arrest	1.43571	1.6696	3.10532
Regulation of actin cytoskeleton	1.29362	1.80359	3.09721
Neurotrophin signaling pathway	0.438328	2.65431	3.09264
Pantothenate and CoA Biosynthesis	2.96751	0.0990398	3.06655
Alpha-oxidation of phytanate	2.96751	0.0990398	3.06655
Purine metabolism	0.152143	2.91263	3.06477
role of erbb2 in signal transduction and oncology	1.88415	1.17293	3.05709
TLR JNK	2.32762	0.725488	3.05311
Prostate cancer	1.01336	2.0236	3.03696
Bone Morphogenic Protein (BMP) Signalling and Regulation	1.90468	1.13093	3.03561
Hedgehog	1.20904	1.824	3.03303
Conversion from APC/C:Cdc20 to APC/C:Cdh1 in late anaphase	2.88706	0.144199	3.03126
Nef Mediated CD8 Down-regulation	0	3.02853	3.02853
cd40l signaling pathway	0.671684	2.35432	3.02601
retinoate biosynthesis I	0.671684	2.35432	3.02601
Inflammasomes	1.19969	1.82467	3.02436
Lagging Strand Synthesis	1.8705	1.15262	3.02312
Arf6 signaling events	2.08766	0.927954	3.01562
ctcf: first multivalent nuclear factor	1.30504	1.70683	3.01186
RNA Polymerase III Transcription Termination	1.30504	1.70683	3.01186
Signaling events mediated by the Hedgehog family	1.30504	1.70683	3.01186
The role of Nef in HIV-1 replication and disease pathogenesis	0.0424178	2.96935	3.01177
MASTL Facilitates Mitotic Progression	2.61809	0.382663	3.00076
Base-Excision Repair, AP Site Formation	2.61809	0.382663	3.00076
Ketone body metabolism	2.61809	0.382663	3.00076
Folding of actin by CCT/TriC	2.61809	0.382663	3.00076
cholesterol biosynthesis III (via desmosterol)	0.285965	2.70484	2.9908
cholesterol biosynthesis II (via 24,25-dihydrolanosterol)	0.285965	2.70484	2.9908
cholesterol biosynthesis I	0.285965	2.70484	2.9908
UTP and CTP dephosphorylation I	2.98775	0	2.98775
RalA downstream regulated genes	0.947301	2.03679	2.98409
NOTCH2 intracellular domain regulates transcription	0.947301	2.03679	2.98409
Fibroblast growth factor-1	1.05124	1.92508	2.97632
Death Receptor Signalling	0.438158	2.5373	2.97546
ROS, RNS production in phagocytes	0.201898	2.77172	2.97362
GPVI-mediated activation cascade	1.72868	1.24393	2.97261
EPHA forward signaling	1.72868	1.24393	2.97261
Phenylalanine and Tyrosine Metabolism	0.436768	2.53331	2.97008
Phenylketonuria	0.436768	2.53331	2.97008
Tyrosinemia Type 3 (TYRO3)	0.436768	2.53331	2.97008
Tyrosinemia Type 2 (or Richner-Hanhart syndrome)	0.436768	2.53331	2.97008
Transcription of E2F targets under negative control by p107 (RBL1) and p130 (RBL2) in complex with HDAC1	0.436768	2.53331	2.97008
Creatine metabolism	0.436768	2.53331	2.97008
Netrin-1 signaling	1.22498	1.74086	2.96585
role of ran in mitotic spindle regulation	2.22956	0.708764	2.93833
ER to Golgi Anterograde Transport	2.23694	0.701156	2.93809
Prolactin Signaling Pathway	0.911027	2.02707	2.93809
Integrated Lung Cancer Pathway	1.93166	0.99951	2.93117
Synthesis of IP3 and IP4 in the cytosol	2.29844	0.63196	2.9304
HH-Core	2.10787	0.814071	2.92194
prion pathway	2.10787	0.814071	2.92194
akt signaling pathway	2.10787	0.814071	2.92194
Netrin-mediated signaling events	1.13263	1.78628	2.91891
Influenza Virus Induced Apoptosis	0	2.9187	2.9187
epoxysqualene biosynthesis	0	2.9187	2.9187
GDP-L-fucose biosynthesis I (from GDP-D-mannose)	0	2.9187	2.9187
Signalling to ERK5	0	2.9187	2.9187
Apoptotic cleavage of cellular proteins	1.60507	1.30865	2.91372
Cleavage of Growing Transcript in the Termination Region	0.143244	2.77029	2.91353
RNA Polymerase II Transcription Termination	0.143244	2.77029	2.91353
Synthesis of glycosylphosphatidylinositol (GPI)	0.326049	2.56872	2.89477
PKA-mediated phosphorylation of CREB	0.326049	2.56872	2.89477
Bisphosphonate Pathway, Pharmacodynamics	0.884053	2.00262	2.88668
4-hydroxytamoxifen, Dexamethasone, and Retinoic Acids Regulation of p27 Expression	0.884053	2.00262	2.88668
Benzodiazepine Pathway, Pharmacodynamics	0.663681	2.22181	2.88549
RUNX3 regulates NOTCH signaling	0.663681	2.22181	2.88549
Signal Transduction of S1P Receptor	1.02353	1.8615	2.88503
Nuclear Events (kinase and transcription factor activation)	1.02353	1.8615	2.88503
agrin in postsynaptic differentiation	0.973048	1.90521	2.87826
SHC-related events triggered by IGF1R	1.63678	1.23256	2.86934
TRIF-mediated programmed cell death	1.63678	1.23256	2.86934
RAGE	1.80319	1.06566	2.86885
a6b1 and a6b4 Integrin signaling	1.80319	1.06566	2.86885
Rab regulation of trafficking	1.45122	1.41572	2.86694
ucalpain and friends in cell spread	1.64158	1.22521	2.86679
the igf-1 receptor and longevity	1.64158	1.22521	2.86679
RAB GEFs exchange GTP for GDP on RABs	1.45573	1.41091	2.86664
IGF-Ncore	0.465548	2.39852	2.86406
Intra-Golgi and retrograde Golgi-to-ER traffic	0.418907	2.44047	2.85937
mcalpain and friends in cell motility	0.96558	1.89098	2.85655
Inactivation of APC/C via direct inhibition of the APC/C complex	2.59178	0.262489	2.85426
Inhibition of the proteolytic activity of APC/C required for the onset of anaphase by mitotic spindle checkpoint components	2.59178	0.262489	2.85426
Post-chaperonin tubulin folding pathway	0.348964	2.50282	2.85178
angiotensin ii mediated activation of jnk pathway via pyk2 dependent signaling	0.918049	1.92319	2.84124
Wnt	1.5844	1.2561	2.8405
inhibition of cellular proliferation by gleevec	0.837339	2.00084	2.83818
Toxicity of botulinum toxin type A (BoNT/A)	0	2.8376	2.8376
Localization of the PINCH-ILK-PARVIN complex to focal adhesions	0	2.8376	2.8376
Processing of Intronless Pre-mRNAs	0.650729	2.17424	2.82497
Type II diabetes mellitus	0.470324	2.34728	2.81761
TNF receptor signaling pathway	0.470324	2.34728	2.81761
Signaling by NOTCH3	0.581973	2.21738	2.79935
PLC beta mediated events	0.581973	2.21738	2.79935
GABAergic synapse	0.142095	2.6548	2.7969
COPII-mediated vesicle transport	2.49687	0.293873	2.79074
Beta-catenin independent WNT signaling	0.383523	2.40179	2.78531
Attenuation phase	2.74023	0.0414494	2.78168
Longevity regulating pathway - multiple species	1.77893	0.999215	2.77815
Chaperonin-mediated protein folding	0.754427	2.0236	2.77802
Neurotransmitter receptors and postsynaptic signal transmission	0.000194979	2.7755	2.77569
Mitotic G1-G1/S phases	1.83633	0.936145	2.77247
Base excision repair	2.47919	0.292167	2.77136
IL2-mediated signaling events	2.30266	0.464304	2.76696
erythropoietin mediated neuroprotection through nf-kb	2.46039	0.304425	2.76481
regulation of p27 phosphorylation during cell cycle progression	0.0560821	2.70484	2.76092
Regulation of RUNX3 expression and activity	0.0560821	2.70484	2.76092
Transcription factor regulation in adipogenesis	2.3268	0.428694	2.7555
Hypothesized Pathways in Pathogenesis of Cardiovascular Disease	2.53696	0.216737	2.75369
Copper homeostasis	2.15256	0.600835	2.7534
Cation-coupled Chloride cotransporters	2.41097	0.342222	2.75319
ubiquinol-10 biosynthesis	2.41097	0.342222	2.75319
Porphyrin metabolism	2.41097	0.342222	2.75319
TICAM1,TRAF6-dependent induction of TAK1 complex	2.41097	0.342222	2.75319
TGF-Ncore	1.26691	1.48206	2.74898
Target Of Rapamycin (TOR) Signaling	2.67139	0.0769769	2.74837
TGF-beta super family signaling pathway canonical	2.00532	0.740935	2.74626
TP53 regulates transcription of additional cell cycle genes whose exact role in the p53 pathway remain uncertain	2.08863	0.645637	2.73427
HDR through MMEJ (alt-NHEJ)	2.61809	0.109389	2.72748
Tetrahydrobiopterin (BH4) synthesis, recycling, salvage and regulation	2.61809	0.109389	2.72748
KSRP (KHSRP) binds and destabilizes mRNA	1.87734	0.846534	2.72387
E2F transcription factor network	1.32894	1.39406	2.723
ZBP1(DAI) mediated induction of type I IFNs	1.35008	1.3719	2.72198
Spermidine and Spermine Biosynthesis	1.32605	1.39327	2.71932
NR1D1 (REV-ERBA) represses gene expression	1.32605	1.39327	2.71932
mRNA, protein, and metabolite inducation pathway by cyclosporin A	1.32605	1.39327	2.71932
PTK6 promotes HIF1A stabilization	1.32605	1.39327	2.71932
GDP-glucose biosynthesis II	1.32605	1.39327	2.71932
Alternative NF-kappaB pathway	1.32605	1.39327	2.71932
Polymerase switching on the C-strand of the telomere	1.39809	1.31761	2.7157
Polymerase switching	1.39809	1.31761	2.7157
Leading Strand Synthesis	1.39809	1.31761	2.7157
Removal of the Flap Intermediate	1.39809	1.31761	2.7157
Wnt Canonical	1.65379	1.05999	2.71377
Wnt Mammals	1.65379	1.05999	2.71377
FoxO signaling pathway	1.73221	0.979778	2.71199
nuclear receptors coordinate the activities of chromatin remodeling complexes and coactivators to facilitate initiation of transcription in carcinoma cells	1.97949	0.726365	2.70586
cbl mediated ligand-induced downregulation of egf receptors pathway	1.97949	0.726365	2.70586
Recycling of eIF2:GDP	1.97949	0.726365	2.70586
Synthesis of diphthamide-EEF2	1.97949	0.726365	2.70586
GABA shunt	1.97949	0.726365	2.70586
Thymic Stromal LymphoPoietin (TSLP) Signaling Pathway	1.53753	1.1665	2.70403
Sphingosine 1-phosphate (S1P) pathway	2.59178	0.109138	2.70091
Sphingolipid signaling pathway	2.12482	0.564768	2.68958
Ion homeostasis	1.45368	1.22566	2.67934
HIF-1-alpha transcription factor network	1.80589	0.871201	2.67709
Protein-protein interactions at synapses	0.00148627	2.6548	2.65629
Activation of BMF and translocation to mitochondria	0.917784	1.73422	2.652
CaMK IV-mediated phosphorylation of CREB	0.917784	1.73422	2.652
c-src mediated regulation of Cx43 function and closure of gap junctions	0.917784	1.73422	2.652
Inositol transporters	0.917784	1.73422	2.652
glutathione biosynthesis	0.917784	1.73422	2.652
inhibition of huntingtons disease neurodegeneration by histone deacetylase inhibitors	0.917784	1.73422	2.652
Signaling by plasma membrane FGFR1 fusions	0.917784	1.73422	2.652
Regulation of gap junction activity	0.917784	1.73422	2.652
Potassium transport channels	0.917784	1.73422	2.652
Interleukin-38 signaling	0.917784	1.73422	2.652
Type 2 papillary renal cell carcinoma	1.57345	1.076	2.64945
Gastrin	1.77827	0.869806	2.64807
Steroid biosynthesis	1.25555	1.38905	2.6446
Association Between Physico-Chemical Features and Toxicity Associated Pathways	1.92602	0.709577	2.6356
Trk receptor signaling mediated by the MAPK pathway	0.173716	2.45848	2.6322
Ras Signaling	0.267413	2.3645	2.63191
Reelin signaling pathway	0.15553	2.47106	2.62659
multi-step regulation of transcription by pitx2	1.88415	0.739275	2.62343
Plexin-D1 Signaling	1.1562	1.45251	2.60871
Association of TriC/CCT with target proteins during biosynthesis	2.09677	0.496706	2.59347
Synthesis, secretion, and deacylation of Ghrelin	1.13378	1.45926	2.59304
Vasopressin-regulated water reabsorption	0.926861	1.66478	2.59164
Nephrin/Neph1 signaling in the kidney podocyte	1.08075	1.51061	2.59136
Ghrelin	0.969905	1.61599	2.58589
Gamma-glutamyl-transpeptidase deficiency	1.13378	1.44259	2.57637
5-oxoprolinase deficiency	1.13378	1.44259	2.57637
Gamma-Glutamyltransferase Deficiency	1.13378	1.44259	2.57637
Glutathione Metabolism	1.13378	1.44259	2.57637
Glutathione Synthetase Deficiency	1.13378	1.44259	2.57637
5-Oxoprolinuria	1.13378	1.44259	2.57637
NOTCH-Core	1.13378	1.44259	2.57637
TP53 Regulates Transcription of Cell Cycle Genes	1.57031	0.999342	2.56965
Platelet activation	0.82825	1.7409	2.56915
Endothelins	1.13653	1.43034	2.56687
NOD1/2 Signaling Pathway	1.72868	0.822301	2.55099
human cytomegalovirus and map kinase pathways	0.151946	2.39852	2.55046
Glypican 1 network	1.50707	1.04303	2.55011
Toll-Like Receptors Cascades	1.63347	0.91324	2.54671
Regulation of cholesterol biosynthesis by SREBP (SREBF)	0.234276	2.31205	2.54633
VEGFA-VEGFR2 Pathway	0.555745	1.98521	2.54096
Mismatch repair	1.30504	1.23256	2.5376
CD4 T cell receptor signaling	1.47827	1.05725	2.53552
Angiogenesis	1.8705	0.660102	2.5306
Activation of NMDA receptor and postsynaptic events	0.33149	2.19514	2.52663
NAD+ metabolism	1.02984	1.4967	2.52654
Transcription of E2F targets under negative control by DREAM complex	1.02984	1.4967	2.52654
Regulation of KIT signaling	1.02984	1.4967	2.52654
Sema3A PAK dependent Axon repulsion	1.02984	1.4967	2.52654
Pathways in clear cell renal cell carcinoma	0.421755	2.10197	2.52373
TFs Regulate miRNAs related to cardiac hypertrophy	1.63068	0.885489	2.51617
trka receptor signaling pathway	1.63068	0.885489	2.51617
Corticotropin-releasing hormone signaling pathway	2.20116	0.313843	2.515
G-protein mediated events	0.523521	1.99127	2.51479
Molecules associated with elastic fibres	1.39182	1.1213	2.51312
MAPK targets/ Nuclear events mediated by MAP kinases	1.39182	1.1213	2.51312
Fas Ligand (FasL) pathway and Stress induction of Heat Shock Proteins (HSP) regulation	0.646125	1.86598	2.51211
Longevity regulating pathway	2.06722	0.44462	2.51184
HS-GAG degradation	0.959038	1.54946	2.50849
TGF-beta receptor signaling	2.29222	0.214823	2.50704
Nucleotide GPCRs	2.22956	0.277163	2.50672
rho-selective guanine exchange factor akap13 mediates stress fiber formation	2.22956	0.277163	2.50672
Heme biosynthesis	2.22956	0.277163	2.50672
eNOS activation	2.22956	0.277163	2.50672
Type II diabetes mellitus	0.158147	2.34728	2.50543
Insulin resistance	1.95673	0.54748	2.50421
DNA Damage Recognition in GG-NER	1.60507	0.897495	2.50257
miR-targeted genes in adipocytes - TarBase	2.47919	0.00957263	2.48876
Assembly of active LPL and LIPC lipase complexes	2.46039	0.0233072	2.48369
Thiamine Metabolism	2.21341	0.258271	2.47168
Astrocytic Glutamate-Glutamine Uptake And Metabolism	2.21341	0.258271	2.47168
ATF6 (ATF6-alpha) activates chaperones	2.21341	0.258271	2.47168
Metabolism of ingested H2SeO4 and H2SeO3 into H2Se	2.21341	0.258271	2.47168
CLEC7A/inflammasome pathway	2.21341	0.258271	2.47168
propionyl-CoA degradation	2.21341	0.258271	2.47168
NGF processing	2.21341	0.258271	2.47168
Expression and Processing of Neurotrophins	2.21341	0.258271	2.47168
Activated NTRK2 signals through PLCG1	2.21341	0.258271	2.47168
Activated NTRK2 signals through FYN	2.21341	0.258271	2.47168
Proteoglycan syndecan-mediated signaling events	2.21341	0.258271	2.47168
mRNA capping	2.21341	0.258271	2.47168
Neurotransmitter uptake and metabolism In glial cells	2.21341	0.258271	2.47168
Resolution of AP sites via the single-nucleotide replacement pathway	2.21341	0.258271	2.47168
er associated degradation (erad) pathway	2.37561	0.0929192	2.46853
Excitatory Neural Signalling Through 5-HTR 4 and Serotonin	0.837199	1.62888	2.46608
stat3 signaling pathway	0.837199	1.62888	2.46608
NIK-->noncanonical NF-kB signaling	0.837199	1.62888	2.46608
Dectin-1 mediated noncanonical NF-kB signaling	0.837199	1.62888	2.46608
Phosphate bond hydrolysis by NTPDase proteins	0.837199	1.62888	2.46608
Ligand-receptor interactions	0.837199	1.62888	2.46608
Nef and signal transduction	0.837199	1.62888	2.46608
HuR (ELAVL1) binds and stabilizes mRNA	0.837199	1.62888	2.46608
DNA Damage Reversal	0.837199	1.62888	2.46608
Signaling mediated by p38-alpha and p38-beta	0.540282	1.92319	2.46348
Golgi Associated Vesicle Biogenesis	0.0732087	2.39009	2.4633
Gastric acid secretion	0.695372	1.76747	2.46284
phosphorylation of mek1 by cdk5/p35 down regulates the map kinase pathway	0.231616	2.22181	2.45343
C-type lectin receptors (CLRs)	1.04861	1.40235	2.45095
Serotonin Receptor 4-6-7 and NR3C Signaling	0.27254	2.17424	2.44678
Prostacyclin signalling through prostacyclin receptor	0.27254	2.17424	2.44678
citrulline-nitric oxide cycle	0.483525	1.96155	2.44508
Synthesis of PI	0.483525	1.96155	2.44508
protein kinase a at the centrosome	1.90468	0.53647	2.44115
Degradation pathway of sphingolipids, including diseases	1.69655	0.74279	2.43934
RUNX3 regulates CDKN1A transcription	1.69655	0.74279	2.43934
ketolysis	1.69655	0.74279	2.43934
RUNX3 regulates BCL2L11 (BIM) transcription	1.69655	0.74279	2.43934
G2/M DNA replication checkpoint	1.69655	0.74279	2.43934
Melanin biosynthesis	1.69655	0.74279	2.43934
PTK6 Regulates Proteins Involved in RNA Processing	1.69655	0.74279	2.43934
Extrinsic Pathway of Fibrin Clot Formation	1.69655	0.74279	2.43934
Negative regulation of TCF-dependent signaling by DVL-interacting proteins	1.69655	0.74279	2.43934
RUNX1 regulates transcription of genes involved in interleukin signaling	1.69655	0.74279	2.43934
Catabolism of glucuronate to xylulose-5-phosphate	1.69655	0.74279	2.43934
IL2 signaling events mediated by STAT5	0.547842	1.89098	2.43882
RNA Polymerase III Chain Elongation	1.43571	1.0003	2.43602
role of erk5 in neuronal survival pathway	0.418248	2.01376	2.43201
MET promotes cell motility	0.418248	2.01376	2.43201
Retrograde transport at the Trans-Golgi-Network	0.182816	2.2421	2.42491
Alanine Aspartate Asparagine metabolism	0.554083	1.8615	2.41558
NOTCH3 Activation and Transmission of Signal to the Nucleus	0.554083	1.8615	2.41558
Resolution of AP sites via the multiple-nucleotide patch replacement pathway	1.87427	0.528138	2.40241
Beta-catenin independent WNT signaling	0	2.40179	2.40179
HH-Ncore	0.557717	1.83738	2.3951
Serotonin Receptor 2 and ELK-SRF-GATA4 signaling	0.557717	1.83738	2.3951
NOTCH3 Intracellular Domain Regulates Transcription	0.557717	1.83738	2.3951
PKA activation	0.389732	2.00262	2.39236
PKA activation in glucagon signalling	0.389732	2.00262	2.39236
TCR	0.101135	2.28936	2.3905
ISG15 antiviral mechanism	1.54082	0.849395	2.39022
Antiviral mechanism by IFN-stimulated genes	1.54082	0.849395	2.39022
how does salmonella hijack a cell	0.353239	2.03679	2.39003
Reduction of cytosolic Ca++ levels	0.353239	2.03679	2.39003
RUNX3 regulates p14-ARF	0.540945	1.84065	2.3816
Removal of the Flap Intermediate from the C-strand	0.540945	1.84065	2.3816
Signaling by FGFR3 fusions in cancer	0.540945	1.84065	2.3816
Glycosphingolipid biosynthesis - ganglio series	0.555885	1.82467	2.38056
Regulation of sister chromatid separation at the metaphase-anaphase transition	0.555885	1.82467	2.38056
CD28 co-stimulation	1.13263	1.24393	2.37656
Methotrexate Pathway (Cancer Cell), Pharmacodynamics	2.14813	0.227914	2.37605
Galactose metabolism	1.95053	0.404877	2.3554
Tgif disruption of Shh signaling	0	2.35432	2.35432
ErbB signaling pathway	0.0625623	2.26742	2.32998
Interleukin-1 family signaling	1.99749	0.328629	2.32612
Proteoglycans in cancer	1.69581	0.62756	2.32337
Simplified Depiction of MYD88 Distinct Input-Output Pathway	1.64158	0.675427	2.31701
TRAF6 mediated IRF7 activation	1.64158	0.675427	2.31701
Heparan sulfate/heparin (HS-GAG) metabolism	0.557732	1.75677	2.3145
TCR signaling	1.20904	1.10532	2.31436
Cell death signalling via NRAGE, NRIF and NADE	0.278403	2.02707	2.30547
Selenocysteine synthesis	0	2.30514	2.30514
Signaling Pathways in Glioblastoma	0.139341	2.16571	2.30505
Sodium/Calcium exchangers	2.22956	0.074615	2.30418
Depolymerisation of the Nuclear Lamina	2.22956	0.074615	2.30418
Signaling by activated point mutants of FGFR1	2.22956	0.074615	2.30418
Pantothenate and CoA biosynthesis	2.10787	0.189534	2.29741
mRNA decay by 3, to 5, exoribonuclease	1.87734	0.417648	2.29498
Trans-sulfuration pathway	1.35999	0.934732	2.29472
Hyaluronan uptake and degradation	1.35999	0.934732	2.29472
Removal of aminoterminal propeptides from gamma-carboxylated proteins	1.35999	0.934732	2.29472
Acetylcholine regulates insulin secretion	1.35999	0.934732	2.29472
FBXL7 down-regulates AURKA during mitotic entry and in early mitosis	1.35999	0.934732	2.29472
Endocrine and other factor-regulated calcium reabsorption	0.694503	1.59643	2.29093
NOTCH1 Intracellular Domain Regulates Transcription	0.694503	1.59643	2.29093
IL-1 JNK	1.77893	0.508632	2.28757
Class I PI3K signaling events mediated by Akt	0.918049	1.36738	2.28543
Wnt Signaling Pathway and Pluripotency	1.71758	0.565746	2.28333
Notch signaling pathway	0.377387	1.90521	2.2826
Nectin adhesion pathway	0.96558	1.30333	2.26891
Glutathione synthesis and recycling	0.0434243	2.22181	2.26524
Regulation of nuclear SMAD2/3 signaling	0.398061	1.86562	2.26368
IGF-Core	1.47207	0.786094	2.25816
Processive synthesis on the lagging strand	1.19969	1.05751	2.2572
Degradation of GLI1 by the proteasome	1.19969	1.05751	2.2572
IL-7 Signaling Pathway	1.02353	1.23271	2.25624
LDL clearance	0.0804698	2.17424	2.25471
Signaling by NTRK2 (TRKB)	1.09762	1.15262	2.25024
Vasopressin regulates renal water homeostasis via Aquaporins	0.292308	1.95686	2.24917
Tacrolimus/Cyclosporine Pathway, Pharmacodynamics	0.581973	1.66478	2.24675
Keratan sulfate/keratin metabolism	1.72868	0.509856	2.23854
signal transduction through il1r	0.74081	1.49145	2.23226
alk in cardiac myocytes	1.35008	0.879656	2.22973
Cell Cycle	1.20827	1.02052	2.22879
Thiamine metabolism	2.14813	0.0735906	2.22172
mRNA decay by 5, to 3, exoribonuclease	2.14813	0.0735906	2.22172
PAR4-mediated thrombin signaling events	2.14813	0.0735906	2.22172
Arrhythmogenic right ventricular cardiomyopathy (ARVC)	1.61478	0.606211	2.22099
White fat cell differentiation	1.25614	0.961778	2.21792
White fat cell differentiation	1.25614	0.961778	2.21792
POU5F1 (OCT4), SOX2, NANOG activate genes related to proliferation	1.97949	0.233969	2.21346
ketogenesis	1.97949	0.233969	2.21346
Synthesis, secretion, and inactivation of Glucose-dependent Insulinotropic Polypeptide (GIP)	1.97949	0.233969	2.21346
Ubiquinol biosynthesis	1.97949	0.233969	2.21346
arsenate detoxification I (glutaredoxin)	2.21341	0	2.21341
proline biosynthesis	2.21341	0	2.21341
Chondroitin sulfate biosynthesis	1.8705	0.334771	2.20527
Signaling events mediated by PTP1B	1.85281	0.349641	2.20245
Effects of PIP2 hydrolysis	0.183358	2.01376	2.19712
CTLA4 inhibitory signaling	1.65964	0.53311	2.19275
G13 Signaling Pathway	1.60507	0.583736	2.18881
Neurexins and neuroligins	0.00987475	2.17833	2.1882
GABA receptor Signaling	0.02746	2.16062	2.18808
Progesterone-mediated oocyte maturation	1.90696	0.27373	2.18069
Notch Signaling Pathway	0.696801	1.48206	2.17886
Angiogenesis overview	0.696801	1.47781	2.17461
Nonsense-Mediated Decay (NMD)	1.4427e-09	2.17134	2.17134
Nonsense Mediated Decay (NMD) enhanced by the Exon Junction Complex (EJC)	1.4427e-09	2.17134	2.17134
thiamin salvage III	2.17064	0	2.17064
acyl carrier protein metabolism	2.17064	0	2.17064
UDP-N-acetyl-D-galactosamine biosynthesis I	2.17064	0	2.17064
sorbitol degradation I	2.17064	0	2.17064
ALKBH2 mediated reversal of alkylation damage	2.17064	0	2.17064
Mtb iron assimilation by chelation	2.17064	0	2.17064
Response of Mtb to phagocytosis	2.17064	0	2.17064
Latent infection of Homo sapiens with Mycobacterium tuberculosis	2.17064	0	2.17064
overview of telomerase rna component gene hterc transcriptional regulation	0	2.16524	2.16524
CD4 T cell receptor signaling-NFkB cascade	1.69023	0.474926	2.16515
TP53 Regulates Metabolic Genes	1.63678	0.527291	2.16407
Heme Biosynthesis	1.63678	0.527291	2.16407
Benzo(a)pyrene metabolism	1.63678	0.527291	2.16407
ROBO receptors bind AKAP5	1.63678	0.527291	2.16407
Serine biosynthesis	1.63678	0.527291	2.16407
heme biosynthesis	1.63678	0.527291	2.16407
IL-6-type cytokine receptor ligand interactions	2.14813	0.0157245	2.16386
Glucagon-type ligand receptors	0.370777	1.78628	2.15706
Protein export	2.08863	0.0615483	2.15018
Sema4D in semaphorin signaling	1.87427	0.273388	2.14766
T-Cell antigen Receptor (TCR) Signaling Pathway	0.159082	1.98521	2.1443
Hedgehog Signaling Pathway	0.646125	1.4967	2.14283
TSH	1.50707	0.63196	2.13903
Downregulation of TGF-beta receptor signaling	1.50707	0.63196	2.13903
POU5F1 (OCT4), SOX2, NANOG activate genes related to proliferation	1.90468	0.233969	2.13865
WNT-Core	0.926861	1.20921	2.13607
Tumor suppressor activity of SMARCB1	0.481674	1.64875	2.13042
HSP90 chaperone cycle for steroid hormone receptors (SHR)	2.10787	0.01824	2.12611
Endochondral Ossification	1.22395	0.89355	2.1175
DDX58/IFIH1-mediated induction of interferon-alpha/beta	1.05843	1.05856	2.11699
Degradation of beta-catenin by the destruction complex	0.969905	1.14525	2.11516
Regulation of Androgen receptor activity	0.740423	1.37295	2.11338
Notch signaling pathway	0.207079	1.90521	2.11229
Methionine Cysteine metabolism	1.68116	0.430178	2.11134
tpo signaling pathway	1.68116	0.430178	2.11134
IL17 signaling pathway	1.39182	0.719153	2.11097
wnt signaling pathway	1.39182	0.719153	2.11097
Degradation of DVL	0.0725218	2.03679	2.10931
role of pi3k subunit p85 in regulation of actin organization and cell migration	0.884053	1.22521	2.10926
IL8- and CXCR2-mediated signaling events	1.02025	1.076	2.09625
ErbB Signaling Pathway	0.506262	1.58465	2.09091
apoptotic signaling in response to dna damage	1.39809	0.691662	2.08975
Triglyceride biosynthesis	1.39809	0.691662	2.08975
Influenza A virus infection	1.34043	0.748771	2.0892
Felbamate Metabolism	1.34043	0.748771	2.0892
Signaling by PTK6	1.34043	0.748771	2.0892
lactose degradation III	1.34043	0.748771	2.0892
PAOs oxidise polyamines to amines	1.34043	0.748771	2.0892
putrescine biosynthesis II	1.34043	0.748771	2.0892
D-myo-inositol (3,4,5,6)-tetrakisphosphate biosynthesis	1.34043	0.748771	2.0892
protein O-[N-acetyl]-glucosylation	1.34043	0.748771	2.0892
glycerol-3-phosphate shuttle	1.34043	0.748771	2.0892
degradation of the rar and rxr by the proteasome	1.34043	0.748771	2.0892
lipoate biosynthesis and incorporation	1.34043	0.748771	2.0892
NAD phosphorylation and dephosphorylation	1.34043	0.748771	2.0892
Activation of CaMK IV	1.34043	0.748771	2.0892
Abasic sugar-phosphate removal via the single-nucleotide replacement pathway	1.34043	0.748771	2.0892
Interaction between PHLDA1 and AURKA	1.34043	0.748771	2.0892
Transport of connexons to the plasma membrane	1.34043	0.748771	2.0892
Trehalose Degradation	0.947301	1.13093	2.07823
Hyaluronan metabolism	0.947301	1.13093	2.07823
mechanism of protein import into the nucleus	0.947301	1.13093	2.07823
PECAM1 interactions	0.947301	1.13093	2.07823
IL9	0.947301	1.13093	2.07823
Androgen Receptor Network in Prostate Cancer	0.252116	1.824	2.07611
RHO GTPases Activate ROCKs	1.25555	0.814071	2.06962
RHO GTPases activate CIT	1.25555	0.814071	2.06962
VEGFR2 mediated cell proliferation	1.25555	0.814071	2.06962
TGF-beta Signaling Pathway	1.34008	0.72538	2.06546
fas signaling pathway (cd95)	0.227584	1.83738	2.06496
mTOR signaling pathway	1.06363	0.998615	2.06224
tnf/stress related signaling	0.348964	1.70683	2.05579
Adrenaline,noradrenaline inhibits insulin secretion	0.348964	1.70683	2.05579
Oxidative Stress Regulatory Pathway (Erythrocyte)	1.04933	1.00284	2.05217
DSCAM interactions	1.04933	1.00284	2.05217
metabolism of anandamide an endogenous cannabinoid	1.04933	1.00284	2.05217
chondroitin sulfate degradation (metazoa)	1.04933	1.00284	2.05217
SOS-mediated signalling	1.04933	1.00284	2.05217
inositol pyrophosphates biosynthesis	1.04933	1.00284	2.05217
Clearance of Nuclear Envelope Membranes from Chromatin	1.04933	1.00284	2.05217
NR1D1 (REV-ERBA) represses gene expression	0.657703	1.39327	2.05097
Bacterial invasion of epithelial cells	0.11838	1.92508	2.04346
Asymmetric localization of PCP proteins	0.650729	1.38905	2.03978
Antimetabolite Pathway - Folate Cycle, Pharmacodynamics	1.63068	0.404877	2.03555
role of mitochondria in apoptotic signaling	1.63068	0.404877	2.03555
Signaling by Activin	1.63068	0.404877	2.03555
Import of palmitoyl-CoA into the mitochondrial matrix	1.63068	0.404877	2.03555
Galactose metabolism	1.63068	0.404877	2.03555
Regulation of insulin secretion	0.306555	1.7239	2.03046
Downregulation of SMAD2/3:SMAD4 transcriptional activity	0.477553	1.54946	2.02701
NGF	0.477553	1.54946	2.02701
dermatan sulfate biosynthesis	0.0202588	2.00262	2.02288
S1P5 pathway	1.97949	0.0392667	2.01876
Energy Metabolism	0.421968	1.59643	2.0184
superpathway of methionine degradation	1.8705	0.144199	2.0147
pten dependent cell cycle arrest and apoptosis	0.187615	1.82467	2.01229
inactivation of gsk3 by akt causes accumulation of b-catenin in alveolar macrophages	1.34166	0.667651	2.00931
Nonsense Mediated Decay (NMD) independent of the Exon Junction Complex (EJC)	2.30831e-08	2.00887	2.00887
Nef-mediates down modulation of cell surface receptors by recruiting them to clathrin adapters	0.00573035	2.00084	2.00657
Glutamatergic synapse	0.137589	1.8658	2.00339
Signaling by ERBB2	1.20299	0.799325	2.00231
COPI-independent Golgi-to-ER retrograde traffic	1.57345	0.426808	2.00026
HDR through Single Strand Annealing (SSA)	1.75338	0.244261	1.99764
Formation of a pool of free 40S subunits	3.02966e-08	1.99701	1.99701
IL-6 signaling pathway	1.0182	0.966676	1.98488
ErbB4 signaling events	0.861769	1.1213	1.98307
Hypoacetylaspartia	0.663681	1.31761	1.98129
Aspartate Metabolism	0.663681	1.31761	1.98129
Canavan Disease	0.663681	1.31761	1.98129
sumoylation by ranbp2 regulates transcriptional repression	0.663681	1.31761	1.98129
Adenylate cyclase inhibitory pathway	0.663681	1.31761	1.98129
Inhibition of adenylate cyclase pathway	0.663681	1.31761	1.98129
Mismatch repair (MMR) directed by MSH2:MSH6 (MutSalpha)	0.663681	1.31761	1.98129
miR-509-3p alteration of YAP1-ECM axis	1.43571	0.536854	1.97257
atm signaling pathway	1.43571	0.536854	1.97257
G-protein beta:gamma signalling	0.141834	1.82746	1.9693
Signaling events mediated by TCPTP	1.07055	0.897495	1.96805
Beta Oxidation of Very Long Chain Fatty Acids	0.121948	1.84065	1.9626
Adrenoleukodystrophy, X-linked	0.121948	1.84065	1.9626
Carnitine-acylcarnitine translocase deficiency	0.121948	1.84065	1.9626
Activation of SMO	0.121948	1.84065	1.9626
MAP3K8 (TPL2)-dependent MAPK1/3 activation	0.465548	1.4967	1.96225
Phenylalanine, tyrosine and tryptophan biosynthesis	0	1.96155	1.96155
MET interacts with TNS proteins	0	1.96155	1.96155
MET activates PTPN11	0	1.96155	1.96155
MicroRNAs in cardiomyocyte hypertrophy	1.27974	0.676107	1.95585
FGFR1c ligand binding and activation	1.90468	0.0507687	1.95545
Glycosylphosphatidylinositol (GPI)-anchor biosynthesis	0.0907241	1.8615	1.95222
Uptake and actions of bacterial toxins	0.0907241	1.8615	1.95222
IL11	1.30504	0.645637	1.95067
ID	0.905257	1.04303	1.94829
Interleukin-7 signaling	0.481715	1.45926	1.94098
p53 pathway	0.656035	1.28167	1.93771
Phospholipase C-mediated cascade: FGFR1	1.87734	0.0522631	1.9296
Regulation of Ras family activation	0.684061	1.24393	1.92799
Alpha4 beta1 integrin signaling events	0.684061	1.24393	1.92799
Osteopontin Signaling	0.285965	1.63877	1.92474
Kennedy pathway from Sphingolipids	0.285965	1.63877	1.92474
stearate biosynthesis	0.285965	1.63877	1.92474
b cell survival pathway	0.285965	1.63877	1.92474
effects of calcineurin in keratinocyte differentiation	0.285965	1.63877	1.92474
Receptor-ligand binding initiates the second proteolytic cleavage of Notch receptor	0.285965	1.63877	1.92474
Platelet Adhesion to exposed collagen	0.285965	1.63877	1.92474
Signal regulatory protein family interactions	0.285965	1.63877	1.92474
Respiratory electron transport	1.81028	0.111463	1.92174
Phosphorylation of the APC/C	1.8705	0.0498242	1.92032
Eukaryotic Translation Termination	2.88539e-09	1.92016	1.92016
superpathway of inositol phosphate compounds	1.4825	0.434286	1.91678
Methionine De Novo and Salvage Pathway	0.959038	0.953512	1.91255
leucine degradation	1.90468	0.00635574	1.91104
Caloric restriction and aging	0.671684	1.23256	1.90424
spliceosomal assembly	0.671684	1.23256	1.90424
polyadenylation of mrna	0.671684	1.23256	1.90424
cycling of ran in nucleocytoplasmic transport	0.671684	1.23256	1.90424
Formation of annular gap junctions	0.671684	1.23256	1.90424
NAD+ biosynthetic pathways	1.47207	0.428694	1.90076
Signaling by FGFR3 point mutants in cancer	1.47207	0.428694	1.90076
Signaling by FGFR3 in disease	1.47207	0.428694	1.90076
Signaling by NOTCH1	0.228213	1.67037	1.89858
Arrhythmogenic Right Ventricular Cardiomyopathy	1.41912	0.478135	1.89725
Signaling pathways regulating pluripotency of stem cells	1.78285	0.113337	1.89619
Signaling by high-kinase activity BRAF mutants	0.32459	1.5648	1.88939
Myometrial Relaxation and Contraction Pathways	0.643373	1.24463	1.88801
Cellular response to heat stress	1.87734	0.0105794	1.88792
Nucleotide-like (purinergic) receptors	1.87734	0.0105794	1.88792
proteasome complex	1.87427	0.0135258	1.8878
Signaling events mediated by Stem cell factor receptor (c-Kit)	0.240235	1.64523	1.88546
Apoptosis - multiple species	1.72868	0.152003	1.88069
Endothelin Pathways	1.72868	0.152003	1.88069
Taurine and hypotaurine metabolism	0.436768	1.44259	1.87936
insulin signaling pathway	0.436768	1.44259	1.87936
Processive synthesis on the C-strand of the telomere	0.436768	1.44259	1.87936
Signaling mediated by p38-gamma and p38-delta	0.436768	1.44259	1.87936
Synthesis of PC	0.70591	1.17293	1.87884
Transcriptional regulation by the AP-2 (TFAP2) family of transcription factors	0.877766	0.99951	1.87728
cadmium induces dna synthesis and proliferation in macrophages	1.02984	0.846534	1.87638
Regulation of pyruvate dehydrogenase (PDH) complex	1.02984	0.846534	1.87638
eukaryotic protein translation	1.02984	0.846534	1.87638
Cell-extracellular matrix interactions	1.02984	0.846534	1.87638
RNA Pol II CTD phosphorylation and interaction with CE during HIV infection	1.35008	0.522425	1.8725
RNA Pol II CTD phosphorylation and interaction with CE	1.35008	0.522425	1.8725
IL-7	1.35008	0.522425	1.8725
TGF-Core	1.11738	0.754665	1.87204
trefoil factors initiate mucosal healing	1.18043	0.683581	1.86401
WNT-Ncore	1.25614	0.606676	1.86281
Translocation of GLUT4 to the plasma membrane	1.25614	0.606676	1.86281
Thrombin signalling through proteinase activated receptors (PARs)	0.422908	1.434	1.85691
TNFR1-induced NFkappaB signaling pathway	1.50707	0.348824	1.8559
Signaling by BMP	1.50707	0.348824	1.8559
Degradation of Superoxides	1.69655	0.158887	1.85544
Physiological factors	1.69655	0.158887	1.85544
Sulindac Metabolic Pathway	1.69655	0.158887	1.85544
ATF6 (ATF6-alpha) activates chaperone genes	1.69655	0.158887	1.85544
Gastric ulcer formation	1.69655	0.158887	1.85544
folate polyglutamylation	1.69655	0.158887	1.85544
Propionyl-CoA catabolism	1.69655	0.158887	1.85544
SMAC-mediated dissociation of IAP:caspase complexes	1.69655	0.158887	1.85544
SMAC-mediated apoptotic response	1.69655	0.158887	1.85544
PTK6 Expression	1.69655	0.158887	1.85544
SMAC binds to IAPs	1.69655	0.158887	1.85544
FAS (CD95) signaling pathway	0.918049	0.927954	1.846
Biotin transport and metabolism	1.13378	0.708764	1.84254
cxcr4 signaling pathway	1.13378	0.708764	1.84254
Gamma-carboxylation, transport, and amino-terminal cleavage of proteins	1.13378	0.708764	1.84254
epo signaling pathway	1.13378	0.708764	1.84254
Synthesis of pyrophosphates in the cytosol	1.13378	0.708764	1.84254
Regulated proteolysis of p75NTR	1.13378	0.708764	1.84254
Synthesis of PIPs at the late endosome membrane	1.13378	0.708764	1.84254
ALK2 signaling events	1.13378	0.708764	1.84254
Glycogen synthesis	1.13378	0.708764	1.84254
Clathrin derived vesicle budding	0.0175633	1.824	1.84156
trans-Golgi Network Vesicle Budding	0.0175633	1.824	1.84156
Formation of TC-NER Pre-Incision Complex	1.38094	0.458083	1.83902
Chondroitin sulfate/dermatan sulfate metabolism	0.302231	1.53457	1.8368
Oxidative Stress Induced Senescence	0.207553	1.62888	1.83644
RUNX2 regulates genes involved in cell migration	0.207553	1.62888	1.83644
fatty acid activation	0.207553	1.62888	1.83644
TRAIL signaling	0.207553	1.62888	1.83644
ceramide de novo biosynthesis	0.207553	1.62888	1.83644
Axonal growth inhibition (RHOA activation)	0.207553	1.62888	1.83644
sucrose degradation	0.207553	1.62888	1.83644
ca-calmodulin-dependent protein kinase activation	0.207553	1.62888	1.83644
Alpha Linolenic Acid and Linoleic Acid Metabolism	1.32605	0.502212	1.82826
mechanism of acetaminophen activity and toxicity	1.32605	0.502212	1.82826
proteolysis and signaling pathway of notch	1.32605	0.502212	1.82826
Activated NTRK2 signals through CDK5	1.32605	0.502212	1.82826
d4gdi signaling pathway	1.32605	0.502212	1.82826
GDP-mannose biosynthesis	1.32605	0.502212	1.82826
SMAD2/3 Phosphorylation Motif Mutants in Cancer	1.32605	0.502212	1.82826
SMAD2/3 MH2 Domain Mutants in Cancer	1.32605	0.502212	1.82826
Loss of Function of SMAD2/3 in Cancer	1.32605	0.502212	1.82826
G1 to S cell cycle control	0.572163	1.2561	1.82826
Signaling by MET	0.696801	1.11488	1.81168
Wnt Signaling Pathway	1.1065	0.700886	1.80739
Aquaporin-mediated transport	0.0878502	1.7116	1.79945
Syndecan-2-mediated signaling events	1.22498	0.573015	1.798
Anti-diabetic Drug Potassium Channel Inhibitors Pathway, Pharmacodynamics	0.0514038	1.74624	1.79764
UDP-N-acetyl-D-galactosamine biosynthesis II	1.63678	0.160059	1.79684
Incretin synthesis, secretion, and inactivation	1.63678	0.160059	1.79684
Retrograde endocannabinoid signaling	0.152563	1.63997	1.79253
Interleukin-11 Signaling Pathway	0.581973	1.20921	1.79118
Sorafenib Pharmacodynamics	0.418248	1.3719	1.79015
HIF-2-alpha transcription factor network	1.43099	0.355842	1.78683
Sphingolipid Metabolism	0.481715	1.30336	1.78507
Vemurafenib Pathway, Pharmacodynamics	1.02353	0.761416	1.78495
update your name in edit mode	1.02353	0.761416	1.78495
regulation of eif-4e and p70s6 kinase	1.02353	0.761416	1.78495
EGFR downregulation	1.02353	0.761416	1.78495
Protein processing in endoplasmic reticulum	1.77868	0.0002201	1.7789
O-Glycan biosynthesis	0.74081	1.03571	1.77652
HIF-1 signaling pathway	1.43294	0.341777	1.77471
MFAP5-mediated ovarian cancer cell motility and invasiveness	1.63068	0.14399	1.77467
Valine, leucine and isoleucine biosynthesis	0.657703	1.11638	1.77408
Pilocytic astrocytoma	0.657703	1.11638	1.77408
eIF5A regulation in response to inhibition of the nuclear export system	0.657703	1.11638	1.77408
Regulation of TP53 Expression and Degradation	0.657703	1.11638	1.77408
TET1,2,3 and TDG demethylate DNA	0.657703	1.11638	1.77408
Ion influx/efflux at host-pathogen interface	0.657703	1.11638	1.77408
phenylalanine degradation/tyrosine biosynthesis	0.657703	1.11638	1.77408
pyrimidine deoxyribonucleosides degradation	0.657703	1.11638	1.77408
Invadopodia formation	0.657703	1.11638	1.77408
SLIT2:ROBO1 increases RHOA activity	0.657703	1.11638	1.77408
Axonal growth stimulation	0.657703	1.11638	1.77408
Cholesterol biosynthesis via desmosterol	0.657703	1.11638	1.77408
TFAP2 (AP-2) family regulates transcription of other transcription factors	0.657703	1.11638	1.77408
CREB phosphorylation through the activation of CaMKK	0.657703	1.11638	1.77408
Regulation of cortical dendrite branching	0.657703	1.11638	1.77408
Cholesterol biosynthesis via lathosterol	0.657703	1.11638	1.77408
Hypusine synthesis from eIF5A-lysine	0.657703	1.11638	1.77408
Regulation of beta-cell development	0.657703	1.11638	1.77408
AKT-mediated inactivation of FOXO1A	0.657703	1.11638	1.77408
Regulation of gene expression in beta cells	0.657703	1.11638	1.77408
Inositol phosphate metabolism	1.51432	0.254519	1.76884
Selenocompound metabolism	1.64158	0.125939	1.76752
IL-5 Signaling Pathway	1.34166	0.421104	1.76276
Formation of RNA Pol II elongation complex	0.8664	0.89355	1.75995
RNA Polymerase II Transcription Elongation	0.8664	0.89355	1.75995
One carbon pool by folate	1.09762	0.660102	1.75773
Mitotic Spindle Checkpoint	1.51904	0.236129	1.75517
Dilated cardiomyopathy (DCM)	0.949137	0.805502	1.75464
mir-124 predicted interactions with cell cycle and differentiation	0.361228	1.39327	1.7545
Robo4 and VEGF Signaling Pathways Crosstalk	0.361228	1.39327	1.7545
phosphatidylcholine biosynthesis	0.361228	1.39327	1.7545
Fibronectin matrix formation	0.361228	1.39327	1.7545
&gamma;-glutamyl cycle	0.361228	1.39327	1.7545
MET activates PI3K/AKT signaling	0.361228	1.39327	1.7545
RUNX1 regulates estrogen receptor mediated transcription	0.361228	1.39327	1.7545
RUNX1 regulates transcription of genes involved in WNT signaling	0.361228	1.39327	1.7545
RUNX2 regulates osteoblast differentiation	0.297739	1.45251	1.75025
Complex I biogenesis	1.14736	0.600835	1.74819
Signaling by FGFR1	1.20299	0.543372	1.74636
Fluoropyrimidine Pathway, Pharmacodynamics	1.35999	0.382663	1.74265
Uptake and function of anthrax toxins	1.35999	0.382663	1.74265
EGFR Transactivation by Gastrin	1.35999	0.382663	1.74265
methionine salvage cycle III	1.35999	0.382663	1.74265
Eukaryotic Translation Initiation	2.69496e-06	1.74143	1.74144
Cap-dependent Translation Initiation	2.69496e-06	1.74143	1.74144
Prolactin	0.714995	1.02538	1.74038
Transcriptional regulation by RUNX3	0.740423	0.999342	1.73976
Cytosolic sensors of pathogen-associated DNA	0.740423	0.999342	1.73976
double stranded rna induced gene expression	1.19969	0.538513	1.7382
Degradation of GLI2 by the proteasome	1.19969	0.538513	1.7382
RUNX3 regulates RUNX1-mediated transcription	0	1.73422	1.73422
asparagine biosynthesis	0	1.73422	1.73422
glutamine degradation/glutamate biosynthesis	0	1.73422	1.73422
Synthesis of dolichyl-phosphate mannose	0	1.73422	1.73422
Toxicity of botulinum toxin type B (BoNT/B)	0	1.73422	1.73422
CD40/CD40L signaling	1.02025	0.700679	1.72093
Simvastatin Action Pathway	0.408472	1.30336	1.71183
Pravastatin Action Pathway	0.408472	1.30336	1.71183
Atorvastatin Action Pathway	0.408472	1.30336	1.71183
Hyper-IgD syndrome	0.408472	1.30336	1.71183
Cholesteryl ester storage disease	0.408472	1.30336	1.71183
Lysosomal Acid Lipase Deficiency (Wolman Disease)	0.408472	1.30336	1.71183
Alendronate Action Pathway	0.408472	1.30336	1.71183
Rosuvastatin Action Pathway	0.408472	1.30336	1.71183
Lovastatin Action Pathway	0.408472	1.30336	1.71183
Gluconeogenesis	0.408472	1.30336	1.71183
Glycogenosis, Type IA. Von gierke disease	0.408472	1.30336	1.71183
Glycogenosis, Type IC	0.408472	1.30336	1.71183
Mevalonic aciduria	0.408472	1.30336	1.71183
Wolman disease	0.408472	1.30336	1.71183
Glycogen Storage Disease Type 1A (GSD1A) or Von Gierke Disease	0.408472	1.30336	1.71183
Risedronate Action Pathway	0.408472	1.30336	1.71183
Cerivastatin Action Pathway	0.408472	1.30336	1.71183
Pamidronate Action Pathway	0.408472	1.30336	1.71183
Fluvastatin Action Pathway	0.408472	1.30336	1.71183
Smith-Lemli-Opitz Syndrome (SLOS)	0.408472	1.30336	1.71183
Chondrodysplasia Punctata II, X Linked Dominant (CDPX2)	0.408472	1.30336	1.71183
CHILD Syndrome	0.408472	1.30336	1.71183
Desmosterolosis	0.408472	1.30336	1.71183
Triosephosphate isomerase	0.408472	1.30336	1.71183
Fructose-1,6-diphosphatase deficiency	0.408472	1.30336	1.71183
Phosphoenolpyruvate carboxykinase deficiency 1 (PEPCK1)	0.408472	1.30336	1.71183
Hypercholesterolemia	0.408472	1.30336	1.71183
Steroid Biosynthesis	0.408472	1.30336	1.71183
Zoledronate Action Pathway	0.408472	1.30336	1.71183
Glycogenosis, Type IB	0.408472	1.30336	1.71183
Ibandronate Action Pathway	0.408472	1.30336	1.71183
ADP signalling through P2Y purinoceptor 12	0.408472	1.30336	1.71183
Signal transduction by L1	0.408472	1.30336	1.71183
Regulation of RAS by GAPs	0.00445362	1.70683	1.71128
sprouty regulation of tyrosine kinase signals	0.557717	1.15262	1.71034
Regulation of cytoplasmic and nuclear SMAD2/3 signaling	0.557717	1.15262	1.71034
Warfarin Pathway, Pharmacodynamics	1.39809	0.304425	1.70251
Integration of energy metabolism	0.325566	1.37558	1.70115
EDA Signalling in Hair Follicle Development	0.0560821	1.63877	1.69485
Presynaptic depolarization and calcium channel opening	0.0560821	1.63877	1.69485
Ca2+ pathway	0.213719	1.47822	1.69194
Notch-mediated HES/HEY network	0.973048	0.71763	1.69068
Telomere C-strand (Lagging Strand) Synthesis	1.1562	0.528138	1.68434
Prostaglandin formation from arachidonate	0.608333	1.076	1.68433
oxidative stress induced gene expression via nrf2	1.43571	0.247849	1.68356
BMP Signalling Pathway	1.43571	0.247849	1.68356
TP53 Regulates Metabolic Genes	1.154	0.527291	1.68129
G Protein Signaling Pathways	0.383523	1.29725	1.68077
Integrin alphaIIb beta3 signaling	0.799837	0.879656	1.67949
Integrin signaling	0.799837	0.879656	1.67949
Mitochondrial LC-Fatty Acid Beta-Oxidation	1.64158	0.0369534	1.67853
sarcosine oncometabolite pathway	0.792603	0.885489	1.67809
The activation of arylsulfatases	0.792603	0.885489	1.67809
ERKs are inactivated	0.792603	0.885489	1.67809
APC-Cdc20 mediated degradation of Nek2A	1.50707	0.170969	1.67804
Primary Focal Segmental Glomerulosclerosis FSGS	0.367879	1.3065	1.67438
Adipocytokine signaling pathway	1.4825	0.190486	1.67298
Mineral absorption	1.57031	0.101473	1.67179
Signaling by NOTCH1	0	1.67037	1.67037
TLR p38	1.22395	0.445964	1.66991
FGFRL1 modulation of FGFR1 signaling	1.63068	0.0344481	1.66513
Phospholipase C-mediated cascade; FGFR3	1.63068	0.0344481	1.66513
Small interfering RNA (siRNA) biogenesis	1.63678	0.0248547	1.66163
Gastrin-CREB signalling pathway via PKC and MAPK	0.27254	1.38905	1.66159
Post NMDA receptor activation events	0.283724	1.36738	1.6511
Deregulation of Rab and Rab Effector Genes in Bladder Cancer	0.151946	1.4967	1.64865
Steroids metabolism	0.151946	1.4967	1.64865
IL-1 p38	1.35213	0.295436	1.64756
Axon guidance	0.256623	1.38757	1.6442
thrombin signaling and protease-activated receptors	1.35008	0.281548	1.63163
Oxidative Stress Induced Senescence	9.23325e-08	1.62888	1.62888
Alanine, aspartate and glutamate metabolism	1.43099	0.195571	1.62656
Pyrimidine metabolism	0.530236	1.09561	1.62585
Downstream signaling of activated FGFR1	1.39182	0.233647	1.62546
SHC1 events in ERBB2 signaling	0.837339	0.786094	1.62343
erk1/erk2 mapk signaling pathway	0.837339	0.786094	1.62343
adenosine ribonucleotides de novo biosynthesis	0.825164	0.797763	1.62293
Peptide chain elongation	0	1.61856	1.61856
Activation of E2F1 target genes at G1/S	0.389732	1.22521	1.61494
G1/S-Specific Transcription	0.389732	1.22521	1.61494
Serotonin HTR1 Group and FOS Pathway	0.370777	1.24393	1.6147
Mismatch Repair	0.555885	1.05751	1.61339
Biopterin metabolism	0.555885	1.05751	1.61339
DCC mediated attractive signaling	0.555885	1.05751	1.61339
Sumoylation by RanBP2 regulates transcriptional repression	0.555885	1.05751	1.61339
Vitamin A and Carotenoid Metabolism	0.646125	0.966676	1.6128
Colorectal cancer	1.154	0.45097	1.60497
Wnt Signaling in Kidney Disease	1.18043	0.424175	1.6046
Shigellosis	0.306702	1.29419	1.6009
Fc gamma R-mediated phagocytosis	0.643797	0.953758	1.59756
Salivary secretion	0.643797	0.953758	1.59756
Sphingolipid de novo biosynthesis	0.523521	1.06566	1.58918
Nucleotide Excision Repair	1.44175	0.146448	1.58819
AGE-RAGE signaling pathway in diabetic complications	0.893126	0.688747	1.58187
RNA polymerase	0.861769	0.719153	1.58092
D-myo-inositol (1,4,5)-trisphosphate biosynthesis	1.50707	0.0720584	1.57913
C-type lectin receptor signaling pathway	0.642791	0.936145	1.57894
ECM proteoglycans	1.38094	0.185295	1.56624
Excitatory Neural Signalling Through 5-HTR 7 and Serotonin	0.837199	0.726365	1.56356
Excitatory Neural Signalling Through 5-HTR 6 and Serotonin	0.837199	0.726365	1.56356
Intracellular Signalling Through Histamine H2 Receptor and Histamine	0.837199	0.726365	1.56356
ATR Signaling	0.837199	0.726365	1.56356
brca1 dependent ub ligase activity	0.837199	0.726365	1.56356
HDL assembly	0.837199	0.726365	1.56356
Linoleic acid (LA) metabolism	0.837199	0.726365	1.56356
acetone degradation I (to methylglyoxal)	0.837199	0.726365	1.56356
Fatty Acids bound to GPR40 (FFAR1) regulate insulin secretion	0.837199	0.726365	1.56356
Free fatty acids regulate insulin secretion	0.837199	0.726365	1.56356
Role of ABL in ROBO-SLIT signaling	0.837199	0.726365	1.56356
Inositol phosphate metabolism	1.30667	0.254519	1.56119
Insulin Signalling	0.884053	0.675427	1.55948
Signaling by FGFR2	0.559771	0.99911	1.55888
Apoptotic execution phase	0.674476	0.883521	1.558
Autodegradation of Cdh1 by Cdh1:APC/C	1.47207	0.0821714	1.55424
DARPP-32 events	0.63654	0.913943	1.55048
Cytosolic tRNA aminoacylation	0.63654	0.913943	1.55048
Notch Signaling Pathway	0.0676733	1.48206	1.54974
Notch Signaling Pathway	0.0676733	1.48206	1.54974
Spry regulation of FGF signaling	0.231616	1.31761	1.54923
Repression of WNT target genes	0.231616	1.31761	1.54923
JNK signaling in the CD4+ TCR pathway	0.231616	1.31761	1.54923
Fanconi Anemia Pathway	0.877766	0.667651	1.54542
Serotonin Transporter Activity	0.0939379	1.44259	1.53653
Processing of Capped Intronless Pre-mRNA	0.362638	1.17293	1.53557
Platelet calcium homeostasis	0.362638	1.17293	1.53557
mTOR signalling	0.532056	0.99951	1.53157
TarBasePathway	1.43571	0.0929192	1.52863
PCP/CE pathway	0.694503	0.821036	1.51554
toll-like receptor pathway	0.918049	0.594941	1.51299
Insulin signaling pathway	1.03899	0.470733	1.50972
Integrins in angiogenesis	0.8664	0.642779	1.50918
The oncogenic action of Succinate	1.39182	0.113865	1.50568
The oncogenic action of Fumarate	1.39182	0.113865	1.50568
Regulation of TP53 Activity through Association with Co-factors	0.0434243	1.45926	1.50269
Interleukin-6 family signaling	1.47207	0.0261987	1.49827
MAP2K and MAPK activation	0.187713	1.30865	1.49636
Signaling by moderate kinase activity BRAF mutants	0.187713	1.30865	1.49636
Paradoxical activation of RAF signaling by kinase inactive BRAF	0.187713	1.30865	1.49636
Lysosome Vesicle Biogenesis	0.127981	1.36738	1.49536
Structural Pathway of Interleukin 1 (IL-1)	1.38078	0.114329	1.49511
RNA Polymerase II Pre-transcription Events	0.421755	1.07116	1.49291
Oxygen-dependent proline hydroxylation of Hypoxia-inducible Factor Alpha	0.959038	0.53311	1.49215
PCNA-Dependent Long Patch Base Excision Repair	0.959038	0.53311	1.49215
Negative regulation of MET activity	0.959038	0.53311	1.49215
cell cycle: g1/s check point	0.253683	1.23271	1.4864
G0 and Early G1	0.253683	1.23271	1.4864
TRAIL signaling pathway	0.253683	1.23271	1.4864
carm1 and regulation of the estrogen receptor	0.353239	1.13093	1.48417
Signaling by NOTCH4	0.353239	1.13093	1.48417
tnfr2 signaling pathway	0.947301	0.53647	1.48377
Pre-NOTCH Processing in Golgi	0.947301	0.53647	1.48377
EPHB forward signaling	0.33149	1.14525	1.47674
PDGF Pathway	0.540945	0.934732	1.47568
NLR Proteins	0.540945	0.934732	1.47568
regulation of splicing through sam68	0.540945	0.934732	1.47568
The NLRP3 inflammasome	0.540945	0.934732	1.47568
Signal attenuation	0.540945	0.934732	1.47568
Organic anion transporters	0.540945	0.934732	1.47568
GP1b-IX-V activation signalling	0.540945	0.934732	1.47568
regulation of spermatogenesis by crem	0.540945	0.934732	1.47568
Bicarbonate transporters	0.540945	0.934732	1.47568
Gap junction degradation	0.540945	0.934732	1.47568
Synthesis and degradation of ketone bodies	1.35999	0.109389	1.46938
Internalization of ErbB1	0.969905	0.496706	1.46661
RNA degradation	1.36186	0.104729	1.46659
Nucleotide Metabolism	0.650729	0.814071	1.4648
RHO GTPases Activate Formins	0	1.45926	1.45926
Synthesis, secretion, and deacylation of Ghrelin	0	1.45926	1.45926
Defective ABCC8 can cause hypoglycemias and hyperglycemias	0	1.45926	1.45926
Toxicity of tetanus toxin (TeNT)	0	1.45926	1.45926
L-serine degradation	0	1.45926	1.45926
lanosterol biosynthesis	0	1.45926	1.45926
S-methyl-5,-thioadenosine degradation	0	1.45926	1.45926
Signaling by FGFR2 fusions	0	1.45926	1.45926
Vitamin E	0	1.45926	1.45926
WNT ligand secretion is abrogated by the PORCN inhibitor LGK974	0	1.45926	1.45926
Signaling by FGFR2 amplification mutants	0	1.45926	1.45926
geranylgeranyldiphosphate biosynthesis	0	1.45926	1.45926
Pre-NOTCH Expression and Processing	0.716457	0.74279	1.45925
Differentiation of white and brown adipocyte	1.02353	0.430178	1.45371
Downstream signaling of activated FGFR3	1.02353	0.430178	1.45371
TGF-beta receptor signaling in EMT (epithelial to mesenchymal transition)	1.02984	0.417648	1.44749
L13a-mediated translational silencing of Ceruloplasmin expression	6.98265e-07	1.44636	1.44636
Non-small cell lung cancer	0.277355	1.16873	1.44608
Wnt signaling network	0.70591	0.739275	1.44519
Apoptosis Modulation by HSP70	1.25555	0.189534	1.44509
ER Quality Control Compartment (ERQC)	1.25555	0.189534	1.44509
Hypoxic and oxygen homeostasis regulation of HIF-1-alpha	1.25555	0.189534	1.44509
mTORC1-mediated signalling	0.348964	1.09318	1.44214
Aminosugars metabolism	0.740423	0.700886	1.44131
RhoA signaling pathway	1.26691	0.174028	1.44094
Signaling by RAS mutants	0.247618	1.19171	1.43933
Cdc20:Phospho-APC/C mediated degradation of Cyclin A	1.20847	0.22617	1.43464
mRNA Capping	1.08075	0.352513	1.43326
Olfactory bulb development and olfactory learning	1.09762	0.334771	1.4324
p38 signaling mediated by MAPKAP kinases	0.477553	0.953512	1.43107
Integrin	1.01245	0.418257	1.4307
TFAP2 (AP-2) family regulates transcription of growth factors and their receptors	1.19969	0.227914	1.4276
Beta oxidation of decanoyl-CoA to octanoyl-CoA-CoA	1.32605	0.0990398	1.42509
ethanol degradation IV	1.32605	0.0990398	1.42509
IL-10 signaling	1.32605	0.0990398	1.42509
2,-deoxy-&alpha;-D-ribose 1-phosphate degradation	1.32605	0.0990398	1.42509
IL-6 signaling	1.32605	0.0990398	1.42509
Interleukin-10 signaling	1.32605	0.0990398	1.42509
Scavenging by Class F Receptors	1.32605	0.0990398	1.42509
FGFR1b ligand binding and activation	1.32605	0.0990398	1.42509
TNF signaling	0.74081	0.683581	1.42439
TNF	1.2601	0.162244	1.42235
fig-met-1-last-solution	1.39809	0.0233072	1.42139
Methylation	1.39809	0.0233072	1.42139
pyrimidine ribonucleosides degradation	0.917784	0.502212	1.42
Protein alkylation leading to liver fibrosis	1.20299	0.214823	1.41781
Signaling by NOTCH2	0.173716	1.24393	1.41764
Transcriptional regulation of white adipocyte differentiation	1.06358	0.353338	1.41691
Signaling by Hedgehog	0.0982895	1.31858	1.41687
PI3K-AKT-mTOR signaling pathway and therapeutic opportunities	0.11138	1.30333	1.41471
pertussis toxin-insensitive ccr5 signaling in macrophage	1.13378	0.277163	1.41094
Calcium Regulation in the Cardiac Cell	0.531891	0.878709	1.4106
Hedgehog signaling pathway	0.470324	0.936668	1.40699
RNA Polymerase II Promoter Escape	0.470324	0.936668	1.40699
C-type lectin receptors (CLRs)	0	1.40235	1.40235
Thyroid hormone signaling pathway	0.537897	0.863813	1.40171
Axon guidance	0.0100508	1.38757	1.39763
Pre-NOTCH Transcription and Translation	0.547842	0.849395	1.39724
C-MYB transcription factor network	1.22986	0.167103	1.39696
Glibenclamide Action Pathway	0	1.39327	1.39327
Gliclazide Action Pathway	0	1.39327	1.39327
Pancreas Function	0	1.39327	1.39327
Repaglinide Action Pathway	0	1.39327	1.39327
Nateglinide Action Pathway	0	1.39327	1.39327
allopregnanolone biosynthesis	0	1.39327	1.39327
p75NTR negatively regulates cell cycle via SC1	0	1.39327	1.39327
Tenofovir/Adefovir Pathway, Pharmacodynamics	1.04933	0.342222	1.39155
Sulfate/Sulfite Metabolism	1.04933	0.342222	1.39155
Sulfite oxidase deficiency	1.04933	0.342222	1.39155
ATF4 activates genes	1.04933	0.342222	1.39155
Glycosphingolipid biosynthesis - lactoseries	1.04933	0.342222	1.39155
cdc25 and chk1 regulatory pathway in response to dna damage	1.04933	0.342222	1.39155
Fructose metabolism	1.04933	0.342222	1.39155
wnt lrp6 signalling	1.04933	0.342222	1.39155
oxidative ethanol degradation III	1.04933	0.342222	1.39155
Anchoring fibril formation	1.04933	0.342222	1.39155
Signaling by TGF-beta Receptor Complex in Cancer	1.04933	0.342222	1.39155
Mismatch repair	0.158778	1.23256	1.39134
dolichyl-diphosphooligosaccharide biosynthesis	0.158778	1.23256	1.39134
AKT phosphorylates targets in the nucleus	0.158778	1.23256	1.39134
Erythrocytes take up oxygen and release carbon dioxide	0.158778	1.23256	1.39134
p75NTR recruits signalling complexes	0.158778	1.23256	1.39134
p75NTR regulates axonogenesis	0.158778	1.23256	1.39134
Sterol Regulatory Element-Binding Proteins (SREBP) signalling	0.127816	1.2561	1.38391
Signaling by Insulin receptor	0.305863	1.07645	1.38231
Glycosaminoglycan biosynthesis - chondroitin sulfate / dermatan sulfate	0.227584	1.15262	1.3802
regulation of bad phosphorylation	0.730439	0.645637	1.37608
BBSome-mediated cargo-targeting to cilium	0.730439	0.645637	1.37608
Methionine and cysteine metabolism	1.08645	0.288497	1.37495
Endosomal Sorting Complex Required For Transport (ESCRT)	0.76825	0.606676	1.37493
De novo fatty acid biosynthesis	0.00252905	1.36863	1.37116
Pyrimidine metabolism	0.273767	1.09561	1.36938
Photodynamic therapy-induced unfolded protein response	1.35008	0.0184343	1.36851
APC/C:Cdh1 mediated degradation of Cdc20 and other APC/C:Cdh1 targeted proteins in late mitosis/early G1	1.35008	0.0184343	1.36851
APC/C:Cdc20 mediated degradation of Securin	1.30504	0.0615483	1.36659
Eukaryotic Transcription Initiation	0.793484	0.573015	1.3665
Pathogenic Escherichia coli infection	0.506262	0.85977	1.36603
DAP12 interactions	1.26691	0.0932189	1.36013
Gluconeogenesis	0.056049	1.30336	1.35941
TGF-B Signaling in Thyroid Cells for Epithelial-Mesenchymal Transition	0.663681	0.691662	1.35534
Mismatch repair (MMR) directed by MSH2:MSH3 (MutSbeta)	0.663681	0.691662	1.35534
il 2 signaling pathway	0.663681	0.691662	1.35534
stress induction of hsp regulation	0.663681	0.691662	1.35534
Eukaryotic Translation Elongation	0	1.35339	1.35339
Signaling by FGFR	0.797466	0.554549	1.35201
Sialuria or French Type Sialuria	0.123008	1.22521	1.34822
Sialuria or French Type Sialuria	0.123008	1.22521	1.34822
Amino Sugar Metabolism	0.123008	1.22521	1.34822
G(M2)-Gangliosidosis: Variant B, Tay-sachs disease	0.123008	1.22521	1.34822
Tay-Sachs Disease	0.123008	1.22521	1.34822
Salla Disease/Infantile Sialic Acid Storage Disease	0.123008	1.22521	1.34822
y branching of actin filaments	0.123008	1.22521	1.34822
Amodiaquine Pathway, Pharmacokinetics	0.917784	0.429771	1.34756
Biotin metabolism	0.917784	0.429771	1.34756
Lipoic acid metabolism	0.917784	0.429771	1.34756
Glycerol Phosphate Shuttle	0.917784	0.429771	1.34756
Erlotinib Action Pathway	0.917784	0.429771	1.34756
Homocysteine Degradation	0.917784	0.429771	1.34756
Gamma-cystathionase deficiency (CTH)	0.917784	0.429771	1.34756
Homocystinuria, cystathionine beta-synthase deficiency	0.917784	0.429771	1.34756
Heroin metabolism	0.917784	0.429771	1.34756
DNA IR-Double Strand Breaks (DSBs) and cellular response via ATM	0.917784	0.429771	1.34756
Electron transport from NADPH to Ferredoxin	0.917784	0.429771	1.34756
Interconversion of polyamines	0.917784	0.429771	1.34756
acetate conversion to acetyl-CoA	0.917784	0.429771	1.34756
N-acetylglucosamine degradation I	0.917784	0.429771	1.34756
Activation of BIM and translocation to mitochondria	0.917784	0.429771	1.34756
Breakdown of the nuclear lamina	0.917784	0.429771	1.34756
Signaling by FGFR2 IIIa TM	0.917784	0.429771	1.34756
PTK6 Down-Regulation	0.917784	0.429771	1.34756
Cysteine formation from homocysteine	0.917784	0.429771	1.34756
PLC-gamma1 signalling	0.917784	0.429771	1.34756
hydrogen sulfide biosynthesis (trans-sulfuration)	0.917784	0.429771	1.34756
MET activates STAT3	0.917784	0.429771	1.34756
D-myo-inositol (1,4,5,6)-tetrakisphosphate biosynthesis	0.917784	0.429771	1.34756
docosahexaenoate biosynthesis III (mammals)	0.917784	0.429771	1.34756
Enzymatic degradation of dopamine by COMT	0.917784	0.429771	1.34756
1D-myo-inositol hexakisphosphate biosynthesis V (from Ins(1,3,4)P3)	0.917784	0.429771	1.34756
cysteine biosynthesis/homocysteine degradation (trans-sulfuration)	0.917784	0.429771	1.34756
Hydrolysis of LPE	0.917784	0.429771	1.34756
Transport of connexins along the secretory pathway	0.917784	0.429771	1.34756
Oligomerization of connexins into connexons	0.917784	0.429771	1.34756
Gap junction assembly	0.917784	0.429771	1.34756
methylglyoxal degradation III	0.917784	0.429771	1.34756
FGFR1c and Klotho ligand binding and activation	0.917784	0.429771	1.34756
Integration of viral DNA into host genomic DNA	0.917784	0.429771	1.34756
Autointegration results in viral DNA circles	0.917784	0.429771	1.34756
Amino sugar and nucleotide sugar metabolism	0.629338	0.71763	1.34697
Hedgehog signaling events mediated by Gli proteins	0.629338	0.71763	1.34697
GTP hydrolysis and joining of the 60S ribosomal subunit	5.7275e-07	1.34641	1.34641
Metformin Pathway, Pharmacodynamic	1.25614	0.0896968	1.34583
Sphingolipid Metabolism	0.0423277	1.30336	1.34569
Gaucher Disease	0.0423277	1.30336	1.34569
Globoid Cell Leukodystrophy	0.0423277	1.30336	1.34569
Metachromatic Leukodystrophy (MLD)	0.0423277	1.30336	1.34569
Fabry disease	0.0423277	1.30336	1.34569
Krabbe disease	0.0423277	1.30336	1.34569
Signaling by SCF-KIT	0.377552	0.966676	1.34423
LKB1 signaling events	0.377552	0.966676	1.34423
Signaling by VEGF	0.297327	1.04314	1.34046
Prednisolone Metabolism Pathway	1.34043	0	1.34043
Prednisolone Action Pathway	1.34043	0	1.34043
Fructose biosynthesis	1.34043	0	1.34043
Entry of Influenza Virion into Host Cell via Endocytosis	1.34043	0	1.34043
vRNP Assembly	1.34043	0	1.34043
sulfate activation for sulfonation	1.34043	0	1.34043
purine deoxyribonucleosides degradation	1.34043	0	1.34043
diphthamide biosynthesis	1.34043	0	1.34043
alpha-synuclein and parkin-mediated proteolysis in parkinson`s disease	1.34043	0	1.34043
UMP biosynthesis	1.34043	0	1.34043
BDNF activates NTRK2 (TRKB) signaling	1.34043	0	1.34043
hypusine biosynthesis	1.34043	0	1.34043
alanine biosynthesis/degradation	1.34043	0	1.34043
ascorbate recycling (cytosolic)	1.34043	0	1.34043
phytol degradation	1.34043	0	1.34043
Regulation of TP53 Activity	0.340072	0.99856	1.33863
APC/C-mediated degradation of cell cycle proteins	1.22498	0.109257	1.33424
Regulation of mitotic cell cycle	1.22498	0.109257	1.33424
HSF1-dependent transactivation	1.30029	0.0329137	1.3332
Regulation of TP53 Expression and Degradation	0.215767	1.11638	1.33215
IL-2 Signaling Pathway	0.22625	1.1035	1.32975
IL3-mediated signaling events	0.15553	1.17293	1.32846
Rap1 signaling pathway	0.7904	0.537144	1.32754
Resolution of Sister Chromatid Cohesion	0.487046	0.840448	1.32749
Cysteine and methionine metabolism	0.842801	0.483542	1.32634
Laminin interactions	1.30504	0.0188658	1.3239
Transcription-Coupled Nucleotide Excision Repair (TC-NER)	1.19679	0.123562	1.32035
Pathogenic Escherichia coli infection	0.458979	0.85977	1.31875
Synthesis of bile acids and bile salts via 24-hydroxycholesterol	0	1.31761	1.31761
Glycolysis	0.555885	0.761259	1.31714
FoxO family signaling	0.514883	0.799325	1.31421
Cyclin E associated events during G1/S transition	0.313966	0.999767	1.31373
Signalling to ERKs	0.313966	0.999767	1.31373
Insulin-mediated glucose transport	0.313966	0.999767	1.31373
VEGFR1 specific signals	0.313966	0.999767	1.31373
Activation of GABAB receptors	0.163045	1.14525	1.3083
GABA B receptor activation	0.163045	1.14525	1.3083
Pyrimidine metabolism	0.210043	1.09561	1.30566
Vascular smooth muscle contraction	1.1919	0.11365	1.30555
mRNA Splicing - Major Pathway	0.504029	0.800724	1.30475
Steroid Biosynthesis	0	1.30336	1.30336
Separation of Sister Chromatids	0.80759	0.491586	1.29918
Cooperation of PDCL (PhLP1) and TRiC/CCT in G-protein beta folding	0.646125	0.652726	1.29885
Interleukin receptor SHC signaling	0.418248	0.879656	1.2979
VEGFR2 mediated vascular permeability	0.418248	0.879656	1.2979
Tie2 Signaling	0.758679	0.536854	1.29553
Amplification of signal from unattached kinetochores via a MAD2 inhibitory signal	0.861872	0.432393	1.29427
Amplification of signal from the kinetochores	0.861872	0.432393	1.29427
Metabolism of polyamines	0.292308	0.99951	1.29182
NF-kappa B signaling pathway	1.21825	0.0696219	1.28788
TGF_beta_Receptor	0.659974	0.627616	1.28759
One carbon metabolism and related pathways	0.674476	0.612811	1.28729
TP53 Regulates Transcription of Cell Cycle Genes	0.285965	0.999342	1.28531
MAPK Signaling Pathway	0.271157	1.01222	1.28338
IL1 and megakaryocytes in obesity	1.1562	0.122743	1.27894
Glucocorticoid Pathway (HPA Axis), Pharmacodynamics	0.272785	1.00284	1.27562
CS/DS degradation	0.272785	1.00284	1.27562
IL-2 signaling	0.272785	1.00284	1.27562
TFAP2A acts as a transcriptional repressor during retinoic acid induced cell differentiation	0.272785	1.00284	1.27562
Reversal of alkylation damage by DNA dioxygenases	0.272785	1.00284	1.27562
Leukocyte transendothelial migration	1.19957	0.0747161	1.27428
Metabolism of porphyrins	1.25555	0.01824	1.27379
Hereditary Coproporphyria (HCP)	1.19969	0.0735906	1.27328
Porphyria Variegata (PV)	1.19969	0.0735906	1.27328
Congenital Erythropoietic Porphyria (CEP) or Gunther Disease	1.19969	0.0735906	1.27328
Acute Intermittent Porphyria	1.19969	0.0735906	1.27328
Porphyrin Metabolism	1.19969	0.0735906	1.27328
telomeres telomerase cellular aging and immortality	1.19969	0.0735906	1.27328
ErbB receptor signaling network	1.19969	0.0735906	1.27328
Endometrial cancer	0.373624	0.89355	1.26717
Galactose metabolism	0.861769	0.404877	1.26665
Regulation of Telomerase	0.572163	0.694481	1.26664
CD28 dependent PI3K/Akt signaling	0.837339	0.428694	1.26603
Apelin signaling pathway	0.109268	1.15549	1.26476
BDNF-TrkB Signaling	0.0194061	1.24393	1.26333
APC:Cdc20 mediated degradation of cell cycle proteins prior to satisfation of the cell cycle checkpoint	1.08075	0.180807	1.26156
signaling pathway from g-protein families	0.215834	1.04303	1.25887
Aminosugars metabolism	0.557717	0.700886	1.2586
Extension of Telomeres	0.96558	0.287649	1.25323
Interactions of Rev with host cellular proteins	0.215767	1.03571	1.25148
WNT5A-dependent internalization of FZD4	0.187615	1.05751	1.24513
Signaling by NOTCH2	0	1.24393	1.24393
RNA Polymerase II HIV Promoter Escape	0.421968	0.821036	1.243
RNA Polymerase II Transcription Initiation	0.421968	0.821036	1.243
RNA Polymerase II Transcription Initiation And Promoter Clearance	0.421968	0.821036	1.243
HIV Transcription Initiation	0.421968	0.821036	1.243
RNA Polymerase II Transcription Pre-Initiation And Promoter Opening	0.421968	0.821036	1.243
Glycolysis	0.481107	0.761259	1.24237
T cell receptor signaling pathway	0.0349935	1.20719	1.24218
Sema4D induced cell migration and growth-cone collapse	1.09762	0.144199	1.24182
TGF-beta signaling TAK1	1.09762	0.144199	1.24182
the information processing pathway at the ifn beta enhancer	0.622268	0.618995	1.24126
Energy dependent regulation of mTOR by LKB1-AMPK	0.622268	0.618995	1.24126
Transcriptional regulation by the AP-2 (TFAP2) family of transcription factors	0.231616	0.99951	1.23113
T-Cell antigen Receptor (TCR) pathway during Staphylococcus aureus infection	0.585222	0.642779	1.228
Transport of Mature Transcript to Cytoplasm	0.0224869	1.20415	1.22663
Aromatase Inhibitor Pathway (Multiple Tissues), Pharmacodynamics	0.483525	0.74279	1.22631
Pyruvate Carboxylase Deficiency	0.483525	0.74279	1.22631
Primary Hyperoxaluria Type I	0.483525	0.74279	1.22631
Capecitabine Action Pathway	0.483525	0.74279	1.22631
Lactic Acidemia	0.483525	0.74279	1.22631
Capecitabine Metabolism Pathway	0.483525	0.74279	1.22631
Alanine Metabolism	0.483525	0.74279	1.22631
Pre-NOTCH Expression and Processing	0.483525	0.74279	1.22631
IRS activation	0.483525	0.74279	1.22631
basic mechanism of action of ppara pparb(d) and pparg and effects on gene expression	0.483525	0.74279	1.22631
bupropion degradation	0.483525	0.74279	1.22631
Activation of NOXA and translocation to mitochondria	0.483525	0.74279	1.22631
Interleukin-9 signaling	0.483525	0.74279	1.22631
The fatty acid cycling model	0.483525	0.74279	1.22631
The proton buffering model	0.483525	0.74279	1.22631
Mitochondrial Uncoupling Proteins	0.483525	0.74279	1.22631
dTMP de novo biosynthesis (mitochondrial)	0.483525	0.74279	1.22631
Sodium-coupled sulphate, di- and tri-carboxylate transporters	0.483525	0.74279	1.22631
Electric Transmission Across Gap Junctions	0.483525	0.74279	1.22631
Transmission across Electrical Synapses	0.483525	0.74279	1.22631
retinoate biosynthesis II	0.483525	0.74279	1.22631
Synthesis of GDP-mannose	0.483525	0.74279	1.22631
TFAP2 (AP-2) family regulates transcription of cell cycle factors	0.483525	0.74279	1.22631
Fructose catabolism	0.483525	0.74279	1.22631
pyrimidine deoxyribonucleosides salvage	0.483525	0.74279	1.22631
Phosphatidylinositol Phosphate Metabolism	0.131583	1.09318	1.22476
Joubert syndrome	0.131583	1.09318	1.22476
Recycling pathway of L1	0.0514038	1.17293	1.22434
PI-3K cascade:FGFR1	0.959038	0.262489	1.22153
Wnt-beta-catenin Signaling Pathway in Leukemia	0.557717	0.660102	1.21782
lissencephaly gene (lis1) in neuronal migration and development	0.557717	0.660102	1.21782
Regulation of lipid metabolism by Peroxisome proliferator-activated receptor alpha (PPARalpha)	0.557717	0.660102	1.21782
Receptor-type tyrosine-protein phosphatases	0.0650126	1.15262	1.21763
Glycosphingolipid biosynthesis - globo and isoglobo series	1.19969	0.0157245	1.21541
Nucleobase biosynthesis	1.19969	0.0157245	1.21541
ADP signalling through P2Y purinoceptor 1	0.297739	0.913943	1.21168
Ubiquinone and other terpenoid-quinone biosynthesis	1.13378	0.074615	1.20839
Platelet sensitization by LDL	0.884053	0.322496	1.20655
Plasma membrane estrogen receptor signaling	1.11738	0.0883721	1.20575
Calnexin/calreticulin cycle	1.1562	0.0458667	1.20207
APC/C:Cdc20 mediated degradation of Cyclin B	1.1562	0.0458667	1.20207
Toll-like Receptor Signaling	0.481674	0.719153	1.20083
Signal amplification	0.481674	0.719153	1.20083
Lissencephaly gene (LIS1) in neuronal migration and development	0.481674	0.719153	1.20083
Signaling by FGFR3	0.532056	0.667651	1.19971
Carbamazepine Pathway, Pharmacokinetics	1.02984	0.169837	1.19968
Metabolism of nitric oxide	1.02984	0.169837	1.19968
eNOS activation and regulation	1.02984	0.169837	1.19968
btg family proteins and cell cycle regulation	0.671684	0.527291	1.19897
cyclin e destruction pathway	0.671684	0.527291	1.19897
PI5P Regulates TP53 Acetylation	0.671684	0.527291	1.19897
sodd/tnfr1 signaling pathway	0.671684	0.527291	1.19897
WNT mediated activation of DVL	0.671684	0.527291	1.19897
ERBB2 Activates PTK6 Signaling	0.792603	0.404877	1.19748
Purine salvage	0.792603	0.404877	1.19748
Initiation of Nuclear Envelope Reformation	0.792603	0.404877	1.19748
Nuclear Envelope Reassembly	0.792603	0.404877	1.19748
Terpenoid backbone biosynthesis	0.408472	0.786094	1.19457
ERK/MAPK targets	0.408472	0.786094	1.19457
bioactive peptide induced signaling pathway	0.684061	0.509856	1.19392
Signaling by BRAF and RAF fusions	0.599032	0.589413	1.18845
Presenilin action in Notch and Wnt signaling	0.765509	0.41407	1.17958
Fatty acid biosynthesis	0.285965	0.885489	1.17145
Senescence-Associated Secretory Phenotype (SASP)	0.285965	0.885489	1.17145
hemoglobins chaperone	0.285965	0.885489	1.17145
Activation of IRF3/IRF7 mediated by TBK1/IKK epsilon	0.285965	0.885489	1.17145
glycolysis	0.63654	0.528138	1.16468
Gastric Cancer Network 1	1.08075	0.0814086	1.16216
Interferon type I signaling pathways	0.189852	0.969998	1.15985
Phosphatidylinositol signaling system	0.469556	0.688747	1.1583
Signaling by NOTCH	0.30986	0.847416	1.15728
Epstein-Barr virus infection	1.07909	0.0772001	1.15629
Apoptosis	0.985817	0.164828	1.15065
Mitotic Metaphase and Anaphase	0.686432	0.464126	1.15056
phospholipase c-epsilon pathway	0.947301	0.200143	1.14744
folate transformations I	0.947301	0.200143	1.14744
melatonin degradation I	0.947301	0.200143	1.14744
HDAC6 interactions	0.436768	0.708764	1.14553
Phenylalanine and tyrosine catabolism	0.436768	0.708764	1.14553
mitochondrial fatty acid beta-oxidation of saturated fatty acids	1.13378	0.010005	1.14378
Imatinib and Chronic Myeloid Leukemia	0.18983	0.953512	1.14334
Proteasome	0.842801	0.300101	1.1429
cGMP-PKG signaling pathway	0.687999	0.453238	1.14124
Microglia Pathogen Phagocytosis Pathway	0.141389	0.99951	1.1409
Negative regulation of MAPK pathway	0.141389	0.99951	1.1409
mRNA Splicing	0.317549	0.818527	1.13608
G beta:gamma signalling through PI3Kgamma	0.10104	1.0311	1.13214
MAPK Cascade	0.13172	0.999767	1.13149
Hepatitis B	0.0928736	1.03547	1.12835
T-Cell Receptor and Co-stimulatory Signaling	0.271419	0.849395	1.12081
role of mef2d in t-cell apoptosis	0.271419	0.849395	1.12081
RNA Polymerase I Promoter Escape	0.271419	0.849395	1.12081
Glycogen Metabolism	0.825164	0.295446	1.12061
Mitotic Anaphase	0.726932	0.39166	1.11859
Other interleukin signaling	0.075177	1.04303	1.11821
Saturated fatty acids beta-oxidation	1.02353	0.0942894	1.11782
Malate-Aspartate Shuttle	0	1.11638	1.11638
Secretion of Hydrochloric Acid in Parietal Cells	0	1.11638	1.11638
Regulation of beta-cell development	0	1.11638	1.11638
dermatan sulfate biosynthesis (late stages)	0	1.11638	1.11638
Regulation of Apoptosis	0	1.11638	1.11638
ALKBH3 mediated reversal of alkylation damage	0	1.11638	1.11638
Mitochondrial ABC transporters	0	1.11638	1.11638
mRNA Processing	0.244862	0.869405	1.11427
Formation of tubulin folding intermediates by CCT/TriC	0.481715	0.63196	1.11367
Endometrial cancer	0.218894	0.89355	1.11244
Ethanol Degradation	1.04933	0.0622152	1.11155
tryptophan degradation to 2-amino-3-carboxymuconate semialdehyde	1.04933	0.0622152	1.11155
Apoptotic factor-mediated response	1.04933	0.0622152	1.11155
Activation of C3 and C5	1.04933	0.0622152	1.11155
Synthesis, secretion, and inactivation of Glucagon-like Peptide-1 (GLP-1)	1.04933	0.0622152	1.11155
APEX1-Independent Resolution of AP Sites via the Single Nucleotide Replacement Pathway	1.04933	0.0622152	1.11155
Selenoamino acid metabolism	0.109581	0.998733	1.10831
Aldosterone-regulated sodium reabsorption	0.424417	0.683581	1.108
GMCSF-mediated signaling events	0.424417	0.683581	1.108
mTOR signaling pathway	0.108708	0.998615	1.10732
Global Genome Nucleotide Excision Repair (GG-NER)	0.980412	0.124616	1.10503
IL8- and CXCR1-mediated signaling events	0.362638	0.739275	1.10191
Simplified Interaction Map Between LOXL4 and Oxidative Stress Pathway	0.0995249	1.0003	1.09983
cyclins and cell cycle regulation	0.00445362	1.09318	1.09763
IL5	0.378069	0.71763	1.0957
Glycogenosis, Type VII. Tarui disease	0.555885	0.538513	1.0944
Fanconi-bickel syndrome	0.555885	0.538513	1.0944
GLI3 is processed to GLI3R by the proteasome	0.555885	0.538513	1.0944
chaperones modulate interferon signaling pathway	0.555885	0.538513	1.0944
1D-myo-inositol hexakisphosphate biosynthesis II (mammalian)	0.555885	0.538513	1.0944
GRB2:SOS provides linkage to MAPK signaling for Integrins	0.555885	0.538513	1.0944
gamma-aminobutyric acid receptor life cycle pathway	0.0336561	1.05751	1.09117
Activation of BAD and translocation to mitochondria	0.0336561	1.05751	1.09117
Constitutive Signaling by NOTCH1 HD Domain Mutants	0.0336561	1.05751	1.09117
Signaling by NOTCH1 HD Domain Mutants in Cancer	0.0336561	1.05751	1.09117
Signaling by PTK6	0.339364	0.748771	1.08813
Mitochondrial Gene Expression	0.27254	0.814071	1.08661
Regulation of lipid metabolism by Peroxisome proliferator-activated receptor alpha (PPARalpha)	0.42388	0.660102	1.08398
Fatty acid elongation	0.799837	0.281548	1.08139
Signaling by FGFR2 in disease	0.799837	0.281548	1.08139
mechanism of gene regulation by peroxisome proliferators via ppara	0.674476	0.406314	1.08079
EPO Receptor Signaling	0.905257	0.170969	1.07623
Biosynthesis of unsaturated fatty acids	0.730439	0.34316	1.0736
Regulation of Hypoxia-inducible Factor (HIF) by oxygen	0.730439	0.34316	1.0736
Cellular response to hypoxia	0.730439	0.34316	1.0736
Riboflavin metabolism	0.837199	0.233969	1.07117
Tenofovir/Adefovir Pathway, Pharmacokinetics	0.837199	0.233969	1.07117
Hypothetical Craniofacial Development Pathway	0.837199	0.233969	1.07117
west nile virus	0.837199	0.233969	1.07117
Rapid glucocorticoid signaling	0.837199	0.233969	1.07117
glycogen biosynthesis	0.837199	0.233969	1.07117
BH3-only proteins associate with and inactivate anti-apoptotic BCL-2 members	0.837199	0.233969	1.07117
Regulation of cytoskeletal remodeling and cell spreading by IPP complex components	0.837199	0.233969	1.07117
a4b7 Integrin signaling	0.837199	0.233969	1.07117
Assembly Of The HIV Virion	0.389732	0.675427	1.06516
Dopaminergic Neurogenesis	0.547842	0.516269	1.06411
Deactivation of the beta-catenin transactivating complex	0.547842	0.516269	1.06411
3-Phosphoglycerate dehydrogenase deficiency	0.183358	0.879656	1.06301
Non Ketotic Hyperglycinemia	0.183358	0.879656	1.06301
Glycine and Serine Metabolism	0.183358	0.879656	1.06301
Dimethylglycine Dehydrogenase Deficiency	0.183358	0.879656	1.06301
Hyperglycinemia, non-ketotic	0.183358	0.879656	1.06301
Dimethylglycine Dehydrogenase Deficiency	0.183358	0.879656	1.06301
Sarcosinemia	0.183358	0.879656	1.06301
Dihydropyrimidine Dehydrogenase Deficiency (DHPD)	0.183358	0.879656	1.06301
Liver X Receptor Pathway	0.121948	0.934732	1.05668
Netrin mediated repulsion signals	0.121948	0.934732	1.05668
Nef mediated downregulation of MHC class I complex cell surface expression	0.121948	0.934732	1.05668
Iron uptake and transport	0.218894	0.837587	1.05648
Host Interactions of HIV factors	0.00858338	1.04589	1.05447
Post-transcriptional silencing by small RNAs	1.04933	0	1.04933
Aurora B signaling	0.475224	0.573015	1.04824
Nicotine Pathway (Dopaminergic Neuron), Pharmacodynamics	0.0150432	1.0311	1.04614
Regulation of TP53 Degradation	0.247618	0.797763	1.04538
Fatty Acid Biosynthesis	0.837339	0.204788	1.04213
role of brca1 brca2 and atr in cancer susceptibility	0.837339	0.204788	1.04213
superpathway of pyrimidine deoxyribonucleotides de novo biosynthesis	0.837339	0.204788	1.04213
Cori Cycle	1.02984	0.0105794	1.04042
FGFR1 ligand binding and activation	1.02984	0.0105794	1.04042
IRS-related events triggered by IGF1R	0.889305	0.147963	1.03727
ATM pathway	0.608333	0.426808	1.03514
FGF signaling pathway	0.273307	0.760124	1.03343
Beta-agonist/Beta-blocker Pathway, Pharmacodynamics	0.160314	0.871201	1.03152
Oncogenic MAPK signaling	0.452899	0.578494	1.03139
Cargo concentration in the ER	1.02025	0.00704827	1.0273
Glucocorticoid Receptor Pathway	0.942713	0.0841917	1.0269
Cell Cycle	0.00434754	1.02052	1.02486
Signaling by Non-Receptor Tyrosine Kinases	0.339364	0.685133	1.0245
Glycosaminoglycan biosynthesis - heparan sulfate / heparin	0.109335	0.913943	1.02328
Synthesis of bile acids and bile salts via 7alpha-hydroxycholesterol	0.109335	0.913943	1.02328
Signaling by FGFR1 in disease	0.66427	0.35609	1.02036
Circadian entrainment	0.107308	0.912634	1.01994
Cholinergic synapse	0.0616641	0.958198	1.01986
nfat and hypertrophy of the heart	0.174033	0.844437	1.01847
Aryl Hydrocarbon Receptor	0.765509	0.252938	1.01845
RAF activation	0.253683	0.761416	1.0151
Transport of Mature mRNA derived from an Intron-Containing Transcript	0.0151858	0.99911	1.0143
VxPx cargo-targeting to cilium	0.477553	0.53311	1.01066
Lamivudine Metabolism Pathway	0.758679	0.247849	1.00653
PI-3K cascade:FGFR3	0.758679	0.247849	1.00653
MET activates PTK2 signaling	0.758679	0.247849	1.00653
Degradation of beta catenin	0.758679	0.247849	1.00653
ARMS-mediated activation	0	1.00284	1.00284
Collagen biosynthesis and modifying enzymes	0.90521	0.0976207	1.00283
Transcriptional regulation by RUNX3	0	0.999342	0.999342
Selenoamino acid metabolism	8.65617e-09	0.998733	0.998733
calcium signaling by hbx of hepatitis b virus	0.151946	0.846534	0.99848
Synthesis of PIPs at the early endosome membrane	0.151946	0.846534	0.99848
Purine ribonucleoside monophosphate biosynthesis	0.947301	0.0507687	0.99807
Hepatocellular carcinoma	0.397404	0.599124	0.996528
Rev-mediated nuclear export of HIV RNA	0.173716	0.822301	0.996017
SHC-mediated cascade:FGFR1	0.959038	0.0362154	0.995253
Regulation of TNFR1 signaling	0.348964	0.645637	0.994601
Signaling events mediated by PRL	0.348964	0.645637	0.994601
Non-alcoholic fatty liver disease (NAFLD)	0.8895	0.100231	0.98973
Validated transcriptional targets of AP1 family members Fra1 and Fra2	0.74081	0.244261	0.985071
Fibrin Complement Receptor 3 Signaling Pathway	0.825164	0.158926	0.98409
Regulation of APC/C activators between G1/S and early anaphase	0.825164	0.158926	0.98409
Sudden Infant Death Syndrome (SIDS) Susceptibility Pathways	0.202799	0.775695	0.978494
Aldosterone synthesis and secretion	0.275247	0.701882	0.977129
phospholipids as signalling intermediaries	0.684061	0.292167	0.976227
Parkin-Ubiquitin Proteasomal System pathway	0.811144	0.164618	0.975763
APC/C:Cdc20 mediated degradation of mitotic proteins	0.861769	0.113865	0.975634
Asparagine N-linked glycosylation	0.390331	0.58449	0.97482
Peroxisomal lipid metabolism	0.622268	0.352513	0.974782
Pyrimidine nucleotides nucleosides metabolism	0.26965	0.700886	0.970536
Glycosaminoglycan biosynthesis - keratan sulfate	0.663681	0.304425	0.968105
Cannabinoid receptor signaling	0.663681	0.304425	0.968105
Ras signaling in the CD4+ TCR pathway	0.663681	0.304425	0.968105
Fc epsilon RI signaling pathway	0.407296	0.557991	0.965287
regulation of pgc-1a	0.00737388	0.953512	0.960886
Amino acid synthesis and interconversion (transamination)	0.918049	0.0425899	0.960639
SRP-dependent cotranslational protein targeting to membrane	3.02822e-06	0.959953	0.959956
Triglyceride metabolism	0.375362	0.583736	0.959098
Ovarian tumor domain proteases	0.375362	0.583736	0.959098
superpathway of purine nucleotide salvage	0.656035	0.299099	0.955134
FGFR3 mutant receptor activation	0.947301	0.00635574	0.953657
Signaling by activated point mutants of FGFR3	0.947301	0.00635574	0.953657
RNA Polymerase I Transcription Termination	0.234276	0.719153	0.953429
P2Y receptors	0.947301	0	0.947301
MicroRNA (miRNA) biogenesis	0.947301	0	0.947301
CDP-diacylglycerol biosynthesis	0.158147	0.786094	0.944241
NOTCH2 Activation and Transmission of Signal to the Nucleus	0.158147	0.786094	0.944241
O2/CO2 exchange in erythrocytes	0.0560821	0.885489	0.941571
Erythrocytes take up carbon dioxide and release oxygen	0.0560821	0.885489	0.941571
Follicle Stimulating Hormone (FSH) signaling pathway	0.418248	0.522425	0.940673
Non-homologous end-joining	0.792603	0.14399	0.936593
Folate malabsorption, hereditary	0.792603	0.14399	0.936593
Galactose Metabolism	0.792603	0.14399	0.936593
Methotrexate Action Pathway	0.792603	0.14399	0.936593
Folate Metabolism	0.792603	0.14399	0.936593
Galactosemia	0.792603	0.14399	0.936593
Transcriptional cascade regulating adipogenesis	0.792603	0.14399	0.936593
Synthesis of PE	0.792603	0.14399	0.936593
TNFR1-induced proapoptotic signaling	0.792603	0.14399	0.936593
icosapentaenoate biosynthesis II (metazoa)	0.792603	0.14399	0.936593
superpathway of melatonin degradation	0.792603	0.14399	0.936593
Processing of SMDT1	0.792603	0.14399	0.936593
extrinsic prothrombin activation pathway	0.792603	0.14399	0.936593
Phosphatidylinositol phosphate metabolism	0.276501	0.659919	0.93642
RUNX1 and FOXP3 control the development of regulatory T lymphocytes (Tregs)	0	0.934732	0.934732
RUNX1 and FOXP3 control the development of regulatory T lymphocytes (Tregs)	0	0.934732	0.934732
IGF1R signaling cascade	0.811902	0.122776	0.934678
Glutamate Glutamine metabolism	0.799837	0.134185	0.934022
Histidine catabolism	0.207553	0.726365	0.933918
Downregulation of ERBB4 signaling	0.207553	0.726365	0.933918
cell to cell adhesion signaling	0.207553	0.726365	0.933918
Synthesis of UDP-N-acetyl-glucosamine	0.207553	0.726365	0.933918
Keratan sulfate biosynthesis	0.70591	0.22617	0.93208
Ebola Virus Pathway on Host	0.881909	0.0445554	0.926465
Ebola Virus Pathway on Host	0.881909	0.0445554	0.926465
Regulation of retinoblastoma protein	0.535439	0.389904	0.925343
Vincristine Action Pathway	0.540945	0.382663	0.923607
Vindesine Action Pathway	0.540945	0.382663	0.923607
Intracellular Signalling Through LHCGR Receptor and Luteinizing Hormone/Choriogonadotropin	0.540945	0.382663	0.923607
Intracellular Signalling Through FSH Receptor and Follicle Stimulating Hormone	0.540945	0.382663	0.923607
Vitamin D Metabolism	0.540945	0.382663	0.923607
Digestion of dietary carbohydrate	0.540945	0.382663	0.923607
Gamma-carboxylation of protein precursors	0.540945	0.382663	0.923607
regulation of transcriptional activity by pml	0.540945	0.382663	0.923607
Insulin processing	0.540945	0.382663	0.923607
Urea cycle	0.540945	0.382663	0.923607
Membrane binding and targetting of GAG proteins	0.231616	0.691662	0.923278
Synthesis And Processing Of GAG, GAGPOL Polyproteins	0.231616	0.691662	0.923278
bile acid biosynthesis, neutral pathway	0.231616	0.691662	0.923278
Gap junction trafficking and regulation	0.231616	0.691662	0.923278
Downstream TCR signaling	0.740423	0.180638	0.921061
PI3K-AKT-mTOR - VitD3 Signalling	0.837339	0.0821714	0.919511
Pyruvaldehyde Degradation	0.917784	0	0.917784
Pyrimidine biosynthesis	0.917784	0	0.917784
Rhesus glycoproteins mediate ammonium transport.	0.917784	0	0.917784
fatty acid &alpha;-oxidation III	0.917784	0	0.917784
Adrenaline signalling through Alpha-2 adrenergic receptor	0.917784	0	0.917784
Vitamin C metabolism	0.917784	0	0.917784
Signalling to STAT3	0.917784	0	0.917784
Beta oxidation of palmitoyl-CoA to myristoyl-CoA	0.917784	0	0.917784
The AIM2 inflammasome	0.917784	0	0.917784
methylglyoxal degradation I	0.917784	0	0.917784
vitamin D<sub>3</sub> biosynthesis	0.917784	0	0.917784
Theophylline Pathway, Pharmacokinetics	0.657703	0.258271	0.915974
Heroin Metabolism Pathway	0.657703	0.258271	0.915974
Felbamate Metabolism Pathway	0.657703	0.258271	0.915974
Teniposide Action Pathway	0.657703	0.258271	0.915974
Teniposide Metabolism Pathway	0.657703	0.258271	0.915974
Polyol Pathway	0.657703	0.258271	0.915974
Regulation of gene expression by Hypoxia-inducible Factor	0.657703	0.258271	0.915974
Amine Oxidase reactions	0.657703	0.258271	0.915974
N-acetylglucosamine degradation II	0.657703	0.258271	0.915974
ahr signal transduction pathway	0.657703	0.258271	0.915974
antisense pathway	0.657703	0.258271	0.915974
phospholipase c delta in phospholipid associated cell signaling	0.657703	0.258271	0.915974
Antagonism of Activin by Follistatin	0.657703	0.258271	0.915974
guanosine nucleotides degradation	0.657703	0.258271	0.915974
Proton/oligopeptide cotransporters	0.657703	0.258271	0.915974
Rapoport-Luebering glycolytic shunt	0.657703	0.258271	0.915974
Histamine receptors	0.657703	0.258271	0.915974
Utilization of Ketone Bodies	0.657703	0.258271	0.915974
myo-inositol de novo biosynthesis	0.657703	0.258271	0.915974
fatty acid biosynthesis initiation	0.657703	0.258271	0.915974
tryptophan degradation via tryptamine	0.657703	0.258271	0.915974
Role of second messengers in netrin-1 signaling	0.657703	0.258271	0.915974
transcriptional activation of dbpb from mrna	0.657703	0.258271	0.915974
fatty acid &alpha;-oxidation	0.657703	0.258271	0.915974
Reuptake of GABA	0.657703	0.258271	0.915974
[truncated: 2,528 more rows]
