# Supplementary material for: Predictive network analysis identifies JMJD6 and other potential key drivers in Alzheimer’s disease
Source: Commun Biol. 2023 May 15;6:503. doi: 10.1038/s42003-023-04791-5 (PMC10185548; doi:10.1038/s42003-023-04791-5)
Supplement: Supplementary file 16 — Supplementary Data 14 [file 42003_2023_4791_MOESM16_ESM.xlsx]

## Sheet: Supplementary_Data2
	MAYO_blue	MAYO_greenyellow	MAYO_lightcyan	MAYO_midnightblue	MAYO_purple	MAYO_turquoise	ROSMAP_green	ROSMAP_purple	ROSMAP_turquoise	count	cross	neglogSum
Gene expression (Transcription)_Reactome	17.3443	7.79095	0	0	0	5.56645	0	11.0029	8.70225	5	TRUE	50.4069
RNA Polymerase II Transcription_Reactome	16.8528	5.20069	0	0	0	6.64354	0	10.8294	9.51239	5	TRUE	49.0389
Generic Transcription Pathway_Reactome	14.6617	5.99821	0	0	0	6.32227	0	7.26584	8.53962	5	TRUE	42.7876
Transcriptional Regulation by TP53_Reactome	7.83117	0	0	0	0	11.6049	0	7.62363	9.31701	4	TRUE	36.3767
Regulation of TP53 Activity_Reactome	8.3567	0	0	0	0	5.83876	0	7.59618	7.15438	4	TRUE	28.946
EGF-EGFR Signaling Pathway_Wikipathways	4.55541	0	0	0	0	22.3078	0	0	32.243	3	TRUE	59.1062
Developmental Biology_Reactome	0	0	0	4.56935	0	24.7706	0	0	29.0555	3	TRUE	58.3955
Oxytocin signaling pathway_KEGG	0	0	0	7.91309	0	19.4898	0	0	20.7536	3	TRUE	48.1565
VEGFA-VEGFR2 Signaling Pathway_Wikipathways	6.13303	0	0	0	0	16.9093	0	0	24.502	3	TRUE	47.5444
MAPK Signaling Pathway_Wikipathways	5.41072	0	0	0	0	22.1848	0	0	19.0879	3	TRUE	46.6834
MAPK signaling pathway_KEGG	4.4241	0	0	0	0	22.186	0	0	18.395	3	TRUE	45.0051
Signaling by NTRKs_Reactome	4.66871	0	0	0	0	13.5307	0	0	18.7866	3	TRUE	36.986
Rett syndrome causing genes_Wikipathways	0	7.33918	0	0	0	14.798	0	0	14.7922	3	TRUE	36.9294
Regulation of Actin Cytoskeleton_Wikipathways	0	0	0	4.58611	0	19.9245	0	0	12.4004	3	TRUE	36.9111
Signaling by WNT_Reactome	0	5.06525	0	0	0	11.9302	0	0	18.4566	3	TRUE	35.4521
Disease_Reactome	6.18328	0	0	0	0	18.5947	0	0	9.80152	3	TRUE	34.5795
Neurotrophin signaling pathway_KEGG	6.73143	0	0	0	0	13.6693	0	0	14.0773	3	TRUE	34.4781
DNA Repair_Reactome	22.8351	0	0	5.05745	0	0	0	6.43228	0	3	TRUE	34.3248
TNFalpha_NetPath	6.28672	0	0	0	0	17.5275	0	0	9.92646	3	TRUE	33.7407
Regulation of insulin secretion_Reactome	0	0	0	0	0	16.6981	4.77413	0	11.5512	3	TRUE	33.0234
Signaling by NTRK1 (TRKA)_Reactome	5.0547	0	0	0	0	12.0185	0	0	15.498	3	TRUE	32.5712
Non-alcoholic fatty liver disease (NAFLD)_KEGG	8.78456	0	0	0	0	5.3044	0	0	18.3967	3	TRUE	32.4856
Thyroid hormone signaling pathway_KEGG	0	0	0	9.01724	0	12.6562	0	0	9.90886	3	TRUE	31.5823
Cellular senescence_KEGG	0	0	0	0	0	16.2864	0	4.98492	9.86455	3	TRUE	31.1358
Serotonergic synapse_KEGG	0	4.9941	0	0	0	21.5435	0	0	4.37474	3	TRUE	30.9124
AndrogenReceptor_NetPath	12.1424	0	0	0	0	10.3904	0	0	6.31667	3	TRUE	28.8495
Ciliary landscape_Wikipathways	11.2203	0	0	0	0	8.16758	0	0	8.84013	3	TRUE	28.228
Insulin secretion_KEGG	0	0	0	0	0	12.8731	5.371	0	9.07064	3	TRUE	27.3148
Transport of small molecules_Reactome	0	0	0	0	5.82917	9.3351	0	0	12.0537	3	TRUE	27.2179
Endocytosis_KEGG	7.14563	0	0	0	0	8.8498	0	0	10.5769	3	TRUE	26.5723
Ion channel transport_Reactome	0	0	0	0	4.77825	10.3409	0	0	10.6941	3	TRUE	25.8133
hiv-1 nef: negative effector of fas and tnf_BioCarta	4.37862	0	0	0	0	16.4722	0	0	4.52398	3	TRUE	25.3748
Signaling by Rho GTPases_Reactome	0	0	0	0	5.04433	10.1851	0	0	9.67054	3	TRUE	24.9
Ectoderm Differentiation_Wikipathways	0	4.39565	0	0	0	8.98938	0	0	11.3866	3	TRUE	24.7716
TGF-beta Signaling Pathway_Wikipathways	0	0	0	0	0	10.1539	0	5.70231	8.89916	3	TRUE	24.7553
Hepatitis B_KEGG	0	0	0	4.71028	0	12.8459	0	0	6.79548	3	TRUE	24.3517
Regulation of TP53 Activity through Phosphorylation_Reactome	12.1514	0	0	0	0	0	0	7.06245	5.04759	3	TRUE	24.2614
EGF-Core_Signalink	6.14069	0	0	0	0	8.51642	0	0	9.50363	3	TRUE	24.1607
TNF alpha Signaling Pathway_Wikipathways	9.11035	0	0	0	0	10.6677	0	0	4.34742	3	TRUE	24.1255
TGF_beta_Receptor_NetPath	0	0	0	0	0	11.9946	0	4.70074	6.30096	3	TRUE	22.9963
Glucose metabolism_Reactome	0	5.60364	0	0	0	10.7404	0	0	6.57913	3	TRUE	22.9232
Endometrial cancer_Wikipathways	0	0	0	0	0	13.2528	0	5.05284	4.42905	3	TRUE	22.7347
Effects of PIP2 hydrolysis_Reactome	0	0	0	0	7.54152	8.74732	0	0	6.40923	3	TRUE	22.6981
Noncanonical Wnt signaling pathway_PID	4.92906	0	0	0	0	10.4602	0	0	6.72341	3	TRUE	22.1126
Thermogenesis_Wikipathways	0	0	0	5.47537	0	6.046	0	0	10.5144	3	TRUE	22.0358
Prolactin_NetPath	0	0	7.34194	0	0	8.65314	0	0	5.99339	3	TRUE	21.9885
CLEC7A (Dectin-1) signaling_Reactome	5.01066	0	0	0	0	8.61853	0	0	8.35331	3	TRUE	21.9825
Notch_INOH	12.0114	0	0	0	0	4.37763	0	0	5.5355	3	TRUE	21.9245
Mineral absorption_KEGG	0	0	0	0	5.77039	9.80181	0	0	6.14447	3	TRUE	21.7167
TNF receptor signaling pathway _PID	5.46635	0	0	0	0	11.1437	0	0	4.72728	3	TRUE	21.3373
Breast cancer pathway_Wikipathways	0	0	0	0	0	10.6354	0	5.12552	5.48687	3	TRUE	21.2478
Wnt Canonical_INOH	6.73143	0	0	0	0	4.98915	0	0	9.01748	3	TRUE	20.7381
Wnt Mammals_INOH	6.73143	0	0	0	0	4.98915	0	0	9.01748	3	TRUE	20.7381
Fas Ligand (FasL) pathway and Stress induction of Heat Shock Proteins (HSP) regulation_Wikipathways	4.50652	0	0	0	0	11.4328	0	0	4.68947	3	TRUE	20.6288
Post-translational protein modification_Reactome	6.35537	0	0	0	0	5.49119	0	0	8.66167	3	TRUE	20.5082
Hedgehog_INOH	6.90515	0	0	0	0	6.89357	6.45163	0	0	3	TRUE	20.2503
Signaling by NOTCH_Reactome	0	4.85729	0	0	0	7.90163	0	0	7.32567	3	TRUE	20.0846
Tight junction_KEGG	0	0	0	0	4.96623	8.79643	0	0	6.23735	3	TRUE	20
Cell Cycle_Wikipathways	7.76298	0	0	0	0	7.63166	0	0	4.33301	3	TRUE	19.7277
Excitatory Neural Signalling Through 5-HTR 6 and Serotonin _SMPDB	0	0	0	0	4.95783	7.01298	0	0	7.51359	3	TRUE	19.4844
wnt signaling pathway_BioCarta	6.97168	0	0	0	0	5.04603	0	0	7.24221	3	TRUE	19.2599
Vascular smooth muscle contraction_KEGG	0	0	0	0	6.24808	5.2226	0	0	7.62702	3	TRUE	19.0977
Toll Like Receptor 7/8 (TLR7/8) Cascade_Reactome	4.56221	0	0	0	0	7.69709	0	0	6.57913	3	TRUE	18.8384
MyD88 dependent cascade initiated on endosome_Reactome	4.56221	0	0	0	0	7.69709	0	0	6.57913	3	TRUE	18.8384
Cyclin A/B1/B2 associated events during G2/M transition_Reactome	4.68535	0	0	0	0	6.733	0	0	5.98824	3	TRUE	17.4066
Toll Like Receptor 9 (TLR9) Cascade_Reactome	5.19352	0	0	0	0	6.5208	0	0	5.56666	3	TRUE	17.281
Excitatory Neural Signalling Through 5-HTR 4 and Serotonin_SMPDB	0	0	0	0	4.95783	7.01298	0	0	4.90637	3	TRUE	16.8772
Excitatory Neural Signalling Through 5-HTR 7 and Serotonin _SMPDB	0	0	0	0	4.95783	7.01298	0	0	4.90637	3	TRUE	16.8772
Intracellular Signalling Through Histamine H2 Receptor and Histamine_SMPDB	0	0	0	0	4.95783	7.01298	0	0	4.90637	3	TRUE	16.8772
Inhibition of exosome biogenesis and secretion by Manumycin A in CRPC cells_Wikipathways	0	0	0	4.71371	0	4.67723	0	0	7.00631	3	TRUE	16.3973
Pathway_PA165959425_PharmGKB	0	0	0	4.71371	0	6.31411	0	0	5.25372	3	TRUE	16.2815
SUMOylation of DNA damage response and repair proteins_Reactome	0	6.06371	0	0	0	5.67218	4.34395	0	0	3	TRUE	16.0798
KitReceptor_NetPath	0	0	0	0	4.91953	5.67346	0	0	5.11437	3	TRUE	15.7074
Gap junction trafficking_Reactome	0	0	0	0	0	5.24053	4.71426	0	5.74955	3	TRUE	15.7043
glycogenolysis_HumanCyc	5.22258	5.50939	0	0	0	0	0	4.71268	0	3	TRUE	15.4446
SUMOylation_Reactome	0	4.70698	0	0	0	4.85522	5.80135	0	0	3	TRUE	15.3636
p38 MAPK Signaling Pathway_Wikipathways	4.54611	0	0	0	0	6.19896	0	0	4.60562	3	TRUE	15.3507
Adipogenesis_Wikipathways	0	0	0	0	5.94261	4.51793	0	0	4.78007	3	TRUE	15.2406
mechanism of gene regulation by peroxisome proliferators via ppara_BioCarta	4.5185	0	0	0	0	4.80449	0	0	5.79759	3	TRUE	15.1206
Cell-type Dependent Selectivity of CCK2R Signaling_Wikipathways	0	0	0	5.17573	0	4.51622	0	0	4.99858	3	TRUE	14.6905
Axonal growth inhibition (RHOA activation)_Reactome	0	0	0	0	4.95783	4.52221	0	0	4.90637	3	TRUE	14.3864
Signaling events mediated by PTP1B_PID	4.37862	0	0	0	0	4.50372	0	0	5.46829	3	TRUE	14.3506
SUMO E3 ligases SUMOylate target proteins_Reactome	0	4.83523	0	0	0	4.79055	4.69305	0	0	3	TRUE	14.3188
Axon guidance_Reactome	0	0	0	4.62371	0	60.5188	0	0	53.9719	3	TRUE	119.114
Platelet Adhesion to exposed collagen_Reactome	0	4.98574	0	0	0	0	0	0	4.99858	2	TRUE	9.98432
Mitochondrial translation_Reactome	5.19352	0	0	0	0	0	4.75246	0	0	2	TRUE	9.94598
ATR Signaling_Wikipathways	5.22258	0	0	0	0	0	0	4.71268	0	2	TRUE	9.93525
spliceosomal assembly_BioCarta	5.22258	0	0	0	0	0	0	4.71268	0	2	TRUE	9.93525
Phase 2 - plateau phase_Reactome	0	0	0	0	0	5.13878	4.78991	0	0	2	TRUE	9.92869
Nuclear Events (kinase and transcription factor activation)_Reactome	0	0	0	0	0	5.26091	0	0	4.60289	2	TRUE	9.86379
Androgen Receptor Network in Prostate Cancer_Wikipathways	4.38345	0	0	0	0	0	0	0	5.43228	2	TRUE	9.81573
mets affect on macrophage differentiation_BioCarta	0	4.52483	0	0	0	0	0	0	5.25372	2	TRUE	9.77855
Bile secretion_KEGG	0	0	0	0	4.88202	0	0	0	4.8578	2	TRUE	9.73981
Reelin signaling pathway_PID	0	0	0	0	0	5.13878	0	0	4.59007	2	TRUE	9.72885
Sterol Regulatory Element-Binding Proteins (SREBP) signalling_Wikipathways	4.87263	0	0	0	0	0	0	4.85041	0	2	TRUE	9.72304
NAD+ metabolism_Wikipathways	0	0	0	4.88065	0	0	0	0	4.81131	2	TRUE	9.69197
guanosine nucleotides de novo biosynthesis_HumanCyc	0	0	0	4.88065	0	0	0	0	4.81131	2	TRUE	9.69197
p38 signaling mediated by MAPKAP kinases_PID	0	0	0	0	0	4.52579	0	0	5.13471	2	TRUE	9.66049
Alpha4 beta1 integrin signaling events_PID	0	0	0	0	0	4.97519	0	0	4.60562	2	TRUE	9.58082
Thyroid cancer_KEGG	0	0	0	0	0	4.92116	0	0	4.62744	2	TRUE	9.54861
Sema4D in semaphorin signaling_Reactome	0	0	0	0	0	4.41935	0	0	5.06003	2	TRUE	9.47938
Miscellaneous transport and binding events_Reactome	0	0	0	0	0	4.41935	0	0	5.06003	2	TRUE	9.47938
COPI-dependent Golgi-to-ER retrograde traffic_Reactome	0	0	0	0	0	4.89818	0	0	4.57075	2	TRUE	9.46892
PTK6 Regulates RHO GTPases, RAS GTPase and MAP kinases_Reactome	0	0	0	5.07031	0	0	0	0	4.36058	2	TRUE	9.43089
Nef Mediated CD8 Down-regulation_Reactome	0	0	0	0	0	4.52221	0	0	4.90637	2	TRUE	9.42858
Deadenylation of mRNA_Reactome	4.68535	0	0	0	0	0	0	0	4.60289	2	TRUE	9.28824
Longevity regulating pathway_KEGG	0	0	0	0	0	4.70792	0	0	4.48577	2	TRUE	9.19369
Kit receptor signaling pathway_Wikipathways	0	0	0	0	0	4.5172	0	0	4.6313	2	TRUE	9.1485
ERBB2 Activates PTK6 Signaling_Reactome	0	0	0	0	0	4.51622	4.49801	0	0	2	TRUE	9.01423
Neurotransmitter receptors and postsynaptic signal transmission_Reactome	0	0	0	0	0	56.6326	0	0	31.813	2	TRUE	88.4456
EGFR1_NetPath	0	0	0	0	0	36.2607	0	0	49.006	2	TRUE	85.2667
FoxO family signaling_PID	0	0	0	0	0	4.50243	0	0	4.47251	2	TRUE	8.97494
Syndecan-2-mediated signaling events_PID	0	0	0	0	0	4.5297	0	0	4.33119	2	TRUE	8.86089
Protein-protein interactions at synapses_Reactome	0	0	0	0	0	50.1788	0	0	27.8302	2	TRUE	78.0089
Synaptic vesicle cycle_KEGG	0	0	0	0	0	42.7594	0	0	30.7844	2	TRUE	73.5438
Calcium Regulation in the Cardiac Cell_Wikipathways	0	0	0	0	0	35.0699	0	0	32.0006	2	TRUE	67.0704
Axon guidance_KEGG	0	0	0	0	0	31.7428	0	0	34.0248	2	TRUE	65.7676
Dopaminergic synapse_KEGG	0	0	0	0	0	44.7881	0	0	19.9554	2	TRUE	64.7435
Calcium signaling pathway_KEGG	0	0	0	0	0	34.8254	0	0	27.6056	2	TRUE	62.431
Neurexins and neuroligins_Reactome	0	0	0	0	0	39.9548	0	0	19.2591	2	TRUE	59.2138
L1CAM interactions_Reactome	0	0	0	0	0	26.7534	0	0	32.2864	2	TRUE	59.0399
Synaptic Vesicle Pathway_Wikipathways	0	0	0	0	0	34.3268	0	0	24.4375	2	TRUE	58.7642
Trafficking of AMPA receptors_Reactome	0	0	0	0	0	32.7597	0	0	24.8919	2	TRUE	57.6516
Glutamate binding, activation of AMPA receptors and synaptic plasticity_Reactome	0	0	0	0	0	32.7597	0	0	24.8919	2	TRUE	57.6516
Long-term potentiation_KEGG	0	0	0	0	0	28.2843	0	0	29.1486	2	TRUE	57.4329
Beta-catenin independent WNT signaling_Reactome	0	0	0	0	0	26.9284	0	0	30.4482	2	TRUE	57.3766
Cardiac conduction_Reactome	0	0	0	0	0	32.1886	0	0	24.0338	2	TRUE	56.2224
Muscle contraction_Reactome	0	0	0	0	0	30.9034	0	0	24.4914	2	TRUE	55.3948
Signaling by Receptor Tyrosine Kinases_Reactome	0	0	0	0	0	20.4976	0	0	30.829	2	TRUE	51.3266
Adrenergic signaling in cardiomyocytes_KEGG	0	0	0	0	0	31.8766	0	0	19.2625	2	TRUE	51.1391
Retrograde endocannabinoid signaling_KEGG	0	0	0	0	0	20.0444	0	0	31.0352	2	TRUE	51.0795
Glutamatergic synapse_KEGG	0	0	0	0	0	32.0681	0	0	18.6848	2	TRUE	50.7529
Activation of NMDA receptor and postsynaptic events_Reactome	0	0	0	0	0	31.6752	0	0	18.0902	2	TRUE	49.7654
GPCR Dopamine D1like receptor_INOH	0	0	0	0	0	30.2722	0	0	18.9434	2	TRUE	49.2156
Membrane Trafficking_Reactome	0	0	0	0	0	26.7614	0	0	21.8424	2	TRUE	48.6038
Arrhythmogenic right ventricular cardiomyopathy (ARVC)_KEGG	0	0	0	0	0	17.0265	0	0	31.0353	2	TRUE	48.0618
Brain-Derived Neurotrophic Factor (BDNF) signaling pathway_Wikipathways	0	0	0	0	0	25.9371	0	0	21.7745	2	TRUE	47.7116
Hippo signaling pathway_KEGG	0	0	0	0	0	17.9166	0	0	29.7508	2	TRUE	47.6674
Splicing factor NOVA regulated synaptic proteins_Wikipathways	0	0	0	0	0	27.3205	0	0	19.6771	2	TRUE	46.9976
Arrhythmogenic Right Ventricular Cardiomyopathy_Wikipathways	0	0	0	0	0	17.3548	0	0	29.2426	2	TRUE	46.5974
Common Pathways Underlying Drug Addiction_Wikipathways	0	0	0	0	0	23.3898	0	0	23.0379	2	TRUE	46.4277
Sudden Infant Death Syndrome (SIDS) Susceptibility Pathways_Wikipathways	0	0	0	0	0	35.0933	0	0	10.9724	2	TRUE	46.0658
Phase 0 - rapid depolarisation_Reactome	0	0	0	0	0	30.095	0	0	15.8823	2	TRUE	45.9772
Nicotine addiction_KEGG	0	0	0	0	0	24.5985	0	0	19.3628	2	TRUE	43.9613
Potassium Channels_Reactome	0	0	0	0	0	26.4378	0	0	17.3431	2	TRUE	43.781
cAMP signaling pathway_KEGG	0	0	0	0	0	24.0714	0	0	18.5456	2	TRUE	42.617
Aldosterone synthesis and secretion_KEGG	0	0	0	0	0	24.1343	0	0	17.9606	2	TRUE	42.0949
Cholinergic synapse_KEGG	0	0	0	0	0	30.0237	0	0	11.2086	2	TRUE	41.2323
Proteoglycans in cancer_KEGG	0	0	0	0	0	17.9195	0	0	23.2488	2	TRUE	41.1683
Post NMDA receptor activation events_Reactome	0	0	0	0	0	25.8541	0	0	15.2612	2	TRUE	41.1153
N-cadherin signaling events_PID	0	0	0	0	0	19.3376	0	0	21.1808	2	TRUE	40.5184
Circadian entrainment_KEGG	0	0	0	0	0	24.1343	0	0	15.2396	2	TRUE	39.3739
Vesicle-mediated transport_Reactome	0	0	0	0	0	21.6341	0	0	17.7181	2	TRUE	39.3522
Ion homeostasis_Reactome	0	0	0	0	0	19.1359	0	0	19.3043	2	TRUE	38.4402
Voltage gated Potassium channels_Reactome	0	0	0	0	0	27.393	0	0	10.656	2	TRUE	38.0489
EPH-Ephrin signaling_Reactome	0	0	0	0	0	14.3725	0	0	23.3691	2	TRUE	37.7415
Neurotoxicity of clostridium toxins_Reactome	0	0	0	0	0	18.395	0	0	19.3226	2	TRUE	37.7176
Amphetamine addiction_KEGG	0	0	0	0	0	23.3534	0	0	13.9261	2	TRUE	37.2795
Transferrin endocytosis and recycling_Reactome	0	0	0	0	0	20.2508	0	0	16.8595	2	TRUE	37.1103
Opioid Signalling_Reactome	0	0	0	0	0	20.908	0	0	15.7516	2	TRUE	36.6597
Trafficking of GluR2-containing AMPA receptors_Reactome	0	0	0	0	0	17.6543	0	0	18.8599	2	TRUE	36.5142
Wnt signaling pathway_KEGG	0	0	0	0	0	18.8489	0	0	17.6348	2	TRUE	36.4837
EPO signaling_INOH	0	0	0	0	0	19.6207	0	0	16.1542	2	TRUE	35.7748
IL-7 signaling_INOH	0	0	0	0	0	20.0091	0	0	15.4961	2	TRUE	35.5052
VEGF_INOH	0	0	0	0	0	19.9318	0	0	15.5137	2	TRUE	35.4455
ErbB Signaling Pathway_Wikipathways	0	0	0	0	0	21.8706	0	0	13.212	2	TRUE	35.0826
Ca2+ pathway_Reactome	0	0	0	0	0	16.4722	0	0	18.5152	2	TRUE	34.9874
Wnt Signaling_Wikipathways	0	0	0	0	0	19.615	0	0	14.8995	2	TRUE	34.5144
Myometrial Relaxation and Contraction Pathways_Wikipathways	0	0	0	0	0	17.1196	0	0	17.2063	2	TRUE	34.3259
Pathways in cancer_KEGG	0	0	0	0	0	20.0542	0	0	13.2557	2	TRUE	33.3099
Gap junction_KEGG	0	0	0	0	0	18.1446	0	0	15.027	2	TRUE	33.1716
Role of Calcineurin-dependent NFAT signaling in lymphocytes_PID	0	0	0	0	0	19.7078	0	0	13.0542	2	TRUE	32.762
Vibrio cholerae infection_KEGG	0	0	0	0	0	20.8971	0	0	11.859	2	TRUE	32.7561
Signaling by ROBO receptors_Reactome	0	0	0	0	0	17.6699	0	0	15.0333	2	TRUE	32.7032
Human papillomavirus infection_KEGG	0	0	0	0	0	21.3099	0	0	11.3498	2	TRUE	32.6597
Integration of energy metabolism_Reactome	0	0	0	0	0	16.3135	0	0	16.1851	2	TRUE	32.4987
cGMP-PKG signaling pathway_KEGG	0	0	0	0	0	19.5003	0	0	12.5036	2	TRUE	32.0038
CREB phosphorylation through the activation of Ras_Reactome	0	0	0	0	0	20.1632	0	0	11.7452	2	TRUE	31.9084
Antiarrhythmic Pathway, Pharmacodynamics_PharmGKB	0	0	0	0	0	22.5778	0	0	9.29221	2	TRUE	31.8701
GABAergic synapse_KEGG	0	0	0	0	0	14.0019	0	0	17.8467	2	TRUE	31.8486
CLEC7A (Dectin-1) induces NFAT activation_Reactome	0	0	0	0	0	15.3579	0	0	16.2551	2	TRUE	31.613
GPCR GroupI metabotropic glutamate receptor_INOH	0	0	0	0	0	16.2307	0	0	15.2403	2	TRUE	31.4711
Iron uptake and transport_Reactome	0	0	0	0	0	14.7265	0	0	16.7335	2	TRUE	31.46
Gastric acid secretion_KEGG	0	0	0	0	0	13.8403	0	0	17.5834	2	TRUE	31.4237
Adherens junction_KEGG	0	0	0	0	0	10.1275	0	0	21.1831	2	TRUE	31.3106
ErbB signaling pathway_KEGG	0	0	0	0	0	19.9399	0	0	11.2982	2	TRUE	31.2381
Alzheimer disease_KEGG	0	0	0	0	0	14.4348	0	0	16.8024	2	TRUE	31.2372
Presynaptic depolarization and calcium channel opening_Reactome	0	0	0	0	0	18.8067	0	0	12.3351	2	TRUE	31.1418
Regulation of actin cytoskeleton_KEGG	0	0	0	0	0	14.1211	0	0	16.9592	2	TRUE	31.0803
GABA receptor Signaling_Wikipathways	0	0	0	0	0	13.4519	0	0	17.3184	2	TRUE	30.7703
Neurotransmitter release cycle_Reactome	0	0	0	0	0	16.1618	0	0	14.5054	2	TRUE	30.6672
Sphingolipid signaling pathway_KEGG	0	0	0	0	0	23.0888	0	0	7.57828	2	TRUE	30.6671
DARPP-32 events_Reactome	0	0	0	0	0	15.961	0	0	14.6866	2	TRUE	30.6476
Glutamate Neurotransmitter Release Cycle_Reactome	0	0	0	0	0	15.961	0	0	14.6866	2	TRUE	30.6476
Serotonin Neurotransmitter Release Cycle_Reactome	0	0	0	0	0	19.2403	0	0	11.3897	2	TRUE	30.63
G Protein Signaling Pathways_Wikipathways	0	0	0	0	0	17.3637	0	0	13.212	2	TRUE	30.5757
Signaling by Hippo_Reactome	0	0	0	0	0	13.1167	0	0	17.0974	2	TRUE	30.2141
Morphine addiction_KEGG	0	0	0	0	0	13.8593	0	0	16.2898	2	TRUE	30.1491
MAPK family signaling cascades_Reactome	0	0	0	0	0	14.3393	0	0	15.6642	2	TRUE	30.0035
Wnt Signaling Pathway and Pluripotency_Wikipathways	0	0	0	0	0	13.0669	0	0	16.859	2	TRUE	29.9259
RAF/MAP kinase cascade_Reactome	0	0	0	0	0	14.8075	0	0	14.6446	2	TRUE	29.4521
Focal Adhesion_Wikipathways	0	0	0	0	0	12.4834	0	0	16.8701	2	TRUE	29.3535
Hepatocellular carcinoma_KEGG	0	0	0	0	0	13.5234	0	0	15.7657	2	TRUE	29.2891
Dopamine Neurotransmitter Release Cycle_Reactome	0	0	0	0	0	20.2996	0	0	8.97695	2	TRUE	29.2766
RAC1-PAK1-p38-MMP2 Pathway_Wikipathways	0	0	0	0	0	17.9915	0	0	11.1648	2	TRUE	29.1564
Long-term depression_KEGG	0	0	0	0	0	15.0552	0	0	13.8475	2	TRUE	28.9028
Carvedilol Action Pathway_SMPDB	0	0	0	0	0	18.7613	0	0	10.0056	2	TRUE	28.7669
Labetalol Action Pathway_SMPDB	0	0	0	0	0	18.7613	0	0	10.0056	2	TRUE	28.7669
Death Receptor Signalling_Reactome	0	0	0	0	0	16.1092	0	0	12.6456	2	TRUE	28.7548
Disopyramide Action Pathway_SMPDB	0	0	0	0	0	19.5107	0	0	9.18465	2	TRUE	28.6954
Procainamide (Antiarrhythmic) Action Pathway_SMPDB	0	0	0	0	0	19.5107	0	0	9.18465	2	TRUE	28.6954
Fosphenytoin (Antiarrhythmic) Action Pathway_SMPDB	0	0	0	0	0	19.5107	0	0	9.18465	2	TRUE	28.6954
Bopindolol Action Pathway_SMPDB	0	0	0	0	0	19.5107	0	0	9.18465	2	TRUE	28.6954
Timolol Action Pathway_SMPDB	0	0	0	0	0	19.5107	0	0	9.18465	2	TRUE	28.6954
Carteolol Action Pathway_SMPDB	0	0	0	0	0	19.5107	0	0	9.18465	2	TRUE	28.6954
Bevantolol Action Pathway_SMPDB	0	0	0	0	0	19.5107	0	0	9.18465	2	TRUE	28.6954
Practolol Action Pathway_SMPDB	0	0	0	0	0	19.5107	0	0	9.18465	2	TRUE	28.6954
Dobutamine Action Pathway_SMPDB	0	0	0	0	0	19.5107	0	0	9.18465	2	TRUE	28.6954
Isoprenaline Action Pathway_SMPDB	0	0	0	0	0	19.5107	0	0	9.18465	2	TRUE	28.6954
Arbutamine Action Pathway_SMPDB	0	0	0	0	0	19.5107	0	0	9.18465	2	TRUE	28.6954
Amiodarone Action Pathway_SMPDB	0	0	0	0	0	19.5107	0	0	9.18465	2	TRUE	28.6954
Levobunolol Action Pathway_SMPDB	0	0	0	0	0	19.5107	0	0	9.18465	2	TRUE	28.6954
Metipranolol Action Pathway_SMPDB	0	0	0	0	0	19.5107	0	0	9.18465	2	TRUE	28.6954
Mexiletine Action Pathway_SMPDB	0	0	0	0	0	19.5107	0	0	9.18465	2	TRUE	28.6954
Quinidine Action Pathway_SMPDB	0	0	0	0	0	19.5107	0	0	9.18465	2	TRUE	28.6954
Sotalol Action Pathway_SMPDB	0	0	0	0	0	19.5107	0	0	9.18465	2	TRUE	28.6954
Epinephrine Action Pathway_SMPDB	0	0	0	0	0	19.5107	0	0	9.18465	2	TRUE	28.6954
Betaxolol Action Pathway_SMPDB	0	0	0	0	0	19.5107	0	0	9.18465	2	TRUE	28.6954
Atenolol Action Pathway_SMPDB	0	0	0	0	0	19.5107	0	0	9.18465	2	TRUE	28.6954
Alprenolol Action Pathway_SMPDB	0	0	0	0	0	19.5107	0	0	9.18465	2	TRUE	28.6954
Acebutolol Action Pathway_SMPDB	0	0	0	0	0	19.5107	0	0	9.18465	2	TRUE	28.6954
Muscle/Heart Contraction_SMPDB	0	0	0	0	0	19.5107	0	0	9.18465	2	TRUE	28.6954
Diltiazem Action Pathway_SMPDB	0	0	0	0	0	19.5107	0	0	9.18465	2	TRUE	28.6954
Propranolol Action Pathway_SMPDB	0	0	0	0	0	19.5107	0	0	9.18465	2	TRUE	28.6954
Pindolol Action Pathway_SMPDB	0	0	0	0	0	19.5107	0	0	9.18465	2	TRUE	28.6954
Penbutolol Action Pathway_SMPDB	0	0	0	0	0	19.5107	0	0	9.18465	2	TRUE	28.6954
Oxprenolol Action Pathway_SMPDB	0	0	0	0	0	19.5107	0	0	9.18465	2	TRUE	28.6954
Metoprolol Action Pathway_SMPDB	0	0	0	0	0	19.5107	0	0	9.18465	2	TRUE	28.6954
Esmolol Action Pathway_SMPDB	0	0	0	0	0	19.5107	0	0	9.18465	2	TRUE	28.6954
Bisoprolol Action Pathway_SMPDB	0	0	0	0	0	19.5107	0	0	9.18465	2	TRUE	28.6954
Bupranolol Action Pathway_SMPDB	0	0	0	0	0	19.5107	0	0	9.18465	2	TRUE	28.6954
Nebivolol Action Pathway_SMPDB	0	0	0	0	0	19.5107	0	0	9.18465	2	TRUE	28.6954
Amlodipine Action Pathway_SMPDB	0	0	0	0	0	19.5107	0	0	9.18465	2	TRUE	28.6954
Verapamil Action Pathway_SMPDB	0	0	0	0	0	19.5107	0	0	9.18465	2	TRUE	28.6954
Nitrendipine Action Pathway_SMPDB	0	0	0	0	0	19.5107	0	0	9.18465	2	TRUE	28.6954
Nisoldipine Action Pathway_SMPDB	0	0	0	0	0	19.5107	0	0	9.18465	2	TRUE	28.6954
Nimodipine Action Pathway_SMPDB	0	0	0	0	0	19.5107	0	0	9.18465	2	TRUE	28.6954
Ibutilide Action Pathway_SMPDB	0	0	0	0	0	19.5107	0	0	9.18465	2	TRUE	28.6954
Tocainide Action Pathway_SMPDB	0	0	0	0	0	19.5107	0	0	9.18465	2	TRUE	28.6954
Flecainide Action Pathway_SMPDB	0	0	0	0	0	19.5107	0	0	9.18465	2	TRUE	28.6954
Isradipine Action Pathway_SMPDB	0	0	0	0	0	19.5107	0	0	9.18465	2	TRUE	28.6954
Nifedipine Action Pathway_SMPDB	0	0	0	0	0	19.5107	0	0	9.18465	2	TRUE	28.6954
Felodipine Action Pathway_SMPDB	0	0	0	0	0	19.5107	0	0	9.18465	2	TRUE	28.6954
Nadolol Action Pathway_SMPDB	0	0	0	0	0	19.5107	0	0	9.18465	2	TRUE	28.6954
G alpha (12/13) signalling events_Reactome	0	0	0	0	0	14.4876	0	0	14.1694	2	TRUE	28.657
MAPK1/MAPK3 signaling_Reactome	0	0	0	0	0	13.8815	0	0	14.7023	2	TRUE	28.5839
EGFR Inhibitor Pathway, Pharmacodynamics_PharmGKB	0	0	0	0	0	20.4251	0	0	7.9818	2	TRUE	28.4069
Insulin Signaling_Wikipathways	0	0	0	0	0	18.4591	0	0	9.86455	2	TRUE	28.3237
ErbB1 downstream signaling_PID	0	0	0	0	0	16.9662	0	0	11.2013	2	TRUE	28.1674
TCR_NetPath	0	0	0	0	0	18.0508	0	0	9.89315	2	TRUE	27.9439
Huntington disease_KEGG	0	0	0	0	0	9.1463	0	0	18.5412	2	TRUE	27.6875
Unblocking of NMDA receptor, glutamate binding and activation_Reactome	0	0	0	0	0	17.6543	0	0	10.0197	2	TRUE	27.674
Ras Signaling_Wikipathways	0	0	0	0	0	14.9197	0	0	12.7273	2	TRUE	27.647
Integrin-mediated Cell Adhesion_Wikipathways	0	0	0	0	0	13.0669	0	0	14.2887	2	TRUE	27.3556
MECP2 and Associated Rett Syndrome_Wikipathways	0	0	0	0	0	10.4953	0	0	16.8553	2	TRUE	27.3506
Epithelial cell signaling in Helicobacter pylori infection_KEGG	0	0	0	0	0	13.3697	0	0	13.9261	2	TRUE	27.2958
Ras activation upon Ca2+ influx through NMDA receptor_Reactome	0	0	0	0	0	14.427	0	0	12.5805	2	TRUE	27.0075
Platelet homeostasis_Reactome	0	0	0	0	0	12.3048	0	0	14.5535	2	TRUE	26.8583
Nalbuphine Action Pathway_SMPDB	0	0	0	0	0	18.8913	0	0	7.80171	2	TRUE	26.693
Insulin receptor recycling_Reactome	0	0	0	0	0	16.0799	0	0	10.5415	2	TRUE	26.6214
Signaling events mediated by focal adhesion kinase_PID	0	0	0	0	0	13.8293	0	0	12.7429	2	TRUE	26.5722
Signaling events mediated by Hepatocyte Growth Factor Receptor (c-Met)_PID	0	0	0	0	0	12.215	0	0	14.3505	2	TRUE	26.5656
Lidocaine (Antiarrhythmic) Action Pathway_SMPDB	0	0	0	0	0	18.0411	0	0	8.36864	2	TRUE	26.4097
regulation of ck1/cdk5 by type 1 glutamate receptors_BioCarta	0	0	0	0	0	15.961	0	0	10.1616	2	TRUE	26.1226
Levomethadyl Acetate Action Action Pathway_SMPDB	0	0	0	0	0	17.5508	0	0	8.4061	2	TRUE	25.9569
Naloxone Action Pathway_SMPDB	0	0	0	0	0	17.5508	0	0	8.4061	2	TRUE	25.9569
Escitalopram Action Pathway_SMPDB	0	0	0	0	0	17.5508	0	0	8.4061	2	TRUE	25.9569
Levallorphan Action Pathway_SMPDB	0	0	0	0	0	17.5508	0	0	8.4061	2	TRUE	25.9569
Dimethylthiambutene Action Pathway_SMPDB	0	0	0	0	0	17.5508	0	0	8.4061	2	TRUE	25.9569
Ethylmorphine Action Pathway_SMPDB	0	0	0	0	0	17.5508	0	0	8.4061	2	TRUE	25.9569
Pentazocine Action Pathway_SMPDB	0	0	0	0	0	17.5508	0	0	8.4061	2	TRUE	25.9569
Naltrexone Action Pathway_SMPDB	0	0	0	0	0	17.5508	0	0	8.4061	2	TRUE	25.9569
Buprenorphine Action Pathway_SMPDB	0	0	0	0	0	17.5508	0	0	8.4061	2	TRUE	25.9569
Alvimopan Action Pathway_SMPDB	0	0	0	0	0	17.5508	0	0	8.4061	2	TRUE	25.9569
Dihydromorphine Action Pathway_SMPDB	0	0	0	0	0	17.5508	0	0	8.4061	2	TRUE	25.9569
Ketobemidone Action Pathway_SMPDB	0	0	0	0	0	17.5508	0	0	8.4061	2	TRUE	25.9569
Mepivacaine Action Pathway_SMPDB	0	0	0	0	0	17.5508	0	0	8.4061	2	TRUE	25.9569
Chloroprocaine Action Pathway_SMPDB	0	0	0	0	0	17.5508	0	0	8.4061	2	TRUE	25.9569
Cocaine Action Pathway_SMPDB	0	0	0	0	0	17.5508	0	0	8.4061	2	TRUE	25.9569
Dibucaine Action Pathway_SMPDB	0	0	0	0	0	17.5508	0	0	8.4061	2	TRUE	25.9569
Levobupivacaine Action Pathway_SMPDB	0	0	0	0	0	17.5508	0	0	8.4061	2	TRUE	25.9569
Benzocaine Action Pathway_SMPDB	0	0	0	0	0	17.5508	0	0	8.4061	2	TRUE	25.9569
Bupivacaine Action Pathway_SMPDB	0	0	0	0	0	17.5508	0	0	8.4061	2	TRUE	25.9569
Levorphanol Action Pathway_SMPDB	0	0	0	0	0	17.5508	0	0	8.4061	2	TRUE	25.9569
Propoxyphene Action Pathway_SMPDB	0	0	0	0	0	17.5508	0	0	8.4061	2	TRUE	25.9569
Tramadol Action Action Pathway_SMPDB	0	0	0	0	0	17.5508	0	0	8.4061	2	TRUE	25.9569
Diphenoxylate Action Pathway_SMPDB	0	0	0	0	0	17.5508	0	0	8.4061	2	TRUE	25.9569
Anileridine Action Pathway_SMPDB	0	0	0	0	0	17.5508	0	0	8.4061	2	TRUE	25.9569
Oxycodone Action Pathway_SMPDB	0	0	0	0	0	17.5508	0	0	8.4061	2	TRUE	25.9569
Oxybuprocaine Action Pathway_SMPDB	0	0	0	0	0	17.5508	0	0	8.4061	2	TRUE	25.9569
Prilocaine Action Pathway_SMPDB	0	0	0	0	0	17.5508	0	0	8.4061	2	TRUE	25.9569
Procaine Action Pathway_SMPDB	0	0	0	0	0	17.5508	0	0	8.4061	2	TRUE	25.9569
Proparacaine Action Pathway_SMPDB	0	0	0	0	0	17.5508	0	0	8.4061	2	TRUE	25.9569
Ropivacaine Action Pathway_SMPDB	0	0	0	0	0	17.5508	0	0	8.4061	2	TRUE	25.9569
Alfentanil Action Pathway_SMPDB	0	0	0	0	0	17.5508	0	0	8.4061	2	TRUE	25.9569
Oxymorphone Action Pathway_SMPDB	0	0	0	0	0	17.5508	0	0	8.4061	2	TRUE	25.9569
Hydrocodone Action Pathway_SMPDB	0	0	0	0	0	17.5508	0	0	8.4061	2	TRUE	25.9569
Hydromorphone Action Pathway_SMPDB	0	0	0	0	0	17.5508	0	0	8.4061	2	TRUE	25.9569
Sufentanil Action Pathway_SMPDB	0	0	0	0	0	17.5508	0	0	8.4061	2	TRUE	25.9569
Remifentanil Action Pathway_SMPDB	0	0	0	0	0	17.5508	0	0	8.4061	2	TRUE	25.9569
Fentanyl Action Pathway_SMPDB	0	0	0	0	0	17.5508	0	0	8.4061	2	TRUE	25.9569
Carfentanil Action Pathway_SMPDB	0	0	0	0	0	17.5508	0	0	8.4061	2	TRUE	25.9569
3-Methylthiofentanyl Action Pathway_SMPDB	0	0	0	0	0	17.5508	0	0	8.4061	2	TRUE	25.9569
Methadyl Acetate Action Pathway_SMPDB	0	0	0	0	0	17.5508	0	0	8.4061	2	TRUE	25.9569
Dezocine Action Pathway_SMPDB	0	0	0	0	0	17.5508	0	0	8.4061	2	TRUE	25.9569
PCP/CE pathway_Reactome	0	0	0	0	0	12.1009	0	0	13.7197	2	TRUE	25.8206
HDR through Homologous Recombination (HRR)_Reactome	20.9015	0	0	0	0	0	0	4.85041	0	2	TRUE	25.7519
p75 NTR receptor-mediated signalling_Reactome	0	0	0	0	0	11.6951	0	0	13.9661	2	TRUE	25.6612
ca-calmodulin-dependent protein kinase activation_BioCarta	0	0	0	0	0	14.7137	0	0	10.898	2	TRUE	25.6117
Hypertrophic cardiomyopathy (HCM)_KEGG	0	0	0	0	0	9.09684	0	0	16.1423	2	TRUE	25.2391
Focal adhesion_KEGG	0	0	0	0	0	11.4076	0	0	13.7782	2	TRUE	25.1858
regulation of pgc-1a_BioCarta	0	0	0	0	0	14.4879	0	0	10.6797	2	TRUE	25.1676
Synaptic adhesion-like molecules_Reactome	0	0	0	0	0	11.9616	0	0	13.0443	2	TRUE	25.0059
keratinocyte differentiation_BioCarta	0	0	0	0	0	14.7343	0	0	10.2478	2	TRUE	24.9821
Signaling by VEGF_Reactome	0	0	0	0	0	10.1784	0	0	14.7215	2	TRUE	24.9
Degradation of beta-catenin by the destruction complex_Reactome	0	0	0	0	0	12.481	0	0	12.1441	2	TRUE	24.625
GABA synthesis, release, reuptake and degradation_Reactome	0	0	0	0	0	11.7727	0	0	12.7944	2	TRUE	24.567
Phenytoin (Antiarrhythmic) Action Pathway_SMPDB	0	0	0	0	0	14.3243	0	0	10.166	2	TRUE	24.4903
Interaction between L1 and Ankyrins_Reactome	0	0	0	0	0	17.5508	0	0	6.82709	2	TRUE	24.3779
CREB phosphorylation through the activation of CaMKII_Reactome	0	0	0	0	0	14.5336	0	0	9.71835	2	TRUE	24.2519
Nonalcoholic fatty liver disease_Wikipathways	7.01321	0	0	0	0	0	0	0	17.2063	2	TRUE	24.2195
Desipramine Action Pathway_SMPDB	0	0	0	0	0	16.4066	0	0	7.80171	2	TRUE	24.2083
Activation of kainate receptors upon glutamate binding_Reactome	0	0	0	0	0	16.4066	0	0	7.80171	2	TRUE	24.2083
RAF activation_Reactome	0	0	0	0	0	14.7537	0	0	9.37328	2	TRUE	24.127
Rap1 signalling_Reactome	0	0	0	0	0	12.9601	0	0	11.1318	2	TRUE	24.0919
AGE-RAGE pathway_Wikipathways	0	0	0	0	0	14.4962	0	0	9.52533	2	TRUE	24.0216
Thermogenesis_KEGG	0	0	0	6.28885	0	0	0	0	17.7054	2	TRUE	23.9943
Signaling by TGF-beta family members_Reactome	0	0	0	0	0	4.54311	0	0	19.4082	2	TRUE	23.9513
Parathyroid hormone synthesis, secretion and action_KEGG	0	0	0	0	0	14.464	0	0	9.19029	2	TRUE	23.6543
Dilated cardiomyopathy (DCM)_KEGG	0	0	0	0	0	8.99677	0	0	14.5535	2	TRUE	23.5502
Intracellular signaling by second messengers_Reactome	0	0	0	0	0	16.8524	0	0	6.68181	2	TRUE	23.5343
Chronic myeloid leukemia_KEGG	0	0	0	0	0	12.0185	0	0	11.4246	2	TRUE	23.4431
VEGFA-VEGFR2 Pathway_Reactome	0	0	0	0	0	8.95474	0	0	14.4754	2	TRUE	23.4301
Diseases of signal transduction_Reactome	0	0	0	0	0	14.3282	0	0	9.10011	2	TRUE	23.4283
Corticotropin-releasing hormone signaling pathway_Wikipathways	0	0	0	0	0	17.3637	0	0	6.0556	2	TRUE	23.4193
PDGFR-beta signaling pathway_PID	0	0	0	0	0	6.64052	0	0	16.7101	2	TRUE	23.3506
Hippo signaling pathway - multiple species_KEGG	0	0	0	0	0	8.06755	0	0	15.2403	2	TRUE	23.3079
Signaling events mediated by VEGFR1 and VEGFR2_PID	0	0	0	0	0	6.2882	0	0	17.01	2	TRUE	23.2982
CDC42 signaling events_PID	0	0	0	0	0	9.37925	0	0	13.7943	2	TRUE	23.1735
Glioma_KEGG	0	0	0	0	0	13.1722	0	0	9.86769	2	TRUE	23.0399
Phosphatidylinositol signaling system_KEGG	0	0	0	0	0	17.8241	0	0	5.17298	2	TRUE	22.9971
HDR through Single Strand Annealing (SSA)_Reactome	16.3271	0	0	0	0	0	0	6.50232	0	2	TRUE	22.8294
Energy Metabolism_Wikipathways	0	0	0	0	0	13.7647	0	0	9.05562	2	TRUE	22.8203
Endocrine and other factor-regulated calcium reabsorption_KEGG	0	0	0	0	0	12.1009	0	0	10.4958	2	TRUE	22.5967
Lidocaine (Local Anaesthetic) Action Pathway_SMPDB	0	0	0	0	0	15.352	0	0	7.24221	2	TRUE	22.5942
ErbB4 signaling events_PID	0	0	0	0	0	15.352	0	0	7.24221	2	TRUE	22.5942
Heroin Action Pathway_SMPDB	0	0	0	0	0	14.3767	0	0	8.21496	2	TRUE	22.5916
Cardiac Hypertrophic Response_Wikipathways	0	0	0	0	0	14.069	0	0	8.45983	2	TRUE	22.5288
DAG and IP3 signaling_Reactome	0	0	0	0	0	8.75836	0	0	13.6851	2	TRUE	22.4435
Integrin_INOH	0	0	0	0	0	6.62374	0	0	15.5648	2	TRUE	22.1885
Calcineurin activates NFAT_Reactome	0	0	0	0	0	12.8735	0	0	9.14925	2	TRUE	22.0228
Colorectal cancer_KEGG	0	0	0	0	0	14.9883	0	0	6.81313	2	TRUE	21.8014
rac1 cell motility signaling pathway_BioCarta	0	0	0	0	0	11.1133	0	0	10.6756	2	TRUE	21.7889
Cardiac muscle contraction_KEGG	0	0	0	0	0	9.94043	0	0	11.8053	2	TRUE	21.7457
Melanogenesis_KEGG	0	0	0	0	0	11.932	0	0	9.81082	2	TRUE	21.7428
Semaphorin interactions_Reactome	0	0	0	0	0	11.3203	0	0	10.392	2	TRUE	21.7123
Uptake and actions of bacterial toxins_Reactome	0	0	0	0	0	10.301	0	0	11.3835	2	TRUE	21.6845
Rho GTPase cycle_Reactome	0	0	0	0	0	9.54239	0	0	12.0028	2	TRUE	21.5451
mcalpain and friends in cell motility_BioCarta	0	0	0	0	0	12.0368	0	0	9.46598	2	TRUE	21.5028
Apelin signaling pathway_KEGG	0	0	0	0	0	11.3349	0	0	10.1208	2	TRUE	21.4558
Intracellular Signalling Through Adenosine Receptor A2b and Adenosine_SMPDB	0	0	0	0	0	13.2387	0	0	7.94821	2	TRUE	21.1869
Codeine Action Pathway_SMPDB	0	0	0	0	0	14.3767	0	0	6.72341	2	TRUE	21.1001
ROS, RNS production in phagocytes_Reactome	0	0	0	0	0	14.3767	0	0	6.72341	2	TRUE	21.1001
Wnt Signaling Pathway_Wikipathways	0	0	0	0	0	9.80181	0	0	11.2964	2	TRUE	21.0982
Transcriptional regulation by RUNX3_Reactome	0	0	0	0	0	9.80181	0	0	11.2964	2	TRUE	21.0982
IL3_NetPath	0	0	0	0	0	9.80181	0	0	11.2964	2	TRUE	21.0982
GABA A receptor activation_Reactome	0	0	0	0	0	8.73228	0	0	12.3351	2	TRUE	21.0674
LGI-ADAM interactions_Reactome	0	0	0	0	0	10.1084	0	0	10.9162	2	TRUE	21.0246
Neuronal System_Reactome	0	0	0	0	0	127.596	0	0	77.9855	2	TRUE	205.582
Non-genomic actions of 1,25 dihydroxyvitamin D3_Wikipathways	0	0	0	0	0	13.3697	0	0	7.62385	2	TRUE	20.9936
Chromosomal and microsatellite instability in colorectal cancer_Wikipathways	0	0	0	0	0	14.9235	0	0	6.03479	2	TRUE	20.9583
Clathrin-mediated endocytosis_Reactome	0	0	0	0	0	11.9547	0	0	8.98633	2	TRUE	20.941
Wnt_NetPath	0	0	0	0	0	11.9906	0	0	8.72427	2	TRUE	20.7149
VEGF Signaling Pathway_PharmGKB	0	0	0	0	0	11.4944	0	0	9.18465	2	TRUE	20.6791
COPI-mediated anterograde transport_Reactome	0	0	0	0	0	13.8251	0	0	6.77323	2	TRUE	20.5983
fas signaling pathway (cd95)_BioCarta	0	0	0	0	0	13.1167	0	0	7.42093	2	TRUE	20.5376
Homologous DNA Pairing and Strand Exchange_Reactome	14.2679	0	0	0	0	0	0	6.15163	0	2	TRUE	20.4195
Pancreatic adenocarcinoma pathway_Wikipathways	0	0	0	0	0	13.5307	0	0	6.85454	2	TRUE	20.3853
Netrin-1 signaling_Reactome	0	0	0	0	0	11.0982	0	0	9.28684	2	TRUE	20.3851
Metabolism of RNA_Reactome	14.6591	0	0	0	0	0	5.64174	0	0	2	TRUE	20.3009
TGF-beta signaling pathway_KEGG	0	0	0	0	0	4.91818	0	0	15.1265	2	TRUE	20.0447
Endometrial cancer_KEGG	0	0	0	0	0	14.7265	0	5.27378	0	2	TRUE	20.0003
Tumor suppressor activity of SMARCB1_Wikipathways	0	0	0	0	0	9.42024	0	0	10.5624	2	TRUE	19.9827
nitric oxide signaling pathway_BioCarta	0	0	0	0	0	11.7727	0	0	8.18629	2	TRUE	19.9589
Insulin signaling pathway_KEGG	0	0	0	0	0	12.289	0	0	7.63925	2	TRUE	19.9283
Apoptosis_Reactome	0	0	0	0	0	15.2141	0	0	4.69413	2	TRUE	19.9082
Rab regulation of trafficking_Reactome	0	0	0	0	0	10.1952	0	0	9.6971	2	TRUE	19.8924
EPHB-mediated forward signaling_Reactome	0	0	0	0	0	8.49232	0	0	11.354	2	TRUE	19.8463
GABA receptor activation_Reactome	0	0	0	0	0	9.1519	0	0	10.6439	2	TRUE	19.7958
Imipramine Action Pathway_SMPDB	0	0	0	0	0	13.4719	0	0	6.24168	2	TRUE	19.7135
bioactive peptide induced signaling pathway_BioCarta	0	0	0	0	0	13.4719	0	0	6.24168	2	TRUE	19.7135
ESC Pluripotency Pathways_Wikipathways	0	0	0	0	0	8.75756	0	0	10.884	2	TRUE	19.6415
PAR1-mediated thrombin signaling events_PID	0	0	0	0	0	9.87047	0	0	9.69101	2	TRUE	19.5615
Rap1 signaling pathway_KEGG	0	0	0	0	0	11.9381	0	0	7.61278	2	TRUE	19.5509
Bacterial invasion of epithelial cells_KEGG	0	0	0	0	0	7.198	0	0	12.3238	2	TRUE	19.5218
Norepinephrine Neurotransmitter Release Cycle_Reactome	0	0	0	0	0	10.4591	0	0	9.04628	2	TRUE	19.5054
Hair Follicle Development- Induction (Part 1 of 3)_Wikipathways	0	0	0	0	0	12.0969	0	0	7.38761	2	TRUE	19.4845
Acetylcholine Neurotransmitter Release Cycle_Reactome	0	0	0	0	0	11.6199	0	0	7.79334	2	TRUE	19.4132
Presynaptic phase of homologous DNA pairing and strand exchange_Reactome	13.045	0	0	0	0	0	0	6.3563	0	2	TRUE	19.4013
Angiopoietin receptor Tie2-mediated signaling_PID	0	0	0	0	0	10.3335	0	0	8.97071	2	TRUE	19.3042
Chromatin modifying enzymes_Reactome	0	14.4192	0	0	0	0	0	0	4.8339	2	TRUE	19.2531
Chromatin organization_Reactome	0	14.4192	0	0	0	0	0	0	4.8339	2	TRUE	19.2531
Ras signaling pathway_KEGG	0	0	0	0	0	11.4849	0	0	7.74001	2	TRUE	19.2249
Proton Pump Inhibitor Pathway, Pharmacodynamics_PharmGKB	0	0	0	0	0	9.65076	0	0	9.56112	2	TRUE	19.2119
BDNF_NetPath	0	0	0	0	0	9.65076	0	0	9.56112	2	TRUE	19.2119
Netrin-mediated signaling events_PID	0	0	0	0	0	11.5309	0	0	7.65493	2	TRUE	19.1859
Recycling pathway of L1_Reactome	0	0	0	0	0	11.7479	0	0	7.38597	2	TRUE	19.1338
Citalopram Action Pathway_SMPDB	0	0	0	0	0	12.933	0	0	6.19343	2	TRUE	19.1264
Methadone Action Pathway_SMPDB	0	0	0	0	0	12.933	0	0	6.19343	2	TRUE	19.1264
Glycogen Synthesis and Degradation_Wikipathways	0	0	0	0	0	12.933	0	0	6.19343	2	TRUE	19.1264
Regulation of Ras family activation_PID	0	0	0	0	0	9.75644	0	0	9.22637	2	TRUE	18.9828
Activation of Ca-permeable Kainate Receptor_Reactome	0	0	0	0	0	13.6498	0	0	5.32741	2	TRUE	18.9772
Ionotropic activity of kainate receptors_Reactome	0	0	0	0	0	13.6498	0	0	5.32741	2	TRUE	18.9772
Caspase-mediated cleavage of cytoskeletal proteins_Reactome	0	0	0	0	0	13.1938	0	0	5.74955	2	TRUE	18.9433
Renal cell carcinoma_KEGG	0	0	0	0	0	6.92333	0	0	12.0195	2	TRUE	18.9429
Amyotrophic lateral sclerosis (ALS)_KEGG	0	0	0	0	0	12.7678	0	0	6.14447	2	TRUE	18.9122
Toxicity of botulinum toxin type D (BoNT/D)_Reactome	0	0	0	0	0	9.19394	0	0	9.65737	2	TRUE	18.8513
Toxicity of botulinum toxin type F (BoNT/F)_Reactome	0	0	0	0	0	9.19394	0	0	9.65737	2	TRUE	18.8513
Cushing syndrome_KEGG	0	0	0	0	0	13.363	0	0	5.48687	2	TRUE	18.8498
G2/M Transition_Reactome	0	0	0	0	0	8.71863	0	0	10.1208	2	TRUE	18.8395
Lissencephaly gene (LIS1) in neuronal migration and development_PID	0	0	0	0	0	6.33761	0	0	12.4813	2	TRUE	18.8189
Salivary secretion_KEGG	0	0	0	0	0	5.97101	0	0	12.8354	2	TRUE	18.8064
purine nucleotides de novo biosynthesis_HumanCyc	0	0	0	0	0	11.1572	0	0	7.62329	2	TRUE	18.7805
Fanconi anemia pathway_PID	12.8666	0	0	0	0	0	0	5.9019	0	2	TRUE	18.7685
Translocation of GLUT4 to the plasma membrane_Reactome	0	0	0	0	0	10.4602	0	0	8.21496	2	TRUE	18.6751
NRAGE signals death through JNK_Reactome	0	0	0	0	0	8.58316	0	0	10.0725	2	TRUE	18.6556
Mitotic G2-G2/M phases_Reactome	0	0	0	0	0	8.19149	0	0	10.4416	2	TRUE	18.6331
Collecting duct acid secretion_KEGG	0	0	0	0	0	10.6024	0	0	7.99274	2	TRUE	18.5952
Signaling events regulated by Ret tyrosine kinase_PID	0	0	0	0	0	6.43174	0	0	12.1441	2	TRUE	18.5758
Repression of WNT target genes_Reactome	0	0	0	0	0	7.65739	0	0	10.9162	2	TRUE	18.5736
Clathrin derived vesicle budding_Reactome	0	0	0	0	0	7.89675	0	0	10.664	2	TRUE	18.5607
trans-Golgi Network Vesicle Budding_Reactome	0	0	0	0	0	7.89675	0	0	10.664	2	TRUE	18.5607
Canonical and Non-canonical Notch signaling_Wikipathways	0	0	0	0	0	8.74732	0	0	9.76976	2	TRUE	18.5171
CHL1 interactions_Reactome	0	0	0	0	0	5.81681	0	0	12.6678	2	TRUE	18.4846
Negative regulation of MAPK pathway_Reactome	0	0	0	0	0	10.1266	0	0	8.35331	2	TRUE	18.48
Retrograde neurotrophin signalling_Reactome	0	0	0	0	0	10.1084	0	0	8.3454	2	TRUE	18.4538
Fluoxetine Action Pathway_SMPDB	0	0	0	0	0	12.6303	0	0	5.79386	2	TRUE	18.4242
mTOR signaling pathway_KEGG	0	0	0	0	0	12.7717	0	0	5.60352	2	TRUE	18.3752
Glucagon signaling pathway_KEGG	0	0	0	0	0	10.1308	0	0	8.22864	2	TRUE	18.3594
Pyrimidine nucleotides nucleosides metabolism_INOH	0	0	0	0	0	8.47666	0	0	9.85113	2	TRUE	18.3278
Alpha6Beta4Integrin_NetPath	0	0	0	0	0	10.5671	0	0	7.63422	2	TRUE	18.2013
Apoptosis-related network due to altered Notch3 in ovarian cancer_Wikipathways	0	0	0	0	0	11.5702	0	0	6.51239	2	TRUE	18.0826
Protein folding_Reactome	0	0	0	0	0	5.77108	0	0	12.3023	2	TRUE	18.0733
Respiratory electron transport_Reactome	4.559	0	0	0	0	0	0	0	13.4944	2	TRUE	18.0534
Signaling Pathways in Glioblastoma_Wikipathways	0	0	0	0	0	7.12659	0	0	10.9267	2	TRUE	18.0533
Reduction of cytosolic Ca++ levels_Reactome	0	0	0	0	0	10.0203	0	0	8.02295	2	TRUE	18.0433
Intracellular Signalling Through Adenosine Receptor A2a and Adenosine_SMPDB	0	0	0	0	0	11.4408	0	0	6.59222	2	TRUE	18.033
Fanconi anemia pathway_KEGG	12.5023	0	0	0	0	0	0	5.46608	0	2	TRUE	17.9683
PDGF_INOH	0	0	0	0	0	11.767	0	0	6.13556	2	TRUE	17.9026
RAB GEFs exchange GTP for GDP on RABs_Reactome	0	0	0	0	0	11.4611	0	0	6.31291	2	TRUE	17.774
Trk receptor signaling mediated by the MAPK pathway_PID	0	0	0	0	0	11.5309	0	0	6.24168	2	TRUE	17.7726
Cell death signalling via NRAGE, NRIF and NADE_Reactome	0	0	0	0	0	7.50347	0	0	10.2113	2	TRUE	17.7147
HIF-1 signaling pathway_KEGG	0	0	0	0	0	11.2281	0	0	6.46519	2	TRUE	17.6933
Golgi Associated Vesicle Biogenesis_Reactome	0	0	0	0	0	7.50422	0	0	10.1525	2	TRUE	17.6567
EGF_INOH	0	0	0	0	0	11.7479	0	0	5.89697	2	TRUE	17.6448
VEGFR1 specific signals_PID	0	0	0	0	0	7.443	0	0	10.1662	2	TRUE	17.6092
a6b1 and a6b4 Integrin signaling_PID	0	0	0	0	0	10.2122	0	0	7.33748	2	TRUE	17.5496
RAGE_NetPath	0	0	0	0	0	10.2122	0	0	7.33748	2	TRUE	17.5496
Beta-agonist/Beta-blocker Pathway, Pharmacodynamics_PharmGKB	0	0	0	0	0	8.01096	0	0	9.52533	2	TRUE	17.5363
Complex I biogenesis_Reactome	5.42101	0	0	0	0	0	0	0	12.0936	2	TRUE	17.5147
mapkinase signaling pathway_BioCarta	0	0	0	0	0	12.2449	0	0	5.19698	2	TRUE	17.4419
WNT5A-dependent internalization of FZD4_Reactome	0	0	0	0	0	4.89896	0	0	12.4184	2	TRUE	17.3174
Nicotine Action Pathway_SMPDB	0	0	0	0	0	11.1133	0	0	6.19343	2	TRUE	17.3067
Cocaine addiction_KEGG	0	0	0	0	0	12.4345	0	0	4.76848	2	TRUE	17.203
Association Between Physico-Chemical Features and Toxicity Associated Pathways_Wikipathways	0	0	0	0	0	9.57614	0	0	7.61811	2	TRUE	17.1943
rho cell motility signaling pathway_BioCarta	0	0	0	0	0	10.4602	0	0	6.72341	2	TRUE	17.1836
Breast cancer_KEGG	0	0	0	0	0	10.9567	0	0	6.1774	2	TRUE	17.1341
PLC beta mediated events_Reactome	0	0	0	0	0	9.30786	0	0	7.78428	2	TRUE	17.0921
erk and pi-3 kinase are necessary for collagen binding in corneal epithelia_BioCarta	0	0	0	0	0	11.2183	0	0	5.83464	2	TRUE	17.0529
Notch_NetPath	0	0	0	0	0	9.02555	0	0	8.01274	2	TRUE	17.0383
stathmin and breast cancer resistance to antimicrotubule agents_BioCarta	0	0	0	0	0	12.4116	0	0	4.60289	2	TRUE	17.0145
Integrated Lung Cancer Pathway_Wikipathways	0	0	0	0	0	8.61853	0	0	8.35331	2	TRUE	16.9718
Oocyte meiosis_KEGG	0	0	0	0	0	8.72952	0	0	8.23724	2	TRUE	16.9668
Mesodermal Commitment Pathway_Wikipathways	0	0	0	0	0	7.74552	0	0	9.21625	2	TRUE	16.9618
Platelet activation, signaling and aggregation_Reactome	0	0	0	0	0	9.40212	0	0	7.5498	2	TRUE	16.9519
TP53 Regulates Metabolic Genes_Reactome	0	0	0	0	0	10.1055	0	0	6.81313	2	TRUE	16.9187
Human immunodeficiency virus 1 infection_KEGG	0	0	0	0	0	11.9422	0	0	4.94679	2	TRUE	16.889
Chaperonin-mediated protein folding_Reactome	0	0	0	0	0	6.52418	0	0	10.1408	2	TRUE	16.665
EPHB forward signaling_PID	0	0	0	0	0	9.1839	0	0	7.45433	2	TRUE	16.6382
CTLA4 inhibitory signaling_Reactome	0	0	0	0	0	9.7181	0	0	6.73585	2	TRUE	16.4539
pkc-catalyzed phosphorylation of inhibitory phosphoprotein of myosin phosphatase_BioCarta	0	0	0	0	0	9.7181	0	0	6.73585	2	TRUE	16.4539
E-cadherin signaling in keratinocytes_PID	0	0	0	0	0	9.7181	0	0	6.73585	2	TRUE	16.4539
Transcriptional Regulation by MECP2_Wikipathways	0	0	0	0	0	10.135	0	0	6.31134	2	TRUE	16.4463
signaling pathway from g-protein families_BioCarta	0	0	0	0	0	7.72012	0	0	8.65297	2	TRUE	16.3731
Signaling by FGFR1_Reactome	0	0	0	0	9.8324	0	0	0	6.50992	2	TRUE	16.3423
Downstream signaling events of B Cell Receptor (BCR)_Reactome	0	0	0	0	0	8.41359	0	0	7.80171	2	TRUE	16.2153
MyD88 cascade initiated on plasma membrane_Reactome	0	0	0	0	0	7.71895	0	0	8.39797	2	TRUE	16.1169
Toll Like Receptor 10 (TLR10) Cascade_Reactome	0	0	0	0	0	7.71895	0	0	8.39797	2	TRUE	16.1169
Toll Like Receptor 5 (TLR5) Cascade_Reactome	0	0	0	0	0	7.71895	0	0	8.39797	2	TRUE	16.1169
G-protein mediated events_Reactome	0	0	0	0	0	8.77633	0	0	7.33748	2	TRUE	16.1138
ER to Golgi Anterograde Transport_Reactome	0	0	0	0	0	10.1218	0	0	5.98935	2	TRUE	16.1112
Ephrin signaling_Reactome	0	0	0	0	0	5.6456	0	0	10.3423	2	TRUE	15.9879
Pathogenic Escherichia coli infection_KEGG	0	0	0	0	0	7.91992	0	0	8.03824	2	TRUE	15.9582
Ion transport by P-type ATPases_Reactome	0	0	0	0	0	7.91992	0	0	8.03824	2	TRUE	15.9582
purine deoxyribonucleosides salvage_HumanCyc	0	0	0	0	0	6.42152	0	0	9.44903	2	TRUE	15.8706
ATR signaling pathway_PID	9.30993	0	0	0	0	0	0	6.50232	0	2	TRUE	15.8123
Endothelin Pathways_Wikipathways	0	0	0	0	0	8.14432	0	0	7.65493	2	TRUE	15.7993
Oncogenic MAPK signaling_Reactome	0	0	0	0	0	7.75633	0	0	7.99555	2	TRUE	15.7519
Toll Like Receptor 4 (TLR4) Cascade_Reactome	0	0	0	0	0	10.8066	0	0	4.89452	2	TRUE	15.7011
EPO signaling pathway_PID	6.46484	0	0	0	0	0	0	0	9.22637	2	TRUE	15.6912
CRH_NetPath	0	0	0	0	0	9.44449	0	0	6.19343	2	TRUE	15.6379
LPA receptor mediated events_PID	0	0	0	0	0	6.00536	0	0	9.56728	2	TRUE	15.5726
NOTCH-Ncore_Signalink	0	0	0	0	0	6.51156	0	0	9.06021	2	TRUE	15.5718
Prostate cancer_KEGG	0	0	0	0	0	8.26459	0	0	7.25949	2	TRUE	15.5241
TRAF6 mediated induction of NFkB and MAP kinases upon TLR7/8 or 9 activation_Reactome	0	0	0	0	0	8.34781	0	0	7.13943	2	TRUE	15.4872
Recruitment of NuMA to mitotic centrosomes_Reactome	0	0	0	0	0	7.47178	0	0	8.01532	2	TRUE	15.4871
Basal cell carcinoma_KEGG	0	0	0	0	0	9.24539	0	0	6.22833	2	TRUE	15.4737
Relaxin signaling pathway_KEGG	0	0	0	0	0	9.86802	0	0	5.59949	2	TRUE	15.4675
NF-kB activation through FADD/RIP-1 pathway mediated by caspase-8 and -10_Reactome	0	0	0	0	0	7.39678	0	0	8.02295	2	TRUE	15.4197
TGF-beta receptor signaling_PID	0	0	0	0	0	7.68517	0	0	7.68714	2	TRUE	15.3723
Simplified Interaction Map Between LOXL4 and Oxidative Stress Pathway_Wikipathways	0	0	0	0	0	6.31411	0	0	9.04628	2	TRUE	15.3604
TRAF6 mediated NF-kB activation_Reactome	0	0	0	0	0	4.78056	0	0	10.5415	2	TRUE	15.322
ucalpain and friends in cell spread_BioCarta	0	0	0	0	0	5.275	0	0	10.0197	2	TRUE	15.2947
Notch signaling pathway_PID	0	0	0	0	0	7.58789	0	0	7.65674	2	TRUE	15.2446
Presenilin action in Notch and Wnt signaling_PID	7.06111	0	0	0	0	0	0	0	8.18033	2	TRUE	15.2414
Signaling by Hedgehog_Reactome	0	0	0	0	0	6.8324	0	0	8.36557	2	TRUE	15.198
Pathogenic Escherichia coli infection_Wikipathways	0	0	0	0	0	7.50422	0	0	7.63593	2	TRUE	15.1402
Thromboxane A2 receptor signaling_PID	0	0	0	0	0	7.50422	0	0	7.63593	2	TRUE	15.1402
Activation of BH3-only proteins_Reactome	0	0	0	0	0	10.135	0	0	4.9922	2	TRUE	15.1272
angiotensin ii mediated activation of jnk pathway via pyk2 dependent signaling_BioCarta	0	0	0	0	0	7.04289	0	0	8.06554	2	TRUE	15.1084
Gastric cancer_KEGG	0	0	0	0	0	7.97059	0	0	7.1287	2	TRUE	15.0993
Association of TriC/CCT with target proteins during biosynthesis_Reactome	8.74172	0	0	0	0	0	0	6.3563	0	2	TRUE	15.098
Malate-Aspartate Shuttle_SMPDB	0	0	0	0	0	7.35458	0	0	7.72527	2	TRUE	15.0798
Malate-aspartate shuttle_Wikipathways	0	0	0	0	0	7.35458	0	0	7.72527	2	TRUE	15.0798
Toxicity of botulinum toxin type A (BoNT/A)_Reactome	0	0	0	0	0	7.35458	0	0	7.72527	2	TRUE	15.0798
CREB phosphorylation through the activation of CaMKK_Reactome	0	0	0	0	0	7.35458	0	0	7.72527	2	TRUE	15.0798
Beta-catenin phosphorylation cascade_Reactome	0	0	0	0	0	9.1799	0	0	5.8788	2	TRUE	15.0587
fmlp induced chemokine gene expression in hmc-1 cells_BioCarta	0	0	0	0	0	5.49439	0	0	9.46598	2	TRUE	14.9604
Metformin Pathway, Pharmacodynamic_PharmGKB	6.71224	0	0	0	0	0	0	0	8.21496	2	TRUE	14.9272
Androgen receptor signaling pathway_Wikipathways	0	0	0	0	0	8.01696	0	0	6.85454	2	TRUE	14.8715
Recruitment of mitotic centrosome proteins and complexes_Reactome	0	0	0	0	0	7.14609	0	0	7.68803	2	TRUE	14.8341
Centrosome maturation_Reactome	0	0	0	0	0	7.14609	0	0	7.68803	2	TRUE	14.8341
Mitotic Prometaphase_Reactome	0	0	0	0	0	5.00058	0	0	9.76488	2	TRUE	14.7655
Phospholipase D signaling pathway_KEGG	0	0	0	0	0	7.46288	0	0	7.29043	2	TRUE	14.7533
Signaling by BRAF and RAF fusions_Reactome	0	0	0	0	0	6.73081	0	0	8.01274	2	TRUE	14.7435
PP2A-mediated dephosphorylation of key metabolic factors_Reactome	0	0	0	0	0	5.5626	0	0	9.14925	2	TRUE	14.7119
FoxO signaling pathway_KEGG	0	0	0	0	0	7.91401	0	0	6.77977	2	TRUE	14.6938
ID_NetPath	0	0	0	0	0	7.72012	0	0	6.96738	2	TRUE	14.6875
Metabolism of proteins_Reactome	9.99864	0	0	0	0	0	0	0	4.6715	2	TRUE	14.6701
agrin in postsynaptic differentiation_BioCarta	0	0	0	0	0	7.34878	0	0	7.30093	2	TRUE	14.6497
Pancreatic cancer_KEGG	0	0	0	0	0	10.029	0	4.59313	0	2	TRUE	14.6222
il-7 signal transduction_BioCarta	0	0	0	0	0	4.89896	0	0	9.71835	2	TRUE	14.6173
Sema3A PAK dependent Axon repulsion_Reactome	0	0	0	0	0	7.93967	0	0	6.58951	2	TRUE	14.5292
CRMPs in Sema3A signaling_Reactome	0	0	0	0	0	7.93967	0	0	6.58951	2	TRUE	14.5292
Regulation of commissural axon pathfinding by SLIT and ROBO_Reactome	0	0	0	0	0	7.01298	0	0	7.51359	2	TRUE	14.5266
Binding of TCF/LEF:CTNNB1 to target gene promoters_Reactome	0	0	0	0	0	7.01298	0	0	7.51359	2	TRUE	14.5266
Cargo recognition for clathrin-mediated endocytosis_Reactome	0	0	0	0	0	8.55931	0	0	5.91927	2	TRUE	14.4786
Morphine Action Pathway_SMPDB	0	0	0	0	0	7.93121	0	0	6.52899	2	TRUE	14.4602
WNT-Core_Signalink	0	0	0	0	0	7.93121	0	0	6.52899	2	TRUE	14.4602
mRNA Splicing_Reactome	9.96722	0	0	0	0	0	0	4.44123	0	2	TRUE	14.4085
Intra-Golgi and retrograde Golgi-to-ER traffic_Reactome	0	0	0	0	0	6.09068	0	0	8.31426	2	TRUE	14.4049
mRNA Splicing - Major Pathway_Reactome	9.8027	0	0	0	0	0	0	4.59821	0	2	TRUE	14.4009
Neurotrophic factor-mediated Trk receptor signaling_PID	0	0	0	0	0	6.00536	0	0	8.36864	2	TRUE	14.374
Signalling to ERKs_Reactome	7.53039	0	0	0	0	0	0	0	6.82709	2	TRUE	14.3575
E-cadherin signaling in the nascent adherens junction_PID	0	0	0	0	0	5.3166	0	0	9.03513	2	TRUE	14.3517
Frs2-mediated activation_Reactome	5.22258	0	0	0	0	0	0	0	9.10151	2	TRUE	14.3241
rRNA modification in the nucleus and cytosol_Reactome	6.35837	0	0	0	0	0	7.96128	0	0	2	TRUE	14.3197
rRNA processing in the nucleus and cytosol_Reactome	6.35837	0	0	0	0	0	7.96128	0	0	2	TRUE	14.3197
Vemurafenib Pathway, Pharmacodynamics_PharmGKB	0	0	0	0	0	6.733	0	0	7.57685	2	TRUE	14.3099
update your name in edit mode_PharmGKB	0	0	0	0	0	6.733	0	0	7.57685	2	TRUE	14.3099
Loss of Nlp from mitotic centrosomes_Reactome	0	0	0	0	0	7.95	0	0	6.29194	2	TRUE	14.2419
Loss of proteins required for interphase microtubule organization from the centrosome_Reactome	0	0	0	0	0	7.95	0	0	6.29194	2	TRUE	14.2419
RUNX2 regulates osteoblast differentiation_Reactome	0	0	0	0	0	9.16943	0	0	5.06003	2	TRUE	14.2295
RET signaling_Reactome	0	0	0	0	0	4.5866	0	0	9.63377	2	TRUE	14.2204
LKB1 signaling events_PID	0	0	0	0	0	8.43239	0	0	5.75694	2	TRUE	14.1893
HH-Core_Signalink	0	0	0	0	0	9.44149	0	0	4.70074	2	TRUE	14.1422
Serotonin Receptor 4-6-7 and NR3C Signaling_Wikipathways	0	0	0	0	0	9.44149	0	0	4.70074	2	TRUE	14.1422
cGMP effects_Reactome	0	0	5.05599	0	0	0	0	0	9.04628	2	TRUE	14.1023
JAK-STAT_Wikipathways	0	0	0	0	0	8.2124	0	0	5.80213	2	TRUE	14.0145
Transmission across Chemical Synapses_Reactome	0	0	0	0	0	81.3065	0	0	52.8264	2	TRUE	134.133
superpathway of purine nucleotide salvage_HumanCyc	0	0	0	0	0	7.43216	0	0	6.53535	2	TRUE	13.9675
effects of calcineurin in keratinocyte differentiation_BioCarta	0	0	0	0	0	4.51622	0	0	9.44903	2	TRUE	13.9653
E2F transcription factor network_PID	9.34187	0	0	0	0	0	0	4.59313	0	2	TRUE	13.935
Glucagon-like Peptide-1 (GLP1) regulates insulin secretion_Reactome	0	0	0	0	0	8.49232	0	0	5.37715	2	TRUE	13.8695
Activation of ATR in response to replication stress_Reactome	7.34335	0	0	0	0	0	0	6.50232	0	2	TRUE	13.8457
RUNX3 regulates NOTCH signaling_Reactome	0	0	0	0	0	7.65739	0	0	6.17052	2	TRUE	13.8279
transcription regulation by methyltransferase of carm1_BioCarta	0	0	0	0	0	7.65739	0	0	6.17052	2	TRUE	13.8279
RhoA signaling pathway_PID	0	0	0	0	0	8.77633	0	0	5.05025	2	TRUE	13.8266
Amino Acid metabolism_Wikipathways	0	0	0	0	0	5.71078	0	0	8.10391	2	TRUE	13.8147
MyD88:Mal cascade initiated on plasma membrane_Reactome	0	0	0	0	0	7.3662	0	0	6.4137	2	TRUE	13.7799
Toll Like Receptor TLR1:TLR2 Cascade_Reactome	0	0	0	0	0	7.3662	0	0	6.4137	2	TRUE	13.7799
Toll Like Receptor TLR6:TLR2 Cascade_Reactome	0	0	0	0	0	7.3662	0	0	6.4137	2	TRUE	13.7799
Toll Like Receptor 2 (TLR2) Cascade_Reactome	0	0	0	0	0	7.3662	0	0	6.4137	2	TRUE	13.7799
Focal Adhesion-PI3K-Akt-mTOR-signaling pathway_Wikipathways	0	0	0	0	0	7.55324	6.18904	0	0	2	TRUE	13.7423
DNA Damage Response (only ATM dependent)_Wikipathways	0	0	0	0	0	8.78796	0	0	4.94761	2	TRUE	13.7356
Inflammatory mediator regulation of TRP channels_KEGG	0	0	0	0	0	8.55931	0	0	5.17298	2	TRUE	13.7323
Prolonged ERK activation events_Reactome	7.07979	0	0	0	0	0	0	0	6.64569	2	TRUE	13.7255
Asymmetric localization of PCP proteins_Reactome	0	0	0	0	0	7.40488	0	0	6.30969	2	TRUE	13.7146
Smooth Muscle Contraction_Reactome	0	0	0	0	0	7.04289	0	0	6.64722	2	TRUE	13.6901
Signaling by NOTCH1_Reactome	0	0	0	0	0	5.67134	0	0	7.99001	2	TRUE	13.6614
Celecoxib Pathway, Pharmacodynamics_PharmGKB	0	0	0	0	0	7.83234	5.81276	0	0	2	TRUE	13.6451
Metabolism of polyamines_Reactome	6.6436	0	0	0	0	0	0	0	6.99027	2	TRUE	13.6339
Signaling by moderate kinase activity BRAF mutants_Reactome	0	0	0	0	0	5.65716	0	0	7.94821	2	TRUE	13.6054
Paradoxical activation of RAF signaling by kinase inactive BRAF_Reactome	0	0	0	0	0	5.65716	0	0	7.94821	2	TRUE	13.6054
Transport to the Golgi and subsequent modification_Reactome	0	0	0	0	0	8.30802	0	0	5.23282	2	TRUE	13.5408
Notch-HLH transcription pathway_Reactome	0	0	0	0	0	6.42152	0	0	7.01965	2	TRUE	13.4412
NICD traffics to nucleus_Reactome	0	0	0	0	0	6.42152	0	0	7.01965	2	TRUE	13.4412
links between pyk2 and map kinases_BioCarta	0	0	0	0	0	4.78056	0	0	8.65297	2	TRUE	13.4335
Hedgehog signaling events mediated by Gli proteins_PID	0	0	0	0	0	8.61547	4.76838	0	0	2	TRUE	13.3838
AURKA Activation by TPX2_Reactome	0	0	0	0	0	7.89675	0	0	5.43228	2	TRUE	13.329
Signaling by FGFR_Reactome	0	0	0	0	7.55026	0	0	0	5.6965	2	TRUE	13.2468
Signaling by NOTCH3_Reactome	0	0	0	0	0	6.67418	0	0	6.52899	2	TRUE	13.2032
Epithelial to mesenchymal transition in colorectal cancer_Wikipathways	0	0	0	0	0	7.54986	0	0	5.61702	2	TRUE	13.1669
Basigin interactions_Reactome	0	0	0	0	7.6488	0	0	0	5.47999	2	TRUE	13.1288
Calmodulin induced events_Reactome	0	0	0	0	0	6.15236	0	0	6.96738	2	TRUE	13.1197
CaM pathway_Reactome	0	0	0	0	0	6.15236	0	0	6.96738	2	TRUE	13.1197
cell cycle: g2/m checkpoint_BioCarta	0	0	0	0	0	4.52579	0	0	8.58111	2	TRUE	13.1069
endocytotic role of ndk phosphins and dynamin_BioCarta	0	0	0	0	0	5.275	0	0	7.79334	2	TRUE	13.0683
DDX58/IFIH1-mediated induction of interferon-alpha/beta_Reactome	0	0	0	0	0	5.41367	0	0	7.63593	2	TRUE	13.0496
MET in type 1 papillary renal cell carcinoma_Wikipathways	0	0	0	0	0	5.39973	0	0	7.62329	2	TRUE	13.023
Hedgehog_NetPath	0	0	0	0	0	8.41087	0	0	4.60289	2	TRUE	13.0138
Renin secretion_KEGG	0	0	0	0	0	5.38546	0	0	7.61811	2	TRUE	13.0036
inactivation of gsk3 by akt causes accumulation of b-catenin in alveolar macrophages_BioCarta	0	0	0	0	0	7.24249	0	0	5.75812	2	TRUE	13.0006
Fc-epsilon receptor I signaling in mast cells_PID	0	0	0	0	0	7.37007	0	0	5.57724	2	TRUE	12.9473
Regulation of nuclear SMAD2/3 signaling_PID	0	0	0	0	0	6.2485	0	0	6.69862	2	TRUE	12.9471
integrin signaling pathway_BioCarta	0	0	0	0	0	6.6913	0	0	6.24168	2	TRUE	12.933
Oncostatin M Signaling Pathway_Wikipathways	0	0	0	0	0	6.3102	0	0	6.5769	2	TRUE	12.8871
Hedgehog ,off, state_Reactome	0	0	0	0	0	7.11711	0	0	5.75694	2	TRUE	12.8741
Signaling by RAS mutants_Reactome	0	0	0	0	0	5.3166	0	0	7.54164	2	TRUE	12.8582
Golgi-to-ER retrograde transport_Reactome	0	0	0	0	0	6.33578	0	0	6.4944	2	TRUE	12.8302
Prolactin Signaling Pathway_Wikipathways	0	0	0	0	0	7.50347	0	0	5.22398	2	TRUE	12.7274
Inhibition of voltage gated Ca2+ channels via Gbeta/gamma subunits_Reactome	0	0	0	0	0	6.733	0	0	5.98824	2	TRUE	12.7212
Activation of G protein gated Potassium channels_Reactome	0	0	0	0	0	6.733	0	0	5.98824	2	TRUE	12.7212
G protein gated Potassium channels_Reactome	0	0	0	0	0	6.733	0	0	5.98824	2	TRUE	12.7212
FGF_INOH	0	0	0	0	0	7.63304	0	0	5.06083	2	TRUE	12.6939
TRIF(TICAM1)-mediated TLR4 signaling _Reactome	0	0	0	0	0	7.93855	0	0	4.75048	2	TRUE	12.689
MyD88-independent TLR4 cascade _Reactome	0	0	0	0	0	7.93855	0	0	4.75048	2	TRUE	12.689
rRNA processing_Reactome	5.41768	0	0	0	0	0	7.26049	0	0	2	TRUE	12.6782
Lysosome Vesicle Biogenesis_Reactome	0	0	0	0	0	4.5866	0	0	8.06554	2	TRUE	12.6521
Regulation of PLK1 Activity at G2/M Transition_Reactome	0	0	0	0	0	7.71895	0	0	4.92248	2	TRUE	12.6414
RUNX2 regulates bone development_Reactome	0	0	0	0	0	7.22194	0	0	5.39346	2	TRUE	12.6154
IFN-gamma pathway_PID	0	0	0	0	0	5.20785	0	0	7.38761	2	TRUE	12.5955
Signaling by MET_Reactome	4.56053	0	0	0	0	0	0	0	7.99555	2	TRUE	12.5561
Cell-extracellular matrix interactions_Reactome	0	0	0	0	0	5.95801	0	0	6.58951	2	TRUE	12.5475
Transcriptional regulation by RUNX2_Reactome	0	0	0	0	0	7.8503	0	0	4.67379	2	TRUE	12.5241
miR-targeted genes in muscle cell - TarBase_Wikipathways	0	0	0	0	0	5.36981	0	0	7.14066	2	TRUE	12.5105
Transcriptional activity of SMAD2/SMAD3:SMAD4 heterotrimer_Reactome	0	0	0	0	0	4.55311	0	0	7.94821	2	TRUE	12.5013
Gap junction degradation_Reactome	0	0	0	0	0	7.17216	0	0	5.32741	2	TRUE	12.4996
Pathways in clear cell renal cell carcinoma_Wikipathways	0	0	0	0	0	4.68317	0	0	7.73892	2	TRUE	12.4221
Signaling mediated by p38-alpha and p38-beta_PID	0	0	0	0	0	7.04289	0	0	5.37715	2	TRUE	12.42
multi-step regulation of transcription by pitx2_BioCarta	0	0	0	0	0	6.51156	0	0	5.89697	2	TRUE	12.4085
Ca-dependent events_Reactome	0	0	0	0	0	6.51156	0	0	5.89697	2	TRUE	12.4085
Platelet calcium homeostasis_Reactome	0	0	0	0	0	6.51156	0	0	5.89697	2	TRUE	12.4085
EDA Signalling in Hair Follicle Development_Wikipathways	0	0	0	0	0	4.51622	7.89096	0	0	2	TRUE	12.4072
Physiological and Pathological Hypertrophy of the Heart_Wikipathways	0	0	0	0	0	5.78994	0	0	6.54549	2	TRUE	12.3354
Plexin-D1 Signaling_PID	0	0	0	0	0	5.78994	0	0	6.54549	2	TRUE	12.3354
il-2 receptor beta chain in t cell activation_BioCarta	0	0	0	0	0	6.19163	0	0	6.13642	2	TRUE	12.3281
Canonical NF-kappaB pathway_PID	5.1619	0	0	0	0	0	0	0	7.15804	2	TRUE	12.3199
Constitutive Signaling by NOTCH1 HD Domain Mutants_Reactome	0	0	0	0	0	4.89896	0	0	7.40366	2	TRUE	12.3026
Signaling by NOTCH1 HD Domain Mutants in Cancer_Reactome	0	0	0	0	0	4.89896	0	0	7.40366	2	TRUE	12.3026
Oncostatin_M_NetPath	0	0	0	0	0	6.89619	0	0	5.3733	2	TRUE	12.2695
GPCRs, Class C Metabotropic glutamate, pheromone_Wikipathways	0	0	0	0	0	6.74407	0	0	5.44221	2	TRUE	12.1863
Aurora A signaling_PID	0	0	0	0	0	6.33761	0	0	5.83464	2	TRUE	12.1722
Inwardly rectifying K+ channels_Reactome	0	0	0	0	0	6.33761	0	0	5.83464	2	TRUE	12.1722
RAB geranylgeranylation_Reactome	0	0	0	0	0	4.54194	0	0	7.61811	2	TRUE	12.16
Recognition of DNA damage by PCNA-containing replication complex_Reactome	5.135	0	0	0	0	0	0	6.99682	0	2	TRUE	12.1318
IL8- and CXCR2-mediated signaling events_PID	0	0	0	0	0	4.97519	0	0	7.13343	2	TRUE	12.1086
Nef Mediated CD4 Down-regulation_Reactome	0	0	0	0	0	5.81681	0	0	6.29035	2	TRUE	12.1072
Formation of annular gap junctions_Reactome	0	0	0	0	0	5.81681	0	0	6.29035	2	TRUE	12.1072
Platelet activation_KEGG	0	0	0	0	0	7.63607	0	0	4.40119	2	TRUE	12.0373
Regulation of cytoskeletal remodeling and cell spreading by IPP complex components_Reactome	0	0	0	0	0	4.52221	0	0	7.51359	2	TRUE	12.0358
VEGFR2 mediated vascular permeability_Reactome	0	0	0	0	0	5.62277	0	0	6.40923	2	TRUE	12.032
Signaling by NTRK2 (TRKB)_Reactome	0	0	0	4.56469	0	0	0	0	7.42093	2	TRUE	11.9856
Signaling pathways regulating pluripotency of stem cells_KEGG	0	0	0	0	0	4.80309	0	0	7.17652	2	TRUE	11.9796
Leptin signaling pathway_Wikipathways	0	0	0	0	0	7.50347	0	0	4.44148	2	TRUE	11.9449
The citric acid (TCA) cycle and respiratory electron transport_Reactome	6.22781	0	0	0	0	0	0	0	5.70136	2	TRUE	11.9292
MAPK and NFkB Signalling Pathways Inhibited by Yersinia YopJ_Wikipathways	0	0	0	0	0	7.01298	0	0	4.90637	2	TRUE	11.9193
RUNX3 regulates WNT signaling_Reactome	0	0	0	0	0	7.01298	0	0	4.90637	2	TRUE	11.9193
Deactivation of the beta-catenin transactivating complex_Reactome	0	0	0	0	0	5.49439	0	0	6.31134	2	TRUE	11.8057
Fc gamma R-mediated phagocytosis_KEGG	0	0	0	0	0	6.80387	0	0	4.98499	2	TRUE	11.7889
TGF-beta super family signaling pathway canonical_INOH	5.05693	0	0	0	0	0	0	0	6.7311	2	TRUE	11.788
ERK Pathway in Huntington,s Disease_Wikipathways	0	0	0	0	0	5.60004	0	0	6.17052	2	TRUE	11.7706
Gap junction trafficking and regulation_Reactome	0	0	0	0	0	5.60004	0	0	6.17052	2	TRUE	11.7706
IL-1 signaling pathway_Wikipathways	0	0	0	0	0	6.78444	0	0	4.85881	2	TRUE	11.6433
Validated transcriptional targets of TAp63 isoforms_PID	0	0	0	0	0	6.78444	0	0	4.85881	2	TRUE	11.6433
Notch Signaling Pathway_Wikipathways	0	0	0	0	0	6.68562	0	0	4.95701	2	TRUE	11.6426
guanosine ribonucleotides de novo biosynthesis_HumanCyc	0	0	0	0	0	4.51622	0	0	7.01965	2	TRUE	11.5359
Receptor-ligand binding initiates the second proteolytic cleavage of Notch receptor_Reactome	0	0	0	0	0	4.51622	0	0	7.01965	2	TRUE	11.5359
MET activates RAP1 and RAC1_Reactome	5.22258	0	0	0	0	0	0	0	6.29035	2	TRUE	11.5129
deregulation of cdk5 in alzheimers disease_BioCarta	0	0	0	0	0	6.99135	0	0	4.49301	2	TRUE	11.4844
Inhibition of replication initiation of damaged DNA by RB1/E2F1_Reactome	0	0	0	0	0	6.42152	0	0	4.99858	2	TRUE	11.4201
Toxicity of botulinum toxin type C (BoNT/C)_Reactome	0	0	0	0	0	5.5155	0	0	5.79348	2	TRUE	11.309
Ephrin A reverse signaling_PID	0	0	0	0	0	5.5155	0	0	5.79348	2	TRUE	11.309
Toxicity of botulinum toxin type G (BoNT/G)_Reactome	0	0	0	0	0	5.5155	0	0	5.79348	2	TRUE	11.309
CaMK IV-mediated phosphorylation of CREB_Reactome	0	0	0	0	0	5.5155	0	0	5.79348	2	TRUE	11.309
Toxicity of botulinum toxin type B (BoNT/B)_Reactome	0	0	0	0	0	5.5155	0	0	5.79348	2	TRUE	11.309
Toxicity of botulinum toxin type E (BoNT/E)_Reactome	0	0	0	0	0	5.5155	0	0	5.79348	2	TRUE	11.309
glutamine degradation/glutamate biosynthesis_HumanCyc	0	0	0	0	0	5.5155	0	0	5.79348	2	TRUE	11.309
Notch signaling pathway_KEGG	0	0	0	0	0	6.19163	0	0	5.0817	2	TRUE	11.2733
cell cycle: g1/s check point_BioCarta	0	0	0	0	0	5.26091	0	0	5.98824	2	TRUE	11.2491
Initiation of transcription and translation elongation at the HIV-1 LTR_Wikipathways	0	0	0	0	0	5.8477	0	0	5.39346	2	TRUE	11.2412
GnRH signaling pathway_KEGG	0	0	0	0	0	6.80003	0	0	4.34742	2	TRUE	11.1474
Sphingosine 1-phosphate (S1P) pathway_PID	0	0	0	0	0	6.01169	0	0	5.13471	2	TRUE	11.1464
RHO GTPases activate PAKs_Reactome	0	0	0	0	0	6.01169	0	0	5.13471	2	TRUE	11.1464
malate-aspartate shuttle_HumanCyc	0	0	0	0	0	5.3977	0	0	5.74275	2	TRUE	11.1405
Shigellosis_KEGG	0	0	0	0	0	4.54194	0	0	6.5769	2	TRUE	11.1188
Interleukin-17 signaling_Reactome	0	0	0	0	0	6.3102	0	0	4.74299	2	TRUE	11.0532
MAP kinase activation_Reactome	0	0	0	0	0	6.3102	0	0	4.74299	2	TRUE	11.0532
guanosine deoxyribonucleotides de novo biosynthesis_HumanCyc	0	0	0	5.28971	0	0	0	0	5.74955	2	TRUE	11.0393
adenosine deoxyribonucleotides de novo biosynthesis_HumanCyc	0	0	0	5.28971	0	0	0	0	5.74955	2	TRUE	11.0393
Apoptotic cleavage of cellular proteins_Reactome	0	0	0	0	0	5.65716	0	0	5.3733	2	TRUE	11.0305
NO-cGMP-PKG mediated Neuroprotection_Wikipathways	0	0	0	0	0	6.59008	0	0	4.42293	2	TRUE	11.013
superpathway of conversion of glucose to acetyl CoA and entry into the TCA cycle_HumanCyc	0	0	0	0	0	6.59008	0	0	4.42293	2	TRUE	11.013
G alpha (z) signalling events_Reactome	0	0	0	0	0	6.59008	0	0	4.42293	2	TRUE	11.013
pyrimidine deoxyribonucleotide phosphorylation_HumanCyc	0	0	0	0	0	5.24053	0	0	5.74955	2	TRUE	10.9901
Regulation of p38-alpha and p38-beta_PID	5.135	0	0	0	0	0	0	0	5.83464	2	TRUE	10.9696
Ephrin B reverse signaling_PID	0	0	0	0	0	4.41935	0	0	6.54549	2	TRUE	10.9648
CD209 (DC-SIGN) signaling_Reactome	0	0	0	4.6372	0	0	0	0	6.30969	2	TRUE	10.9469
VEGFR2 mediated cell proliferation_Reactome	0	0	0	4.6372	0	0	0	0	6.30969	2	TRUE	10.9469
Signaling by ERBB2_Reactome	0	0	0	0	0	5.45913	0	0	5.43856	2	TRUE	10.8977
ATF6 (ATF6-alpha) activates chaperones_Reactome	4.96981	0	0	0	0	0	0	5.86737	0	2	TRUE	10.8372
Hedgehog signaling pathway_KEGG	0	0	0	0	0	5.86357	4.96409	0	0	2	TRUE	10.8277
Gluconeogenesis_Reactome	0	0	0	0	0	6.19896	0	0	4.60562	2	TRUE	10.8046
Urea cycle and metabolism of arginine, proline, glutamate, aspartate and asparagine_EHMN	0	5.18943	0	0	0	0	5.60704	0	0	2	TRUE	10.7965
Sema4D induced cell migration and growth-cone collapse_Reactome	0	0	0	0	0	5.05315	0	0	5.68947	2	TRUE	10.7426
Wnt Signaling in Kidney Disease_Wikipathways	0	0	0	0	0	6.08735	0	0	4.62744	2	TRUE	10.7148
JAK STAT pathway and regulation_INOH	0	0	0	0	0	5.58538	0	0	5.02163	2	TRUE	10.607
Retrograde transport at the Trans-Golgi-Network_Reactome	0	0	0	0	0	5.81507	0	0	4.76848	2	TRUE	10.5836
Nitric oxide stimulates guanylate cyclase_Reactome	0	0	4.59019	0	0	0	0	0	5.98824	2	TRUE	10.5784
MicroRNAs in cardiomyocyte hypertrophy_Wikipathways	0	0	0	0	0	6.01557	0	0	4.54984	2	TRUE	10.5654
Vitamin D in inflammatory diseases_Wikipathways	0	0	0	4.43017	0	0	0	0	6.11975	2	TRUE	10.5499
Prion disease pathway_Wikipathways	0	0	0	0	0	5.39463	0	0	4.98469	2	TRUE	10.3793
EPHA-mediated growth cone collapse_Reactome	0	0	0	0	0	4.89896	0	0	5.44221	2	TRUE	10.3412
gamma-aminobutyric acid receptor life cycle pathway_BioCarta	0	0	0	0	0	4.89896	0	0	5.44221	2	TRUE	10.3412
superpathway of pyrimidine ribonucleotides de novo biosynthesis_HumanCyc	0	0	0	0	0	4.89896	0	0	5.44221	2	TRUE	10.3412
RAC1 signaling pathway_PID	0	0	0	0	0	5.1083	0	0	5.15565	2	TRUE	10.2639
Activation of GABAB receptors_Reactome	0	0	0	0	0	5.2555	0	0	5.00268	2	TRUE	10.2582
GABA B receptor activation_Reactome	0	0	0	0	0	5.2555	0	0	5.00268	2	TRUE	10.2582
Thrombin signalling through proteinase activated receptors (PARs)_Reactome	0	0	0	0	0	4.63289	0	0	5.39346	2	TRUE	10.0263
Metabolism_Reactome	0	4.5597	0	5.77868	6.67136	0	0	0	0	3	FALSE	17.0097
Metabolism of lipids_Reactome	5.52957	5.54964	0	0	5.8834	0	0	0	0	3	FALSE	16.9626
Glycerophospholipid biosynthesis_Reactome	4.35526	0	5.57272	0	5.88472	0	0	0	0	3	FALSE	15.8127
Mitotic Metaphase and Anaphase_Reactome	4.55559	0	5.41529	0	0	0	0	0	0	2	FALSE	9.97088
SHC1 events in ERBB2 signaling_Reactome	0	0	0	4.43017	0	5.42376	0	0	0	2	FALSE	9.85393
Heme biosynthesis_Reactome	4.4147	0	0	5.41375	0	0	0	0	0	2	FALSE	9.82844
Phosphate bond hydrolysis by NTPDase proteins_Reactome	0	0	0	0	0	0	0	4.87956	4.90637	2	FALSE	9.78593
Circadian Clock_Wikipathways	4.79126	0	0	0	4.64165	0	0	0	0	2	FALSE	9.43291
SHC-mediated cascade:FGFR3_Reactome	0	4.52483	0	4.71371	0	0	0	0	0	2	FALSE	9.23854
Glutathione metabolism_Wikipathways	0	4.37625	0	4.56469	0	0	0	0	0	2	FALSE	8.94094
FRS-mediated FGFR3 signaling_Reactome	0	4.37625	0	4.56469	0	0	0	0	0	2	FALSE	8.94094
SHC-mediated cascade:FGFR4_Reactome	0	4.37625	0	4.56469	0	0	0	0	0	2	FALSE	8.94094
Apoptosis_KEGG	0	0	0	4.86064	0	15.7936	0	0	0	2	FALSE	20.6542
Regulation of CDC42 activity_PID	0	0	0	0	0	0	0	7.08906	13.3306	2	FALSE	20.4196
Cilium Assembly_Reactome	12.1813	0	0	0	0	6.49124	0	0	0	2	FALSE	18.6725
Organelle biogenesis and maintenance_Reactome	12.469	0	0	0	0	5.17825	0	0	0	2	FALSE	17.6473
Cell cycle_KEGG	8.44381	0	0	0	0	8.17481	0	0	0	2	FALSE	16.6186
TNF_INOH	7.75384	0	0	0	0	8.72975	0	0	0	2	FALSE	16.4836
XBP1(S) activates chaperone genes_Wikipathways	5.29423	0	0	0	0	10.5529	0	0	0	2	FALSE	15.8471
TNF signaling_Reactome	7.34335	0	0	0	0	7.39261	0	0	0	2	FALSE	14.736
FGFRL1 modulation of FGFR1 signaling_Reactome	0	4.98574	0	0	9.65877	0	0	0	0	2	FALSE	14.6445
Processing of Capped Intron-Containing Pre-mRNA_Reactome	8.3819	5.5868	0	0	0	0	0	0	0	2	FALSE	13.9687
Primary Focal Segmental Glomerulosclerosis FSGS_Wikipathways	0	0	0	0	0	0	4.5527	0	9.07955	2	FALSE	13.6322
Transcription-Coupled Nucleotide Excision Repair (TC-NER)_Reactome	6.87773	0	0	6.25848	0	0	0	0	0	2	FALSE	13.1362
Toll Like Receptor 3 (TLR3) Cascade_Reactome	4.8664	0	0	0	0	8.26459	0	0	0	2	FALSE	13.131
Nucleotide excision repair_KEGG	5.29423	0	0	7.77707	0	0	0	0	0	2	FALSE	13.0713
Dual Incision in GG-NER_Reactome	4.83585	0	0	8.16424	0	0	0	0	0	2	FALSE	13.0001
Regulation of cytoplasmic and nuclear SMAD2/3 signaling_PID	0	4.37625	0	0	0	8.54123	0	0	0	2	FALSE	12.9175
Clearance of Nuclear Envelope Membranes from Chromatin_Reactome	6.31799	0	6.40577	0	0	0	0	0	0	2	FALSE	12.7238
PI3K-Akt Signaling Pathway_Wikipathways	0	4.32194	0	0	0	8.31291	0	0	0	2	FALSE	12.6348
Signaling events mediated by HDAC Class II_PID	0	7.99925	0	0	0	4.55311	0	0	0	2	FALSE	12.5524
Regulation of RAS by GAPs_Reactome	0	0	0	4.36753	7.99882	0	0	0	0	2	FALSE	12.3664
Fluoropyrimidine Pathway, Pharmacodynamics_PharmGKB	7.64219	0	0	0	4.64165	0	0	0	0	2	FALSE	12.2838
dolichol and dolichyl phosphate biosynthesis_HumanCyc	5.89457	0	0	0	6.35845	0	0	0	0	2	FALSE	12.253
Signaling events mediated by HDAC Class I_PID	5.2664	6.90768	0	0	0	0	0	0	0	2	FALSE	12.1741
Initiation of Nuclear Envelope Reformation_Reactome	6.14284	0	5.51967	0	0	0	0	0	0	2	FALSE	11.6625
Nuclear Envelope Reassembly_Reactome	6.14284	0	5.51967	0	0	0	0	0	0	2	FALSE	11.6625
Mannose type O-glycan biosynthesis_KEGG	7.24588	0	0	4.36753	0	0	0	0	0	2	FALSE	11.6134
Infectious disease_Reactome	6.58721	0	0	0	0	5.01142	0	0	0	2	FALSE	11.5986
Asparagine N-linked glycosylation_Reactome	6.34011	0	0	0	0	5.1574	0	0	0	2	FALSE	11.4975
Signaling events mediated by Stem cell factor receptor (c-Kit)_PID	0	0	0	0	5.71753	5.77599	0	0	0	2	FALSE	11.4935
Dual incision in TC-NER_Reactome	4.74538	0	0	6.70135	0	0	0	0	0	2	FALSE	11.4467
Global Genome Nucleotide Excision Repair (GG-NER)_Reactome	5.23846	0	0	6.15863	0	0	0	0	0	2	FALSE	11.3971
Serotonin Receptor 2 and ELK-SRF-GATA4 signaling_Wikipathways	0	0	0	4.56469	0	6.66829	0	0	0	2	FALSE	11.233
coenzyme A biosynthesis_HumanCyc	0	0	0	6.05984	5.14759	0	0	0	0	2	FALSE	11.2074
G beta:gamma signalling through PLC beta_Reactome	0	4.37625	0	0	0	6.66829	0	0	0	2	FALSE	11.0445
Validated targets of C-MYC transcriptional activation_PID	0	5.69543	0	0	0	5.17983	0	0	0	2	FALSE	10.8753
TNF signaling pathway_KEGG	4.56741	0	0	0	0	6.30519	0	0	0	2	FALSE	10.8726
Coenzyme A biosynthesis_Reactome	0	0	0	5.86869	4.95783	0	0	0	0	2	FALSE	10.8265
oleate biosynthesis_HumanCyc	0	0	0	5.86869	4.95783	0	0	0	0	2	FALSE	10.8265
Copper homeostasis_Wikipathways	0	0	0	0	5.56533	4.80049	0	0	0	2	FALSE	10.3658
Hereditary Coproporphyria (HCP)_SMPDB	5.38737	0	0	4.97227	0	0	0	0	0	2	FALSE	10.3596
Porphyria Variegata (PV)_SMPDB	5.38737	0	0	4.97227	0	0	0	0	0	2	FALSE	10.3596
Congenital Erythropoietic Porphyria (CEP) or Gunther Disease_SMPDB	5.38737	0	0	4.97227	0	0	0	0	0	2	FALSE	10.3596
Acute Intermittent Porphyria_SMPDB	5.38737	0	0	4.97227	0	0	0	0	0	2	FALSE	10.3596
Porphyrin Metabolism_SMPDB	5.38737	0	0	4.97227	0	0	0	0	0	2	FALSE	10.3596
Signaling by EGFR in Cancer_Reactome	5.38737	0	0	4.97227	0	0	0	0	0	2	FALSE	10.3596
Constitutive Signaling by Ligand-Responsive EGFR Cancer Variants_Reactome	5.38737	0	0	4.97227	0	0	0	0	0	2	FALSE	10.3596
Signaling by Ligand-Responsive EGFR Variants in Cancer_Reactome	5.38737	0	0	4.97227	0	0	0	0	0	2	FALSE	10.3596
map kinase inactivation of smrt corepressor_BioCarta	0	5.09951	0	0	0	5.24053	0	0	0	2	FALSE	10.34
CD4 T cell receptor signaling_INOH	5.54654	0	0	0	0	4.70009	0	0	0	2	FALSE	10.2466
Prostacyclin signalling through prostacyclin receptor_Reactome	0	4.44854	0	0	0	5.6456	0	0	0	2	FALSE	10.0941
Biosynthesis of specialized proresolving mediators (SPMs)_Reactome	0	9.9967	0	0	0	0	0	0	0	1	FALSE	9.9967
TICAM1,TRAF6-dependent induction of TAK1 complex_Reactome	9.95653	0	0	0	0	0	0	0	0	1	FALSE	9.95653
DNA Replication_Reactome	9.94714	0	0	0	0	0	0	0	0	1	FALSE	9.94714
Glycosaminoglycan metabolism_Reactome	0	0	0	0	0	0	0	0	9.9346	1	FALSE	9.9346
Resolution of D-Loop Structures_Reactome	9.92642	0	0	0	0	0	0	0	0	1	FALSE	9.92642
Citrate cycle_INOH	0	0	0	0	0	0	0	0	9.87039	1	FALSE	9.87039
TGF-beta receptor signaling activates SMADs_Reactome	0	0	0	0	0	0	0	0	9.87039	1	FALSE	9.87039
TWEAK_NetPath	0	0	0	0	0	9.81115	0	0	0	1	FALSE	9.81115
Glycolysis_Reactome	0	0	0	0	0	9.79981	0	0	0	1	FALSE	9.79981
Serotonin HTR1 Group and FOS Pathway_Wikipathways	0	0	0	0	0	9.75644	0	0	0	1	FALSE	9.75644
BARD1 signaling events_PID	9.72193	0	0	0	0	0	0	0	0	1	FALSE	9.72193
p38 MAPK signaling pathway_PID	9.72193	0	0	0	0	0	0	0	0	1	FALSE	9.72193
TSLP_NetPath	0	0	0	0	0	9.7181	0	0	0	1	FALSE	9.7181
Alanine, aspartate and glutamate metabolism_KEGG	0	0	0	0	0	0	0	0	9.63377	1	FALSE	9.63377
Arf6 signaling events_PID	0	0	0	0	0	0	0	0	9.63377	1	FALSE	9.63377
HGF_INOH	0	0	0	0	0	0	0	0	9.63377	1	FALSE	9.63377
Irinotecan Action Pathway_SMPDB	9.61589	0	0	0	0	0	0	0	0	1	FALSE	9.61589
Irinotecan Metabolism Pathway_SMPDB	9.61589	0	0	0	0	0	0	0	0	1	FALSE	9.61589
IL-1 p38_INOH	9.53747	0	0	0	0	0	0	0	0	1	FALSE	9.53747
TNF related weak inducer of apoptosis (TWEAK) Signaling Pathway_Wikipathways	0	0	0	0	0	9.52775	0	0	0	1	FALSE	9.52775
Gastrin_NetPath	0	0	0	0	0	9.52775	0	0	0	1	FALSE	9.52775
Fatty acid elongation_KEGG	0	0	0	0	0	0	0	0	9.46598	1	FALSE	9.46598
Cargo trafficking to the periciliary membrane_Reactome	9.44424	0	0	0	0	0	0	0	0	1	FALSE	9.44424
Acetaminophen Metabolism Pathway_SMPDB	9.3737	0	0	0	0	0	0	0	0	1	FALSE	9.3737
Extension of Telomeres_Reactome	9.3737	0	0	0	0	0	0	0	0	1	FALSE	9.3737
TP53 Regulates Transcription of DNA Repair Genes_Wikipathways	0	0	0	0	0	0	0	9.28246	0	1	FALSE	9.28246
Beta1 integrin cell surface interactions_PID	0	0	0	0	0	0	9.23259	0	0	1	FALSE	9.23259
ALK2 signaling events_PID	0	0	0	0	0	0	0	0	9.23083	1	FALSE	9.23083
3-oxo-10R-octadecatrienoate beta-oxidation_EHMN	0	0	0	0	0	0	0	0	9.23083	1	FALSE	9.23083
atm signaling pathway_BioCarta	9.21078	0	0	0	0	0	0	0	0	1	FALSE	9.21078
Activation of caspases through apoptosome-mediated cleavage_Reactome	0	0	0	0	0	9.19394	0	0	0	1	FALSE	9.19394
Synthesis of PI_Reactome	0	0	0	0	0	9.19394	0	0	0	1	FALSE	9.19394
Cytochrome c-mediated apoptotic response_Reactome	0	0	0	0	0	9.19394	0	0	0	1	FALSE	9.19394
heme biosynthesis from uroporphyrinogen-III I_HumanCyc	9.19309	0	0	0	0	0	0	0	0	1	FALSE	9.19309
Regulation of Wnt-B-catenin Signaling by Small Molecule Compounds_Wikipathways	0	0	0	0	0	9.1799	0	0	0	1	FALSE	9.1799
tnfr1 signaling pathway_BioCarta	0	0	0	0	0	9.1799	0	0	0	1	FALSE	9.1799
PI3K-Akt signaling pathway_KEGG	0	0	0	0	0	9.16703	0	0	0	1	FALSE	9.16703
Neuroactive ligand-receptor interaction_KEGG	0	0	0	0	0	9.14604	0	0	0	1	FALSE	9.14604
Arachidonic acid metabolism_EHMN	0	9.10773	0	0	0	0	0	0	0	1	FALSE	9.10773
ATM pathway_PID	0	0	0	0	0	9.10196	0	0	0	1	FALSE	9.10196
PDGFR-beta pathway_Wikipathways	0	0	0	0	0	9.08383	0	0	0	1	FALSE	9.08383
sphingomyelin metabolism/ceramide salvage_HumanCyc	9.047	0	0	0	0	0	0	0	0	1	FALSE	9.047
GPCR Adenosine A2A receptor_INOH	0	0	0	0	0	0	0	0	9.03513	1	FALSE	9.03513
Glycerolipid metabolism_KEGG	0	0	0	0	9.00121	0	0	0	0	1	FALSE	9.00121
Laminin interactions_Reactome	0	0	0	0	0	0	0	0	8.97695	1	FALSE	8.97695
Folate malabsorption, hereditary_SMPDB	8.94486	0	0	0	0	0	0	0	0	1	FALSE	8.94486
Methylenetetrahydrofolate Reductase Deficiency (MTHFRD)_SMPDB	8.94486	0	0	0	0	0	0	0	0	1	FALSE	8.94486
Methotrexate Action Pathway_SMPDB	8.94486	0	0	0	0	0	0	0	0	1	FALSE	8.94486
Folate Metabolism_SMPDB	8.94486	0	0	0	0	0	0	0	0	1	FALSE	8.94486
inhibition of cellular proliferation by gleevec_BioCarta	0	0	0	0	0	8.85306	0	0	0	1	FALSE	8.85306
Gap-filling DNA repair synthesis and ligation in GG-NER_Reactome	8.84001	0	0	0	0	0	0	0	0	1	FALSE	8.84001
ATM Signaling Network in Development and Disease_Wikipathways	8.832	0	0	0	0	0	0	0	0	1	FALSE	8.832
Activated NOTCH1 Transmits Signal to the Nucleus_Reactome	0	0	0	0	0	0	0	0	8.81722	1	FALSE	8.81722
Etoposide Action Pathway_SMPDB	8.75926	0	0	0	0	0	0	0	0	1	FALSE	8.75926
Etoposide Metabolism Pathway_SMPDB	8.75926	0	0	0	0	0	0	0	0	1	FALSE	8.75926
Hepatitis C_KEGG	0	0	0	0	0	8.74517	0	0	0	1	FALSE	8.74517
b cell survival pathway_BioCarta	0	0	0	0	0	8.73228	0	0	0	1	FALSE	8.73228
DNA strand elongation_Reactome	8.72615	0	0	0	0	0	0	0	0	1	FALSE	8.72615
TLR JNK_INOH	8.71655	0	0	0	0	0	0	0	0	1	FALSE	8.71655
IL-1 JNK_INOH	8.71655	0	0	0	0	0	0	0	0	1	FALSE	8.71655
Cell Cycle_Reactome	8.66369	0	0	0	0	0	0	0	0	1	FALSE	8.66369
superpathway of inositol phosphate compounds_HumanCyc	0	0	0	0	0	8.65314	0	0	0	1	FALSE	8.65314
Metal ion SLC transporters_Reactome	0	0	0	0	0	0	0	0	8.65297	1	FALSE	8.65297
Signaling by high-kinase activity BRAF mutants_Reactome	0	0	0	0	0	0	0	0	8.62602	1	FALSE	8.62602
ErbB2/ErbB3 signaling events_PID	0	0	0	0	0	8.61853	0	0	0	1	FALSE	8.61853
PTEN Regulation_Reactome	0	0	0	0	0	8.58586	0	0	0	1	FALSE	8.58586
chondroitin sulfate biosynthesis_HumanCyc	0	0	0	0	0	0	0	0	8.58111	1	FALSE	8.58111
BMP Signalling Pathway_HumanCyc	0	0	0	0	0	0	0	0	8.58111	1	FALSE	8.58111
Nanomaterial induced apoptosis_Wikipathways	0	0	0	0	0	8.54123	0	0	0	1	FALSE	8.54123
egf signaling pathway_BioCarta	0	0	0	0	0	8.54123	0	0	0	1	FALSE	8.54123
D-myo-inositol-5-phosphate metabolism_HumanCyc	0	0	0	0	0	8.54123	0	0	0	1	FALSE	8.54123
IL2_NetPath	0	0	0	0	0	8.52532	0	0	0	1	FALSE	8.52532
Legionellosis_KEGG	8.52209	0	0	0	0	0	0	0	0	1	FALSE	8.52209
TLR p38_INOH	8.51392	0	0	0	0	0	0	0	0	1	FALSE	8.51392
TNFR1-induced NFkappaB signaling pathway_Reactome	8.48507	0	0	0	0	0	0	0	0	1	FALSE	8.48507
G-protein beta:gamma signalling_Reactome	0	0	0	0	0	8.47666	0	0	0	1	FALSE	8.47666
Fanconi Anemia Pathway_Reactome	8.47396	0	0	0	0	0	0	0	0	1	FALSE	8.47396
N-glycan trimming in the ER and Calnexin/Calreticulin cycle_Reactome	8.42449	0	0	0	0	0	0	0	0	1	FALSE	8.42449
EGF-Ncore_Signalink	0	0	0	0	0	0	0	0	8.42009	1	FALSE	8.42009
VEGFR3 signaling in lymphatic endothelium_PID	0	0	0	0	0	8.41087	0	0	0	1	FALSE	8.41087
Necroptosis_KEGG	8.3567	0	0	0	0	0	0	0	0	1	FALSE	8.3567
Malonyl-coa decarboxylase deficiency_SMPDB	0	0	0	0	0	0	0	0	8.3454	1	FALSE	8.3454
Methylmalonic Aciduria Due to Cobalamin-Related Disorders_SMPDB	0	0	0	0	0	0	0	0	8.3454	1	FALSE	8.3454
Malonic Aciduria_SMPDB	0	0	0	0	0	0	0	0	8.3454	1	FALSE	8.3454
Propanoate Metabolism_SMPDB	0	0	0	0	0	0	0	0	8.3454	1	FALSE	8.3454
Lagging Strand Synthesis_Reactome	8.34048	0	0	0	0	0	0	0	0	1	FALSE	8.34048
Glucocorticoid Pathway (Peripheral Tissue), Pharmacodynamics_PharmGKB	8.28921	0	0	0	0	0	0	0	0	1	FALSE	8.28921
Displacement of DNA glycosylase by APEX1_Reactome	8.28921	0	0	0	0	0	0	0	0	1	FALSE	8.28921
Olfactory bulb development and olfactory learning_Wikipathways	0	0	0	0	0	0	0	8.24431	0	1	FALSE	8.24431
Glycosaminoglycan biosynthesis - heparan sulfate / heparin_KEGG	0	0	0	0	0	0	0	0	8.24411	1	FALSE	8.24411
Inositol phosphate metabolism_INOH	0	0	0	0	0	8.0872	0	0	0	1	FALSE	8.0872
regulation of bad phosphorylation_BioCarta	0	0	0	0	0	8.0747	0	0	0	1	FALSE	8.0747
Regulation of TNFR1 signaling_Reactome	0	0	0	0	0	8.0747	0	0	0	1	FALSE	8.0747
Selective Serotonin Reuptake Inhibitor Pathway, Pharmacodynamics_PharmGKB	0	0	0	0	0	8.06755	0	0	0	1	FALSE	8.06755
IL3-mediated signaling events_PID	0	0	0	0	0	8.06755	0	0	0	1	FALSE	8.06755
TGF-beta Receptor Signaling_Wikipathways	0	0	0	0	0	0	0	0	8.03824	1	FALSE	8.03824
Arginine Proline metabolism_INOH	0	0	0	0	0	0	0	0	8.03824	1	FALSE	8.03824
Formation of Incision Complex in GG-NER_Reactome	0	0	0	8.02897	0	0	0	0	0	1	FALSE	8.02897
Alanine and aspartate metabolism_Wikipathways	0	0	0	0	0	0	0	0	8.02295	1	FALSE	8.02295
Acute myeloid leukemia_KEGG	0	0	0	0	0	8.01096	0	0	0	1	FALSE	8.01096
Biosynthesis of unsaturated fatty acids_KEGG	0	0	0	0	0	0	0	0	7.99274	1	FALSE	7.99274
MET promotes cell motility_Reactome	0	0	0	0	0	0	0	0	7.99274	1	FALSE	7.99274
acetylation and deacetylation of rela in nucleus_BioCarta	7.95625	0	0	0	0	0	0	0	0	1	FALSE	7.95625
Ovarian tumor domain proteases_Reactome	0	0	0	0	0	0	0	0	7.94821	1	FALSE	7.94821
Glycosphingolipid biosynthesis - neolactoseries_EHMN	0	0	0	0	0	7.93967	0	0	0	1	FALSE	7.93967
Fluorouracil Action Pathway_SMPDB	0	0	0	0	7.93764	0	0	0	0	1	FALSE	7.93764
Fluorouracil Metabolism Pathway_SMPDB	0	0	0	0	7.93764	0	0	0	0	1	FALSE	7.93764
homocarnosine biosynthesis_HumanCyc	0	0	0	0	7.93764	0	0	0	0	1	FALSE	7.93764
carnosine biosynthesis_HumanCyc	0	0	0	0	7.93764	0	0	0	0	1	FALSE	7.93764
C-type lectin receptor signaling pathway_KEGG	0	0	0	0	0	7.92661	0	0	0	1	FALSE	7.92661
Regulation of TP53 Degradation_Reactome	0	0	0	0	0	7.92367	0	0	0	1	FALSE	7.92367
Sorafenib Metabolism Pathway_SMPDB	7.90929	0	0	0	0	0	0	0	0	1	FALSE	7.90929
chaperones modulate interferon signaling pathway_BioCarta	7.90929	0	0	0	0	0	0	0	0	1	FALSE	7.90929
Phenylalanine and tyrosine catabolism_Reactome	0	0	0	0	0	0	7.89096	0	0	1	FALSE	7.89096
Triglyceride catabolism_Reactome	0	0	0	0	7.87705	0	0	0	0	1	FALSE	7.87705
Transcriptional Regulation by E2F6_Reactome	7.86047	0	0	0	0	0	0	0	0	1	FALSE	7.86047
Mismatch repair_KEGG	0	0	0	0	0	0	0	7.84312	0	1	FALSE	7.84312
Extracellular vesicle-mediated signaling in recipient cells_Wikipathways	0	0	0	0	0	0	0	0	7.80171	1	FALSE	7.80171
Zinc transporters_Reactome	0	0	0	0	0	0	0	0	7.79334	1	FALSE	7.79334
TRP channels_Reactome	0	0	0	0	7.76052	0	0	0	0	1	FALSE	7.76052
Coregulation of Androgen receptor activity_PID	0	0	0	0	0	7.75633	0	0	0	1	FALSE	7.75633
Cell Cycle, Mitotic_Reactome	7.74562	0	0	0	0	0	0	0	0	1	FALSE	7.74562
Presynaptic function of Kainate receptors_Reactome	0	0	0	0	0	7.73918	0	0	0	1	FALSE	7.73918
Zinc influx into cells by the SLC39 gene family_Reactome	0	0	0	0	0	0	0	0	7.73593	1	FALSE	7.73593
Bicarbonate transporters_Reactome	0	0	0	0	0	0	0	0	7.73593	1	FALSE	7.73593
Cohesin Loading onto Chromatin_Reactome	0	0	0	0	0	0	0	0	7.73593	1	FALSE	7.73593
LIF signaling_INOH	0	0	0	0	0	0	0	0	7.73593	1	FALSE	7.73593
E3 ubiquitin ligases ubiquitinate target proteins_Reactome	7.70178	0	0	0	0	0	0	0	0	1	FALSE	7.70178
Aripiprazole Metabolic Pathway_Wikipathways	0	7.66728	0	0	0	0	0	0	0	1	FALSE	7.66728
protein O-[N-acetyl]-glucosylation_HumanCyc	0	7.66728	0	0	0	0	0	0	0	1	FALSE	7.66728
G1/S Transition_Reactome	7.66401	0	0	0	0	0	0	0	0	1	FALSE	7.66401
Benzodiazepine Pathway, Pharmacodynamics_PharmGKB	0	0	0	0	0	7.65739	0	0	0	1	FALSE	7.65739
SEMA3A-Plexin repulsion signaling by inhibiting Integrin adhesion_Reactome	0	0	0	0	0	7.65739	0	0	0	1	FALSE	7.65739
Signaling by NOTCH2_Reactome	0	0	0	0	0	0	0	0	7.65493	1	FALSE	7.65493
regulation of transcriptional activity by pml_BioCarta	7.64219	0	0	0	0	0	0	0	0	1	FALSE	7.64219
Removal of the Flap Intermediate from the C-strand_Reactome	7.64219	0	0	0	0	0	0	0	0	1	FALSE	7.64219
Human T-cell leukemia virus 1 infection_KEGG	0	0	0	0	0	7.60214	0	0	0	1	FALSE	7.60214
Gene and protein expression by JAK-STAT signaling after Interleukin-12 stimulation_Wikipathways	7.59642	0	0	0	0	0	0	0	0	1	FALSE	7.59642
Stabilization and expansion of the E-cadherin adherens junction_PID	0	0	0	0	0	7.58746	0	0	0	1	FALSE	7.58746
Alanine Aspartate Asparagine metabolism_INOH	0	0	0	0	0	0	0	0	7.57685	1	FALSE	7.57685
Saturated fatty acids beta-oxidation_EHMN	0	0	0	0	0	0	0	0	7.57685	1	FALSE	7.57685
EPH-ephrin mediated repulsion of cells_Reactome	0	0	0	0	0	0	0	0	7.51359	1	FALSE	7.51359
GABA shunt_HumanCyc	0	0	0	0	0	0	0	0	7.51359	1	FALSE	7.51359
Antigen processing and presentation_KEGG	7.4996	0	0	0	0	0	0	0	0	1	FALSE	7.4996
Beta3 integrin cell surface interactions_PID	0	0	0	0	0	0	7.46242	0	0	1	FALSE	7.46242
Morphine Metabolism Pathway_SMPDB	7.46183	0	0	0	0	0	0	0	0	1	FALSE	7.46183
Regulation of pyruvate dehydrogenase (PDH) complex_Reactome	7.46183	0	0	0	0	0	0	0	0	1	FALSE	7.46183
Glycolysis and Gluconeogenesis_Wikipathways	0	0	0	0	0	7.45829	0	0	0	1	FALSE	7.45829
RUNX1 interacts with co-factors whose precise effect on RUNX1 targets is not known_Reactome	0	0	0	0	0	0	0	0	7.45433	1	FALSE	7.45433
Mitotic G1-G1/S phases_Reactome	7.45222	0	0	0	0	0	0	0	0	1	FALSE	7.45222
Nephrin/Neph1 signaling in the kidney podocyte_PID	0	0	0	0	0	7.443	0	0	0	1	FALSE	7.443
One Carbon Metabolism_Wikipathways	0	0	0	0	7.43836	0	0	0	0	1	FALSE	7.43836
Synthesis of wybutosine at G37 of tRNA(Phe)_Reactome	0	0	0	0	0	0	0	0	7.42776	1	FALSE	7.42776
Protein repair_Reactome	0	0	0	0	0	0	0	0	7.42776	1	FALSE	7.42776
Syndecan interactions_Reactome	0	0	0	0	0	0	0	0	7.42093	1	FALSE	7.42093
Mitotic Metaphase/Anaphase Transition_Reactome	7.40377	0	0	0	0	0	0	0	0	1	FALSE	7.40377
Transcriptional regulation of white adipocyte differentiation_Reactome	0	7.39837	0	0	0	0	0	0	0	1	FALSE	7.39837
Regulation of TP53 Expression and Degradation_Reactome	0	0	0	0	0	7.39261	0	0	0	1	FALSE	7.39261
IL8- and CXCR1-mediated signaling events_PID	0	0	0	0	0	0	0	0	7.38597	1	FALSE	7.38597
Influenza A_KEGG	7.38195	0	0	0	0	0	0	0	0	1	FALSE	7.38195
Leptin_NetPath	0	0	0	0	0	7.37007	0	0	0	1	FALSE	7.37007
mRNA capping_HumanCyc	0	0	0	0	0	7.35458	0	0	0	1	FALSE	7.35458
Activation of AMPA receptors_Reactome	0	0	0	0	0	7.35458	0	0	0	1	FALSE	7.35458
serine biosynthesis (phosphorylated route)_HumanCyc	0	0	0	0	0	7.35458	0	0	0	1	FALSE	7.35458
HCN channels_Reactome	0	0	0	0	0	7.35458	0	0	0	1	FALSE	7.35458
Regulation of beta-cell development_Reactome	0	0	0	0	0	7.35458	0	0	0	1	FALSE	7.35458
AKT-mediated inactivation of FOXO1A_Reactome	0	0	0	0	0	7.35458	0	0	0	1	FALSE	7.35458
Regulation of gene expression in beta cells_Reactome	0	0	0	0	0	7.35458	0	0	0	1	FALSE	7.35458
Nicotine Pathway (Dopaminergic Neuron), Pharmacodynamics_PharmGKB	0	0	0	0	0	7.34878	0	0	0	1	FALSE	7.34878
G beta:gamma signalling through PI3Kgamma_Reactome	0	0	0	0	0	7.34878	0	0	0	1	FALSE	7.34878
Purine Nucleoside Phosphorylase Deficiency_SMPDB	7.34335	0	0	0	0	0	0	0	0	1	FALSE	7.34335
Xanthine Dehydrogenase Deficiency (Xanthinuria)_SMPDB	7.34335	0	0	0	0	0	0	0	0	1	FALSE	7.34335
Adenylosuccinate Lyase Deficiency_SMPDB	7.34335	0	0	0	0	0	0	0	0	1	FALSE	7.34335
AICA-Ribosiduria_SMPDB	7.34335	0	0	0	0	0	0	0	0	1	FALSE	7.34335
Adenine phosphoribosyltransferase deficiency (APRT)_SMPDB	7.34335	0	0	0	0	0	0	0	0	1	FALSE	7.34335
Mitochondrial DNA depletion syndrome_SMPDB	7.34335	0	0	0	0	0	0	0	0	1	FALSE	7.34335
Myoadenylate deaminase deficiency_SMPDB	7.34335	0	0	0	0	0	0	0	0	1	FALSE	7.34335
Purine Metabolism_SMPDB	7.34335	0	0	0	0	0	0	0	0	1	FALSE	7.34335
Molybdenum Cofactor Deficiency_SMPDB	7.34335	0	0	0	0	0	0	0	0	1	FALSE	7.34335
Adenosine Deaminase Deficiency_SMPDB	7.34335	0	0	0	0	0	0	0	0	1	FALSE	7.34335
Gout or Kelley-Seegmiller Syndrome_SMPDB	7.34335	0	0	0	0	0	0	0	0	1	FALSE	7.34335
Lesch-Nyhan Syndrome (LNS)_SMPDB	7.34335	0	0	0	0	0	0	0	0	1	FALSE	7.34335
Xanthinuria type I_SMPDB	7.34335	0	0	0	0	0	0	0	0	1	FALSE	7.34335
Xanthinuria type II_SMPDB	7.34335	0	0	0	0	0	0	0	0	1	FALSE	7.34335
Glutathione metabolism_KEGG	0	0	0	7.28375	0	0	0	0	0	1	FALSE	7.28375
Platelet Aggregation Inhibitor Pathway, Pharmacodynamics_PharmGKB	0	7.28127	0	0	0	0	0	0	0	1	FALSE	7.28127
Metabolism of vitamins and cofactors_Reactome	0	0	0	7.2793	0	0	0	0	0	1	FALSE	7.2793
BCR signaling pathway_PID	0	0	0	0	0	7.27072	0	0	0	1	FALSE	7.27072
Phenylalanine, tyrosine and tryptophan biosynthesis_KEGG	0	0	0	0	0	0	7.26184	0	0	1	FALSE	7.26184
Circadian rhythm_KEGG	7.24406	0	0	0	0	0	0	0	0	1	FALSE	7.24406
beta-Alanine metabolism_KEGG	0	0	0	0	0	0	0	0	7.24221	1	FALSE	7.24221
The oncogenic action of Succinate_SMPDB	0	0	0	0	0	0	0	0	7.24221	1	FALSE	7.24221
The oncogenic action of Fumarate_SMPDB	0	0	0	0	0	0	0	0	7.24221	1	FALSE	7.24221
Molecules associated with elastic fibres_Reactome	0	0	0	0	0	0	0	0	7.24221	1	FALSE	7.24221
Formation of TC-NER Pre-Incision Complex_Reactome	0	0	0	7.23413	0	0	0	0	0	1	FALSE	7.23413
White fat cell differentiation_Wikipathways	0	0	0	0	0	7.22194	0	0	0	1	FALSE	7.22194
Invadopodia formation_Reactome	0	0	7.20962	0	0	0	0	0	0	1	FALSE	7.20962
proline biosynthesis_HumanCyc	0	0	7.20962	0	0	0	0	0	0	1	FALSE	7.20962
Transcriptional Regulation by E2F6_Wikipathways	0	0	0	0	0	7.17216	0	0	0	1	FALSE	7.17216
IRE1alpha activates chaperones_Reactome	0	0	0	0	0	7.17216	0	0	0	1	FALSE	7.17216
MASTL Facilitates Mitotic Progression_Reactome	0	0	0	0	0	7.17216	0	0	0	1	FALSE	7.17216
CD4 T cell receptor signaling-NFkB cascade_INOH	7.16461	0	0	0	0	0	0	0	0	1	FALSE	7.16461
Angiopoietin Like Protein 8 Regulatory Pathway_Wikipathways	0	0	0	0	0	7.14994	0	0	0	1	FALSE	7.14994
Longevity regulating pathway - multiple species_KEGG	7.14426	0	0	0	0	0	0	0	0	1	FALSE	7.14426
NCAM signaling for neurite out-growth_Reactome	0	0	0	7.13758	0	0	0	0	0	1	FALSE	7.13758
Signaling of Hepatocyte Growth Factor Receptor_Wikipathways	0	0	0	0	0	0	0	0	7.13343	1	FALSE	7.13343
Respiratory electron transport, ATP synthesis by chemiosmotic coupling, and heat production by uncoupling proteins._Reactome	0	0	0	0	0	0	0	0	7.13311	1	FALSE	7.13311
Amine ligand-binding receptors_Reactome	0	0	0	0	0	7.11711	0	0	0	1	FALSE	7.11711
One carbon metabolism and related pathways_Wikipathways	0	7.1147	0	0	0	0	0	0	0	1	FALSE	7.1147
role of erk5 in neuronal survival pathway_BioCarta	0	0	0	0	0	7.08923	0	0	0	1	FALSE	7.08923
thrombin signaling and protease-activated receptors_BioCarta	0	0	0	0	0	7.08923	0	0	0	1	FALSE	7.08923
Desipramine Metabolism Pathway_SMPDB	0	7.08404	0	0	0	0	0	0	0	1	FALSE	7.08404
Biosynthesis of aspirin-triggered D-series resolvins_Reactome	0	7.08404	0	0	0	0	0	0	0	1	FALSE	7.08404
ARL13B-mediated ciliary trafficking of INPP5E_Reactome	0	7.08404	0	0	0	0	0	0	0	1	FALSE	7.08404
Processive synthesis on the C-strand of the telomere_Reactome	7.07979	0	0	0	0	0	0	0	0	1	FALSE	7.07979
Amyotrophic lateral sclerosis (ALS)_Wikipathways	0	0	0	0	0	7.04289	0	0	0	1	FALSE	7.04289
IRAK2 mediated activation of TAK1 complex upon TLR7/8 or 9 stimulation_Reactome	7.04098	0	0	0	0	0	0	0	0	1	FALSE	7.04098
Scavenging by Class F Receptors_Reactome	7.04098	0	0	0	0	0	0	0	0	1	FALSE	7.04098
IRAK2 mediated activation of TAK1 complex_Reactome	7.04098	0	0	0	0	0	0	0	0	1	FALSE	7.04098
Processing of DNA double-strand break ends_Reactome	7.02802	0	0	0	0	0	0	0	0	1	FALSE	7.02802
Tuberculosis_KEGG	0	0	0	0	0	7.0217	0	0	0	1	FALSE	7.0217
E2F mediated regulation of DNA replication_Reactome	0	0	0	0	0	7.02061	0	0	0	1	FALSE	7.02061
Signaling by Activin_Reactome	0	0	0	0	0	0	0	0	7.01965	1	FALSE	7.01965
XBP1(S) activates chaperone genes_Reactome	0	0	0	0	0	7.01298	0	0	0	1	FALSE	7.01298
Synthesis of glycosylphosphatidylinositol (GPI)_Reactome	0	0	0	0	0	0	0	0	7.00631	1	FALSE	7.00631
Dopamine Activation of Neurological Reward System_SMPDB	0	0	0	0	0	6.99135	0	0	0	1	FALSE	6.99135
ALK1 signaling events_PID	0	0	0	0	0	0	0	0	6.96738	1	FALSE	6.96738
Glypican 1 network_PID	0	0	0	0	0	0	0	0	6.96738	1	FALSE	6.96738
Formation of RNA Pol II elongation complex _Reactome	0	0	0	6.95438	0	0	0	0	0	1	FALSE	6.95438
RNA Polymerase II Transcription Elongation_Reactome	0	0	0	6.95438	0	0	0	0	0	1	FALSE	6.95438
miR-targeted genes in lymphocytes - TarBase_Wikipathways	0	0	0	0	0	0	0	0	6.93854	1	FALSE	6.93854
Differentiation Pathway_Wikipathways	0	0	0	0	0	0	6.92805	0	0	1	FALSE	6.92805
Stimuli-sensing channels_Reactome	0	0	0	0	6.91613	0	0	0	0	1	FALSE	6.91613
Regulation of Microtubule Cytoskeleton_Wikipathways	0	0	0	0	0	0	0	0	6.91487	1	FALSE	6.91487
adenosine ribonucleotides de novo biosynthesis_HumanCyc	0	0	0	0	0	6.89619	0	0	0	1	FALSE	6.89619
SUMO is conjugated to E1 (UBA2:SAE1)_Reactome	0	0	6.88886	0	0	0	0	0	0	1	FALSE	6.88886
Signaling by Insulin receptor_Reactome	0	0	0	0	0	6.86885	0	0	0	1	FALSE	6.86885
Retinoic acid receptors-mediated signaling_PID	0	0	0	0	0	6.86798	0	0	0	1	FALSE	6.86798
Regulation of TP53 Activity through Acetylation_Reactome	0	0	0	0	0	6.86798	0	0	0	1	FALSE	6.86798
AMPK signaling pathway_KEGG	0	0	0	0	0	6.85233	0	0	0	1	FALSE	6.85233
heparan sulfate biosynthesis_HumanCyc	0	0	0	0	0	0	0	0	6.82709	1	FALSE	6.82709
Mammary gland development pathway - Pregnancy and lactation (Stage 3 of 4)_Wikipathways	0	0	0	0	0	0	0	6.82145	0	1	FALSE	6.82145
Transport of inorganic cations/anions and amino acids/oligopeptides_Reactome	0	0	0	0	0	0	0	0	6.82087	1	FALSE	6.82087
Circadian Clock_Reactome	0	0	0	0	6.81011	0	0	0	0	1	FALSE	6.81011
Amino acid synthesis and interconversion (transamination)_Reactome	0	0	0	0	6.81011	0	0	0	0	1	FALSE	6.81011
Metabolism of nucleotides_Reactome	0	0	0	0	0	6.80665	0	0	0	1	FALSE	6.80665
Small cell lung cancer_KEGG	0	0	0	0	0	6.80003	0	0	0	1	FALSE	6.80003
Lysine degradation_KEGG	0	6.76239	0	0	0	0	0	0	0	1	FALSE	6.76239
Glycolysis_SMPDB	0	0	0	0	0	6.74407	0	0	0	1	FALSE	6.74407
Glycogenosis, Type VII. Tarui disease_SMPDB	0	0	0	0	0	6.74407	0	0	0	1	FALSE	6.74407
Fanconi-bickel syndrome_SMPDB	0	0	0	0	0	6.74407	0	0	0	1	FALSE	6.74407
Nucleobase biosynthesis_Reactome	0	0	0	0	0	6.74407	0	0	0	1	FALSE	6.74407
Response to metal ions_Reactome	0	0	0	0	0	6.74407	0	0	0	1	FALSE	6.74407
Downregulation of SMAD2/3:SMAD4 transcriptional activity_Reactome	0	0	0	0	0	0	0	0	6.73585	1	FALSE	6.73585
IL-7 Signaling Pathway_Wikipathways	0	0	0	0	0	6.733	0	0	0	1	FALSE	6.733
C-MYC pathway_PID	0	0	0	0	0	6.733	0	0	0	1	FALSE	6.733
WNT-Ncore_Signalink	0	0	0	0	0	0	0	0	6.72341	1	FALSE	6.72341
Resistin as a regulator of inflammation_Wikipathways	0	0	0	0	0	6.6913	0	0	0	1	FALSE	6.6913
Glucagon signaling in metabolic regulation_Reactome	0	0	0	0	0	6.6913	0	0	0	1	FALSE	6.6913
nfat and hypertrophy of the heart _BioCarta	0	0	0	0	0	6.67418	0	0	0	1	FALSE	6.67418
Imipramine/Desipramine Pathway, Pharmacokinetics_PharmGKB	0	6.67072	0	0	0	0	0	0	0	1	FALSE	6.67072
Clomipramine Pathway, Pharmacokinetics_PharmGKB	0	6.67072	0	0	0	0	0	0	0	1	FALSE	6.67072
Codeine Metabolism Pathway_SMPDB	0	6.67072	0	0	0	0	0	0	0	1	FALSE	6.67072
Clomipramine Metabolism Pathway_SMPDB	0	6.67072	0	0	0	0	0	0	0	1	FALSE	6.67072
Biosynthesis of E-series 18(R)-resolvins_Reactome	0	6.67072	0	0	0	0	0	0	0	1	FALSE	6.67072
Biosynthesis of D-series resolvins_Reactome	0	6.67072	0	0	0	0	0	0	0	1	FALSE	6.67072
Globo Sphingolipid Metabolism_Wikipathways	0	0	0	0	0	6.66829	0	0	0	1	FALSE	6.66829
Canonical Wnt signaling pathway_PID	0	0	0	0	0	6.66829	0	0	0	1	FALSE	6.66829
Receptor-type tyrosine-protein phosphatases_Reactome	0	0	0	0	0	6.66829	0	0	0	1	FALSE	6.66829
Cortisol synthesis and secretion_KEGG	0	0	0	0	0	6.64775	0	0	0	1	FALSE	6.64775
mTOR signaling pathway_PID	0	0	0	0	0	6.64775	0	0	0	1	FALSE	6.64775
BMP2-WNT4-FOXO1 Pathway in Human Primary Endometrial Stromal Cell Differentiation_Wikipathways	0	0	0	0	0	0	0	0	6.64569	1	FALSE	6.64569
Dermatan sulfate biosynthesis_Reactome	0	0	0	0	0	0	0	0	6.64569	1	FALSE	6.64569
Beta-oxidation of very long chain fatty acids_Reactome	0	0	0	0	0	0	0	0	6.64569	1	FALSE	6.64569
Establishment of Sister Chromatid Cohesion_Reactome	0	0	0	0	0	0	0	0	6.64569	1	FALSE	6.64569
CMP phosphorylation_HumanCyc	0	0	0	0	0	0	0	0	6.64569	1	FALSE	6.64569
DroToll-like_INOH	6.63039	0	0	0	0	0	0	0	0	1	FALSE	6.63039
basic mechanisms of sumoylation_BioCarta	0	0	6.62699	0	0	0	0	0	0	1	FALSE	6.62699
DNA Damage Recognition in GG-NER_Reactome	0	0	0	0	0	0	0	0	6.59222	1	FALSE	6.59222
Deregulation of Rab and Rab Effector Genes in Bladder Cancer_Wikipathways	0	0	0	0	0	0	0	0	6.58951	1	FALSE	6.58951
Synthesis of PIPs at the early endosome membrane_Reactome	0	0	0	0	0	0	0	0	6.58951	1	FALSE	6.58951
Peroxisome_KEGG	6.5869	0	0	0	0	0	0	0	0	1	FALSE	6.5869
Signaling by NOTCH4_Reactome	6.58423	0	0	0	0	0	0	0	0	1	FALSE	6.58423
Activation of RAS in B cells_Reactome	0	0	0	6.54227	0	0	0	0	0	1	FALSE	6.54227
Fructose catabolism_Reactome	0	0	0	6.54227	0	0	0	0	0	1	FALSE	6.54227
Parkinson disease_KEGG	0	0	0	0	0	0	0	0	6.5237	1	FALSE	6.5237
Translation Factors_Wikipathways	0	0	0	0	0	6.51976	0	0	0	1	FALSE	6.51976
Electron Transport Chain (OXPHOS system in mitochondria)_Wikipathways	0	0	0	0	0	0	0	0	6.51731	1	FALSE	6.51731
adp-ribosylation factor_BioCarta	0	0	0	0	0	6.51156	0	0	0	1	FALSE	6.51156
role of erbb2 in signal transduction and oncology_BioCarta	0	0	0	0	0	6.51156	0	0	0	1	FALSE	6.51156
NOD1/2 Signaling Pathway_Reactome	6.46484	0	0	0	0	0	0	0	0	1	FALSE	6.46484
Histone Modifications_Wikipathways	0	6.45168	0	0	0	0	0	0	0	1	FALSE	6.45168
Ghrelin_NetPath	0	0	0	0	0	6.43174	0	0	0	1	FALSE	6.43174
Homologous recombination_KEGG	6.42832	0	0	0	0	0	0	0	0	1	FALSE	6.42832
Intraflagellar transport_Reactome	6.42832	0	0	0	0	0	0	0	0	1	FALSE	6.42832
Mammary gland development pathway - Puberty (Stage 2 of 4)_Wikipathways	0	0	0	0	0	6.42152	0	0	0	1	FALSE	6.42152
Chk1/Chk2(Cds1) mediated inactivation of Cyclin B:Cdk1 complex_Reactome	0	0	0	0	0	6.42152	0	0	0	1	FALSE	6.42152
D-myo-inositol (1,4,5)-trisphosphate degradation_HumanCyc	0	0	0	0	0	6.42152	0	0	0	1	FALSE	6.42152
ERKs are inactivated_Reactome	0	0	0	0	0	6.42152	0	0	0	1	FALSE	6.42152
alk in cardiac myocytes_BioCarta	0	0	0	0	0	0	0	0	6.40923	1	FALSE	6.40923
SUMO is transferred from E1 to E2 (UBE2I, UBC9)_Reactome	0	0	6.40577	0	0	0	0	0	0	1	FALSE	6.40577
Thromboxane signalling through TP receptor_Reactome	0	0	0	0	0	6.37397	0	0	0	1	FALSE	6.37397
induction of apoptosis through dr3 and dr4/5 death receptors_BioCarta	0	0	0	0	0	6.37397	0	0	0	1	FALSE	6.37397
how progesterone initiates the oocyte maturation_BioCarta	0	0	0	0	0	6.37397	0	0	0	1	FALSE	6.37397
Transcriptional regulation by RUNX1_Reactome	0	6.36238	0	0	0	0	0	0	0	1	FALSE	6.36238
RHO GTPases regulate CFTR trafficking_Reactome	0	0	0	0	6.35845	0	0	0	0	1	FALSE	6.35845
Celecoxib Pathway, Pharmacokinetics_PharmGKB	0	6.35051	0	0	0	0	0	0	0	1	FALSE	6.35051
Citalopram Pathway, Pharmacokinetics_PharmGKB	0	6.35051	0	0	0	0	0	0	0	1	FALSE	6.35051
Doxepin Pathway, Pharmacokinetics_PharmGKB	0	6.35051	0	0	0	0	0	0	0	1	FALSE	6.35051
Venlafaxine Pathway, Pharmacokinetics_PharmGKB	0	6.35051	0	0	0	0	0	0	0	1	FALSE	6.35051
Doxepin Metabolism Pathway_SMPDB	0	6.35051	0	0	0	0	0	0	0	1	FALSE	6.35051
Gastric acid production_Wikipathways	0	6.35051	0	0	0	0	0	0	0	1	FALSE	6.35051
Biosynthesis of E-series 18(S)-resolvins_Reactome	0	6.35051	0	0	0	0	0	0	0	1	FALSE	6.35051
Ethanol effects on histone modifications_Wikipathways	0	0	0	0	0	6.33761	0	0	0	1	FALSE	6.33761
Signal amplification_Reactome	0	0	0	0	0	6.33761	0	0	0	1	FALSE	6.33761
MAPK targets/ Nuclear events mediated by MAP kinases_Reactome	0	0	0	0	0	6.33761	0	0	0	1	FALSE	6.33761
Adherens junctions interactions_Reactome	0	0	0	0	0	6.33761	0	0	0	1	FALSE	6.33761
Porphyrin metabolism_INOH	6.31799	0	0	0	0	0	0	0	0	1	FALSE	6.31799
phosphatidylethanolamine biosynthesis II_HumanCyc	6.31799	0	0	0	0	0	0	0	0	1	FALSE	6.31799
internal ribosome entry pathway_BioCarta	0	0	0	0	0	6.31411	0	0	0	1	FALSE	6.31411
Citrate cycle (TCA cycle)_KEGG	0	0	0	0	0	0	0	0	6.31134	1	FALSE	6.31134
role of mal in rho-mediated activation of srf_BioCarta	0	0	0	0	0	0	0	0	6.30969	1	FALSE	6.30969
C-MYB transcription factor network_PID	6.30851	0	0	0	0	0	0	0	0	1	FALSE	6.30851
Synthesis of PA_Reactome	0	0	0	0	0	0	0	6.28625	0	1	FALSE	6.28625
Alpha Linolenic Acid and Linoleic Acid Metabolism_SMPDB	0	0	0	6.28073	0	0	0	0	0	1	FALSE	6.28073
Pantothenate and CoA Biosynthesis_SMPDB	0	0	0	6.28073	0	0	0	0	0	1	FALSE	6.28073
Adrenaline signalling through Alpha-2 adrenergic receptor_Reactome	0	0	0	0	0	0	0	6.27935	0	1	FALSE	6.27935
T cell receptor signaling pathway_KEGG	0	0	0	0	0	6.26829	0	0	0	1	FALSE	6.26829
Notch Signaling_Wikipathways	0	0	0	0	0	6.25688	0	0	0	1	FALSE	6.25688
CD40/CD40L signaling_PID	6.22867	0	0	0	0	0	0	0	0	1	FALSE	6.22867
Pyrimidine metabolism_EHMN	0	0	0	0	0	6.22793	0	0	0	1	FALSE	6.22793
DNA Replication_Wikipathways	6.22122	0	0	0	0	0	0	0	0	1	FALSE	6.22122
FOXM1 transcription factor network_PID	6.22122	0	0	0	0	0	0	0	0	1	FALSE	6.22122
Linoleate metabolism_EHMN	0	6.21198	0	0	0	0	0	0	0	1	FALSE	6.21198
Elastic fibre formation_Reactome	0	0	0	0	0	0	0	0	6.19343	1	FALSE	6.19343
PKMTs methylate histone lysines_Reactome	0	6.1741	0	0	0	0	0	0	0	1	FALSE	6.1741
Toll-Like Receptors Cascades_Reactome	0	0	0	0	0	6.1718	0	0	0	1	FALSE	6.1718
Spry regulation of FGF signaling_Reactome	0	0	0	0	0	0	0	0	6.17052	1	FALSE	6.17052
Signaling by PTK6_Reactome	0	0	0	0	0	0	0	0	6.15853	1	FALSE	6.15853
Signaling by Non-Receptor Tyrosine Kinases_Reactome	0	0	0	0	0	0	0	0	6.15853	1	FALSE	6.15853
Hemostasis_Reactome	0	0	0	0	0	0	0	0	6.15583	1	FALSE	6.15583
Gap-filling DNA repair synthesis and ligation in TC-NER_Reactome	6.15575	0	0	0	0	0	0	0	0	1	FALSE	6.15575
Caspase activation via extrinsic apoptotic signalling pathway_Reactome	0	0	0	0	0	6.15236	0	0	0	1	FALSE	6.15236
RXR and RAR heterodimerization with other nuclear receptor_PID	0	0	0	0	0	6.15236	0	0	0	1	FALSE	6.15236
TP53 Regulates Transcription of Cell Cycle Genes_Reactome	0	0	0	0	0	0	0	0	6.14447	1	FALSE	6.14447
TGF-Core_Signalink	0	0	0	0	0	0	0	0	6.14338	1	FALSE	6.14338
Non-integrin membrane-ECM interactions_Reactome	0	0	0	0	0	0	0	0	6.14338	1	FALSE	6.14338
Non-homologous end-joining_KEGG	6.14284	0	0	0	0	0	0	0	0	1	FALSE	6.14284
Homologous recombination_Wikipathways	6.14284	0	0	0	0	0	0	0	0	1	FALSE	6.14284
Kennedy pathway from Sphingolipids_Wikipathways	6.14284	0	0	0	0	0	0	0	0	1	FALSE	6.14284
DNA-PK pathway in nonhomologous end joining_PID	6.14284	0	0	0	0	0	0	0	0	1	FALSE	6.14284
Cell-Cell communication_Reactome	0	0	0	0	0	6.13953	0	0	0	1	FALSE	6.13953
Regulation of Androgen receptor activity_PID	0	0	0	0	0	6.13783	0	0	0	1	FALSE	6.13783
Integrin-linked kinase signaling_PID	0	0	0	0	0	0	0	0	6.13556	1	FALSE	6.13556
NOTCH2 Activation and Transmission of Signal to the Nucleus_Reactome	0	0	0	0	0	0	0	0	6.11975	1	FALSE	6.11975
Regulation by c-FLIP_Reactome	0	0	0	0	0	6.10952	0	0	0	1	FALSE	6.10952
Regulation of necroptotic cell death_Reactome	0	0	0	0	0	6.10952	0	0	0	1	FALSE	6.10952
Dimerization of procaspase-8_Reactome	0	0	0	0	0	6.10952	0	0	0	1	FALSE	6.10952
CASP8 activity is inhibited_Reactome	0	0	0	0	0	6.10952	0	0	0	1	FALSE	6.10952
RNA Polymerase II Pre-transcription Events_Reactome	0	0	0	6.09415	0	0	0	0	0	1	FALSE	6.09415
Constitutive Signaling by NOTCH1 PEST Domain Mutants_Reactome	0	0	0	0	0	6.09362	0	0	0	1	FALSE	6.09362
Signaling by NOTCH1 PEST Domain Mutants in Cancer_Reactome	0	0	0	0	0	6.09362	0	0	0	1	FALSE	6.09362
Constitutive Signaling by NOTCH1 HD+PEST Domain Mutants_Reactome	0	0	0	0	0	6.09362	0	0	0	1	FALSE	6.09362
Signaling by NOTCH1 HD+PEST Domain Mutants in Cancer_Reactome	0	0	0	0	0	6.09362	0	0	0	1	FALSE	6.09362
Signaling by NOTCH1 in Cancer_Reactome	0	0	0	0	0	6.09362	0	0	0	1	FALSE	6.09362
Fluoxetine Pathway, Pharmacokinetics_PharmGKB	0	6.0892	0	0	0	0	0	0	0	1	FALSE	6.0892
Nevirapine Pathway, Pharmacokinetics_PharmGKB	0	6.0892	0	0	0	0	0	0	0	1	FALSE	6.0892
Imipramine Metabolism Pathway_SMPDB	0	6.0892	0	0	0	0	0	0	0	1	FALSE	6.0892
Venlafaxine Metabolism Pathway_SMPDB	0	6.0892	0	0	0	0	0	0	0	1	FALSE	6.0892
Fluoxetine Metabolism Pathway_SMPDB	0	6.0892	0	0	0	0	0	0	0	1	FALSE	6.0892
exRNA mechanism of action and biogenesis_Wikipathways	0	6.0892	0	0	0	0	0	0	0	1	FALSE	6.0892
Biosynthesis of EPA-derived SPMs_Reactome	0	6.0892	0	0	0	0	0	0	0	1	FALSE	6.0892
Synthesis of 15-eicosatetraenoic acid derivatives_Reactome	0	6.0892	0	0	0	0	0	0	0	1	FALSE	6.0892
Biosynthesis of maresin-like SPMs_Reactome	0	6.0892	0	0	0	0	0	0	0	1	FALSE	6.0892
HIV Infection_Reactome	6.08814	0	0	0	0	0	0	0	0	1	FALSE	6.08814
Resolution of D-loop Structures through Synthesis-Dependent Strand Annealing (SDSA)_Reactome	6.07319	0	0	0	0	0	0	0	0	1	FALSE	6.07319
Metabolism of steroids_Reactome	0	0	0	0	6.0615	0	0	0	0	1	FALSE	6.0615
Fructose metabolism_Reactome	0	0	0	6.05984	0	0	0	0	0	1	FALSE	6.05984
SOS-mediated signalling_Reactome	0	0	0	6.05984	0	0	0	0	0	1	FALSE	6.05984
GRB2 events in EGFR signaling_Reactome	0	0	0	6.05984	0	0	0	0	0	1	FALSE	6.05984
downregulated of mta-3 in er-negative breast tumors_BioCarta	0	0	0	0	0	6.01169	0	0	0	1	FALSE	6.01169
Hereditary leiomyomatosis and renal cell carcinoma pathway_Wikipathways	6.00448	0	0	0	0	0	0	0	0	1	FALSE	6.00448
ras signaling pathway_BioCarta	6.00448	0	0	0	0	0	0	0	0	1	FALSE	6.00448
JNK (c-Jun kinases) phosphorylation and activation mediated by activated human TAK1_Reactome	6.00448	0	0	0	0	0	0	0	0	1	FALSE	6.00448
Choline metabolism in cancer_KEGG	0	0	0	0	0	6.00221	0	0	0	1	FALSE	6.00221
Vasopressin regulates renal water homeostasis via Aquaporins_Reactome	0	0	0	0	0	5.99691	0	0	0	1	FALSE	5.99691
Methionine and cysteine metabolism_EHMN	0	5.99267	0	0	0	0	0	0	0	1	FALSE	5.99267
Differentiation of white and brown adipocyte_Wikipathways	0	0	0	0	0	0	0	0	5.98824	1	FALSE	5.98824
Lipid Metabolism Pathway_Wikipathways	0	0	0	0	0	5.98154	0	0	0	1	FALSE	5.98154
Downregulation of ERBB2 signaling_Reactome	0	0	0	0	0	5.98154	0	0	0	1	FALSE	5.98154
Tenofovir/Adefovir Pathway, Pharmacodynamics_PharmGKB	0	0	0	0	0	0	0	0	5.97258	1	FALSE	5.97258
Oxidative Stress Regulatory Pathway (Erythrocyte)_PharmGKB	0	0	0	0	0	0	0	0	5.97258	1	FALSE	5.97258
Cation-coupled Chloride cotransporters_Reactome	0	0	0	0	0	0	0	0	5.97258	1	FALSE	5.97258
glycoaminoglycan-protein linkage region biosynthesis_HumanCyc	0	0	0	0	0	0	0	0	5.97258	1	FALSE	5.97258
Signaling by TGF-beta Receptor Complex in Cancer_Reactome	0	0	0	0	0	0	0	0	5.97258	1	FALSE	5.97258
Pyrimidine metabolism_Wikipathways	0	0	0	0	0	5.95916	0	0	0	1	FALSE	5.95916
PI Metabolism_Reactome	0	0	0	0	0	5.95916	0	0	0	1	FALSE	5.95916
TCA Cycle and Deficiency of Pyruvate Dehydrogenase complex (PDHc)_Wikipathways	0	0	0	0	0	5.95801	0	0	0	1	FALSE	5.95801
Ligand-dependent caspase activation_Reactome	0	0	0	0	0	5.95801	0	0	0	1	FALSE	5.95801
PI3K events in ERBB2 signaling_Reactome	0	0	0	0	0	5.95801	0	0	0	1	FALSE	5.95801
Transcriptional activation of cell cycle inhibitor p21 _Reactome	0	0	0	0	5.9463	0	0	0	0	1	FALSE	5.9463
Transcriptional activation of p53 responsive genes _Reactome	0	0	0	0	5.9463	0	0	0	0	1	FALSE	5.9463
influence of ras and rho proteins on g1 to s transition_BioCarta	0	0	0	0	0	0	0	0	5.89697	1	FALSE	5.89697
Processing and activation of SUMO_Reactome	0	0	5.89469	0	0	0	0	0	0	1	FALSE	5.89469
PERK regulates gene expression_Reactome	5.89457	0	0	0	0	0	0	0	0	1	FALSE	5.89457
Angiogenesis overview_Wikipathways	0	0	0	0	0	0	0	0	5.882	1	FALSE	5.882
TRAF6 mediated IRF7 activation_Reactome	0	0	0	0	0	0	0	0	5.8788	1	FALSE	5.8788
Phospholipid metabolism_Reactome	0	0	0	0	0	5.87729	0	0	0	1	FALSE	5.87729
SHC1 events in EGFR signaling_Reactome	0	0	0	5.86869	0	0	0	0	0	1	FALSE	5.86869
Linoleic acid (LA) metabolism_Reactome	0	0	0	5.86869	0	0	0	0	0	1	FALSE	5.86869
Tramadol Pharmacokinetics_PharmGKB	0	5.86853	0	0	0	0	0	0	0	1	FALSE	5.86853
Tramadol Metabolism Pathway_SMPDB	0	5.86853	0	0	0	0	0	0	0	1	FALSE	5.86853
FGFR3b ligand binding and activation_Reactome	0	5.86853	0	0	0	0	0	0	0	1	FALSE	5.86853
Synthesis of 12-eicosatetraenoic acid derivatives_Reactome	0	5.86853	0	0	0	0	0	0	0	1	FALSE	5.86853
Post-transcriptional silencing by small RNAs_Reactome	0	5.86853	0	0	0	0	0	0	0	1	FALSE	5.86853
Degradation of beta-catenin by the destruction complex_Wikipathways	0	0	0	0	0	0	0	5.86737	0	1	FALSE	5.86737
myo-inositol de novo biosynthesis_HumanCyc	0	0	0	0	0	0	0	5.86737	0	1	FALSE	5.86737
Type II diabetes mellitus_KEGG	0	0	0	0	0	5.86357	0	0	0	1	FALSE	5.86357
Pancreatic secretion_KEGG	0	0	0	0	0	0	0	0	5.86289	1	FALSE	5.86289
VEGF ligand-receptor interactions_Reactome	0	0	0	0	0	0	5.8517	0	0	1	FALSE	5.8517
HuR (ELAVL1) binds and stabilizes mRNA_Reactome	0	0	0	0	0	0	5.8517	0	0	1	FALSE	5.8517
VEGF binds to VEGFR leading to receptor dimerization_Reactome	0	0	0	0	0	0	5.8517	0	0	1	FALSE	5.8517
Oncogene Induced Senescence_Reactome	0	0	0	0	0	5.8477	0	0	0	1	FALSE	5.8477
Structural Pathway of Interleukin 1 (IL-1)_Wikipathways	5.82983	0	0	0	0	0	0	0	0	1	FALSE	5.82983
Transfer of Acetyl Groups into Mitochondria_SMPDB	0	0	0	0	0	5.81681	0	0	0	1	FALSE	5.81681
Effects of Botulinum toxin_PID	0	0	0	0	0	5.81681	0	0	0	1	FALSE	5.81681
AKT phosphorylates targets in the nucleus_Reactome	0	0	0	0	0	5.81681	0	0	0	1	FALSE	5.81681
signal dependent regulation of myogenesis by corepressor mitr_BioCarta	0	0	0	0	0	5.81681	0	0	0	1	FALSE	5.81681
sodd/tnfr1 signaling pathway_BioCarta	0	0	0	0	0	5.81681	0	0	0	1	FALSE	5.81681
ROBO receptors bind AKAP5_Reactome	0	0	0	0	0	5.81681	0	0	0	1	FALSE	5.81681
Oxygen-dependent asparagine hydroxylation of Hypoxia-inducible Factor Alpha_Reactome	0	0	0	0	0	0	0	0	5.79348	1	FALSE	5.79348
L-carnitine biosynthesis_HumanCyc	0	0	0	0	0	0	0	0	5.79348	1	FALSE	5.79348
glutamate dependent acid resistance_HumanCyc	0	0	0	0	0	0	0	0	5.79348	1	FALSE	5.79348
glycolysis_HumanCyc	0	0	0	0	0	5.78994	0	0	0	1	FALSE	5.78994
Retinoblastoma Gene in Cancer_Wikipathways	5.78655	0	0	0	0	0	0	0	0	1	FALSE	5.78655
Glutaminolysis and Cancer_SMPDB	0	0	0	0	0	0	0	0	5.76955	1	FALSE	5.76955
Regulation of RhoA activity_PID	0	0	0	0	0	0	0	0	5.76407	1	FALSE	5.76407
Signaling by EGFR_Reactome	0	0	0	0	0	0	0	0	5.75694	1	FALSE	5.75694
Thyroid hormone synthesis_KEGG	0	0	0	0	0	0	0	0	5.75354	1	FALSE	5.75354
Fibroblast growth factor-1_NetPath	0	0	0	0	0	0	0	0	5.75354	1	FALSE	5.75354
Bone Morphogenic Protein (BMP) Signalling and Regulation_Wikipathways	0	0	0	0	0	0	0	0	5.74955	1	FALSE	5.74955
cardiac protection against ros_BioCarta	0	0	0	0	0	0	0	0	5.74955	1	FALSE	5.74955
Activation of the TFAP2 (AP-2) family of transcription factors_Reactome	0	0	0	0	0	0	0	0	5.74955	1	FALSE	5.74955
fig-met-1-last-solution_Wikipathways	5.74626	0	0	0	0	0	0	0	0	1	FALSE	5.74626
Polymerase switching on the C-strand of the telomere_Reactome	5.74626	0	0	0	0	0	0	0	0	1	FALSE	5.74626
Polymerase switching_Reactome	5.74626	0	0	0	0	0	0	0	0	1	FALSE	5.74626
Leading Strand Synthesis_Reactome	5.74626	0	0	0	0	0	0	0	0	1	FALSE	5.74626
Removal of the Flap Intermediate_Reactome	5.74626	0	0	0	0	0	0	0	0	1	FALSE	5.74626
D-Glutamine and D-glutamate metabolism_KEGG	0	0	0	0	0	0	0	0	5.74275	1	FALSE	5.74275
LRR FLII-interacting protein 1 (LRRFIP1) activates type I IFN production_Reactome	0	0	0	0	0	0	0	0	5.74275	1	FALSE	5.74275
Carnitine Synthesis_SMPDB	0	0	0	0	0	0	0	0	5.74275	1	FALSE	5.74275
Disinhibition of SNARE formation_Reactome	0	0	0	0	0	0	0	0	5.74275	1	FALSE	5.74275
DNA Damage Bypass_Reactome	0	0	0	0	0	0	0	5.72949	0	1	FALSE	5.72949
Recognition and association of DNA glycosylase with site containing an affected pyrimidine_Reactome	5.72391	0	0	0	0	0	0	0	0	1	FALSE	5.72391
Cleavage of the damaged pyrimidine _Reactome	5.72391	0	0	0	0	0	0	0	0	1	FALSE	5.72391
Depyrimidination_Reactome	5.72391	0	0	0	0	0	0	0	0	1	FALSE	5.72391
activated TAK1 mediates p38 MAPK activation_Reactome	5.70417	0	0	0	0	0	0	0	0	1	FALSE	5.70417
Activated NTRK2 signals through RAS_Reactome	0	0	0	5.70026	0	0	0	0	0	1	FALSE	5.70026
SHC-related events triggered by IGF1R_Reactome	0	0	0	5.70026	0	0	0	0	0	1	FALSE	5.70026
MAP kinase cascade_HumanCyc	0	0	0	5.70026	0	0	0	0	0	1	FALSE	5.70026
BMP Signaling Pathway in Eyelid Development_Wikipathways	0	0	0	0	0	0	0	0	5.68947	1	FALSE	5.68947
Chondroitin sulfate biosynthesis_Reactome	0	0	0	0	0	0	0	0	5.68947	1	FALSE	5.68947
Gefitinib Pathway, Pharmacokinetics_PharmGKB	0	5.6776	0	0	0	0	0	0	0	1	FALSE	5.6776
Citalopram Metabolism Pathway_SMPDB	0	5.6776	0	0	0	0	0	0	0	1	FALSE	5.6776
Celecoxib Metabolism Pathway_SMPDB	0	5.6776	0	0	0	0	0	0	0	1	FALSE	5.6776
Nevirapine Metabolism Pathway_SMPDB	0	5.6776	0	0	0	0	0	0	0	1	FALSE	5.6776
Competing endogenous RNAs (ceRNAs) regulate PTEN translation_Reactome	0	5.6776	0	0	0	0	0	0	0	1	FALSE	5.6776
nuclear receptors coordinate the activities of chromatin remodeling complexes and coactivators to facilitate initiation of transcription in carcinoma cells_BioCarta	0	5.6776	0	0	0	0	0	0	0	1	FALSE	5.6776
Biosynthesis of maresins_Reactome	0	5.6776	0	0	0	0	0	0	0	1	FALSE	5.6776
Regulation of PTEN mRNA translation_Reactome	0	5.6776	0	0	0	0	0	0	0	1	FALSE	5.6776
Bile acid biosynthesis_EHMN	0	0	0	0	5.66576	0	0	0	0	1	FALSE	5.66576
Mitochondrial Gene Expression_Wikipathways	0	0	0	0	0	5.6456	0	0	0	1	FALSE	5.6456
Lysine catabolism_Reactome	0	0	5.63398	0	0	0	0	0	0	1	FALSE	5.63398
Capecitabine Action Pathway_SMPDB	0	0	0	0	5.62726	0	0	0	0	1	FALSE	5.62726
Capecitabine Metabolism Pathway_SMPDB	0	0	0	0	5.62726	0	0	0	0	1	FALSE	5.62726
Arachidonate production from DAG_Reactome	0	0	0	0	5.62726	0	0	0	0	1	FALSE	5.62726
pyrimidine deoxyribonucleosides salvage_HumanCyc	0	0	0	0	5.62726	0	0	0	0	1	FALSE	5.62726
dTMP de novo biosynthesis (mitochondrial)_HumanCyc	0	0	0	0	5.62726	0	0	0	0	1	FALSE	5.62726
Sorafenib Pharmacodynamics_PharmGKB	0	0	0	0	0	5.62277	0	0	0	1	FALSE	5.62277
FGFR2 alternative splicing_Reactome	0	0	0	0	0	5.62277	0	0	0	1	FALSE	5.62277
Platelet degranulation _Reactome	0	0	0	0	0	0	5.61814	0	0	1	FALSE	5.61814
Nicotinate and Nicotinamide Metabolism_SMPDB	0	0	0	0	0	5.60004	0	0	0	1	FALSE	5.60004
TGF-B Signaling in Thyroid Cells for Epithelial-Mesenchymal Transition_Wikipathways	0	0	0	0	0	5.60004	0	0	0	1	FALSE	5.60004
stress induction of hsp regulation_BioCarta	0	0	0	0	0	5.60004	0	0	0	1	FALSE	5.60004
phosphorylation of mek1 by cdk5/p35 down regulates the map kinase pathway_BioCarta	0	0	0	0	0	5.60004	0	0	0	1	FALSE	5.60004
miRs in Muscle Cell Differentiation_Wikipathways	0	0	0	0	0	5.58958	0	0	0	1	FALSE	5.58958
Vitamin A Deficiency_SMPDB	5.5805	0	0	0	0	0	0	0	0	1	FALSE	5.5805
Retinol Metabolism_SMPDB	5.5805	0	0	0	0	0	0	0	0	1	FALSE	5.5805
Synthesis of PC_Reactome	5.57944	0	0	0	0	0	0	0	0	1	FALSE	5.57944
Purine nucleotides nucleosides metabolism_INOH	0	0	0	0	0	0	0	0	5.57827	1	FALSE	5.57827
NRF2-ARE regulation_Wikipathways	0	0	0	0	0	0	0	0	5.56361	1	FALSE	5.56361
TLR ECSIT MEKK1 p38_INOH	0	0	0	0	0	0	0	0	5.56361	1	FALSE	5.56361
Negative regulators of DDX58/IFIH1 signaling_Reactome	0	0	0	0	0	0	0	0	5.56361	1	FALSE	5.56361
Post-chaperonin tubulin folding pathway_Reactome	0	0	0	0	0	0	0	0	5.56361	1	FALSE	5.56361
DSCAM interactions_Reactome	0	0	0	0	0	5.5626	0	0	0	1	FALSE	5.5626
Apoptotic factor-mediated response_Reactome	0	0	0	0	0	5.5626	0	0	0	1	FALSE	5.5626
APOBEC3G mediated resistance to HIV-1 infection_Reactome	0	0	0	0	0	5.5626	0	0	0	1	FALSE	5.5626
GLI proteins bind promoters of Hh responsive genes to promote transcription_Reactome	0	0	0	0	0	5.5626	0	0	0	1	FALSE	5.5626
Neurofascin interactions_Reactome	0	0	0	0	0	5.5626	0	0	0	1	FALSE	5.5626
CREB phosphorylation through the activation of Adenylate Cyclase_Reactome	0	0	0	0	0	5.5626	0	0	0	1	FALSE	5.5626
Gemcitabine Pathway, Pharmacodynamics_PharmGKB	0	0	0	5.54976	0	0	0	0	0	1	FALSE	5.54976
EGFR Transactivation by Gastrin_Reactome	0	0	0	5.54976	0	0	0	0	0	1	FALSE	5.54976
Signaling by FGFR3 fusions in cancer_Reactome	0	0	0	5.54976	0	0	0	0	0	1	FALSE	5.54976
asparagine degradation_HumanCyc	0	0	0	0	0	0	0	5.54849	0	1	FALSE	5.54849
RUNX1 regulates genes involved in megakaryocyte differentiation and platelet function_Reactome	0	5.54426	0	0	0	0	0	0	0	1	FALSE	5.54426
Kaposi sarcoma-associated herpesvirus infection_KEGG	0	0	0	0	0	5.5304	0	0	0	1	FALSE	5.5304
Felodipine Metabolism Pathway_SMPDB	0	0	0	0	0	5.5155	0	0	0	1	FALSE	5.5155
Hedgehog ,off, state_Wikipathways	0	0	0	0	0	5.5155	0	0	0	1	FALSE	5.5155
Formation of the active cofactor, UDP-glucuronate_Reactome	0	0	0	0	0	5.5155	0	0	0	1	FALSE	5.5155
Pyrimidine biosynthesis_Reactome	0	0	0	0	0	5.5155	0	0	0	1	FALSE	5.5155
Formation of apoptosome_Reactome	0	0	0	0	0	5.5155	0	0	0	1	FALSE	5.5155
MTF1 activates gene expression_Reactome	0	0	0	0	0	5.5155	0	0	0	1	FALSE	5.5155
Beta oxidation of palmitoyl-CoA to myristoyl-CoA_Reactome	0	0	0	0	0	5.5155	0	0	0	1	FALSE	5.5155
Constitutive Signaling by NOTCH1 t(7;9)(NOTCH1:M1580_K2555) Translocation Mutant_Reactome	0	0	0	0	0	5.5155	0	0	0	1	FALSE	5.5155
Signaling by NOTCH1 t(7;9)(NOTCH1:M1580_K2555) Translocation Mutant_Reactome	0	0	0	0	0	5.5155	0	0	0	1	FALSE	5.5155
Phosphatidylinositol phosphate metabolism_EHMN	0	5.51509	0	0	0	0	0	0	0	1	FALSE	5.51509
Formation of the beta-catenin:TCF transactivating complex_Reactome	0	5.51509	0	0	0	0	0	0	0	1	FALSE	5.51509
UDP-N-acetyl-D-galactosamine biosynthesis II_HumanCyc	0	0	0	0	0	0	5.51412	0	0	1	FALSE	5.51412
Ca2+ activated K+ channels_Reactome	0	0	0	0	0	0	5.51412	0	0	1	FALSE	5.51412
Codeine and Morphine Pathway, Pharmacokinetics_PharmGKB	0	5.50939	0	0	0	0	0	0	0	1	FALSE	5.50939
glutathione redox reactions I_HumanCyc	0	5.50939	0	0	0	0	0	0	0	1	FALSE	5.50939
cycling of ran in nucleocytoplasmic transport_BioCarta	0	5.50939	0	0	0	0	0	0	0	1	FALSE	5.50939
Synthesis of 5-eicosatetraenoic acids_Reactome	0	5.50939	0	0	0	0	0	0	0	1	FALSE	5.50939
Small interfering RNA (siRNA) biogenesis_Reactome	0	5.50939	0	0	0	0	0	0	0	1	FALSE	5.50939
ISG15 antiviral mechanism_Reactome	0	0	0	0	0	5.49439	0	0	0	1	FALSE	5.49439
Antiviral mechanism by IFN-stimulated genes_Reactome	0	0	0	0	0	5.49439	0	0	0	1	FALSE	5.49439
Estrogen-dependent gene expression_Reactome	0	0	0	0	0	0	0	5.48038	0	1	FALSE	5.48038
TSH_NetPath	0	0	0	0	0	0	0	0	5.47999	1	FALSE	5.47999
Signaling by BMP_Reactome	0	0	0	0	0	0	0	0	5.47999	1	FALSE	5.47999
Downregulation of TGF-beta receptor signaling_Reactome	0	0	0	0	0	0	0	0	5.47999	1	FALSE	5.47999
Mercaptopurine Metabolism Pathway_SMPDB	0	0	0	0	0	0	0	0	5.44221	1	FALSE	5.44221
Phytochemical activity on NRF2 transcriptional activation_Wikipathways	0	0	0	0	0	0	0	0	5.44221	1	FALSE	5.44221
GPR40 Pathway_Wikipathways	0	0	0	0	0	0	0	0	5.44221	1	FALSE	5.44221
Mitotic Anaphase_Reactome	0	0	5.43443	0	0	0	0	0	0	1	FALSE	5.43443
Synthesis of PIPs at the plasma membrane_Reactome	0	0	0	0	0	5.43315	0	0	0	1	FALSE	5.43315
The oncogenic action of L-2-hydroxyglutarate in Hydroxygluaricaciduria_SMPDB	0	0	0	0	0	0	0	0	5.42595	1	FALSE	5.42595
CDO in myogenesis_Reactome	0	0	0	0	0	0	0	0	5.42595	1	FALSE	5.42595
Myogenesis_Reactome	0	0	0	0	0	0	0	0	5.42595	1	FALSE	5.42595
The role of Nef in HIV-1 replication and disease pathogenesis_Reactome	0	0	0	0	0	0	0	0	5.42595	1	FALSE	5.42595
Gluconeogenesis_SMPDB	0	0	0	0	0	5.42376	0	0	0	1	FALSE	5.42376
Glycogenosis, Type IA. Von gierke disease_SMPDB	0	0	0	0	0	5.42376	0	0	0	1	FALSE	5.42376
Glycogenosis, Type IC_SMPDB	0	0	0	0	0	5.42376	0	0	0	1	FALSE	5.42376
Glycogen Storage Disease Type 1A (GSD1A) or Von Gierke Disease_SMPDB	0	0	0	0	0	5.42376	0	0	0	1	FALSE	5.42376
Triosephosphate isomerase_SMPDB	0	0	0	0	0	5.42376	0	0	0	1	FALSE	5.42376
Fructose-1,6-diphosphatase deficiency_SMPDB	0	0	0	0	0	5.42376	0	0	0	1	FALSE	5.42376
Phosphoenolpyruvate carboxykinase deficiency 1 (PEPCK1)_SMPDB	0	0	0	0	0	5.42376	0	0	0	1	FALSE	5.42376
Glycogenosis, Type IB_SMPDB	0	0	0	0	0	5.42376	0	0	0	1	FALSE	5.42376
Wnt-beta-catenin Signaling Pathway in Leukemia_Wikipathways	0	0	0	0	0	5.42376	0	0	0	1	FALSE	5.42376
The effect of progerin on the involved genes in Hutchinson-Gilford Progeria Syndrome_Wikipathways	0	0	0	0	0	5.42376	0	0	0	1	FALSE	5.42376
ADP signalling through P2Y purinoceptor 12_Reactome	0	0	0	0	0	5.42376	0	0	0	1	FALSE	5.42376
Validated nuclear estrogen receptor alpha network_PID	5.41768	0	0	0	0	0	0	0	0	1	FALSE	5.41768
Triglyceride biosynthesis_Reactome	0	0	5.41391	0	0	0	0	0	0	1	FALSE	5.41391
Gamma-glutamyl-transpeptidase deficiency_SMPDB	0	0	0	5.41375	0	0	0	0	0	1	FALSE	5.41375
5-oxoprolinase deficiency_SMPDB	0	0	0	5.41375	0	0	0	0	0	1	FALSE	5.41375
Gamma-Glutamyltransferase Deficiency_SMPDB	0	0	0	5.41375	0	0	0	0	0	1	FALSE	5.41375
Glutathione Metabolism_SMPDB	0	0	0	5.41375	0	0	0	0	0	1	FALSE	5.41375
Nucleotide Excision Repair _SMPDB	0	0	0	5.41375	0	0	0	0	0	1	FALSE	5.41375
Glutathione Synthetase Deficiency_SMPDB	0	0	0	5.41375	0	0	0	0	0	1	FALSE	5.41375
5-Oxoprolinuria_SMPDB	0	0	0	5.41375	0	0	0	0	0	1	FALSE	5.41375
p38MAPK events_Reactome	0	0	0	5.41375	0	0	0	0	0	1	FALSE	5.41375
Signaling by FGFR4 in disease_Reactome	0	0	0	5.41375	0	0	0	0	0	1	FALSE	5.41375
MET activates RAS signaling_Reactome	0	0	0	5.41375	0	0	0	0	0	1	FALSE	5.41375
Factors involved in megakaryocyte development and platelet production_Reactome	0	0	0	0	0	0	0	0	5.4034	1	FALSE	5.4034
Metabolism of water-soluble vitamins and cofactors_Reactome	0	0	0	5.40165	0	0	0	0	0	1	FALSE	5.40165
VEGF signaling pathway_KEGG	0	0	0	0	0	5.39973	0	0	0	1	FALSE	5.39973
Riboflavin Metabolism_SMPDB	0	0	0	0	0	5.3977	0	0	0	1	FALSE	5.3977
tetrapyrrole biosynthesis_HumanCyc	0	0	0	0	0	5.3977	0	0	0	1	FALSE	5.3977
Tachykinin receptors bind tachykinins_Reactome	0	0	0	0	0	5.3977	0	0	0	1	FALSE	5.3977
Muscarinic acetylcholine receptors_Reactome	0	0	0	0	0	5.3977	0	0	0	1	FALSE	5.3977
fosb gene expression and drug abuse_BioCarta	0	0	0	0	0	5.3977	0	0	0	1	FALSE	5.3977
B Cell Receptor Signaling Pathway_Wikipathways	0	0	0	0	0	0	0	0	5.39524	1	FALSE	5.39524
Apoptosis - multiple species_KEGG	0	0	0	0	0	5.39463	0	0	0	1	FALSE	5.39463
phospholipids as signalling intermediaries_BioCarta	0	0	0	0	0	5.39463	0	0	0	1	FALSE	5.39463
Propanoate metabolism_KEGG	0	0	0	0	0	0	0	0	5.39346	1	FALSE	5.39346
ABC transporters_KEGG	0	0	0	0	0	0	0	0	5.39304	1	FALSE	5.39304
IL6_NetPath	0	0	0	0	0	5.39005	0	0	0	1	FALSE	5.39005
the prc2 complex sets long-term gene silencing through modification of histone tails_BioCarta	5.38737	0	0	0	0	0	0	0	0	1	FALSE	5.38737
Processive synthesis on the lagging strand_Reactome	5.38737	0	0	0	0	0	0	0	0	1	FALSE	5.38737
DNA Damage Response_Wikipathways	0	0	0	0	0	5.38397	0	0	0	1	FALSE	5.38397
BMP receptor signaling_PID	0	0	0	0	0	0	0	0	5.37925	1	FALSE	5.37925
Lipid storage and perilipins in skeletal muscle_Wikipathways	0	0	0	0	5.36711	0	0	0	0	1	FALSE	5.36711
Proton-coupled monocarboxylate transport_Reactome	0	0	0	0	5.36711	0	0	0	0	1	FALSE	5.36711
Synthesis of Dolichyl-phosphate_Reactome	0	0	0	0	5.36711	0	0	0	0	1	FALSE	5.36711
Tamoxifen Action Pathway_SMPDB	0	5.35911	0	0	0	0	0	0	0	1	FALSE	5.35911
Tamoxifen Metabolism Pathway_SMPDB	0	5.35911	0	0	0	0	0	0	0	1	FALSE	5.35911
MTHFR deficiency_Wikipathways	0	5.35911	0	0	0	0	0	0	0	1	FALSE	5.35911
Nucleotide Excision Repair_Reactome	0	0	0	5.3537	0	0	0	0	0	1	FALSE	5.3537
Integrins in angiogenesis_PID	0	0	0	0	0	0	5.34701	0	0	1	FALSE	5.34701
HIF-1-alpha transcription factor network_PID	0	0	0	0	0	0	0	0	5.33351	1	FALSE	5.33351
Activation of SMO_Reactome	0	0	0	0	0	0	0	0	5.32741	1	FALSE	5.32741
Acetylcholine regulates insulin secretion_Reactome	0	0	0	0	0	0	0	0	5.32741	1	FALSE	5.32741
Response to elevated platelet cytosolic Ca2+_Reactome	0	0	0	0	0	0	5.32704	0	0	1	FALSE	5.32704
Mercaptopurine Action Pathway_SMPDB	5.29423	0	0	0	0	0	0	0	0	1	FALSE	5.29423
Azathioprine Action Pathway_SMPDB	5.29423	0	0	0	0	0	0	0	0	1	FALSE	5.29423
Thioguanine Action Pathway_SMPDB	5.29423	0	0	0	0	0	0	0	0	1	FALSE	5.29423
Chemokine signaling pathway_Wikipathways	0	0	0	0	0	5.29012	0	0	0	1	FALSE	5.29012
RalA downstream regulated genes_Wikipathways	0	0	0	5.28971	0	0	0	0	0	1	FALSE	5.28971
&gamma;-glutamyl cycle_HumanCyc	0	0	0	5.28971	0	0	0	0	0	1	FALSE	5.28971
RUNX1 regulates estrogen receptor mediated transcription_Reactome	0	0	0	0	0	0	0	5.2885	0	1	FALSE	5.2885
RUNX1 regulates transcription of genes involved in WNT signaling_Reactome	0	0	0	0	0	0	0	5.2885	0	1	FALSE	5.2885
Hedgehog Signaling Pathway_Wikipathways	0	0	0	0	0	0	5.27968	0	0	1	FALSE	5.27968
Vitamin A and Carotenoid Metabolism_Wikipathways	0	0	0	0	0	0	5.27968	0	0	1	FALSE	5.27968
Mitochondrial protein import_Reactome	5.27576	0	0	0	0	0	0	0	0	1	FALSE	5.27576
superpathway of pyrimidine deoxyribonucleoside salvage_HumanCyc	0	0	0	0	0	5.275	0	0	0	1	FALSE	5.275
p53 pathway_PID	0	0	0	0	0	0	0	5.27378	0	1	FALSE	5.27378
mRNA 3,-end processing_Reactome	0	0	0	0	0	0	0	5.27378	0	1	FALSE	5.27378
ESR-mediated signaling_Reactome	0	0	0	0	0	0	0	5.27277	0	1	FALSE	5.27277
Deadenylation-dependent mRNA decay_Reactome	5.2664	0	0	0	0	0	0	0	0	1	FALSE	5.2664
Toxoplasmosis_KEGG	5.25813	0	0	0	0	0	0	0	0	1	FALSE	5.25813
Internalization of ErbB1_PID	0	0	0	0	0	5.2555	0	0	0	1	FALSE	5.2555
Lamivudine Pathway, Pharmacokinetics/Pharmacodynamics_PharmGKB	0	0	0	0	0	0	0	0	5.25372	1	FALSE	5.25372
Fructose intolerance, hereditary_SMPDB	0	0	0	0	0	0	0	0	5.25372	1	FALSE	5.25372
Fructose and Mannose Degradation_SMPDB	0	0	0	0	0	0	0	0	5.25372	1	FALSE	5.25372
Fructosuria_SMPDB	0	0	0	0	0	0	0	0	5.25372	1	FALSE	5.25372
iron-sulfur cluster biosynthesis_HumanCyc	0	0	0	0	0	0	5.25193	0	0	1	FALSE	5.25193
Antigen processing: Ubiquitination & Proteasome degradation_Reactome	0	5.24392	0	0	0	0	0	0	0	1	FALSE	5.24392
tRNA processing_Reactome	0	5.24081	0	0	0	0	0	0	0	1	FALSE	5.24081
Leukotriene metabolism_EHMN	0	5.24081	0	0	0	0	0	0	0	1	FALSE	5.24081
phospholipase c-epsilon pathway_BioCarta	0	0	0	0	0	5.24053	0	0	0	1	FALSE	5.24053
NOTCH2 intracellular domain regulates transcription_Reactome	0	0	0	0	0	5.24053	0	0	0	1	FALSE	5.24053
Trihydroxycoprostanoyl-CoA beta-oxidation_EHMN	0	0	0	0	0	5.24053	0	0	0	1	FALSE	5.24053
Imatinib Pathway, Pharmacokinetics/Pharmacodynamics_PharmGKB	0	5.22332	0	0	0	0	0	0	0	1	FALSE	5.22332
Benzodiazepine Pathway, Pharmacokinetics_PharmGKB	0	5.22332	0	0	0	0	0	0	0	1	FALSE	5.22332
Methadone Metabolism Pathway_SMPDB	0	5.22332	0	0	0	0	0	0	0	1	FALSE	5.22332
CYP2E1 reactions_Reactome	0	5.22332	0	0	0	0	0	0	0	1	FALSE	5.22332
Signaling by activated point mutants of FGFR1_Reactome	0	5.22332	0	0	0	0	0	0	0	1	FALSE	5.22332
Sepiapterin reductase deficiency_SMPDB	5.22258	0	0	0	0	0	0	0	0	1	FALSE	5.22258
Segawa syndrome_SMPDB	5.22258	0	0	0	0	0	0	0	0	1	FALSE	5.22258
Pterine Biosynthesis_SMPDB	5.22258	0	0	0	0	0	0	0	0	1	FALSE	5.22258
Dopa-responsive dystonia_SMPDB	5.22258	0	0	0	0	0	0	0	0	1	FALSE	5.22258
Hyperphenylalaniemia due to guanosine triphosphate cyclohydrolase deficiency_SMPDB	5.22258	0	0	0	0	0	0	0	0	1	FALSE	5.22258
Hyperphenylalaninemia due to 6-pyruvoyltetrahydropterin synthase deficiency (ptps)_SMPDB	5.22258	0	0	0	0	0	0	0	0	1	FALSE	5.22258
Hyperphenylalaninemia due to dhpr-deficiency_SMPDB	5.22258	0	0	0	0	0	0	0	0	1	FALSE	5.22258
Heme Biosynthesis_Wikipathways	5.22258	0	0	0	0	0	0	0	0	1	FALSE	5.22258
heme biosynthesis_HumanCyc	5.22258	0	0	0	0	0	0	0	0	1	FALSE	5.22258
Propanoate metabolism_INOH	0	0	0	0	0	0	5.21756	0	0	1	FALSE	5.21756
VEGF and VEGFR signaling network_PID	0	0	0	0	0	0	5.21712	0	0	1	FALSE	5.21712
HIV Life Cycle_Reactome	5.20375	0	0	0	0	0	0	0	0	1	FALSE	5.20375
NF-kappa B signaling pathway_KEGG	5.19352	0	0	0	0	0	0	0	0	1	FALSE	5.19352
Familial lipoprotein lipase deficiency_SMPDB	0	0	0	5.17573	0	0	0	0	0	1	FALSE	5.17573
Glycerolipid Metabolism_SMPDB	0	0	0	5.17573	0	0	0	0	0	1	FALSE	5.17573
Gemcitabine Action Pathway_SMPDB	0	0	0	5.17573	0	0	0	0	0	1	FALSE	5.17573
Glycerol Kinase Deficiency_SMPDB	0	0	0	5.17573	0	0	0	0	0	1	FALSE	5.17573
Gemcitabine Metabolism Pathway_SMPDB	0	0	0	5.17573	0	0	0	0	0	1	FALSE	5.17573
D-glyceric acidura_SMPDB	0	0	0	5.17573	0	0	0	0	0	1	FALSE	5.17573
eicosapentaenoate biosynthesis_HumanCyc	0	0	0	5.17573	0	0	0	0	0	1	FALSE	5.17573
alpha-linolenic acid (ALA) metabolism_Reactome	0	0	0	5.17573	0	0	0	0	0	1	FALSE	5.17573
alpha-linolenic (omega3) and linoleic (omega6) acid metabolism_Reactome	0	0	0	5.17573	0	0	0	0	0	1	FALSE	5.17573
Signaling by EGFRvIII in Cancer_Reactome	0	0	0	5.17573	0	0	0	0	0	1	FALSE	5.17573
Constitutive Signaling by EGFRvIII_Reactome	0	0	0	5.17573	0	0	0	0	0	1	FALSE	5.17573
FOXA1 transcription factor network_PID	0	0	0	0	0	0	5.17136	0	0	1	FALSE	5.17136
Signaling by FGFR2_Reactome	0	0	0	0	0	0	0	0	5.16879	1	FALSE	5.16879
Transcriptional regulation by small RNAs_Reactome	0	5.16414	0	0	0	0	0	0	0	1	FALSE	5.16414
Ibuprofen Metabolism Pathway_SMPDB	5.1619	0	0	0	0	0	0	0	0	1	FALSE	5.1619
EBV LMP1 signaling_Wikipathways	5.1619	0	0	0	0	0	0	0	0	1	FALSE	5.1619
Mitochondrial translation initiation_Reactome	0	0	0	0	0	0	5.15456	0	0	1	FALSE	5.15456
Mitochondrial translation elongation_Reactome	0	0	0	0	0	0	5.15456	0	0	1	FALSE	5.15456
Mitochondrial translation termination_Reactome	0	0	0	0	0	0	5.15456	0	0	1	FALSE	5.15456
Methotrexate Pathway (Brain Cell), Pharmacokinetics_PharmGKB	0	0	0	0	5.14759	0	0	0	0	1	FALSE	5.14759
Insulin resistance_KEGG	0	5.13911	0	0	0	0	0	0	0	1	FALSE	5.13911
Omega-6 fatty acid metabolism_EHMN	0	0	0	0	0	5.13878	0	0	0	1	FALSE	5.13878
G-protein activation_Reactome	0	0	0	0	0	5.13878	0	0	0	1	FALSE	5.13878
Nectin adhesion pathway_PID	5.135	0	0	0	0	0	0	0	0	1	FALSE	5.135
Regulation of cholesterol biosynthesis by SREBP (SREBF)_Reactome	5.135	0	0	0	0	0	0	0	0	1	FALSE	5.135
Folate metabolism_INOH	5.135	0	0	0	0	0	0	0	0	1	FALSE	5.135
HS-GAG degradation_Reactome	0	0	0	0	0	0	0	0	5.13471	1	FALSE	5.13471
IL2-mediated signaling events_PID	0	0	0	0	0	5.1083	0	0	0	1	FALSE	5.1083
FGFR3 mutant receptor activation_Reactome	0	5.09951	0	0	0	0	0	0	0	1	FALSE	5.09951
Miscellaneous substrates_Reactome	0	5.09951	0	0	0	0	0	0	0	1	FALSE	5.09951
mechanism of protein import into the nucleus_BioCarta	0	5.09951	0	0	0	0	0	0	0	1	FALSE	5.09951
Signaling by activated point mutants of FGFR3_Reactome	0	5.09951	0	0	0	0	0	0	0	1	FALSE	5.09951
MicroRNA (miRNA) biogenesis_Reactome	0	5.09951	0	0	0	0	0	0	0	1	FALSE	5.09951
FGFR1c ligand binding and activation_Reactome	0	5.09951	0	0	0	0	0	0	0	1	FALSE	5.09951
Endochondral Ossification_Wikipathways	0	0	0	0	0	5.09389	0	0	0	1	FALSE	5.09389
Ras signaling in the CD4+ TCR pathway_PID	0	0	0	5.07031	0	0	0	0	0	1	FALSE	5.07031
Vitamin B5 (pantothenate) metabolism_Reactome	0	0	0	5.07031	0	0	0	0	0	1	FALSE	5.07031
Glutathione synthesis and recycling_Reactome	0	0	0	5.07031	0	0	0	0	0	1	FALSE	5.07031
SHC1 events in ERBB4 signaling_Reactome	0	0	0	5.07031	0	0	0	0	0	1	FALSE	5.07031
srebp control of lipid synthesis_BioCarta	0	0	0	0	0	0	0	5.06916	0	1	FALSE	5.06916
KSRP (KHSRP) binds and destabilizes mRNA_Reactome	5.06061	0	0	0	0	0	0	0	0	1	FALSE	5.06061
SUMOylation of transcription factors_Reactome	0	0	0	0	0	5.05315	0	0	0	1	FALSE	5.05315
NOTCH3 Intracellular Domain Regulates Transcription_Reactome	0	0	0	0	0	5.05315	0	0	0	1	FALSE	5.05315
TGF-Ncore_Signalink	0	0	0	0	0	0	0	0	5.05025	1	FALSE	5.05025
Nongenotropic Androgen signaling_PID	0	0	0	0	0	5.04603	0	0	0	1	FALSE	5.04603
Regulation of nuclear beta catenin signaling and target gene transcription_PID	0	0	0	0	0	0	0	0	5.03406	1	FALSE	5.03406
Pre-NOTCH Expression and Processing_Reactome	0	0	0	0	0	0	0	0	5.02355	1	FALSE	5.02355
The oncogenic action of 2-hydroxyglutarate_SMPDB	0	0	0	0	0	0	0	0	5.01543	1	FALSE	5.01543
Pyruvate metabolism_KEGG	0	0	0	0	0	0	0	0	5.00268	1	FALSE	5.00268
UTP and CTP de novo biosynthesis_HumanCyc	0	0	0	0	0	0	0	0	4.99858	1	FALSE	4.99858
TRAF3-dependent IRF activation pathway_Reactome	0	0	0	0	0	0	0	0	4.99858	1	FALSE	4.99858
p53 signaling pathway_BioCarta	0	0	0	0	0	0	0	0	4.99858	1	FALSE	4.99858
rb tumor suppressor/checkpoint signaling in response to dna damage_BioCarta	0	0	0	0	0	0	0	0	4.99858	1	FALSE	4.99858
chondroitin sulfate biosynthesis (late stages)_HumanCyc	0	0	0	0	0	0	0	0	4.99858	1	FALSE	4.99858
The oncogenic action of D-2-hydroxyglutarate in Hydroxygluaricaciduria _SMPDB	0	0	0	0	0	0	0	0	4.9922	1	FALSE	4.9922
Pre-NOTCH Transcription and Translation_Reactome	0	0	0	0	0	0	0	0	4.9922	1	FALSE	4.9922
role of mef2d in t-cell apoptosis_BioCarta	0	0	0	0	0	0	0	0	4.9922	1	FALSE	4.9922
TCA cycle_EHMN	0	0	0	0	0	0	0	0	4.9922	1	FALSE	4.9922
Target Of Rapamycin (TOR) Signaling_Wikipathways	0	0	0	0	0	0	0	0	4.98908	1	FALSE	4.98908
IL1-mediated signaling events_PID	0	0	0	0	0	0	0	0	4.98908	1	FALSE	4.98908
Fluvastatin Pathway, Pharmacokinetics_PharmGKB	0	4.98574	0	0	0	0	0	0	0	1	FALSE	4.98574
FGFR2c ligand binding and activation_Reactome	0	4.98574	0	0	0	0	0	0	0	1	FALSE	4.98574
FGFR3c ligand binding and activation_Reactome	0	4.98574	0	0	0	0	0	0	0	1	FALSE	4.98574
FGFR3 ligand binding and activation_Reactome	0	4.98574	0	0	0	0	0	0	0	1	FALSE	4.98574
Phospholipase C-mediated cascade; FGFR3_Reactome	0	4.98574	0	0	0	0	0	0	0	1	FALSE	4.98574
Cooperation of Prefoldin and TriC/CCT in actin and tubulin folding_Reactome	0	0	0	0	0	0	0	0	4.98469	1	FALSE	4.98469
cardiolipin biosynthesis_HumanCyc	4.96981	0	0	0	0	0	0	0	0	1	FALSE	4.96981
eumelanin biosynthesis_HumanCyc	4.96981	0	0	0	0	0	0	0	0	1	FALSE	4.96981
ahr signal transduction pathway_BioCarta	4.96981	0	0	0	0	0	0	0	0	1	FALSE	4.96981
transcriptional activation of dbpb from mrna_BioCarta	4.96981	0	0	0	0	0	0	0	0	1	FALSE	4.96981
Activated NTRK2 signals through PLCG1_Reactome	4.96981	0	0	0	0	0	0	0	0	1	FALSE	4.96981
Resolution of AP sites via the single-nucleotide replacement pathway_Reactome	4.96981	0	0	0	0	0	0	0	0	1	FALSE	4.96981
Transcription from mitochondrial promoters_Reactome	4.96981	0	0	0	0	0	0	0	0	1	FALSE	4.96981
Histidine catabolism_Reactome	0	0	0	0	4.95783	0	0	0	0	1	FALSE	4.95783
Acyl chain remodeling of DAG and TAG_Reactome	0	0	0	0	4.95783	0	0	0	0	1	FALSE	4.95783
Role of ABL in ROBO-SLIT signaling_Reactome	0	0	0	0	4.95783	0	0	0	0	1	FALSE	4.95783
Phenylalanine and Tyrosine Metabolism_SMPDB	0	0	0	0	0	0	4.95248	0	0	1	FALSE	4.95248
GLUT-1 deficiency syndrome_SMPDB	0	0	0	0	0	0	4.95248	0	0	1	FALSE	4.95248
Congenital disorder of glycosylation CDG-IId_SMPDB	0	0	0	0	0	0	4.95248	0	0	1	FALSE	4.95248
Lactose Synthesis_SMPDB	0	0	0	0	0	0	4.95248	0	0	1	FALSE	4.95248
Phenylketonuria_SMPDB	0	0	0	0	0	0	4.95248	0	0	1	FALSE	4.95248
Tyrosinemia Type 3 (TYRO3)_SMPDB	0	0	0	0	0	0	4.95248	0	0	1	FALSE	4.95248
Tyrosinemia Type 2 (or Richner-Hanhart syndrome)_SMPDB	0	0	0	0	0	0	4.95248	0	0	1	FALSE	4.95248
Alpha6 beta4 integrin-ligand interactions_PID	0	0	0	0	0	0	4.95248	0	0	1	FALSE	4.95248
Cell junction organization_Reactome	0	0	0	0	0	4.93932	0	0	0	1	FALSE	4.93932
TAK1 activates NFkB by phosphorylation and activation of IKKs complex_Reactome	4.92906	0	0	0	0	0	0	0	0	1	FALSE	4.92906
Termination of translesion DNA synthesis_Reactome	4.92906	0	0	0	0	0	0	0	0	1	FALSE	4.92906
Zinc homeostasis_Wikipathways	0	0	0	0	0	4.92116	0	0	0	1	FALSE	4.92116
Calnexin/calreticulin cycle_Reactome	4.91619	0	0	0	0	0	0	0	0	1	FALSE	4.91619
tumor suppressor arf inhibits ribosomal biogenesis_BioCarta	4.91619	0	0	0	0	0	0	0	0	1	FALSE	4.91619
NOD-like receptor signaling pathway_KEGG	4.90654	0	0	0	0	0	0	0	0	1	FALSE	4.90654
Tenofovir/Adefovir Pathway, Pharmacokinetics_PharmGKB	0	0	0	0	0	0	0	0	4.90637	1	FALSE	4.90637
Mitochondrial Beta-Oxidation of Medium Chain Saturated Fatty Acids_SMPDB	0	0	0	0	0	0	0	0	4.90637	1	FALSE	4.90637
AMPK inhibits chREBP transcriptional activation activity_Reactome	0	0	0	0	0	0	0	0	4.90637	1	FALSE	4.90637
a4b7 Integrin signaling_PID	0	0	0	0	0	0	0	0	4.90637	1	FALSE	4.90637
Inactivation of CDC42 and RAC1_Reactome	0	0	0	0	0	0	0	0	4.90637	1	FALSE	4.90637
Synthesis of Ketone Bodies_Reactome	0	0	0	0	0	0	0	0	4.90637	1	FALSE	4.90637
Hyperornithinemia with gyrate atrophy (HOGA)_SMPDB	0	0	4.90632	0	0	0	0	0	0	1	FALSE	4.90632
Creatine deficiency, guanidinoacetate methyltransferase deficiency_SMPDB	0	0	4.90632	0	0	0	0	0	0	1	FALSE	4.90632
L-arginine:glycine amidinotransferase deficiency_SMPDB	0	0	4.90632	0	0	0	0	0	0	1	FALSE	4.90632
Hyperornithinemia-hyperammonemia-homocitrullinuria [HHH-syndrome]_SMPDB	0	0	4.90632	0	0	0	0	0	0	1	FALSE	4.90632
Guanidinoacetate Methyltransferase Deficiency (GAMT Deficiency)_SMPDB	0	0	4.90632	0	0	0	0	0	0	1	FALSE	4.90632
Prolinemia Type II_SMPDB	0	0	4.90632	0	0	0	0	0	0	1	FALSE	4.90632
Prolidase Deficiency (PD)_SMPDB	0	0	4.90632	0	0	0	0	0	0	1	FALSE	4.90632
Arginine and Proline Metabolism_SMPDB	0	0	4.90632	0	0	0	0	0	0	1	FALSE	4.90632
Hyperprolinemia Type I_SMPDB	0	0	4.90632	0	0	0	0	0	0	1	FALSE	4.90632
Hyperprolinemia Type II_SMPDB	0	0	4.90632	0	0	0	0	0	0	1	FALSE	4.90632
Ornithine Aminotransferase Deficiency (OAT Deficiency)_SMPDB	0	0	4.90632	0	0	0	0	0	0	1	FALSE	4.90632
Arginine: Glycine Amidinotransferase Deficiency (AGAT Deficiency)_SMPDB	0	0	4.90632	0	0	0	0	0	0	1	FALSE	4.90632
RNA transport_KEGG	0	0	4.90081	0	0	0	0	0	0	1	FALSE	4.90081
Glycosphingolipid biosynthesis - ganglio series_KEGG	0	0	0	0	0	4.89896	0	0	0	1	FALSE	4.89896
GLI3 is processed to GLI3R by the proteasome_Reactome	0	0	0	0	0	4.89896	0	0	0	1	FALSE	4.89896
Arf6 downstream pathway_PID	0	0	0	0	0	4.89896	0	0	0	1	FALSE	4.89896
repression of pain sensation by the transcriptional regulator dream_BioCarta	0	0	0	0	0	4.89896	0	0	0	1	FALSE	4.89896
Degradation of GLI2 by the proteasome_Reactome	0	0	0	0	0	4.89896	0	0	0	1	FALSE	4.89896
DCC mediated attractive signaling_Reactome	0	0	0	0	0	4.89896	0	0	0	1	FALSE	4.89896
ERBB2 Regulates Cell Motility_Reactome	0	0	0	0	0	4.89896	0	0	0	1	FALSE	4.89896
Protein export_KEGG	0	0	0	0	0	4.89545	0	0	0	1	FALSE	4.89545
Photodynamic therapy-induced NFE2L2 (NRF2) survival signaling_Wikipathways	0	0	0	0	0	4.89545	0	0	0	1	FALSE	4.89545
Signaling events mediated by the Hedgehog family_PID	0	0	0	0	0	4.89545	0	0	0	1	FALSE	4.89545
tnf/stress related signaling_BioCarta	0	0	0	0	0	4.89545	0	0	0	1	FALSE	4.89545
cyclins and cell cycle regulation_BioCarta	0	0	0	0	0	4.89545	0	0	0	1	FALSE	4.89545
Adrenaline,noradrenaline inhibits insulin secretion_Reactome	0	0	0	0	0	4.89545	0	0	0	1	FALSE	4.89545
Di-unsaturated fatty acid beta-oxidation_EHMN	0	0	0	0	0	4.89545	0	0	0	1	FALSE	4.89545
RHO GTPase Effectors_Reactome	0	0	0	0	4.89211	0	0	0	0	1	FALSE	4.89211
Cleavage of Growing Transcript in the Termination Region _Reactome	0	0	0	0	0	0	0	4.88955	0	1	FALSE	4.88955
RNA Polymerase II Transcription Termination_Reactome	0	0	0	0	0	0	0	4.88955	0	1	FALSE	4.88955
TP53 Regulates Transcription of DNA Repair Genes_Reactome	0	0	0	0	0	0	0	4.88955	0	1	FALSE	4.88955
pyrimidine deoxyribonucleotides de novo biosynthesis_HumanCyc	0	0	0	4.88065	0	0	0	0	0	1	FALSE	4.88065
GRB2 events in ERBB2 signaling_Reactome	0	0	0	4.88065	0	0	0	0	0	1	FALSE	4.88065
Omega-3 fatty acid metabolism_EHMN	0	0	0	4.88065	0	0	0	0	0	1	FALSE	4.88065
pyrimidine deoxyribonucleotides biosynthesis from CTP_HumanCyc	0	0	0	4.88065	0	0	0	0	0	1	FALSE	4.88065
Atorvastatin/Lovastatin/Simvastatin Pathway, Pharmacokinetics_PharmGKB	0	4.88054	0	0	0	0	0	0	0	1	FALSE	4.88054
FGFR4 ligand binding and activation_Reactome	0	4.88054	0	0	0	0	0	0	0	1	FALSE	4.88054
sumoylation by ranbp2 regulates transcriptional repression_BioCarta	0	4.88054	0	0	0	0	0	0	0	1	FALSE	4.88054
CREB3 factors activate genes_Reactome	0	0	0	0	0	0	0	4.87956	0	1	FALSE	4.87956
Orexin and neuropeptides FF and QRFP bind to their respective receptors_Reactome	0	0	0	0	0	0	0	4.87956	0	1	FALSE	4.87956
t cell receptor signaling pathway_BioCarta	0	0	0	0	0	0	0	0	4.85881	1	FALSE	4.85881
Nucleotide-binding Oligomerization Domain (NOD) pathway_Wikipathways	4.83585	0	0	0	0	0	0	0	0	1	FALSE	4.83585
B cell receptor signaling pathway_KEGG	0	0	0	0	0	4.83257	0	0	0	1	FALSE	4.83257
Insulin Pathway_PID	0	0	0	0	0	4.82818	0	0	0	1	FALSE	4.82818
Pyrimidine metabolism_KEGG	0	0	0	0	0	4.81422	0	0	0	1	FALSE	4.81422
Neural Crest Differentiation_Wikipathways	0	0	0	0	0	4.81422	0	0	0	1	FALSE	4.81422
Aquaporin-mediated transport_Reactome	0	0	0	0	0	4.81341	0	0	0	1	FALSE	4.81341
Biosynthesis of the N-glycan precursor (dolichol lipid-linked oligosaccharide, LLO) and transfer to a nascent protein_Reactome	4.81208	0	0	0	0	0	0	0	0	1	FALSE	4.81208
TGF-beta receptor signaling in EMT (epithelial to mesenchymal transition)_Reactome	0	0	0	0	0	0	0	0	4.81131	1	FALSE	4.81131
Apoptotic execution phase_Reactome	0	0	0	0	0	4.80449	0	0	0	1	FALSE	4.80449
Bisphosphonate Pathway, Pharmacodynamics_PharmGKB	0	0	0	4.79468	0	0	0	0	0	1	FALSE	4.79468
Leptin and adiponectin_Wikipathways	4.79126	0	0	0	0	0	0	0	0	1	FALSE	4.79126
Base-Excision Repair, AP Site Formation_Reactome	4.79126	0	0	0	0	0	0	0	0	1	FALSE	4.79126
Tetrahydrobiopterin (BH4) synthesis, recycling, salvage and regulation_Reactome	4.79126	0	0	0	0	0	0	0	0	1	FALSE	4.79126
Urea cycle_Reactome	4.79126	0	0	0	0	0	0	0	0	1	FALSE	4.79126
RUNX1 regulates genes involved in megakaryocyte differentiation and platelet function_Wikipathways	0	0	0	0	4.79078	0	0	0	0	1	FALSE	4.79078
p75NTR regulates axonogenesis_Reactome	0	0	0	0	4.79078	0	0	0	0	1	FALSE	4.79078
Fatty Acid Omega Oxidation_Wikipathways	0	4.78272	0	0	0	0	0	0	0	1	FALSE	4.78272
Sumoylation by RanBP2 regulates transcriptional repression_PID	0	4.78272	0	0	0	0	0	0	0	1	FALSE	4.78272
Fatty acids_Reactome	0	4.78272	0	0	0	0	0	0	0	1	FALSE	4.78272
Phospholipase C-mediated cascade; FGFR4_Reactome	0	4.78272	0	0	0	0	0	0	0	1	FALSE	4.78272
EPO Receptor Signaling_Wikipathways	0	0	0	0	0	4.78056	0	0	0	1	FALSE	4.78056
S1P3 pathway_PID	0	0	0	0	0	4.78056	0	0	0	1	FALSE	4.78056
SUMOylation of chromatin organization proteins_Reactome	0	0	0	0	0	0	4.77413	0	0	1	FALSE	4.77413
Neddylation_Reactome	4.77194	0	0	0	0	0	0	0	0	1	FALSE	4.77194
CDP-diacylglycerol biosynthesis_HumanCyc	0	0	4.77113	0	0	0	0	0	0	1	FALSE	4.77113
Estrogen signaling pathway_KEGG	0	0	0	0	0	4.76865	0	0	0	1	FALSE	4.76865
Valine, leucine and isoleucine degradation_EHMN	0	0	0	0	0	0	0	0	4.76848	1	FALSE	4.76848
Amino sugar and nucleotide sugar metabolism_KEGG	0	0	0	0	0	0	4.76838	0	0	1	FALSE	4.76838
mRNA surveillance pathway_KEGG	0	0	0	0	0	0	0	0	4.7646	1	FALSE	4.7646
Doxorubicin Metabolism Pathway_SMPDB	4.76158	0	0	0	0	0	0	0	0	1	FALSE	4.76158
Interferon gamma signaling_Reactome	0	0	0	0	0	0	4.75246	0	0	1	FALSE	4.75246
T-Cell antigen Receptor (TCR) Signaling Pathway_Wikipathways	0	0	0	0	0	4.73348	0	0	0	1	FALSE	4.73348
Pre-NOTCH Processing in Golgi_Reactome	0	0	0	0	0	0	4.71426	0	0	1	FALSE	4.71426
melatonin degradation I_HumanCyc	0	0	0	0	0	0	4.71426	0	0	1	FALSE	4.71426
terminal O-glycans residues modification_HumanCyc	0	0	0	0	0	0	4.71426	0	0	1	FALSE	4.71426
Signalling to RAS_Reactome	0	0	0	4.71371	0	0	0	0	0	1	FALSE	4.71371
Tie2 Signaling_Reactome	0	0	0	4.71371	0	0	0	0	0	1	FALSE	4.71371
polyadenylation of mrna_BioCarta	0	0	0	0	0	0	0	4.71268	0	1	FALSE	4.71268
Adrenoceptors_Reactome	0	0	0	0	0	0	0	4.71268	0	1	FALSE	4.71268
PI3K/AKT activation_Reactome	0	0	0	0	0	0	0	4.71268	0	1	FALSE	4.71268
Acyl chain remodelling of PS_Reactome	0	0	4.70817	0	0	0	0	0	0	1	FALSE	4.70817
TCA cycle_HumanCyc	0	0	0	0	0	0	0	0	4.70074	1	FALSE	4.70074
fatty acid &beta;-oxidation (peroxisome)_HumanCyc	0	0	0	0	0	0	0	0	4.70074	1	FALSE	4.70074
MAPK Cascade_Wikipathways	0	0	0	0	0	4.69574	0	0	0	1	FALSE	4.69574
RNA degradation_KEGG	4.69515	0	0	0	0	0	0	0	0	1	FALSE	4.69515
Codeine and Morphine Metabolism_Wikipathways	0	4.69133	0	0	0	0	0	0	0	1	FALSE	4.69133
Phospholipase C-mediated cascade: FGFR1_Reactome	0	4.69133	0	0	0	0	0	0	0	1	FALSE	4.69133
FGFR1 ligand binding and activation_Reactome	0	4.69133	0	0	0	0	0	0	0	1	FALSE	4.69133
ncRNAs involved in Wnt signaling in hepatocellular carcinoma_Wikipathways	0	0	0	0	0	4.68317	0	0	0	1	FALSE	4.68317
Degradation of beta catenin_PID	0	0	0	0	0	4.67723	0	0	0	1	FALSE	4.67723
PKA-mediated phosphorylation of CREB_Reactome	0	0	0	0	0	4.67723	0	0	0	1	FALSE	4.67723
G2/M Checkpoints_Reactome	4.67576	0	0	0	0	0	0	0	0	1	FALSE	4.67576
tRNA modification in the nucleus and cytosol_Reactome	4.66793	0	0	0	0	0	0	0	0	1	FALSE	4.66793
Progesterone-mediated oocyte maturation_KEGG	4.65936	0	0	0	0	0	0	0	0	1	FALSE	4.65936
Signaling by FGFR3_Reactome	0	0	0	0	0	0	0	0	4.65585	1	FALSE	4.65585
Intracellular Signalling Through LHCGR Receptor and Luteinizing Hormone/Choriogonadotropin_SMPDB	0	0	0	0	4.64165	0	0	0	0	1	FALSE	4.64165
Intracellular Signalling Through FSH Receptor and Follicle Stimulating Hormone_SMPDB	0	0	0	0	4.64165	0	0	0	0	1	FALSE	4.64165
Liver X Receptor Pathway_Wikipathways	0	0	0	0	4.64165	0	0	0	0	1	FALSE	4.64165
Pantothenate and CoA biosynthesis_KEGG	0	0	0	4.6372	0	0	0	0	0	1	FALSE	4.6372
Nucleotide Metabolism_Wikipathways	0	0	0	4.6372	0	0	0	0	0	1	FALSE	4.6372
Metabolism of porphyrins_Reactome	0	0	0	4.6372	0	0	0	0	0	1	FALSE	4.6372
Gastrin-CREB signalling pathway via PKC and MAPK_Reactome	0	0	0	4.6372	0	0	0	0	0	1	FALSE	4.6372
Cellular roles of Anthrax toxin_PID	0	0	0	0	0	0	0	0	4.63663	1	FALSE	4.63663
Valine Leucine Isoleucine degradation_INOH	0	0	0	0	0	4.63289	0	0	0	1	FALSE	4.63289
O-Glycan biosynthesis_EHMN	0	0	0	0	0	0	0	0	4.62744	1	FALSE	4.62744
Nucleobase catabolism_Reactome	0	0	0	0	0	0	0	0	4.62744	1	FALSE	4.62744
Activated point mutants of FGFR2_Reactome	0	4.60558	0	0	0	0	0	0	0	1	FALSE	4.60558
FGFR2 mutant receptor activation_Reactome	0	4.60558	0	0	0	0	0	0	0	1	FALSE	4.60558
Regulation of RUNX1 Expression and Activity_Reactome	0	4.60558	0	0	0	0	0	0	0	1	FALSE	4.60558
SMAD2/SMAD3:SMAD4 heterotrimer regulates transcription_Reactome	0	0	0	0	0	0	0	0	4.60289	1	FALSE	4.60289
NOTCH3 Activation and Transmission of Signal to the Nucleus_Reactome	0	0	0	0	0	0	0	0	4.60289	1	FALSE	4.60289
HS-GAG biosynthesis_Reactome	0	0	0	0	0	0	0	0	4.59227	1	FALSE	4.59227
Alpha9 beta1 integrin signaling events_PID	0	0	4.59019	0	0	0	0	0	0	1	FALSE	4.59019
Wnt signaling network_PID	0	0	0	0	0	0	0	0	4.59007	1	FALSE	4.59007
Prefoldin mediated transfer of substrate to CCT/TriC_Reactome	0	0	0	0	0	0	0	0	4.59007	1	FALSE	4.59007
Protein ubiquitination_Reactome	4.58103	0	0	0	0	0	0	0	0	1	FALSE	4.58103
ECM-receptor interaction_KEGG	0	0	0	0	0	0	0	0	4.57075	1	FALSE	4.57075
Gene Silencing by RNA_Reactome	0	4.56565	0	0	0	0	0	0	0	1	FALSE	4.56565
Vinka Alkaloid Pathway, Pharmacokinetics_PharmGKB	0	0	0	0	0	0	0	4.56371	0	1	FALSE	4.56371
Vincristine Action Pathway_SMPDB	0	0	0	0	0	0	0	4.56371	0	1	FALSE	4.56371
Vindesine Action Pathway_SMPDB	0	0	0	0	0	0	0	4.56371	0	1	FALSE	4.56371
Degradation of AXIN_Reactome	0	0	0	0	0	0	0	4.56371	0	1	FALSE	4.56371
Oxidative phosphorylation_Wikipathways	4.56053	0	0	0	0	0	0	0	0	1	FALSE	4.56053
G13 Signaling Pathway_Wikipathways	0	0	0	0	0	4.55311	0	0	0	1	FALSE	4.55311
Fluoropyrimidine Activity_Wikipathways	4.54611	0	0	0	0	0	0	0	0	1	FALSE	4.54611
Lactose Degradation_SMPDB	0	0	0	0	0	0	0	0	4.54603	1	FALSE	4.54603
Lactose Intolerance_SMPDB	0	0	0	0	0	0	0	0	4.54603	1	FALSE	4.54603
RHO GTPases activate KTN1_Reactome	0	0	0	0	0	0	0	0	4.54603	1	FALSE	4.54603
Sodium/Calcium exchangers_Reactome	0	0	0	0	0	0	0	0	4.54603	1	FALSE	4.54603
epo signaling pathway_BioCarta	0	0	0	0	0	0	0	0	4.54603	1	FALSE	4.54603
RHO GTPases activate IQGAPs_Reactome	0	0	0	0	0	0	0	0	4.54603	1	FALSE	4.54603
Dopaminergic Neurogenesis_Wikipathways	0	0	0	0	0	0	4.53526	0	0	1	FALSE	4.53526
Unfolded Protein Response (UPR)_Reactome	0	0	0	0	0	4.52579	0	0	0	1	FALSE	4.52579
nf-kb signaling pathway_BioCarta	0	0	0	0	0	4.52579	0	0	0	1	FALSE	4.52579
Tamoxifen Pathway, Pharmacokinetics_PharmGKB	0	4.52483	0	0	0	0	0	0	0	1	FALSE	4.52483
Phospholipase C-mediated cascade; FGFR2_Reactome	0	4.52483	0	0	0	0	0	0	0	1	FALSE	4.52483
PI-3K cascade:FGFR3_Reactome	0	4.52483	0	0	0	0	0	0	0	1	FALSE	4.52483
Synthesis of PIPs at the Golgi membrane_Reactome	0	4.52483	0	0	0	0	0	0	0	1	FALSE	4.52483
Riboflavin metabolism_KEGG	0	0	0	0	0	4.52221	0	0	0	1	FALSE	4.52221
Intracellular Signalling Through Prostacyclin Receptor and Prostacyclin_SMPDB	0	0	0	0	0	4.52221	0	0	0	1	FALSE	4.52221
RUNX2 regulates genes involved in cell migration_Reactome	0	0	0	0	0	4.52221	0	0	0	1	FALSE	4.52221
Synthesis, secretion, and inactivation of Glucose-dependent Insulinotropic Polypeptide (GIP)_Reactome	0	0	0	0	0	4.52221	0	0	0	1	FALSE	4.52221
Rapid glucocorticoid signaling_PID	0	0	0	0	0	4.52221	0	0	0	1	FALSE	4.52221
Dopamine metabolism_Wikipathways	0	0	0	0	0	4.51622	0	0	0	1	FALSE	4.51622
attenuation of gpcr signaling_BioCarta	0	0	0	0	0	4.51622	0	0	0	1	FALSE	4.51622
Tacrolimus/Cyclosporine Pathway, Pharmacodynamics_PharmGKB	0	0	0	0	0	4.5144	0	0	0	1	FALSE	4.5144
Influenza Viral RNA Transcription and Replication_Reactome	0	0	0	0	0	4.5144	0	0	0	1	FALSE	4.5144
Cyclin D associated events in G1_Reactome	0	0	0	0	0	4.5144	0	0	0	1	FALSE	4.5144
G1 Phase_Reactome	0	0	0	0	0	4.5144	0	0	0	1	FALSE	4.5144
Androgen biosynthesis_Reactome	0	0	0	0	4.50702	0	0	0	0	1	FALSE	4.50702
Depolymerisation of the Nuclear Lamina_Reactome	0	0	0	0	4.50702	0	0	0	0	1	FALSE	4.50702
NOTCH1 Intracellular Domain Regulates Transcription_Reactome	0	0	0	0	0	4.50569	0	0	0	1	FALSE	4.50569
Platinum Pathway, Pharmacokinetics/Pharmacodynamics_PharmGKB	0	0	0	0	0	0	4.49801	0	0	1	FALSE	4.49801
superpathway of melatonin degradation_HumanCyc	0	0	0	0	0	0	4.49801	0	0	1	FALSE	4.49801
Processing of SMDT1_Reactome	0	0	0	0	0	0	4.49801	0	0	1	FALSE	4.49801
NGF_INOH	0	0	0	4.4958	0	0	0	0	0	1	FALSE	4.4958
VxPx cargo-targeting to cilium_Reactome	0	0	0	4.4958	0	0	0	0	0	1	FALSE	4.4958
SHC-mediated cascade:FGFR1_Reactome	0	0	0	4.4958	0	0	0	0	0	1	FALSE	4.4958
Deubiquitination_Reactome	0	0	0	0	0	0	0	0	4.49395	1	FALSE	4.49395
Class I MHC mediated antigen processing & presentation_Reactome	0	4.49393	0	0	0	0	0	0	0	1	FALSE	4.49393
Phosphonate and phosphinate metabolism_KEGG	0	0	0	0	0	0	0	0	4.49301	1	FALSE	4.49301
Benzene metabolism_Wikipathways	0	0	0	0	0	0	0	0	4.49301	1	FALSE	4.49301
Somatroph axis (GH) and its relationship to dietary restriction and aging_Wikipathways	0	0	0	0	0	0	0	0	4.49301	1	FALSE	4.49301
GDP-mannose biosynthesis_HumanCyc	0	0	0	0	0	0	0	0	4.49301	1	FALSE	4.49301
Regulation of ornithine decarboxylase (ODC)_Reactome	0	0	0	0	0	0	0	0	4.49301	1	FALSE	4.49301
Beta oxidation of decanoyl-CoA to octanoyl-CoA-CoA_Reactome	0	0	0	0	0	0	0	0	4.49301	1	FALSE	4.49301
Pre-NOTCH Processing in the Endoplasmic Reticulum_Reactome	0	0	0	0	0	0	0	0	4.49301	1	FALSE	4.49301
d4gdi signaling pathway_BioCarta	0	0	0	0	0	0	0	0	4.49301	1	FALSE	4.49301
Activated NTRK2 signals through CDK5_Reactome	0	0	0	0	0	0	0	0	4.49301	1	FALSE	4.49301
Activated NTRK2 signals through FRS2 and FRS3_Reactome	0	0	0	0	0	0	0	0	4.49301	1	FALSE	4.49301
SMAD2/3 Phosphorylation Motif Mutants in Cancer_Reactome	0	0	0	0	0	0	0	0	4.49301	1	FALSE	4.49301
SMAD2/3 MH2 Domain Mutants in Cancer_Reactome	0	0	0	0	0	0	0	0	4.49301	1	FALSE	4.49301
Loss of Function of SMAD2/3 in Cancer_Reactome	0	0	0	0	0	0	0	0	4.49301	1	FALSE	4.49301
Resolution of Sister Chromatid Cohesion_Reactome	0	0	0	0	0	0	0	0	4.49194	1	FALSE	4.49194
Ubiquitin mediated proteolysis_KEGG	0	4.48855	0	0	0	0	0	0	0	1	FALSE	4.48855
Deregulated CDK5 triggers multiple neurodegenerative pathways in Alzheimer,s disease models_Reactome	4.4867	0	0	0	0	0	0	0	0	1	FALSE	4.4867
Neurodegenerative Diseases_Reactome	4.4867	0	0	0	0	0	0	0	0	1	FALSE	4.4867
Activation of NF-kappaB in B cells_Reactome	4.4867	0	0	0	0	0	0	0	0	1	FALSE	4.4867
Host Interactions of HIV factors_Reactome	0	0	0	0	0	0	0	0	4.48577	1	FALSE	4.48577
triacylglycerol biosynthesis_HumanCyc	0	0	4.48148	0	0	0	0	0	0	1	FALSE	4.48148
NRF2 pathway_Wikipathways	4.47391	0	0	0	0	0	0	0	0	1	FALSE	4.47391
Formation of tubulin folding intermediates by CCT/TriC_Reactome	4.46808	0	0	0	0	0	0	0	0	1	FALSE	4.46808
Orc1 removal from chromatin_Reactome	4.46808	0	0	0	0	0	0	0	0	1	FALSE	4.46808
Activation of gene expression by SREBF (SREBP)_Reactome	4.46808	0	0	0	0	0	0	0	0	1	FALSE	4.46808
CXCR4-mediated signaling events_PID	0	0	0	0	0	4.45733	0	0	0	1	FALSE	4.45733
Hematopoietic Stem Cell Gene Regulation by GABP alpha-beta Complex_Wikipathways	0	4.44854	0	0	0	0	0	0	0	1	FALSE	4.44854
NAD+ biosynthetic pathways_Wikipathways	0	0	0	4.43017	0	0	0	0	0	1	FALSE	4.43017
superpathway of pyrimidine deoxyribonucleotides de novo biosynthesis_HumanCyc	0	0	0	4.43017	0	0	0	0	0	1	FALSE	4.43017
FRS-mediated FGFR4 signaling_Reactome	0	0	0	4.43017	0	0	0	0	0	1	FALSE	4.43017
Signaling by FGFR3 point mutants in cancer_Reactome	0	0	0	4.43017	0	0	0	0	0	1	FALSE	4.43017
Signaling by FGFR3 in disease_Reactome	0	0	0	4.43017	0	0	0	0	0	1	FALSE	4.43017
TCF dependent signaling in response to WNT_Reactome	0	0	0	0	0	0	0	0	4.4296	1	FALSE	4.4296
Vinblastine Action Pathway_SMPDB	0	0	0	0	0	0	0	4.42925	0	1	FALSE	4.42925
Vinorelbine Action Pathway_SMPDB	0	0	0	0	0	0	0	4.42925	0	1	FALSE	4.42925
Transcription of E2F targets under negative control by p107 (RBL1) and p130 (RBL2) in complex with HDAC1_Reactome	0	0	0	0	0	0	0	4.42925	0	1	FALSE	4.42925
segmentation clock_BioCarta	0	0	0	0	0	4.41935	0	0	0	1	FALSE	4.41935
ADP signalling through P2Y purinoceptor 1_Reactome	0	0	0	0	0	4.41935	0	0	0	1	FALSE	4.41935
Prostaglandin formation from dihomo gama-linoleic acid_EHMN	0	0	0	0	0	0	4.41581	0	0	1	FALSE	4.41581
granzyme a mediated apoptosis pathway_BioCarta	4.4147	0	0	0	0	0	0	0	0	1	FALSE	4.4147
regulation of eif2_BioCarta	4.4147	0	0	0	0	0	0	0	0	1	FALSE	4.4147
Regulated proteolysis of p75NTR_Reactome	4.4147	0	0	0	0	0	0	0	0	1	FALSE	4.4147
TRAF6-mediated induction of TAK1 complex within TLR4 complex_Reactome	4.4147	0	0	0	0	0	0	0	0	1	FALSE	4.4147
snRNP Assembly_Reactome	0	0	0	0	0	0	4.40784	0	0	1	FALSE	4.40784
Metabolism of non-coding RNA_Reactome	0	0	0	0	0	0	4.40784	0	0	1	FALSE	4.40784
HATs acetylate histones_Reactome	0	4.39565	0	0	0	0	0	0	0	1	FALSE	4.39565
Iron metabolism in placenta_Wikipathways	0	0	0	0	4.38436	0	0	0	0	1	FALSE	4.38436
protein kinase a at the centrosome_BioCarta	0	0	0	0	4.38436	0	0	0	0	1	FALSE	4.38436
Reversible hydration of carbon dioxide_Reactome	0	0	0	0	4.38436	0	0	0	0	1	FALSE	4.38436
Transport of organic anions_Reactome	0	0	0	0	4.38436	0	0	0	0	1	FALSE	4.38436
Transport of bile salts and organic acids, metal ions and amine compounds_Reactome	0	0	0	0	4.38089	0	0	0	0	1	FALSE	4.38089
Statin Pathway - Generalized, Pharmacokinetics_PharmGKB	0	4.37625	0	0	0	0	0	0	0	1	FALSE	4.37625
Phenytoin Pathway, Pharmacokinetics_PharmGKB	0	4.37625	0	0	0	0	0	0	0	1	FALSE	4.37625
FGFR2 ligand binding and activation_Reactome	0	4.37625	0	0	0	0	0	0	0	1	FALSE	4.37625
PI-3K cascade:FGFR4_Reactome	0	4.37625	0	0	0	0	0	0	0	1	FALSE	4.37625
Regulation of lipid metabolism by Peroxisome proliferator-activated receptor alpha (PPARalpha)_Reactome	0	4.37625	0	0	0	0	0	0	0	1	FALSE	4.37625
3-phosphoinositide degradation_HumanCyc	0	4.37625	0	0	0	0	0	0	0	1	FALSE	4.37625
Interleukin-11 Signaling Pathway_Wikipathways	0	0	0	0	0	0	0	0	4.37564	1	FALSE	4.37564
Prader-Willi and Angelman Syndrome_Wikipathways	0	0	0	0	0	0	0	0	4.37564	1	FALSE	4.37564
Interleukin-1 signaling_Reactome	0	0	0	0	0	0	0	0	4.36893	1	FALSE	4.36893
SHC-mediated cascade:FGFR2_Reactome	0	0	0	4.36753	0	0	0	0	0	1	FALSE	4.36753
Nicotinate Nicotinamide metabolism_INOH	0	0	0	4.36753	0	0	0	0	0	1	FALSE	4.36753
FRS-mediated FGFR1 signaling_Reactome	0	0	0	4.36753	0	0	0	0	0	1	FALSE	4.36753
akap95 role in mitosis and chromosome dynamics_BioCarta	0	0	0	0	0	0	0	0	4.36058	1	FALSE	4.36058
Synthesis of PE_Reactome	0	0	0	0	0	0	0	0	4.36058	1	FALSE	4.36058
Mitotic Telophase/Cytokinesis_Reactome	0	0	0	0	0	0	0	0	4.36058	1	FALSE	4.36058
C-type lectin receptors (CLRs)_Reactome	0	0	0	0	0	0	0	0	4.35257	1	FALSE	4.35257
Androgen and estrogen biosynthesis and metabolism_EHMN	0	0	0	0	4.35103	0	0	0	0	1	FALSE	4.35103
pdgf signaling pathway_BioCarta	0	0	0	0	0	4.34357	0	0	0	1	FALSE	4.34357
RNA Pol II CTD phosphorylation and interaction with CE during HIV infection_Reactome	0	0	0	0	0	4.34357	0	0	0	1	FALSE	4.34357
RNA Pol II CTD phosphorylation and interaction with CE_Reactome	0	0	0	0	0	4.34357	0	0	0	1	FALSE	4.34357
Transcriptional activation of mitochondrial biogenesis_Reactome	0	0	0	0	0	4.34357	0	0	0	1	FALSE	4.34357
LncRNA involvement in canonical Wnt signaling and colorectal cancer_Wikipathways	0	0	0	0	0	4.33439	0	0	0	1	FALSE	4.33439
Signaling by FGFR4_Reactome	0	0	0	0	0	0	0	0	4.33119	1	FALSE	4.33119
p53 signaling pathway_KEGG	0	0	0	0	0	4.32908	0	0	0	1	FALSE	4.32908
Attenuation phase_Reactome	35.8006	0	0	0	0	0	0	0	0	1	FALSE	35.8006
HSF1-dependent transactivation_Reactome	28.7431	0	0	0	0	0	0	0	0	1	FALSE	28.7431
Posttranslational regulation of adherens junction stability and dissassembly_PID	0	0	0	0	0	0	0	0	27.0389	1	FALSE	27.0389
HSF1 activation_Reactome	25.754	0	0	0	0	0	0	0	0	1	FALSE	25.754
HSP90 chaperone cycle for steroid hormone receptors (SHR)_Reactome	25.4144	0	0	0	0	0	0	0	0	1	FALSE	25.4144
Protein processing in endoplasmic reticulum_KEGG	25.1381	0	0	0	0	0	0	0	0	1	FALSE	25.1381
Cellular response to heat stress_Reactome	23.6505	0	0	0	0	0	0	0	0	1	FALSE	23.6505
Regulation of HSF1-mediated heat shock response_Reactome	23.0719	0	0	0	0	0	0	0	0	1	FALSE	23.0719
HIV-1 Nef: Negative effector of Fas and TNF-alpha_PID	0	0	0	0	0	20.4775	0	0	0	1	FALSE	20.4775
DNA Double-Strand Break Repair_Reactome	19.6849	0	0	0	0	0	0	0	0	1	FALSE	19.6849
Resolution of Abasic Sites (AP sites)_Reactome	19.0122	0	0	0	0	0	0	0	0	1	FALSE	19.0122
Base Excision Repair_Reactome	19.0122	0	0	0	0	0	0	0	0	1	FALSE	19.0122
Fas_INOH	0	0	0	0	0	18.7393	0	0	0	1	FALSE	18.7393
Homology Directed Repair_Reactome	17.3188	0	0	0	0	0	0	0	0	1	FALSE	17.3188
Cellular response to heat stress_Wikipathways	16.8036	0	0	0	0	0	0	0	0	1	FALSE	16.8036
Photodynamic therapy-induced unfolded protein response_Wikipathways	15.8156	0	0	0	0	0	0	0	0	1	FALSE	15.8156
ceramide signaling pathway_BioCarta	0	0	0	0	0	15.5843	0	0	0	1	FALSE	15.5843
Base excision repair_KEGG	15.5418	0	0	0	0	0	0	0	0	1	FALSE	15.5418
HDR through Homologous Recombination (HR) or Single Strand Annealing (SSA)_Reactome	15.3412	0	0	0	0	0	0	0	0	1	FALSE	15.3412
Spliceosome_KEGG	15.1504	0	0	0	0	0	0	0	0	1	FALSE	15.1504
BBSome-mediated cargo-targeting to cilium_Reactome	15.1477	0	0	0	0	0	0	0	0	1	FALSE	15.1477
Inositol phosphate metabolism_Reactome	0	0	0	0	0	15.1142	0	0	0	1	FALSE	15.1142
Programmed Cell Death_Reactome	0	0	0	0	0	15.1137	0	0	0	1	FALSE	15.1137
IL-7_NetPath	0	0	0	0	0	14.9329	0	0	0	1	FALSE	14.9329
Synthesis of IP3 and IP4 in the cytosol_Reactome	0	0	0	0	0	14.9329	0	0	0	1	FALSE	14.9329
Serotonin and anxiety-related events_Wikipathways	0	0	0	0	0	14.802	0	0	0	1	FALSE	14.802
Ceramide signaling pathway_PID	0	0	0	0	0	14.798	0	0	0	1	FALSE	14.798
Viral Acute Myocarditis_Wikipathways	0	0	0	0	0	14.706	0	0	0	1	FALSE	14.706
Cellular responses to stress_Reactome	14.6706	0	0	0	0	0	0	0	0	1	FALSE	14.6706
Non-small cell lung cancer_KEGG	0	0	0	0	0	14.4962	0	0	0	1	FALSE	14.4962
Signaling by TGF-beta Receptor Complex_Reactome	0	0	0	0	0	0	0	0	14.4696	1	FALSE	14.4696
Apoptosis Modulation by HSP70_Wikipathways	0	0	0	0	0	14.4228	0	0	0	1	FALSE	14.4228
insulin Mam_INOH	0	0	0	0	0	14.3243	0	0	0	1	FALSE	14.3243
DNA replication_KEGG	14.2166	0	0	0	0	0	0	0	0	1	FALSE	14.2166
p75(NTR)-mediated signaling_PID	0	0	0	0	0	13.7044	0	0	0	1	FALSE	13.7044
Chondroitin sulfate/dermatan sulfate metabolism_Reactome	0	0	0	0	0	0	0	0	13.4652	1	FALSE	13.4652
S Phase_Reactome	13.3505	0	0	0	0	0	0	0	0	1	FALSE	13.3505
PCNA-Dependent Long Patch Base Excision Repair_Reactome	13.3228	0	0	0	0	0	0	0	0	1	FALSE	13.3228
Proximal tubule bicarbonate reclamation_KEGG	0	0	0	0	0	0	0	0	13.3202	1	FALSE	13.3202
Apoptosis_Wikipathways	0	0	0	0	0	13.202	0	0	0	1	FALSE	13.202
Intrinsic Pathway for Apoptosis_Reactome	0	0	0	0	0	13.1211	0	0	0	1	FALSE	13.1211
BMP2 signaling TGF-beta MV_INOH	0	0	0	0	0	0	0	0	13.0542	1	FALSE	13.0542
Non-small cell lung cancer_Wikipathways	0	0	0	0	0	13.0346	0	0	0	1	FALSE	13.0346
apoptotic signaling in response to dna damage_BioCarta	0	0	0	0	0	13.0035	0	0	0	1	FALSE	13.0035
EPHA forward signaling_PID	0	0	0	0	0	0	0	0	12.8539	1	FALSE	12.8539
Regulation of RAC1 activity_PID	0	0	0	0	0	0	0	0	12.8524	1	FALSE	12.8524
Cellular responses to external stimuli_Reactome	12.7249	0	0	0	0	0	0	0	0	1	FALSE	12.7249
transcription factor creb and its extracellular signals_BioCarta	0	0	0	0	0	12.6613	0	0	0	1	FALSE	12.6613
D-myo-inositol (1,4,5)-trisphosphate biosynthesis_HumanCyc	0	0	0	0	0	12.6613	0	0	0	1	FALSE	12.6613
ATF6 (ATF6-alpha) activates chaperone genes_Wikipathways	12.5822	0	0	0	0	0	0	0	0	1	FALSE	12.5822
Nucleotide-binding domain, leucine rich repeat containing receptor (NLR) signaling pathways_Reactome	12.5445	0	0	0	0	0	0	0	0	1	FALSE	12.5445
NAD metabolism, sirtuins and aging_Wikipathways	0	0	0	0	0	0	0	0	12.3813	1	FALSE	12.3813
Regulation of PTEN gene transcription_Reactome	0	0	0	0	0	12.363	0	0	0	1	FALSE	12.363
insulin_INOH	0	0	0	0	0	12.3496	0	0	0	1	FALSE	12.3496
Oxidative phosphorylation_KEGG	0	0	0	0	0	0	0	0	12.2917	1	FALSE	12.2917
Pathways Affected in Adenoid Cystic Carcinoma_Wikipathways	0	0	0	0	0	0	0	0	12.2226	1	FALSE	12.2226
PIP3 activates AKT signaling_Reactome	0	0	0	0	0	12.2055	0	0	0	1	FALSE	12.2055
trefoil factors initiate mucosal healing_BioCarta	0	0	0	0	0	12.1627	0	0	0	1	FALSE	12.1627
BMP signaling Dro_INOH	0	0	0	0	0	0	0	0	12.0786	1	FALSE	12.0786
Arf6 trafficking events_PID	0	0	0	0	0	0	0	0	12.0501	1	FALSE	12.0501
Signal transduction by L1_Reactome	0	0	0	0	0	0	0	0	11.9835	1	FALSE	11.9835
FAS (CD95) signaling pathway_PID	0	0	0	0	0	11.8459	0	0	0	1	FALSE	11.8459
Resolution of AP sites via the multiple-nucleotide patch replacement pathway_Reactome	11.7691	0	0	0	0	0	0	0	0	1	FALSE	11.7691
Telomere C-strand (Lagging Strand) Synthesis_Reactome	11.7691	0	0	0	0	0	0	0	0	1	FALSE	11.7691
IL-1 NFkB_INOH	11.7508	0	0	0	0	0	0	0	0	1	FALSE	11.7508
Inositol phosphate metabolism_KEGG	0	0	0	0	0	11.6872	0	0	0	1	FALSE	11.6872
Glycosaminoglycan biosynthesis - chondroitin sulfate / dermatan sulfate_KEGG	0	0	0	0	0	0	0	0	11.6764	1	FALSE	11.6764
Serotonin and anxiety_Wikipathways	0	0	0	0	0	11.6199	0	0	0	1	FALSE	11.6199
Activation of BAD and translocation to mitochondria _Reactome	0	0	0	0	0	11.5193	0	0	0	1	FALSE	11.5193
Regulation of mRNA stability by proteins that bind AU-rich elements_Reactome	11.4688	0	0	0	0	0	0	0	0	1	FALSE	11.4688
Parkin-Ubiquitin Proteasomal System pathway_Wikipathways	11.4077	0	0	0	0	0	0	0	0	1	FALSE	11.4077
Proteoglycan biosynthesis_EHMN	0	0	0	0	0	0	0	0	11.3075	1	FALSE	11.3075
Heparan sulfate/heparin (HS-GAG) metabolism_Reactome	0	0	0	0	0	0	0	0	11.1578	1	FALSE	11.1578
Glial Cell Differentiation_Wikipathways	0	0	0	0	11.118	0	0	0	0	1	FALSE	11.118
Trk receptor signaling mediated by PI3K and PLC-gamma_PID	0	0	0	0	0	11.1133	0	0	0	1	FALSE	11.1133
AUF1 (hnRNP D0) binds and destabilizes mRNA_Reactome	11.0882	0	0	0	0	0	0	0	0	1	FALSE	11.0882
MAP2K and MAPK activation_Reactome	0	0	0	0	0	0	0	0	11.0766	1	FALSE	11.0766
Hedgehog ,on, state_Reactome	0	0	0	0	0	0	0	0	11.0766	1	FALSE	11.0766
The NLRP3 inflammasome_Reactome	11.0156	0	0	0	0	0	0	0	0	1	FALSE	11.0156
Folding of actin by CCT/TriC_Reactome	11.0156	0	0	0	0	0	0	0	0	1	FALSE	11.0156
Triglyceride metabolism_Reactome	0	0	0	0	10.9988	0	0	0	0	1	FALSE	10.9988
Human cytomegalovirus infection_KEGG	0	0	0	0	0	10.9708	0	0	0	1	FALSE	10.9708
Synthesis of DNA_Reactome	10.9676	0	0	0	0	0	0	0	0	1	FALSE	10.9676
Activation of RAC1_Reactome	0	0	0	0	0	0	0	0	10.9162	1	FALSE	10.9162
Insulin-mediated glucose transport_PID	0	0	0	0	0	10.9085	0	0	0	1	FALSE	10.9085
Disassembly of the destruction complex and recruitment of AXIN to the membrane_Reactome	0	0	0	0	0	10.9085	0	0	0	1	FALSE	10.9085
Central carbon metabolism in cancer_KEGG	0	0	0	0	0	10.83	0	0	0	1	FALSE	10.83
Caspase Cascade in Apoptosis_PID	0	0	0	0	0	10.8195	0	0	0	1	FALSE	10.8195
Inflammasomes_Reactome	10.813	0	0	0	0	0	0	0	0	1	FALSE	10.813
Monoamine GPCRs_Wikipathways	0	0	0	0	0	10.7864	0	0	0	1	FALSE	10.7864
Metabolism of carbohydrates_Reactome	0	0	0	0	0	0	0	0	10.7098	1	FALSE	10.7098
Arginine biosynthesis_KEGG	0	0	0	0	0	0	0	0	10.6797	1	FALSE	10.6797
Resolution of D-loop Structures through Holliday Junction Intermediates_Reactome	10.5978	0	0	0	0	0	0	0	0	1	FALSE	10.5978
TLR NFkB_INOH	10.5786	0	0	0	0	0	0	0	0	1	FALSE	10.5786
A tetrasaccharide linker sequence is required for GAG synthesis_Reactome	0	0	0	0	0	0	0	0	10.5415	1	FALSE	10.5415
AGE-RAGE signaling pathway in diabetic complications_KEGG	0	0	0	0	0	10.5411	0	0	0	1	FALSE	10.5411
Chagas disease (American trypanosomiasis)_KEGG	0	0	0	0	0	10.4861	0	0	0	1	FALSE	10.4861
regulation of cell cycle progression by plk3_BioCarta	0	0	0	0	0	10.4591	0	0	0	1	FALSE	10.4591
Apoptosis Modulation and Signaling_Wikipathways	0	0	0	0	0	10.3526	0	0	0	1	FALSE	10.3526
Biosynthesis of DHA-derived SPMs_Reactome	0	10.3227	0	0	0	0	0	0	0	1	FALSE	10.3227
Signal Transduction of S1P Receptor_Wikipathways	0	0	0	0	0	10.301	0	0	0	1	FALSE	10.301
TRAIL signaling pathway_PID	0	0	0	0	0	10.301	0	0	0	1	FALSE	10.301
Constitutive Signaling by AKT1 E17K in Cancer_Reactome	0	0	0	0	0	10.301	0	0	0	1	FALSE	10.301
west nile virus_BioCarta	0	0	0	0	0	10.2778	0	0	0	1	FALSE	10.2778
Circadian rhythm pathway_PID	10.2314	0	0	0	0	0	0	0	0	1	FALSE	10.2314
Anchoring of the basal body to the plasma membrane_Reactome	0	0	0	0	0	10.231	0	0	0	1	FALSE	10.231
Exercise-induced Circadian Regulation_Wikipathways	10.214	0	0	0	0	0	0	0	0	1	FALSE	10.214
AKT phosphorylates targets in the cytosol_Reactome	0	0	0	0	0	10.1084	0	0	0	1	FALSE	10.1084
Synthesis of IP2, IP, and Ins in the cytosol_Reactome	0	0	0	0	0	10.1084	0	0	0	1	FALSE	10.1084
Class I PI3K signaling events mediated by Akt_PID	0	0	0	0	0	10.0924	0	0	0	1	FALSE	10.0924
Nanoparticle triggered regulated necrosis_Wikipathways	0	0	0	0	0	10.0431	0	0	0	1	FALSE	10.0431
role of brca1 brca2 and atr in cancer susceptibility_BioCarta	10.0415	0	0	0	0	0	0	0	0	1	FALSE	10.0415
Serotonin receptors_Reactome	0	0	0	0	0	10.0203	0	0	0	1	FALSE	10.0203
dermatan sulfate biosynthesis_HumanCyc	0	0	0	0	0	0	0	0	10.0197	1	FALSE	10.0197
Estrogen signaling pathway_Wikipathways	0	0	0	0	0	10.0055	0	0	0	1	FALSE	10.0055
