# Supplementary material for: Predictive network analysis identifies JMJD6 and other potential key drivers in Alzheimer’s disease
Source: Commun Biol. 2023 May 15;6:503. doi: 10.1038/s42003-023-04791-5 (PMC10185548; doi:10.1038/s42003-023-04791-5)
Supplement: Supplementary file 17 — Supplementary Data 15 [file 42003_2023_4791_MOESM17_ESM.xlsx]

## Sheet: Neuron_Robustness_Score
Symbol	hgnc_id	name	locus_type	entrez_id	ensembl_gene_id	network
YWHAZ	HGNC:12855	tyrosine 3-monooxygenase/tryptophan 5-monooxygenase activation protein zeta	gene with protein product	7534	ENSG00000164924	MAYO-Neuron-PredNet-Expanded-1,MAYO-Neuron-PredNet-Seed-2,MAYO-Neuron-BayesNet-Seed-1,MAYO-Neuron-BayesNet-Seed-1,ROSMAP-Neuron-PredNet-Expanded-1,ROSMAP-Neuron-PredNet-Expanded-2,ROSMAP-Neuron-BayesNet-Seed-1,ROSMAP-Neuron-BayesNet-Seed-2
HP1BP3	HGNC:24973	heterochromatin protein 1 binding protein 3	gene with protein product	50809	ENSG00000127483	MAYO-Neuron-PredNet-Expanded-3,MAYO-Neuron-PredNet-Seed-1,MAYO-Neuron-PredNet-Seed-2,MAYO-Neuron-BayesNet-Seed-1,MAYO-Neuron-BayesNet-Seed-1,ROSMAP-Neuron-PredNet-Expanded-1,ROSMAP-Neuron-PredNet-Expanded-2,ROSMAP-Neuron-BayesNet-Seed-1,ROSMAP-Neuron-BayesNet-Seed-2
DCAF12	HGNC:19911	DDB1 and CUL4 associated factor 12	gene with protein product	25853	ENSG00000198876	MAYO-Neuron-PredNet-Expanded-2,MAYO-Neuron-PredNet-Expanded-3,MAYO-Neuron-PredNet-Seed-1,MAYO-Neuron-PredNet-Seed-2,MAYO-Neuron-BayesNet-Seed-1,MAYO-Neuron-BayesNet-Seed-1,ROSMAP-Neuron-PredNet-Expanded-1,ROSMAP-Neuron-PredNet-Expanded-2,ROSMAP-Neuron-BayesNet-Seed-1
NDRG4	HGNC:14466	NDRG family member 4	gene with protein product	65009	ENSG00000103034	MAYO-Neuron-PredNet-Seed-2,MAYO-Neuron-BayesNet-Seed-1,MAYO-Neuron-BayesNet-Seed-1,ROSMAP-Neuron-PredNet-Expanded-1,ROSMAP-Neuron-PredNet-Expanded-2,ROSMAP-Neuron-BayesNet-Seed-1
RHBDD2	HGNC:23082	rhomboid domain containing 2	gene with protein product	57414	ENSG00000005486	MAYO-Neuron-PredNet-Expanded-3,MAYO-Neuron-PredNet-Seed-1,MAYO-Neuron-PredNet-Seed-2,MAYO-Neuron-BayesNet-Seed-1,MAYO-Neuron-BayesNet-Seed-1,ROSMAP-Neuron-PredNet-Expanded-1,ROSMAP-Neuron-PredNet-Expanded-2,ROSMAP-Neuron-BayesNet-Seed-4
SV2B	HGNC:16874	synaptic vesicle glycoprotein 2B	gene with protein product	9899	ENSG00000185518	MAYO-Neuron-PredNet-Expanded-2,MAYO-Neuron-PredNet-Expanded-3,MAYO-Neuron-PredNet-Seed-1,MAYO-Neuron-PredNet-Seed-2,MAYO-Neuron-BayesNet-Seed-1
ELK4	HGNC:3326	ELK4, ETS transcription factor	gene with protein product	2005	ENSG00000158711	MAYO-Neuron-PredNet-Expanded-1,MAYO-Neuron-PredNet-Expanded-2,MAYO-Neuron-PredNet-Expanded-3,MAYO-Neuron-PredNet-Seed-1,MAYO-Neuron-BayesNet-Seed-1,ROSMAP-Neuron-PredNet-Expanded-1,ROSMAP-Neuron-PredNet-Expanded-2,ROSMAP-Neuron-BayesNet-Seed-1,
STMN2	HGNC:10577	stathmin 2	gene with protein product	11075	ENSG00000104435	MAYO-Neuron-PredNet-Expanded-1,MAYO-Neuron-PredNet-Expanded-2,MAYO-Neuron-PredNet-Expanded-3,MAYO-Neuron-PredNet-Seed-1,MAYO-Neuron-BayesNet-Seed-1,ROSMAP-Neuron-PredNet-Expanded-1,ROSMAP-Neuron-PredNet-Expanded-2,ROSMAP-Neuron-BayesNet-Seed-1,
ATP6V1A	HGNC:851	ATPase H+ transporting V1 subunit A	gene with protein product	523	ENSG00000114573	MAYO-Neuron-PredNet-Expanded-3,MAYO-Neuron-PredNet-Seed-1,MAYO-Neuron-BayesNet-Seed-1,ROSMAP-Neuron-PredNet-Expanded-1,ROSMAP-Neuron-PredNet-Expanded-2,ROSMAP-Neuron-BayesNet-Seed-1,
ITGB8	HGNC:6163	integrin subunit beta 8	gene with protein product	3696	ENSG00000105855	MAYO-Neuron-PredNet-Expanded-1,MAYO-Neuron-PredNet-Expanded-2,MAYO-Neuron-PredNet-Expanded-3,MAYO-Neuron-PredNet-Seed-1,MAYO-Neuron-BayesNet-Seed-1,ROSMAP-Neuron-PredNet-Expanded-1,ROSMAP-Neuron-PredNet-Expanded-2,ROSMAP-Neuron-BayesNet-Seed-1,
TBL1X	HGNC:11585	transducin beta like 1 X-linked	gene with protein product	6907	ENSG00000101849	MAYO-Neuron-PredNet-Expanded-1,MAYO-Neuron-PredNet-Expanded-2,MAYO-Neuron-PredNet-Expanded-3,MAYO-Neuron-PredNet-Seed-1,MAYO-Neuron-PredNet-Seed-2,MAYO-Neuron-BayesNet-Seed-1,MAYO-Neuron-BayesNet-Seed-1
OXR1	HGNC:15822	oxidation resistance 1	gene with protein product	55074	ENSG00000164830	MAYO-Neuron-PredNet-Expanded-3,MAYO-Neuron-PredNet-Seed-1,MAYO-Neuron-PredNet-Seed-2,MAYO-Neuron-BayesNet-Seed-11,ROSMAP-Neuron-PredNet-Expanded-1,ROSMAP-Neuron-PredNet-Expanded-2,ROSMAP-Neuron-BayesNet-Seed-1,ROSMAP-Neuron-BayesNet-Seed-11
ICA1	HGNC:5343	islet cell autoantigen 1	gene with protein product	3382	ENSG00000003147	MAYO-Neuron-PredNet-Expanded-1,MAYO-Neuron-BayesNet-Seed-1,ROSMAP-Neuron-PredNet-Expanded-1,ROSMAP-Neuron-PredNet-Expanded-2,ROSMAP-Neuron-BayesNet-Seed-1,
NSF	HGNC:8016	N-ethylmaleimide sensitive factor, vesicle fusing ATPase	gene with protein product	4905	ENSG00000073969	MAYO-Neuron-PredNet-Expanded-1,MAYO-Neuron-BayesNet-Seed-1,ROSMAP-Neuron-PredNet-Expanded-1,ROSMAP-Neuron-PredNet-Expanded-2,ROSMAP-Neuron-BayesNet-Seed-1,
MTR	HGNC:7468	5-methyltetrahydrofolate-homocysteine methyltransferase	gene with protein product	4548	ENSG00000116984	MAYO-Neuron-PredNet-Expanded-2,MAYO-Neuron-PredNet-Expanded-3,MAYO-Neuron-PredNet-Seed-1,MAYO-Neuron-PredNet-Seed-2,MAYO-Neuron-BayesNet-Seed-1,MAYO-Neuron-BayesNet-Seed-1,ROSMAP-Neuron-PredNet-Expanded-1,ROSMAP-Neuron-PredNet-Expanded-2,ROSMAP-Neuron-BayesNet-Seed-1,ROSMAP-Neuron-BayesNet-Seed-14
KIF7	HGNC:30497	kinesin family member 7	gene with protein product	374654	ENSG00000166813	MAYO-Neuron-PredNet-Expanded-2,MAYO-Neuron-BayesNet-Seed-1,ROSMAP-Neuron-PredNet-Expanded-1,ROSMAP-Neuron-PredNet-Expanded-2,ROSMAP-Neuron-BayesNet-Seed-1,
ABHD14A	HGNC:24538	abhydrolase domain containing 14A	gene with protein product	25864	ENSG00000248487	MAYO-Neuron-PredNet-Expanded-1,MAYO-Neuron-BayesNet-Seed-1,ROSMAP-Neuron-PredNet-Expanded-1,ROSMAP-Neuron-PredNet-Expanded-2,ROSMAP-Neuron-BayesNet-Seed-1,
MAP1B	HGNC:6836	microtubule associated protein 1B	gene with protein product	4131	ENSG00000131711	MAYO-Neuron-PredNet-Expanded-2,MAYO-Neuron-PredNet-Expanded-2,MAYO-Neuron-PredNet-Expanded-3,MAYO-Neuron-PredNet-Seed-1,MAYO-Neuron-PredNet-Seed-2
FSCN3	HGNC:3961	fascin actin-bundling protein 3	gene with protein product	29999	ENSG00000106328	MAYO-Neuron-PredNet-Seed-1,MAYO-Neuron-PredNet-Seed-2,MAYO-Neuron-BayesNet-Seed-1,MAYO-Neuron-BayesNet-Seed-1,ROSMAP-Neuron-PredNet-Expanded-1,ROSMAP-Neuron-PredNet-Expanded-2
BEX1	HGNC:1036	brain expressed X-linked 1	gene with protein product	55859	ENSG00000133169	MAYO-Neuron-PredNet-Expanded-1,MAYO-Neuron-PredNet-Expanded-2,MAYO-Neuron-PredNet-Expanded-3,MAYO-Neuron-PredNet-Seed-1,MAYO-Neuron-PredNet-Seed-2,MAYO-Neuron-BayesNet-Seed-1,MAYO-Neuron-BayesNet-Seed-1,ROSMAP-Neuron-PredNet-Expanded-1,ROSMAP-Neuron-PredNet-Expanded-2,ROSMAP-Neuron-BayesNet-Seed-1,ROSMAP-Neuron-BayesNet-Seed-19
ATP1A1	HGNC:799	ATPase Na+/K+ transporting subunit alpha 1	gene with protein product	476	ENSG00000163399	MAYO-Neuron-PredNet-Expanded-3,MAYO-Neuron-PredNet-Seed-1,MAYO-Neuron-PredNet-Seed-2,
CHGB	HGNC:1930	chromogranin B	gene with protein product	1114	ENSG00000089199	MAYO-Neuron-BayesNet-Seed-1,ROSMAP-Neuron-PredNet-Expanded-2,ROSMAP-Neuron-BayesNet-Seed-1,ROSMAP-Neuron-BayesNet-Seed-21
SNX33	HGNC:28468	sorting nexin 33	gene with protein product	257364	ENSG00000173548	MAYO-Neuron-PredNet-Expanded-1,MAYO-Neuron-PredNet-Expanded-2,MAYO-Neuron-PredNet-Expanded-3,MAYO-Neuron-PredNet-Seed-1,MAYO-Neuron-PredNet-Seed-2,MAYO-Neuron-BayesNet-Seed-1,MAYO-Neuron-BayesNet-Seed-1,ROSMAP-Neuron-PredNet-Expanded-1,ROSMAP-Neuron-PredNet-Expanded-2,ROSMAP-Neuron-BayesNet-Seed-1,ROSMAP-Neuron-BayesNet-Seed-22
RTN3	HGNC:10469	reticulon 3	gene with protein product	10313	ENSG00000133318	MAYO-Neuron-PredNet-Expanded-1,MAYO-Neuron-PredNet-Expanded-2,MAYO-Neuron-PredNet-Expanded-3,MAYO-Neuron-PredNet-Seed-1,MAYO-Neuron-PredNet-Seed-2,MAYO-Neuron-BayesNet-Seed-1,MAYO-Neuron-BayesNet-Seed-1,ROSMAP-Neuron-PredNet-Expanded-1,ROSMAP-Neuron-PredNet-Expanded-2,ROSMAP-Neuron-BayesNet-Seed-1,ROSMAP-Neuron-BayesNet-Seed-23
GNG3	HGNC:4405	G protein subunit gamma 3	gene with protein product	2785	ENSG00000162188	MAYO-Neuron-PredNet-Seed-1,MAYO-Neuron-PredNet-Seed-21,ROSMAP-Neuron-PredNet-Expanded-1,ROSMAP-Neuron-PredNet-Expanded-2,ROSMAP-Neuron-BayesNet-Seed-1,ROSMAP-Neuron-BayesNet-Seed-24
ACOX2	HGNC:120	acyl-CoA oxidase 2	gene with protein product	8309	ENSG00000168306	MAYO-Neuron-PredNet-Expanded-1,MAYO-Neuron-PredNet-Expanded-2,ROSMAP-Neuron-BayesNet-Seed-25
ITPR1	HGNC:6180	inositol 1,4,5-trisphosphate receptor type 1	gene with protein product	3708	ENSG00000150995	MAYO-Neuron-PredNet-Expanded-1,MAYO-Neuron-PredNet-Expanded-2,ROSMAP-Neuron-BayesNet-Seed-25
CTDSP2	HGNC:17077	CTD small phosphatase 2	gene with protein product	10106	ENSG00000175215	MAYO-Neuron-PredNet-Seed-1,MAYO-Neuron-PredNet-Seed-21,ROSMAP-Neuron-PredNet-Expanded-1,ROSMAP-Neuron-PredNet-Expanded-2,ROSMAP-Neuron-BayesNet-Seed-1,ROSMAP-Neuron-BayesNet-Seed-24
TCF12	HGNC:11623	transcription factor 12	gene with protein product	6938	ENSG00000140262	MAYO-Neuron-PredNet-Seed-1,MAYO-Neuron-PredNet-Seed-21,ROSMAP-Neuron-PredNet-Expanded-1,ROSMAP-Neuron-PredNet-Expanded-2,ROSMAP-Neuron-BayesNet-Seed-1,ROSMAP-Neuron-BayesNet-Seed-24
OPCML	HGNC:8143	opioid binding protein/cell adhesion molecule like	gene with protein product	4978	ENSG00000183715	MAYO-Neuron-PredNet-Expanded-2,MAYO-Neuron-PredNet-Expanded-2,ROSMAP-Neuron-BayesNet-Seed-1
XPO1	HGNC:12825	exportin 1	gene with protein product	7514	ENSG00000082898	MAYO-Neuron-PredNet-Expanded-1,MAYO-Neuron-PredNet-Expanded-2,ROSMAP-Neuron-BayesNet-Seed-2
AARSD1	HGNC:28417	alanyl-tRNA synthetase domain containing 1	gene with protein product	80755	ENSG00000266967	MAYO-Neuron-PredNet-Expanded-2,MAYO-Neuron-PredNet-Expanded-2,ROSMAP-Neuron-BayesNet-Seed-2
PPP1R15B	HGNC:14951	protein phosphatase 1 regulatory subunit 15B	gene with protein product	84919	ENSG00000158615	MAYO-Neuron-PredNet-Expanded-1,MAYO-Neuron-PredNet-Expanded-2,ROSMAP-Neuron-BayesNet-Seed-2
PNMAL2	HGNC:29206	PNMA family member 8B	gene with protein product	57469	ENSG00000204851	MAYO-Neuron-PredNet-Expanded-3,MAYO-Neuron-PredNet-Seed-2,MAYO-Neuron-BayesNet-Seed-1,MAYO-Neuron-BayesNet-Seed-1
KMT2C	HGNC:13726	lysine methyltransferase 2C	gene with protein product	58508	ENSG00000055609	MAYO-Neuron-PredNet-Expanded-3,MAYO-Neuron-PredNet-Seed-2,MAYO-Neuron-BayesNet-Seed-1,MAYO-Neuron-BayesNet-Seed-1
RAB3A	HGNC:9777	RAB3A, member RAS oncogene family	gene with protein product	5864	ENSG00000105649	MAYO-Neuron-PredNet-Expanded-3,MAYO-Neuron-PredNet-Seed-2,MAYO-Neuron-BayesNet-Seed-1,MAYO-Neuron-BayesNet-Seed-1
BSCL2	HGNC:15832	BSCL2, seipin lipid droplet biogenesis associated	gene with protein product	26580	ENSG00000168000	MAYO-Neuron-PredNet-Expanded-3,MAYO-Neuron-PredNet-Seed-2,MAYO-Neuron-BayesNet-Seed-1,MAYO-Neuron-BayesNet-Seed-1
NBEA	HGNC:7648	neurobeachin	gene with protein product	26960	ENSG00000172915	MAYO-Neuron-PredNet-Expanded-3,MAYO-Neuron-PredNet-Seed-2,MAYO-Neuron-BayesNet-Seed-1,MAYO-Neuron-BayesNet-Seed-1
MRAS	HGNC:7227	muscle RAS oncogene homolog	gene with protein product	22808	ENSG00000158186	MAYO-Neuron-PredNet-Expanded-3,MAYO-Neuron-PredNet-Seed-2,MAYO-Neuron-BayesNet-Seed-1,MAYO-Neuron-BayesNet-Seed-1
KCNC1	HGNC:6233	potassium voltage-gated channel subfamily C member 1	gene with protein product	3746	ENSG00000129159	MAYO-Neuron-PredNet-Expanded-1,MAYO-Neuron-PredNet-Expanded-2,ROSMAP-Neuron-BayesNet-Seed-2
LRP4	HGNC:6696	LDL receptor related protein 4	gene with protein product	4038	ENSG00000134569	MAYO-Neuron-PredNet-Expanded-2,MAYO-Neuron-PredNet-Expanded-2,ROSMAP-Neuron-BayesNet-Seed-1
ATP1A1-AS1	HGNC:28262	ATP1A1 antisense RNA 1	RNA, long non-coding	84852	ENSG00000203865	MAYO-Neuron-PredNet-Expanded-1,MAYO-Neuron-PredNet-Expanded-2,ROSMAP-Neuron-BayesNet-Seed-2
SYNJ1	HGNC:11503	synaptojanin 1	gene with protein product	8867	ENSG00000159082	MAYO-Neuron-PredNet-Expanded-1,MAYO-Neuron-PredNet-Expanded-2,ROSMAP-Neuron-BayesNet-Seed-2
JMJD6	HGNC:19355	arginine demethylase and lysine hydroxylase	gene with protein product	23210	ENSG00000070495	MAYO-Neuron-PredNet-Expanded-1,MAYO-Neuron-PredNet-Expanded-2,ROSMAP-Neuron-BayesNet-Seed-1
CRYM	HGNC:2418	crystallin mu	gene with protein product	1428	ENSG00000103316	MAYO-Neuron-PredNet-Expanded-2,MAYO-Neuron-PredNet-Expanded-2,ROSMAP-Neuron-BayesNet-Seed-2
SLC25A45	HGNC:27442	solute carrier family 25 member 45	gene with protein product	283130	ENSG00000162241	MAYO-Neuron-PredNet-Expanded-1,MAYO-Neuron-PredNet-Expanded-2,ROSMAP-Neuron-BayesNet-Seed-2
SLC9A6	HGNC:11079	solute carrier family 9 member A6	gene with protein product	10479	ENSG00000198689	MAYO-Neuron-PredNet-Expanded-1,MAYO-Neuron-PredNet-Expanded-2,ROSMAP-Neuron-BayesNet-Seed-2
USP31	HGNC:18533	ubiquitin specific peptidase 48	gene with protein product	84196	ENSG00000090686	MAYO-Neuron-PredNet-Expanded-2,MAYO-Neuron-PredNet-Expanded-3
PPP1CC	HGNC:9283	protein phosphatase 1 catalytic subunit gamma	gene with protein product	5501	ENSG00000186298	MAYO-Neuron-PredNet-Expanded-3,MAYO-Neuron-PredNet-Seed-1
UNC5A	HGNC:12567	unc-5 netrin receptor A	gene with protein product	90249	ENSG00000113763	MAYO-Neuron-PredNet-Expanded-3,MAYO-Neuron-PredNet-Seed-1

## Sheet: Neuron_Impact_Score
Symbol	hgnc_id	name	locus_type	entrez_id	ensembl_gene_id	network
FSCN3	HGNC:3961	fascin actin-bundling protein 3	gene with protein product	29999	ENSG00000106328	MAYO-Neuron-PredNet-Expanded-1,MAYO-Neuron-PredNet-Seed-2,MAYO-Neuron-BayesNet-Seed-1,MAYO-Neuron-BayesNet-Seed-1,ROSMAP-Neuron-PredNet-Expanded-1,ROSMAP-Neuron-PredNet-Expanded-2,ROSMAP-Neuron-BayesNet-Seed-1,ROSMAP-Neuron-BayesNet-Seed-2
CIRBP	HGNC:1982	cold inducible RNA binding protein	gene with protein product	1153	ENSG00000099622	MAYO-Neuron-PredNet-Expanded-1,MAYO-Neuron-PredNet-Expanded-3,MAYO-Neuron-PredNet-Seed-1,MAYO-Neuron-PredNet-Seed-2,MAYO-Neuron-BayesNet-Seed-1,MAYO-Neuron-BayesNet-Seed-1,ROSMAP-Neuron-PredNet-Expanded-1,ROSMAP-Neuron-PredNet-Expanded-2,ROSMAP-Neuron-BayesNet-Seed-1,ROSMAP-Neuron-BayesNet-Seed-2
SLC25A45	HGNC:27442	solute carrier family 25 member 45	gene with protein product	283130	ENSG00000162241	MAYO-Neuron-PredNet-Expanded-2,MAYO-Neuron-PredNet-Expanded-3,MAYO-Neuron-PredNet-Seed-1,MAYO-Neuron-PredNet-Seed-2,MAYO-Neuron-BayesNet-Seed-1,MAYO-Neuron-BayesNet-Seed-1,ROSMAP-Neuron-PredNet-Expanded-1,ROSMAP-Neuron-PredNet-Expanded-2,ROSMAP-Neuron-BayesNet-Seed-1
NUDT2	HGNC:8049	nudix hydrolase 2	gene with protein product	318	ENSG00000164978	MAYO-Neuron-PredNet-Seed-2,MAYO-Neuron-BayesNet-Seed-1,MAYO-Neuron-BayesNet-Seed-1,ROSMAP-Neuron-PredNet-Expanded-1,ROSMAP-Neuron-PredNet-Expanded-2,ROSMAP-Neuron-BayesNet-Seed-1
FIBP	HGNC:3705	FGF1 intracellular binding protein	gene with protein product	9158	ENSG00000172500	MAYO-Neuron-PredNet-Expanded-3,MAYO-Neuron-PredNet-Seed-1,MAYO-Neuron-PredNet-Seed-2,MAYO-Neuron-BayesNet-Seed-1,MAYO-Neuron-BayesNet-Seed-1,ROSMAP-Neuron-PredNet-Expanded-1,ROSMAP-Neuron-PredNet-Expanded-2,ROSMAP-Neuron-BayesNet-Seed-4
CCT6B	HGNC:1621	chaperonin containing TCP1 subunit 6B	gene with protein product	10693	ENSG00000132141	MAYO-Neuron-PredNet-Expanded-2,MAYO-Neuron-PredNet-Expanded-3,MAYO-Neuron-PredNet-Seed-1,MAYO-Neuron-PredNet-Seed-2,MAYO-Neuron-BayesNet-Seed-1
TMEM184B	HGNC:1310	transmembrane protein 184B	gene with protein product	25829	ENSG00000198792	MAYO-Neuron-PredNet-Expanded-1,MAYO-Neuron-PredNet-Expanded-2,MAYO-Neuron-PredNet-Expanded-3,MAYO-Neuron-PredNet-Seed-1,MAYO-Neuron-BayesNet-Seed-1,ROSMAP-Neuron-PredNet-Expanded-1,ROSMAP-Neuron-PredNet-Expanded-2,ROSMAP-Neuron-BayesNet-Seed-1,
JMJD6	HGNC:19355	arginine demethylase and lysine hydroxylase	gene with protein product	23210	ENSG00000070495	MAYO-Neuron-PredNet-Expanded-1,MAYO-Neuron-PredNet-Expanded-2,MAYO-Neuron-PredNet-Expanded-3,MAYO-Neuron-PredNet-Seed-1,MAYO-Neuron-BayesNet-Seed-1,ROSMAP-Neuron-PredNet-Expanded-1,ROSMAP-Neuron-PredNet-Expanded-2,ROSMAP-Neuron-BayesNet-Seed-1,
SLC5A3	HGNC:11038	solute carrier family 5 member 3	gene with protein product	6526	ENSG00000198743	MAYO-Neuron-PredNet-Expanded-3,MAYO-Neuron-PredNet-Seed-1,MAYO-Neuron-BayesNet-Seed-1,ROSMAP-Neuron-PredNet-Expanded-1,ROSMAP-Neuron-PredNet-Expanded-2,ROSMAP-Neuron-BayesNet-Seed-1,
GABARAPL1	HGNC:4068	GABA type A receptor associated protein like 1	gene with protein product	23710	ENSG00000139112	MAYO-Neuron-PredNet-Expanded-1,MAYO-Neuron-PredNet-Expanded-2,MAYO-Neuron-PredNet-Expanded-3,MAYO-Neuron-PredNet-Seed-1,MAYO-Neuron-BayesNet-Seed-1,ROSMAP-Neuron-PredNet-Expanded-1,ROSMAP-Neuron-PredNet-Expanded-2,ROSMAP-Neuron-BayesNet-Seed-1,
RBM4	HGNC:9901	RNA binding motif protein 4	gene with protein product	5936	ENSG00000173933	MAYO-Neuron-PredNet-Expanded-1,MAYO-Neuron-PredNet-Expanded-2,MAYO-Neuron-PredNet-Expanded-3,MAYO-Neuron-PredNet-Seed-1,MAYO-Neuron-PredNet-Seed-2,MAYO-Neuron-BayesNet-Seed-1,MAYO-Neuron-BayesNet-Seed-1
RAB9A	HGNC:9792	RAB9A, member RAS oncogene family	gene with protein product	9367	ENSG00000123595	MAYO-Neuron-PredNet-Expanded-3,MAYO-Neuron-PredNet-Seed-1,MAYO-Neuron-PredNet-Seed-2,MAYO-Neuron-BayesNet-Seed-11,ROSMAP-Neuron-PredNet-Expanded-1,ROSMAP-Neuron-PredNet-Expanded-2,ROSMAP-Neuron-BayesNet-Seed-1,ROSMAP-Neuron-BayesNet-Seed-11
CBL	HGNC:1541	Cbl proto-oncogene	gene with protein product	867	ENSG00000110395	MAYO-Neuron-PredNet-Expanded-1,MAYO-Neuron-BayesNet-Seed-1,ROSMAP-Neuron-PredNet-Expanded-1,ROSMAP-Neuron-PredNet-Expanded-2,ROSMAP-Neuron-BayesNet-Seed-1,
CHST11	HGNC:17422	carbohydrate sulfotransferase 11	gene with protein product	50515	ENSG00000171310	MAYO-Neuron-PredNet-Expanded-1,MAYO-Neuron-BayesNet-Seed-1,ROSMAP-Neuron-PredNet-Expanded-1,ROSMAP-Neuron-PredNet-Expanded-2,ROSMAP-Neuron-BayesNet-Seed-1,
ICA1	HGNC:5343	islet cell autoantigen 1	gene with protein product	3382	ENSG00000003147	MAYO-Neuron-PredNet-Expanded-1,MAYO-Neuron-PredNet-Expanded-2,MAYO-Neuron-PredNet-Expanded-3,MAYO-Neuron-PredNet-Seed-1,MAYO-Neuron-PredNet-Seed-2,MAYO-Neuron-BayesNet-Seed-1,MAYO-Neuron-BayesNet-Seed-1,ROSMAP-Neuron-PredNet-Expanded-1,ROSMAP-Neuron-PredNet-Expanded-2,ROSMAP-Neuron-BayesNet-Seed-1,ROSMAP-Neuron-BayesNet-Seed-14
ARF5	HGNC:658	ADP ribosylation factor 5	gene with protein product	381	ENSG00000004059	MAYO-Neuron-PredNet-Expanded-2,MAYO-Neuron-BayesNet-Seed-1,ROSMAP-Neuron-PredNet-Expanded-1,ROSMAP-Neuron-PredNet-Expanded-2,ROSMAP-Neuron-BayesNet-Seed-1,
PPP1R15B	HGNC:14951	protein phosphatase 1 regulatory subunit 15B	gene with protein product	84919	ENSG00000158615	MAYO-Neuron-PredNet-Expanded-1,MAYO-Neuron-BayesNet-Seed-1,ROSMAP-Neuron-PredNet-Expanded-1,ROSMAP-Neuron-PredNet-Expanded-2,ROSMAP-Neuron-BayesNet-Seed-1,
USP21	HGNC:12624	ubiquitin specific peptidase 25	gene with protein product	29761	ENSG00000155313	MAYO-Neuron-PredNet-Expanded-2,MAYO-Neuron-PredNet-Expanded-2,MAYO-Neuron-PredNet-Expanded-3,MAYO-Neuron-PredNet-Seed-1,MAYO-Neuron-PredNet-Seed-2
YAP1	HGNC:16262	Yes associated protein 1	gene with protein product	10413	ENSG00000137693	MAYO-Neuron-PredNet-Seed-1,MAYO-Neuron-PredNet-Seed-2,MAYO-Neuron-BayesNet-Seed-1,MAYO-Neuron-BayesNet-Seed-1,ROSMAP-Neuron-PredNet-Expanded-1,ROSMAP-Neuron-PredNet-Expanded-2
ENOSF1	HGNC:30365	enolase superfamily member 1	gene with protein product	55556	ENSG00000132199	MAYO-Neuron-PredNet-Expanded-1,MAYO-Neuron-PredNet-Expanded-2,MAYO-Neuron-PredNet-Expanded-3,MAYO-Neuron-PredNet-Seed-1,MAYO-Neuron-PredNet-Seed-2,MAYO-Neuron-BayesNet-Seed-1,MAYO-Neuron-BayesNet-Seed-1,ROSMAP-Neuron-PredNet-Expanded-1,ROSMAP-Neuron-PredNet-Expanded-2,ROSMAP-Neuron-BayesNet-Seed-1,ROSMAP-Neuron-BayesNet-Seed-19
LHX4	HGNC:21734	LIM homeobox 4	gene with protein product	89884	ENSG00000121454	MAYO-Neuron-PredNet-Expanded-3,MAYO-Neuron-PredNet-Seed-1,MAYO-Neuron-PredNet-Seed-2,
HP1BP3	HGNC:24973	heterochromatin protein 1 binding protein 3	gene with protein product	50809	ENSG00000127483	MAYO-Neuron-BayesNet-Seed-1,ROSMAP-Neuron-PredNet-Expanded-2,ROSMAP-Neuron-BayesNet-Seed-1,ROSMAP-Neuron-BayesNet-Seed-21
PPP1CC	HGNC:9283	protein phosphatase 1 catalytic subunit gamma	gene with protein product	5501	ENSG00000186298	MAYO-Neuron-PredNet-Expanded-1,MAYO-Neuron-PredNet-Expanded-2,MAYO-Neuron-PredNet-Expanded-3,MAYO-Neuron-PredNet-Seed-1,MAYO-Neuron-PredNet-Seed-2,MAYO-Neuron-BayesNet-Seed-1,MAYO-Neuron-BayesNet-Seed-1,ROSMAP-Neuron-PredNet-Expanded-1,ROSMAP-Neuron-PredNet-Expanded-2,ROSMAP-Neuron-BayesNet-Seed-1,ROSMAP-Neuron-BayesNet-Seed-22
ATP1B1	HGNC:804	ATPase Na+/K+ transporting subunit beta 1	gene with protein product	481	ENSG00000143153	MAYO-Neuron-PredNet-Expanded-1,MAYO-Neuron-PredNet-Expanded-2,MAYO-Neuron-PredNet-Expanded-3,MAYO-Neuron-PredNet-Seed-1,MAYO-Neuron-PredNet-Seed-2,MAYO-Neuron-BayesNet-Seed-1,MAYO-Neuron-BayesNet-Seed-1,ROSMAP-Neuron-PredNet-Expanded-1,ROSMAP-Neuron-PredNet-Expanded-2,ROSMAP-Neuron-BayesNet-Seed-1,ROSMAP-Neuron-BayesNet-Seed-23
CGGBP1	HGNC:1888	CGG triplet repeat binding protein 1	gene with protein product	8545	ENSG00000163320	MAYO-Neuron-PredNet-Seed-1,MAYO-Neuron-PredNet-Seed-21,ROSMAP-Neuron-PredNet-Expanded-1,ROSMAP-Neuron-PredNet-Expanded-2,ROSMAP-Neuron-BayesNet-Seed-1,ROSMAP-Neuron-BayesNet-Seed-24
NSF	HGNC:8016	N-ethylmaleimide sensitive factor, vesicle fusing ATPase	gene with protein product	4905	ENSG00000073969	MAYO-Neuron-PredNet-Expanded-1,MAYO-Neuron-PredNet-Expanded-2,ROSMAP-Neuron-BayesNet-Seed-25
ATP6V1B2	HGNC:854	ATPase H+ transporting V1 subunit B2	gene with protein product	526	ENSG00000147416	MAYO-Neuron-PredNet-Expanded-1,MAYO-Neuron-PredNet-Expanded-2,ROSMAP-Neuron-BayesNet-Seed-25
RBM14-RBM4	HGNC:38840	RBM14-RBM4 readthrough	readthrough	100526737	ENSG00000248643	MAYO-Neuron-PredNet-Seed-1,MAYO-Neuron-PredNet-Seed-21,ROSMAP-Neuron-PredNet-Expanded-1,ROSMAP-Neuron-PredNet-Expanded-2,ROSMAP-Neuron-BayesNet-Seed-1,ROSMAP-Neuron-BayesNet-Seed-24
TAB1	HGNC:18157	TGF-beta activated kinase 1 (MAP3K7) binding protein 1	gene with protein product	10454	ENSG00000100324	MAYO-Neuron-PredNet-Seed-1,MAYO-Neuron-PredNet-Seed-21,ROSMAP-Neuron-PredNet-Expanded-1,ROSMAP-Neuron-PredNet-Expanded-2,ROSMAP-Neuron-BayesNet-Seed-1,ROSMAP-Neuron-BayesNet-Seed-24
PAPOLA	HGNC:14981	poly(A) polymerase alpha	gene with protein product	10914	ENSG00000090060	MAYO-Neuron-PredNet-Expanded-2,MAYO-Neuron-PredNet-Expanded-2,ROSMAP-Neuron-BayesNet-Seed-1
DCAF12	HGNC:19911	DDB1 and CUL4 associated factor 12	gene with protein product	25853	ENSG00000198876	MAYO-Neuron-PredNet-Expanded-1,MAYO-Neuron-PredNet-Expanded-2,ROSMAP-Neuron-BayesNet-Seed-2
MRAS	HGNC:7227	muscle RAS oncogene homolog	gene with protein product	22808	ENSG00000158186	MAYO-Neuron-PredNet-Expanded-2,MAYO-Neuron-PredNet-Expanded-2,ROSMAP-Neuron-BayesNet-Seed-2
DHX57	HGNC:20086	DExH-box helicase 57	gene with protein product	90957	ENSG00000163214	MAYO-Neuron-PredNet-Expanded-1,MAYO-Neuron-PredNet-Expanded-2,ROSMAP-Neuron-BayesNet-Seed-2
SH3GL1P1	HGNC:10835	SH3 domain containing GRB2 like 1, endophilin A2 pseudogene 1	pseudogene	6458	ENSG00000266777	MAYO-Neuron-PredNet-Expanded-3,MAYO-Neuron-PredNet-Seed-1,MAYO-Neuron-PredNet-Seed-2,MAYO-Neuron-BayesNet-Seed-1,MAYO-Neuron-BayesNet-Seed-1
TRIM8	HGNC:15579	tripartite motif containing 8	gene with protein product	81603	ENSG00000171206	MAYO-Neuron-PredNet-Expanded-3,MAYO-Neuron-PredNet-Seed-1,MAYO-Neuron-PredNet-Seed-2,MAYO-Neuron-BayesNet-Seed-1,MAYO-Neuron-BayesNet-Seed-2
PCYOX1L	HGNC:28477	prenylcysteine oxidase 1 like	gene with protein product	78991	ENSG00000145882	MAYO-Neuron-PredNet-Expanded-3,MAYO-Neuron-PredNet-Seed-1,MAYO-Neuron-PredNet-Seed-2,MAYO-Neuron-BayesNet-Seed-1,MAYO-Neuron-BayesNet-Seed-2
FMNL2	HGNC:18267	formin like 2	gene with protein product	114793	ENSG00000157827	MAYO-Neuron-PredNet-Expanded-3,MAYO-Neuron-PredNet-Seed-1,MAYO-Neuron-PredNet-Seed-2,MAYO-Neuron-BayesNet-Seed-1,MAYO-Neuron-BayesNet-Seed-2
CLDN15	HGNC:2036	claudin 15	gene with protein product	24146	ENSG00000106404	MAYO-Neuron-PredNet-Expanded-3,MAYO-Neuron-PredNet-Seed-1,MAYO-Neuron-PredNet-Seed-2,MAYO-Neuron-BayesNet-Seed-1,MAYO-Neuron-BayesNet-Seed-2
ANKRD36	HGNC:24079	ankyrin repeat domain 36	gene with protein product	375248	ENSG00000135976	MAYO-Neuron-PredNet-Expanded-3,MAYO-Neuron-PredNet-Seed-1,MAYO-Neuron-PredNet-Seed-2,MAYO-Neuron-BayesNet-Seed-1,MAYO-Neuron-BayesNet-Seed-1
NGFRAP1	HGNC:13388	brain expressed X-linked 3	gene with protein product	27018	ENSG00000166681	MAYO-Neuron-PredNet-Expanded-1,MAYO-Neuron-PredNet-Expanded-2,ROSMAP-Neuron-BayesNet-Seed-2
STXBP1	HGNC:11444	syntaxin binding protein 1	gene with protein product	6812	ENSG00000136854	MAYO-Neuron-PredNet-Expanded-2,MAYO-Neuron-PredNet-Expanded-2,ROSMAP-Neuron-BayesNet-Seed-1
EGLN1	HGNC:1232	egl-9 family hypoxia inducible factor 1	gene with protein product	54583	ENSG00000135766	MAYO-Neuron-PredNet-Expanded-1,MAYO-Neuron-PredNet-Expanded-2,ROSMAP-Neuron-BayesNet-Seed-2
GRIA3	HGNC:4573	glutamate ionotropic receptor AMPA type subunit 3	gene with protein product	2892	ENSG00000125675	MAYO-Neuron-PredNet-Expanded-1,MAYO-Neuron-PredNet-Expanded-2,ROSMAP-Neuron-BayesNet-Seed-2
PAK1	HGNC:9405	protein kinase N1	gene with protein product	5585	ENSG00000123143	MAYO-Neuron-PredNet-Expanded-1,MAYO-Neuron-PredNet-Expanded-2,ROSMAP-Neuron-BayesNet-Seed-1
DENND6B	HGNC:32690	DENN domain containing 6B	gene with protein product	414918	ENSG00000205593	MAYO-Neuron-PredNet-Expanded-2,MAYO-Neuron-PredNet-Expanded-2,ROSMAP-Neuron-BayesNet-Seed-2
C19orf60	HGNC:26098	required for excision 1-B domain containing	gene with protein product	55049	ENSG00000006015	MAYO-Neuron-PredNet-Expanded-1,MAYO-Neuron-PredNet-Expanded-2,ROSMAP-Neuron-BayesNet-Seed-2
LRP4	HGNC:6696	LDL receptor related protein 4	gene with protein product	4038	ENSG00000134569	MAYO-Neuron-PredNet-Expanded-1,MAYO-Neuron-PredNet-Expanded-2,ROSMAP-Neuron-BayesNet-Seed-2
ALDH2	HGNC:404	aldehyde dehydrogenase 2 family (mitochondrial)	gene with protein product	217	ENSG00000111275	MAYO-Neuron-PredNet-Expanded-2,MAYO-Neuron-PredNet-Expanded-3
BCL2	HGNC:990	BCL2, apoptosis regulator	gene with protein product	596	ENSG00000171791	MAYO-Neuron-PredNet-Expanded-2
TLN1	HGNC:11845	talin 1	gene with protein product	7094	ENSG00000137076	MAYO-Neuron-PredNet-Seed-1
