# Supplementary material for: Predictive network analysis identifies JMJD6 and other potential key drivers in Alzheimer’s disease
Source: Commun Biol. 2023 May 15;6:503. doi: 10.1038/s42003-023-04791-5 (PMC10185548; doi:10.1038/s42003-023-04791-5)
Supplement: Supplementary file 18 — Supplementary Data 16 [file 42003_2023_4791_MOESM18_ESM.xlsx]

## Sheet: Abeta42
controls	ATP1B1	DCAF12	FIBP	GABARAPL1	HP1BP3	NDRG4	NSF	RAB9A	STXBP1	ATP6V1A	CIRBP	FMNL2	ICA1	RAB3A	RHBDD2	YWHAZ	RBM4	JMJD6	NUDT2
0.0565008	0.0855161	0.107467	0.0857358	0.0759543	0.15909	0.0771316	0.116085	0.100446	0.0691568	0.0861974	0.0811267	0.101979	0.0780759	0.0753206	0.148991	0.0853736	0.0581975	0.0899666	0.0997802
0.0436585	0.0781201	0.0769449	0.0728792	0.0647061	0.160459	0.066572	0.103105	0.120046	0.0587047	0.0823745	0.0803274	0.0804151	0.0996289	0.0870876	0.0701656	0.0955674	0.0481224	0.082777	0.0896107
0.0536841	0.0703624	0.102919	0.119455	0.0824965	0.117165	0.0711417	0.108541	0.111326	0.0505939	0.0918295	0.0910108	0.0732438	0.094743	0.10572	0.105035	0.0870423	0.0533313	0.0711089	0.0847222
0.0390051	0.062912	0.112649	0.0944037	0.0579569	0.104735	0.0550795	0.0982864	0.121723	0.0625531	0.0810527	0.087659	0.0671588	0.0591692	0.0982103	0.0741379	0.0853037	0.0478587	0.0701792	0.0875617
0.0425619	0.0755085	0.0865947	0.0917485	0.0663706	0.086776	0.0744118	0.118617	0.0706653	0.036277	0.07825	0.0718979	0.0553595	0.0769535	0.116838	0.0659959	0.104114	0.0505806	0.0476137	0.103797
0.0567368	0.0456866	0.0844601	0.07577	0.0518637	0.0672611	0.0618482	0.0990984	0.094033	0.0363421	0.0646526	0.0538843	0.0550365	0.0503362	0.0802752	0.0472625	0.103999	0.047536	0.0532928	0.0901104
0.0851728
0.115078
0.0926044
0.0951984
0.066884
0.0765057
0.0640619
0.0770572
0.0748585
0.0779976
0.088719
0.0912869
0.0602801
0.0877832
0.079934
0.0835425
0.0854371
0.066393
0.0504808
0.0811599
0.0853246
0.0684943
0.078728

## Sheet: Abeta38
controls	ATP1B1	DCAF12	FIBP	GABARAPL1	HP1BP3	NDRG4	NSF	RAB9A	STXBP1	ATP6V1A	CIRBP	FMNL2	ICA1	RAB3A	RHBDD2	YWHAZ	RBM4	JMJD6	NUDT2
0.233183	0.335137	0.41299	0.293625	0.281329	0.567721	0.275341	0.503492	0.400245	0.262556	0.327915	0.297362	0.362355	0.336373	0.279294	0.61408	0.337903	0.289678	0.318072	0.364114
0.187877	0.324854	0.320868	0.300289	0.265309	0.635434	0.270436	0.485498	0.476946	0.240058	0.296997	0.293882	0.282025	0.426908	0.360332	0.284381	0.374372	0.245516	0.358679	0.369034
0.323905	0.268415	0.43854	0.482866	0.288471	0.415901	0.233565	0.434582	0.445738	0.203447	0.345841	0.367444	0.276051	0.415701	0.421672	0.410178	0.299645	0.242383	0.251792	0.366997
0.3278	0.246541	0.483896	0.409848	0.22891	0.421823	0.304718	0.438797	0.494098	0.257876	0.2892	0.3272	0.223696	0.276691	0.38217	0.263536	0.374003	0.222415	0.286749	0.334172
0.207155	0.27933	0.356529	0.335976	0.247303	0.313956	0.274197	0.46239	0.271641	0.131265	0.285252	0.300072	0.205003	0.340535	0.43369	0.237649	0.386762	0.214458	0.193014	0.40019
0.146465	0.187306	0.370965	0.314076	0.215743	0.265736		0.388219	0.36759	0.132374	0.231038	0.217218	0.202757	0.248917	0.307656	0.182972	0.387213	0.221488	0.220678	0.318075
0.164854
0.224741
0.33216
0.224726
0.313144
0.28876
0.281998
0.247864
0.28506
0.293863
0.377404
0.348021
0.411386
0.29565
0.286853
0.237493
0.286922
0.278541
0.315405
0.253545
0.209346
0.2911
0.307831

## Sheet: Abeta40
controls	ATP1B1	DCAF12	FIBP	GABARAPL1	HP1BP3	NDRG4	NSF	RAB9A	STXBP1	ATP6V1A	CIRBP	FMNL2	ICA1	RAB3A	RHBDD2	YWHAZ	RBM4	JMJD6	NUDT2
0.611414	1.0433	1.37376	1.01172	0.826701	2.13726	0.842371	1.42463	1.16664	0.764736	1.06881	0.955598	1.23519	0.901587	0.832814	1.75104	0.952748	0.680182	0.955858	1.30118
0.533173	0.844015	0.896318	0.733534	0.570004	1.6931	0.669251	1.23896	1.43292	0.607649	0.979928	0.872139	0.92713	1.09864	1.06311	0.748147	1.05436	0.56147	0.936825	1.06376
0.930707	0.805797	1.32197	1.57456	1.03014	1.47366	0.792415	1.40651	1.2604	0.542899	1.06094	1.01792	0.882862	1.09737	1.25789	1.25645	0.913272	0.639177	0.781857	1.10693
1.07836	0.597843	1.4198	0.957891	0.579988	1.08943	0.546933	1.24018	1.41643	0.760128	0.953045	0.99059	0.758739	0.707081	1.13152	0.804946	0.983295	0.570299	0.730897	1.01348
0.618288	0.787682	1.02379	1.05342	0.759437	1.01166	0.848223	1.35675	0.754734	0.379274	0.833232	0.83523	0.631811	0.903091	1.3783	0.730982	1.15157	0.606746	0.492959	1.17904
0.443375	0.440079	1.04638	0.744632	0.482271	0.599656	0.665876	1.15409	1.11511	0.398754	0.702569	0.582461	0.621812	0.571299	0.926358	0.543598	1.20241	0.578108	0.600823	1.07644
0.485183
0.733218
1.11613
0.704641
1.10417
0.911202
0.97499
0.747418
1.09038
1.05789
1.38688
1.25568
1.05689
0.867932
0.83145
0.909621
0.915061
0.854359
1.02936
0.837812
0.612674
0.954543
1.02087

## Sheet: Abeta42_40
controls	ATP1B1	DCAF12	FIBP	GABARAPL1	HP1BP3	NDRG4	NSF	RAB9A	STXBP1	ATP6V1A	CIRBP	FMNL2	ICA1	RAB3A	RHBDD2	YWHAZ	RBM4	JMJD6	NUDT2
0.09241	0.0819668	0.0782282	0.0847426	0.0918764	0.0744365	0.0915649	0.0814846	0.0860985	0.0904322	0.0806477	0.0848963	0.0825611	0.0865983	0.0904411	0.0850872	0.0896077	0.0855617	0.0941213	0.0766842
0.0818843	0.0925577	0.0858455	0.0993536	0.113519	0.0947725	0.0994723	0.0832195	0.0837773	0.0966096	0.0840617	0.0921039	0.0867355	0.0906838	0.0819175	0.0937859	0.09064	0.0857078	0.088359	0.0842398
0.0868269	0.0873203	0.0778529	0.0758656	0.080083	0.079506	0.0897784	0.0771702	0.0883254	0.0931921	0.086555	0.0894085	0.0829617	0.0863365	0.0840459	0.0835967	0.0953083	0.0834375	0.0909488	0.0765377
0.0879732	0.105232	0.0793416	0.0985537	0.0999278	0.0961379	0.100706	0.079252	0.0859361	0.0956484	0.085046	0.0884917	0.0885137	0.0836809	0.0867953	0.092103	0.0867529	0.0839186	0.0960179	0.086397
0.0877234	0.0958617	0.0845829	0.0870955	0.0873944	0.0857755	0.0877267	0.0874272	0.0936294	0.0911391	0.0939114	0.0860815	0.0876203	0.0852113	0.0847699	0.0902839	0.0904101	0.0833636	0.0965876	0.0880348
0.0773805	0.103815	0.0807168	0.101755	0.107541	0.112166	0.0928824	0.0858669	0.0843264		0.0920231	0.0925115	0.0885099	0.0881082	0.0866567	0.0869437	0.0864918	0.0822267	0.0886997	0.0837115
0.0805121
0.0764898
0.0829762
0.0737485
0.0900741
0.0770613
0.0920147
0.070427
0.0842099
0.0876195
0.0838047
0.0822725
0.0817886
0.0855472
0.0795015
0.0877237
0.0856855
0.0830004
0.0792457
0.0823942
0.0850249
0.0835803
0.0916411
0.0722021

## Sheet: ptau
controls	ATP1B1	DCAF12	FIBP	GABARAPL1	HP1BP3	NDRG4	NSF	RAB9A	STXBP1	ATP6V1A	CIRBP	FMNL2	ICA1	RAB3A	RHBDD2	YWHAZ	RBM4	JMJD6	NUDT2
0.0222985	0.0238165	0.0182525	0.0191168	0.0328231	0.0137312	0.0108964	0.0388891	0.0213571	0.0201025	0.0200802	0.0197994	0.0192506	0.0263241	0.0257699	0.0151095	0.02019	0.0260804	0.0162472	0.0343855
0.016061	0.0142489	0.0224027	0.0217509	0.0347523	0.0144089	0.020935	0.0286539	0.0101731	0.0312026	0.0199563	0.0239167	0.0171516	0.0174138	0.020681	0.00014178	0.0301619	0.0262163	0.0110737	0.0364343
0.0210714	0.0161663	0.0161332	0.0219981	0.0126546	0.0200336	0.00893597	0.0211475	0.0299167	0.020039	0.0183676	0.0243985	0.012684	0.0229025	0.0182767	0.0374469	0.0173479	0.022031	0.0108466	0.0229496
0.0211565	0.0171689	0.0202533	0.0332549	0.0174794	0.0184836	0.017477	0.0210042	0.0155588	0.0148205	0.0263179	0.0268012	0.0137904	0.0149131	0.0131062	0.0203515	0.0176146	0.0203122	0.0124081	0.028431
0.0105994	0.0201889	0.0163636	0.0331883	0.0206261	0.0175224	0.0100001	0.0167592	0.0323116	0.0169436	0.0222535	0.0210208	0.0273855	0.0225426	0.0160531	0.0253648	0.0207711	0.0315388	0.00845994	0.0177381
0.0264409	0.0145392	0.0200263	0.029413	0.0148878		0.0130296	0.0201321	0.0225195	0.0106792	0.0212129	0.0183833	0.0354706	0.0147192	0.0142655	0.0194202	0.00932955	0.0279222	0.0102356	0.0253769
0.0116967
0.0135809
0.0372701
0.0206434
0.0170381
0.0298535
0.0263299
0.0176036
0.0241414
0.0271297
0.0183967
0.0160349
0.0217755
0.0190122
0.0214582
0.0183857
0.0223397
0.0216169
0.0210963
0.0251371
0.0284146
0.0291561
0.0331044

## Sheet: tau
controls	ATP1B1	DCAF12	FIBP	GABARAPL1	HP1BP3	NDRG4	NSF	RAB9A	STXBP1	ATP6V1A	CIRBP	FMNL2	ICA1	RAB3A	RHBDD2	YWHAZ	RBM4	JMJD6	NUDT2
0.190011	0.185971	0.13984	0.14264	0.259611	0.108273	0.0914909	0.312988	0.166034	0.15695	0.162368	0.164285	0.143505	0.194663	0.183097	0.118241	0.167266	0.211118	0.0778914	0.272381
0.133676	0.139738	0.173653	0.14713	0.255159	0.124037	0.188255	0.218941	0.083595	0.255614	0.176361	0.197018	0.121452	0.1347	0.179277	0.313481	0.259803	0.201729	0.0763281	0.318823
0.169489	0.150137	0.130625	0.149923	0.0916596	0.144153	0.0805057	0.147133	0.234253	0.168004	0.12786	0.15931	0.0982814	0.178236	0.143102	0.164074	0.149554	0.183324	0.0844697	0.184551
0.165632	0.168058	0.195765	0.244794	0.145535	0.15565	0.140825	0.157281	0.128039	0.118012	0.212131	0.19643	0.101125	0.113015	0.0967144	0.204647	0.13126	0.17492	0.0664155	0.221535
0.0886928	0.185768	0.130486	0.237473	0.188566	0.146308	0.100857	0.123948	0.24772	0.12257	0.166938	0.169791	0.228757	0.193831	0.115464	0.163091	0.154035	0.24909	0.0798215	0.124685
0.214937	0.156818	0.162199	0.21508	0.142272		0.113066	0.158319	0.16216	0.0719456	0.163158	0.14217	0.281554	0.116835	0.119623		0.0745311	0.224853		0.186685
0.0953657
0.117034
0.177054
0.144709
0.194195
0.191306
0.137032
0.197333
0.214261
0.145339
0.139783
0.183371
0.1595
0.187084
0.151852
0.175847
0.1851
0.172436
0.199668
0.239857
0.245657

## Sheet: ptau_tau
controls	ATP1B1	DCAF12	FIBP	GABARAPL1	HP1BP3	NDRG4	NSF	RAB9A	STXBP1	ATP6V1A	CIRBP	FMNL2	ICA1	RAB3A	RHBDD2	YWHAZ	RBM4	JMJD6	NUDT2
0.117354	0.101969	0.130525	0.134022	0.126432	0.12682	0.119098	0.124251	0.128631	0.128082	0.123671	0.120518	0.134146	0.135229	0.140745	0.127785	0.120706	0.123535	0.136043	0.12624
0.120149	0.107678	0.129008	0.147835	0.136199	0.116166	0.111206	0.130875	0.121695	0.122069	0.113156	0.121393	0.141221	0.129278	0.115358	0.119455	0.116095	0.129958	0.142168	0.114277
0.124323	0.10216	0.123508	0.14673	0.138061	0.138975	0.110998	0.14373	0.127711	0.119277	0.143655	0.153151	0.129058	0.128495	0.127718	0.124038	0.115997	0.120175	0.142106	0.124354
0.127732	0.108678	0.125405	0.135848	0.120104	0.127636	0.124105	0.133546	0.121516	0.125585	0.124065	0.136442	0.136371	0.131957	0.135515	0.123944	0.134196	0.116123	0.146895	0.128336
0.119507	0.0927141	0.123467	0.139756	0.109384	0.118751	0.0991515	0.135211	0.130436	0.138237	0.133304	0.123804	0.119714	0.116301	0.139031	0.119076	0.134846	0.126616	0.127379	0.142264
0.123017			0.136754	0.104643	0.119764	0.115239	0.127162	0.138873	0.148434	0.130015	0.129305	0.125982	0.125983	0.119254		0.125177	0.12418	0.128231	0.135934
0.122651
0.116043
0.111789
0.104493
0.116594
0.117741
0.137633
0.128463
0.122339
0.12662
0.126578
0.114713
0.118751
0.119198
0.114698
0.121076
0.127041
0.116785
0.122343
0.125894
0.118465
0.118686
0.10592
